# Supplementary material for: Neural stem/progenitor cell properties of glial cells in the adult mouse auditory nerve
Source: Sci Rep. 2015 Aug 26;5:13383. doi: 10.1038/srep13383 (PMC4549618; doi:10.1038/srep13383)
Supplement: Supplementary Table 1 [file srep13383-s2.xls]

## Sheet: LangH_Ouabain injury
Supplemental Table 1. Genes differentially expressed (6915) at 3d or 7d in young adult mouse auditory nerve after ouabain treatment (absolute fold change >1.5, p<0.05, student's unpaired t-test).
Gene Annotation (Affymetrix)			Expression Data (log2 RMA normalized)												Comparative Expression Data
															3d: injury (SR) vs Control (CL)						7d: injury (SR) vs Control (CL)
Gene Title	Gene Symbol	Probe Set ID	3d_CL1	3d_CL4	3d_CL5	3d_SR1	3d_SR4	3d_SR5	7d_CL1	7d_CL2	7d_CL3	7d_SR1	7d_SR2	7d_SR3	3d CL mean	3d SR mean	Mean Diff	Relative difference	P value	filtered (DE = differentially expressed)	7d CL mean	7d SR mean	Mean Difference	Relative difference	P value	filtered (DE = differentially expressed)
dehydrogenase/reductase (SDR family) member 1	Dhrs1	1415677_at	10.12	10.26	10.09	10.83	10.87	10.93	10.18	10.13	10.16	10.53	10.48	10.83	10.16	10.88	0.72	1.64718	0.001	DE	10.16	10.61	0.46	1.37554	0.0505
golgi membrane protein 1	Golm1	1415698_at	8.1	8	7.82	8.91	9.01	9.25	7.95	7.89	7.99	8.85	8.68	8.56	7.97	9.06	1.08	2.11404	0.0014	DE	7.94	8.7	0.75	1.68179	0.007	DE
ADP-ribosylation factor guanine nucleotide-exchange factor 1(brefeldin A-inhibited)	Arfgef1	1415711_at	11.31	11.43	11.33	10.79	10.63	10.51	11.22	11.25	11.1	10.53	10.8	10.74	11.36	10.64	-0.71	0.61132	0.0052	DE	11.19	10.69	-0.5	0.707107	0.0115
DEAD (Asp-Glu-Ala-Asp) box polypeptide 24	Ddx24	1415713_a_at	10.63	10.77	10.9	9.91	9.82	9.89	10.66	10.61	10.54	10.05	9.96	9.97	10.77	9.87	-0.89	0.539614	0.0038	DE	10.6	9.99	-0.61	0.655197	0.0002	DE
armadillo repeat containing 1	Armc1	1415719_s_at	10.92	10.85	10.83	10.56	10.49	10.5	10.97	10.99	10.93	10.26	10.31	10.38	10.87	10.52	-0.35	0.784584	0.0007		10.96	10.32	-0.65	0.63728	0.0005	DE
protease (prosome, macropain) 26S subunit, ATPase 5	Psmc5	1415740_at	11.22	11.39	11.29	10.89	10.93	10.82	11.37	11.35	11.28	10.63	10.54	10.77	11.3	10.88	-0.42	0.747425	0.0036		11.33	10.65	-0.69	0.619854	0.0041	DE
mitochondrial ribosomal protein L52	Mrpl52	1415761_at	10.09	10.1	10.11	10.68	10.71	10.93	10.15	10.26	10.35	10.78	10.46	10.46	10.1	10.77	0.67	1.59107	0.0131	DE	10.25	10.57	0.31	1.23971	0.0794
mitochondrial ribosomal protein L52	Mrpl52	1415762_x_at	10.18	10.09	10.23	10.71	10.67	10.91	10.18	10.34	10.42	10.72	10.57	10.53	10.17	10.76	0.6	1.51572	0.0052	DE	10.31	10.61	0.29	1.22264	0.0342
SEC22 vesicle trafficking protein homolog B (S. cerevisiae)	Sec22b	1415766_at	10.8	10.77	10.92	10.25	9.96	9.95	10.67	10.73	10.77	10.08	10.14	10.14	10.83	10.05	-0.78	0.582367	0.0068	DE	10.72	10.12	-0.6	0.659754	0.0002	DE
ubiquitin-like domain containing CTD phosphatase 1	Ublcp1	1415788_at	11.05	11.27	10.99	10.2	10.17	9.88	11.32	11.4	11.19	10.09	10.16	10.19	11.1	10.08	-1.02	0.493116	0.0018	DE	11.3	10.15	-1.16	0.447513	0.0005	DE
ubiquitin-like domain containing CTD phosphatase 1	Ublcp1	1415789_a_at	9.59	9.62	9.56	8.8	8.62	8.65	9.87	9.94	9.69	8.81	8.41	8.62	9.59	8.69	-0.9	0.535887	0.0019	DE	9.83	8.61	-1.22	0.429283	0.0018	DE
ubiquitin-like domain containing CTD phosphatase 1	Ublcp1	1415790_at	8.69	8.77	8.62	7.95	7.82	8.05	9.11	9.03	8.86	8.14	7.81	7.87	8.69	7.94	-0.75	0.594604	0.0014	DE	9	7.94	-1.06	0.479632	0.0016	DE
pyridoxine 5'-phosphate oxidase	Pnpo	1415793_at	8.72	8.92	8.57	8.37	8.48	8.22	9.09	8.98	8.84	8.25	8.26	8.41	8.74	8.36	-0.38	0.768438	0.0439		8.97	8.31	-0.66	0.632878	0.0025	DE
discoidin domain receptor family, member 1	Ddr1	1415797_at	8.46	8.41	8.53	9.14	9.04	9.44	8.33	8.43	8.48	9.16	9.16	9.25	8.47	9.21	0.74	1.67018	0.0189	DE	8.41	9.19	0.78	1.71713	0.0003	DE
gap junction protein, alpha 1	Gja1	1415800_at	11.66	11.4	11.06	11.58	11.16	11.7	11.28	11.15	11.65	12.17	11.75	11.94	11.37	11.48	0.11	1.07923	0.6782		11.36	11.95	0.59	1.50525	0.0392	DE
gap junction protein, alpha 1	Gja1	1415801_at	5.49	5.48	4.67	5.43	5.41	5.45	5.34	5.67	5.37	6.24	6.3	6.18	5.21	5.43	0.22	1.16473	0.5089		5.46	6.24	0.78	1.71713	0.0114	DE
plasminogen activator, tissue	Plat	1415806_at	11.12	11.19	10.94	11.49	11.49	11.6	11.21	11.21	11.44	11.97	11.8	12.11	11.08	11.53	0.44	1.3566	0.0138		11.29	11.96	0.67	1.59107	0.005	DE
ubiquitin-like, containing PHD and RING finger domains, 1	Uhrf1	1415810_at	5.39	5.58	5.86	7.8	8.54	9.03	7.41	5.37	5.63	6.34	5.87	6.23	5.61	8.46	2.85	7.21	0.0084	DE	6.14	6.15	0.01	1.00696	0.9891
ATPase, H+ transporting, lysosomal V1 subunit B2	Atp6v1b2	1415814_at	11.74	11.72	11.9	11.24	11.18	11.34	11.8	11.66	11.6	10.51	10.47	10.53	11.79	11.25	-0.53	0.692555	0.0022		11.69	10.5	-1.18	0.441351	0.0012	DE
annexin A6	Anxa6	1415818_at	9.08	9.02	9.84	8.93	8.9	9.07	9.24	9.21	8.91	8.45	8.49	8.47	9.31	8.97	-0.35	0.784584	0.3184		9.12	8.47	-0.65	0.63728	0.0241	DE
ATPase, H+ transporting, lysosomal V1 subunit H	Atp6v1h	1415826_at	11.68	11.69	11.66	11.45	11.28	11.42	11.74	11.61	11.56	11.07	10.89	10.98	11.68	11.38	-0.29	0.817902	0.0276		11.64	10.98	-0.66	0.632878	0.0009	DE
stress-associated endoplasmic reticulum protein 1	Serp1	1415828_a_at	9.24	9.34	9.29	10.03	10.29	10.19	9.29	9.46	9.38	9.84	10.11	10.21	9.29	10.17	0.88	1.84038	0.0032	DE	9.38	10.05	0.68	1.60214	0.014	DE
origin recognition complex, subunit 5	Orc5	1415830_at	9.16	9.1	9.28	8.56	8.07	8.26	9.13	8.96	9.04	8.45	7.99	8.17	9.18	8.3	-0.88	0.543367	0.0159	DE	9.04	8.2	-0.84	0.558644	0.0155	DE
dual specificity phosphatase 6	Dusp6	1415834_at	10.41	10.74	10.71	10.95	11.22	11.32	10.61	10.45	10.71	11.17	11.22	11.21	10.62	11.16	0.54	1.45397	0.0237		10.59	11.2	0.61	1.52626	0.0124	DE
synaptotagmin IV	Syt4	1415844_at	9.92	10.12	10.06	11.24	11.08	11.56	10.18	9.78	10.3	9.38	8.3	8.99	10.03	11.29	1.26	2.39496	0.0056	DE	10.09	8.89	-1.2	0.435275	0.0441	DE
synaptotagmin IV	Syt4	1415845_at	10.24	10.37	10.4	11.71	11.85	12.06	10.58	10.3	10.5	9.52	9.12	9.24	10.34	11.87	1.54	2.90795	0.001	DE	10.46	9.29	-1.17	0.444421	0.002	DE
RAS p21 protein activator 3	Rasa3	1415850_at	8.1	8.29	8.09	9.32	9.79	9.78	8.35	8.41	8.46	8.76	8.78	8.99	8.16	9.63	1.47	2.77022	0.0048	DE	8.41	8.84	0.44	1.3566	0.0156
predicted gene 15210 /// inosine 5'-phosphate dehydrogenase 2	Gm15210 /// Impdh2	1415851_a_at	11.21	11.29	10.89	11.74	11.95	11.87	11.25	11.27	11.15	11.56	11.61	11.73	11.13	11.85	0.72	1.64718	0.0138	DE	11.22	11.63	0.41	1.32869	0.0038
predicted gene 15210 /// inosine 5'-phosphate dehydrogenase 2	Gm15210 /// Impdh2	1415852_at	10.69	10.79	10.68	11.18	11.39	11.4	10.76	10.82	10.8	11.05	11.1	11.28	10.72	11.32	0.6	1.51572	0.0054	DE	10.79	11.14	0.35	1.27456	0.0312
tyrosinase-related protein 1	Tyrp1	1415861_at	4.52	4.82	4.65	7.84	7.92	7.88	4.61	4.62	4.92	4.57	5.14	5.24	4.66	7.88	3.22	9.31787	0.0003	DE	4.72	4.98	0.27	1.20581	0.3365
tyrosinase-related protein 1	Tyrp1	1415862_at	3.73	3.72	3.88	5.18	4.78	5.02	3.82	4.21	3.63	3.78	3.88	4.02	3.78	4.99	1.22	2.32947	0.0034	DE	3.89	3.89	0.01	1.00696	0.9737
calumenin	Calu	1415870_at	11.38	11.27	11.13	12.03	12.08	11.88	11.24	11.38	11.4	11.82	11.91	12.03	11.26	12	0.74	1.67018	0.0016	DE	11.34	11.92	0.58	1.49485	0.0021
transforming growth factor, beta induced	Tgfbi	1415871_at	9.47	9.23	9.1	11.34	11.33	11.53	9.47	9.23	9.59	11.54	11.38	11.73	9.27	11.4	2.13	4.37717	0.0003	DE	9.43	11.55	2.12	4.34694	0.0001	DE
dihydropyrimidinase-like 3	Dpysl3	1415877_at	9.63	9.41	9.49	10.19	10.15	10.39	9.82	9.52	9.33	10.05	9.89	9.73	9.51	10.24	0.73	1.65864	0.0019	DE	9.56	9.89	0.33	1.25701	0.1331
ribonucleotide reductase M1	Rrm1	1415878_at	8.61	8.68	8.71	9.08	9.55	9.66	9.28	8.89	8.65	9.02	8.95	9.03	8.67	9.43	0.76	1.69349	0.0468	DE	8.94	9	0.06	1.04247	0.7758
growth hormone inducible transmembrane protein	Ghitm	1415881_at	12.63	12.85	12.71	12.15	11.9	11.9	12.8	12.77	12.69	11.99	11.94	11.91	12.73	11.98	-0.75	0.594604	0.0026	DE	12.75	11.95	-0.81	0.570382	0.0001	DE
growth hormone inducible transmembrane protein	Ghitm	1415882_at	11.4	11.58	11.41	11.1	10.96	10.84	11.63	11.5	11.42	10.79	10.7	10.84	11.46	10.97	-0.5	0.707107	0.0076		11.52	10.78	-0.74	0.598739	0.0011	DE
chromogranin B	Chgb	1415885_at	12.74	12.71	12.68	10.32	8.98	8.94	12.61	12.77	12.57	9.47	9.13	8.46	12.71	9.41	-3.3	0.101532	0.0183	DE	12.65	9.02	-3.63	0.0807721	0.0051	DE
sphingosine phosphate lyase 1	Sgpl1	1415892_at	8.25	8.12	8.4	9.41	9.44	9.74	7.89	8.19	8.24	9.2	9.04	9.21	8.26	9.53	1.27	2.41162	0.0009	DE	8.11	9.15	1.04	2.05623	0.0036	DE
sphingosine phosphate lyase 1	Sgpl1	1415893_at	4.93	4.94	4.8	5.35	5.54	5.93	4.57	4.77	5.04	5.52	5.08	5.43	4.89	5.61	0.72	1.64718	0.0446	DE	4.79	5.34	0.55	1.46409	0.0452
small nuclear ribonucleoprotein N /// SNRPN upstream reading frame	Snrpn /// Snurf	1415895_at	12.38	12.24	12.6	11.07	10.66	10.56	12.57	12.38	12.1	10.58	10.55	10.11	12.41	10.76	-1.64	0.320856	0.0017	DE	12.35	10.41	-1.94	0.260616	0.0007	DE
small nuclear ribonucleoprotein N /// SNRPN upstream reading frame	Snrpn /// Snurf	1415896_x_at	12.28	12.18	12.47	11	10.48	10.34	12.42	12.31	11.96	10.4	10.55	10.1	12.31	10.61	-1.7	0.307786	0.0063	DE	12.23	10.35	-1.88	0.271684	0.0006	DE
microsomal glutathione S-transferase 1	Mgst1	1415897_a_at	12.07	12	11.96	12.67	12.72	12.77	12.02	12.03	12.08	12.4	12.43	12.34	12.01	12.72	0.71	1.6358	0.0001	DE	12.04	12.39	0.35	1.27456	0.0008
Jun-B oncogene	Junb	1415899_at	6.7	8.1	7.88	7.84	8.01	7.98	7.13	6.89	7.45	8.24	8.11	8.35	7.56	7.94	0.38	1.30134	0.4713		7.16	8.23	1.08	2.11404	0.0118	DE
procollagen-lysine, 2-oxoglutarate 5-dioxygenase 3	Plod3	1415901_at	8.4	8.62	8.71	9.04	9.38	9.42	8.61	8.77	8.58	9.32	9.51	9.68	8.58	9.28	0.7	1.6245	0.0114	DE	8.65	9.5	0.85	1.8025	0.0048	DE
solute carrier family 38, member 1	Slc38a1	1415903_at	9.34	9.29	9.52	8.37	8.13	8.21	9.33	9.18	9.03	8.89	8.68	8.59	9.38	8.24	-1.15	0.450625	0.0003	DE	9.18	8.72	-0.46	0.726986	0.0207
lipoprotein lipase	Lpl	1415904_at	8.93	8.76	8.34	8.67	8.98	8.67	9.02	8.66	8.8	9.87	9.52	9.84	8.68	8.77	0.1	1.07177	0.665		8.83	9.74	0.92	1.89212	0.004	DE
stress-induced phosphoprotein 1	Stip1	1415909_at	9.38	9.52	9.65	8.77	9.02	9	9.63	9.64	9.61	8.8	9.06	9.08	9.52	8.93	-0.59	0.664343	0.0063	DE	9.63	8.98	-0.65	0.63728	0.0181	DE
cytokine induced apoptosis inhibitor 1	Ciapin1	1415910_s_at	10.59	10.62	10.66	10.14	9.84	9.93	10.85	10.71	10.57	9.88	9.91	9.87	10.62	9.97	-0.65	0.63728	0.0144	DE	10.71	9.89	-0.82	0.566442	0.0084	DE
necdin	Ndn	1415923_at	11.72	11.74	11.6	11.22	10.78	11.01	11.92	11.64	11.8	10.98	10.57	10.77	11.69	11	-0.68	0.624165	0.0232	DE	11.79	10.77	-1.01	0.496546	0.0033	DE
SPARC related modular calcium binding 2	Smoc2	1415935_at	8.35	8.47	7.64	9.07	9.1	9.45	8.19	7.78	8.25	9.33	9	9.24	8.15	9.21	1.05	2.07053	0.038	DE	8.07	9.19	1.12	2.17347	0.0051	DE
syndecan 1	Sdc1	1415943_at	6.55	6.75	6.53	8.17	8.64	8.71	6.47	6.75	6.68	7.98	7.85	8.47	6.61	8.51	1.9	3.73213	0.0032	DE	6.63	8.1	1.47	2.77022	0.0075	DE
syndecan 1	Sdc1	1415944_at	5.97	5.69	5.92	6.54	6.75	6.86	5.94	5.95	5.76	6.29	6.54	6.71	5.86	6.72	0.86	1.81504	0.0026	DE	5.88	6.51	0.63	1.54756	0.0198	DE
minichromosome maintenance deficient 5, cell division cycle 46 (S. cerevisiae)	Mcm5	1415945_at	4.83	5.03	5.01	5.92	7.17	7.24	6.29	4.83	5.05	5.16	5.39	5.48	4.96	6.78	1.82	3.53081	0.0485	DE	5.39	5.34	-0.05	0.965936	0.9285
FK506 binding protein 10	Fkbp10	1415951_at	7.19	7.33	7.38	7.54	7.62	7.57	7.12	7.24	7.18	7.74	7.76	8.17	7.3	7.58	0.28	1.21419	0.0264		7.18	7.89	0.71	1.6358	0.0307	DE
cyclin-dependent kinase 16	Cdk16	1415956_a_at	8.65	8.46	9.03	8.32	8.05	8.1	8.71	8.55	8.66	8.03	8.16	7.78	8.71	8.16	-0.56	0.678302	0.0606		8.64	7.99	-0.65	0.63728	0.0166	DE
stearoyl-Coenzyme A desaturase 1	Scd1	1415965_at	8.57	8.7	8.53	9.2	9.21	9.31	8.29	8.87	8.85	9.07	9	9.4	8.6	9.24	0.64	1.55833	0.0009	DE	8.67	9.16	0.49	1.40444	0.1096
NADH dehydrogenase (ubiquinone) flavoprotein 1	Ndufv1	1415966_a_at	12.41	12.38	12.35	11.99	11.93	11.86	12.45	12.48	12.38	11.65	11.65	11.6	12.38	11.93	-0.45	0.732043	0.0022		12.44	11.63	-0.8	0.574349	0.0001	DE
NADH dehydrogenase (ubiquinone) flavoprotein 1	Ndufv1	1415967_at	11.64	11.55	11.68	11.1	11.08	11.1	11.7	11.68	11.61	10.93	10.87	10.8	11.62	11.09	-0.53	0.692555	0.0043		11.66	10.87	-0.8	0.574349	0.0001	DE
myristoylated alanine rich protein kinase C substrate	Marcks	1415971_at	10.58	10.33	10.58	11.68	11.69	11.98	10.23	10.41	10.81	11.9	11.72	11.95	10.5	11.78	1.29	2.44528	0.0006	DE	10.48	11.86	1.37	2.58471	0.0077	DE
myristoylated alanine rich protein kinase C substrate	Marcks	1415972_at	10.14	9.68	10.09	11.28	11.18	11.73	9.84	9.87	10.19	11.74	11.32	11.47	9.97	11.4	1.43	2.69447	0.0033	DE	9.97	11.51	1.54	2.90795	0.0008	DE
myristoylated alanine rich protein kinase C substrate	Marcks	1415973_at	10.66	10.43	10.36	12	12.04	12.28	10.66	10.75	10.92	12.24	12.06	12.31	10.48	12.11	1.62	3.07375	0.0002	DE	10.78	12.2	1.43	2.69447	0.0002	DE
myo-inositol 1-phosphate synthase A1	Isyna1	1415977_at	9.56	9.83	10.15	9.74	10.32	10.28	9.2	9.54	9.39	10.2	10.47	10.41	9.85	10.11	0.27	1.20581	0.352		9.38	10.36	0.98	1.97247	0.0018	DE
tubulin, beta 3 class III	Tubb3	1415978_at	9.47	9.48	9.61	8.74	6.27	7.37	9.62	9.13	9.16	7.29	5.96	5.9	9.52	7.46	-2.06	0.239816	0.1016		9.3	6.38	-2.92	0.132127	0.0151	DE
lymphocyte cytosolic protein 1	Lcp1	1415983_at	8.86	9.38	9.62	9.78	10.17	10.39	9.26	9.24	9.28	9.94	9.63	10.22	9.29	10.11	0.83	1.77769	0.0475	DE	9.26	9.93	0.67	1.59107	0.0584
high density lipoprotein (HDL) binding protein	Hdlbp	1415988_at	8.82	8.95	8.8	9.46	9.41	9.46	9.3	9.12	8.67	9.59	9.43	9.36	8.86	9.44	0.59	1.50525	0.003	DE	9.03	9.46	0.43	1.34723	0.1369
squalene epoxidase	Sqle	1415993_at	10.64	10.54	10.3	10	9.83	9.8	10.31	10.58	10.44	9.66	9.71	9.84	10.49	9.88	-0.62	0.650671	0.0106	DE	10.44	9.74	-0.71	0.61132	0.0027	DE
caspase 6	Casp6	1415995_at	8.64	8.87	8.63	9.5	9.58	9.28	8.74	8.86	8.9	9.41	9.42	9.47	8.71	9.45	0.74	1.67018	0.0036	DE	8.83	9.43	0.6	1.51572	0.0027	DE
thioredoxin interacting protein	Txnip	1415997_at	8.59	9.18	9.14	9.02	9.29	9.04	8.88	9.22	8.94	9.66	9.72	9.76	8.97	9.12	0.15	1.10957	0.5371		9.01	9.71	0.7	1.6245	0.0161	DE
voltage-dependent anion channel 1	Vdac1	1415998_at	12.66	12.62	12.66	11.94	11.65	11.77	12.67	12.53	12.55	11.69	11.5	11.5	12.65	11.79	-0.86	0.550953	0.0082	DE	12.58	11.56	-1.02	0.493116	0.0004	DE
hairy/enhancer-of-split related with YRPW motif 1	Hey1	1415999_at	9.36	9.45	9.33	9.64	9.77	9.72	9.45	9.45	9.54	9.95	10.03	10.26	9.38	9.71	0.33	1.25701	0.0032		9.48	10.08	0.6	1.51572	0.0159	DE
coactosin-like 1 (Dictyostelium)	Cotl1	1416001_a_at	9.54	9.36	9.6	9.88	10.19	10.33	9.56	9.63	9.59	10.02	10.13	9.91	9.5	10.13	0.63	1.54756	0.0235	DE	9.59	10.02	0.43	1.34723	0.0146
coactosin-like 1 (Dictyostelium)	Cotl1	1416002_x_at	9.17	9.22	9.11	9.88	10.24	10.33	9.26	9.37	9.31	10	9.93	9.92	9.17	10.15	0.98	1.97247	0.0152	DE	9.31	9.95	0.64	1.55833	0.0001	DE
tyrosine 3-monooxygenase/tryptophan 5-monooxygenase activation protein, eta polypeptide	Ywhah	1416004_at	12.7	12.81	12.78	12.35	12.07	11.95	12.89	12.85	12.67	11.69	11.61	11.69	12.76	12.12	-0.64	0.641713	0.0257	DE	12.8	11.66	-1.14	0.45376	0.0012	DE
midkine	Mdk	1416006_at	8.12	7.85	8.24	8.97	8.94	9.05	8.27	8.09	8.56	9.53	9.34	9.33	8.07	8.99	0.92	1.89212	0.0108	DE	8.31	9.4	1.09	2.12874	0.0064	DE
EH-domain containing 1	Ehd1	1416011_x_at	8.77	8.73	8.72	9.17	9.27	9.6	8.82	8.69	8.97	9.32	9.16	9.19	8.74	9.35	0.61	1.52626	0.0413	DE	8.83	9.22	0.4	1.31951	0.0205
phospholipase D family, member 3	Pld3	1416013_at	9.25	9.34	9.22	9.84	9.97	10.06	9.43	9.13	9.13	9.55	9.61	9.83	9.27	9.96	0.69	1.61328	0.0021	DE	9.23	9.66	0.43	1.34723	0.0311
coatomer protein complex, subunit gamma 1	Copg1	1416017_at	10.31	10.28	10.64	9.48	9.16	9.18	10.28	10.25	10.04	9.34	9.26	9.44	10.41	9.27	-1.14	0.45376	0.0019	DE	10.19	9.35	-0.84	0.558644	0.0013	DE
ATP synthase, H+ transporting, mitochondrial F0 complex, subunit c1 (subunit 9)	Atp5g1	1416020_a_at	11.95	12.07	11.83	11.63	11.45	11.42	12.17	12.07	12.05	11.19	11.08	11.27	11.95	11.5	-0.45	0.732043	0.0093		12.1	11.18	-0.92	0.528509	0.0004	DE
fatty acid binding protein 5, epidermal /// predicted gene 3601	Fabp5 /// Gm3601	1416021_a_at	11.01	10.7	10.14	12.75	12.88	12.89	11.17	11.2	11.4	12.49	12.28	12.24	10.62	12.84	2.22	4.65893	0.011	DE	11.26	12.34	1.08	2.11404	0.0005	DE
fatty acid binding protein 5, epidermal	Fabp5	1416022_at	8.71	8.37	7.79	11.07	11.31	11.23	9.02	8.82	9.22	10.68	10.26	10.56	8.29	11.2	2.91	7.51618	0.0057	DE	9.02	10.5	1.48	2.78949	0.001	DE
fatty acid binding protein 3, muscle and heart	Fabp3	1416023_at	12.13	12.35	12.48	11.26	10.92	10.83	11.95	12.03	12.04	11	11.01	11	12.32	11	-1.32	0.400535	0.0017	DE	12.01	11	-1	0.5	0.0007	DE
60S ribosomal protein L12-like /// 60S ribosomal protein L12-like /// ribosomal protein L12	LOC101055925 /// LOC630855 /// Rpl12	1416026_a_at	12.02	11.95	11.98	12.62	12.62	12.69	11.98	11.96	12.16	12.5	12.5	12.44	11.98	12.64	0.66	1.58008	0	DE	12.03	12.48	0.45	1.36604	0.0133
hematological and neurological expressed sequence 1	Hn1	1416028_a_at	7.72	8.04	7.77	9	9.32	9.3	8.4	8.22	8.2	8.45	8.52	8.85	7.84	9.21	1.36	2.56685	0.0007	DE	8.27	8.61	0.33	1.25701	0.0959
Kruppel-like factor 10	Klf10	1416029_at	8.46	8.11	7.81	9.59	9.55	9.43	7.26	7.47	7.95	9.43	9.45	9.59	8.13	9.52	1.4	2.63902	0.0133	DE	7.56	9.49	1.93	3.81055	0.008	DE
minichromosome maintenance deficient 7 (S. cerevisiae)	Mcm7	1416030_a_at	7.28	7.46	7.43	7.97	8.73	8.57	7.99	7.36	7.42	7.97	8.16	8.23	7.39	8.42	1.03	2.04202	0.0402	DE	7.59	8.12	0.53	1.44393	0.1043
minichromosome maintenance deficient 7 (S. cerevisiae)	Mcm7	1416031_s_at	8.05	8.3	8.35	8.78	9.32	9.37	8.73	8.18	8.29	8.75	8.69	8.92	8.23	9.16	0.92	1.89212	0.0233	DE	8.4	8.79	0.39	1.31039	0.1348
CD24a antigen	Cd24a	1416034_at	12.14	12.28	12.42	10.7	10.79	9.95	12.33	12.24	12.09	10.81	10.57	10.98	12.28	10.48	-1.8	0.287175	0.0149	DE	12.22	10.79	-1.43	0.371131	0.0014	DE
cysteine rich protein 61	Cyr61	1416039_x_at	9.79	9.82	10.47	10.11	9.63	9.81	9.78	9.79	10.12	10.42	10.53	10.6	10.03	9.85	-0.18	0.882703	0.5439		9.9	10.52	0.62	1.53688	0.0173	DE
nuclear autoantigenic sperm protein (histone-binding)	Nasp	1416042_s_at	7.81	7.99	7.91	8.56	8.84	9.01	8.17	8	7.93	8.1	8.11	8.37	7.9	8.8	0.9	1.86607	0.0117	DE	8.03	8.19	0.16	1.11729	0.2346
leucine rich repeat protein 1, neuronal	Lrrn1	1416053_at	11.68	11.8	11.78	9.83	9.71	9.6	11.29	11.52	11.56	9.66	9.34	9.75	11.75	9.71	-2.04	0.243164	0.0001	DE	11.46	9.58	-1.87	0.273573	0.0005	DE
phosphofructokinase, platelet	Pfkp	1416069_at	10.61	10.68	10.75	10.46	10.56	10.68	10.82	10.67	10.66	10.09	9.9	10.01	10.68	10.57	-0.11	0.926588	0.2194		10.72	10	-0.72	0.607097	0.0007	DE
CD34 antigen	Cd34	1416072_at	7.66	7.96	7.95	8.06	8.18	8.05	7.69	7.99	8.03	8.53	8.43	8.57	7.86	8.1	0.24	1.18099	0.1203		7.9	8.51	0.61	1.52626	0.0191	DE
cyclin B1 /// predicted gene 5593 /// G2/mitotic-specific cyclin-B1-like	Ccnb1 /// Gm5593 /// LOC101056596	1416076_at	4.22	4.29	4.09	5.81	6.24	6.58	5.59	4.14	4.11	4.43	4.15	4.77	4.2	6.21	2.01	4.02782	0.0085	DE	4.61	4.45	-0.16	0.895025	0.7776
adrenomedullin	Adm	1416077_at	6.87	7.12	6.75	6.89	7.21	7.11	7.25	6.91	7.23	7.76	7.54	7.92	6.91	7.07	0.16	1.11729	0.3397		7.13	7.74	0.61	1.52626	0.0173	DE
actin related protein 2/3 complex, subunit 1A	Arpc1a	1416079_a_at	11.5	11.41	11.38	12.17	12.26	12.32	11.26	11.35	11.43	11.87	11.88	11.86	11.43	12.25	0.82	1.76541	0.0002	DE	11.35	11.87	0.52	1.43396	0.008
pyruvate dehydrogenase (lipoamide) beta	Pdhb	1416090_at	12.26	12.27	12.18	11.61	11.44	11.51	12.26	12.24	12.16	11.31	11.25	11.28	12.24	11.52	-0.72	0.607097	0.0008	DE	12.22	11.28	-0.94	0.521233	0.0001	DE
microtubule-associated protein 4	Map4	1416092_a_at	10.45	10.55	10.41	11.11	11.31	11.37	10.49	10.65	10.63	10.85	10.96	11.08	10.47	11.26	0.79	1.72907	0.0028	DE	10.59	10.96	0.37	1.29235	0.0129
a disintegrin and metallopeptidase domain 9 (meltrin gamma)	Adam9	1416094_at	10.82	10.68	10.64	11.4	11.51	11.81	10.56	10.46	10.75	11.15	11.1	11.26	10.71	11.57	0.86	1.81504	0.0098	DE	10.59	11.17	0.58	1.49485	0.0084
leucine rich repeat containing 4	Lrrc4	1416097_at	7.59	7.68	8.04	6.61	6.47	6.81	7.82	7.63	7.82	7.15	7.02	7.05	7.77	6.63	-1.14	0.45376	0.0036	DE	7.76	7.07	-0.68	0.624165	0.0018	DE
synaptogyrin 3	Syngr3	1416098_at	8.24	8.11	8.38	7.27	6.61	6.66	8.44	7.98	7.96	6.36	6.4	6.29	8.24	6.85	-1.4	0.378929	0.0138	DE	8.13	6.35	-1.78	0.291183	0.006	DE
neuron specific gene family member 2	Nsg2	1416107_at	9.28	9.21	9.27	8.79	8.39	8.54	9.48	9.2	9.46	8.82	8.78	8.78	9.25	8.57	-0.68	0.624165	0.0249	DE	9.38	8.79	-0.59	0.664343	0.0209	DE
CD83 antigen	Cd83	1416111_at	8.28	8.17	7.77	8.39	8.15	7.92	8.25	8.4	8.34	9.25	9.39	9.34	8.07	8.15	0.08	1.05702	0.7178		8.33	9.33	1	2	0.0001	DE
tripartite motif-containing 59	Trim59	1416118_at	8	7.52	7.28	8.76	8.41	8.8	8.31	7.63	7.83	8.33	8.02	8.2	7.6	8.66	1.06	2.08493	0.0198	DE	7.92	8.18	0.26	1.19748	0.3305
ribonucleotide reductase M2	Rrm2	1416120_at	5.02	4.79	5.49	6.01	6.52	6.48	6.44	5.16	4.95	5.41	5.04	5.26	5.1	6.34	1.24	2.36199	0.0105	DE	5.52	5.24	-0.28	0.823591	0.6122
lysyl oxidase	Lox	1416121_at	11.55	11.38	12.02	11.8	11.84	11.87	10.64	11.49	11.34	12.18	12.61	12.53	11.65	11.84	0.19	1.14076	0.4325		11.16	12.44	1.28	2.42839	0.0228	DE
tubulin, alpha 1C pseudogene /// tubulin, alpha 1C	Gm6682 /// Tuba1c	1416128_at	6.14	6.23	6.13	6.68	6.7	7.09	6.05	5.87	6.02	6.55	6.02	6.52	6.17	6.82	0.66	1.58008	0.0331	DE	5.98	6.36	0.38	1.30134	0.1456
EFR3 homolog A (S. cerevisiae)	Efr3a	1416131_s_at	12.43	12.37	12.71	11.6	11.22	11.37	12.25	12.12	12.35	11.6	10.68	11.21	12.5	11.4	-1.11	0.463294	0.0019	DE	12.24	11.16	-1.08	0.473029	0.049	DE
EFR3 homolog A (S. cerevisiae)	Efr3a	1416132_at	10.32	10.46	10.52	8.49	8	7.94	10.34	10.25	9.91	8.3	8.16	8.1	10.43	8.14	-2.29	0.204476	0.0028	DE	10.17	8.19	-1.98	0.25349	0.0012	DE
EFR3 homolog A (S. cerevisiae)	Efr3a	1416133_at	12.53	12.61	12.64	11.2	10.81	10.56	12.58	12.5	12.44	10.71	10.71	10.96	12.59	10.86	-1.74	0.29937	0.0096	DE	12.51	10.79	-1.71	0.30566	0.0004	DE
matrix metallopeptidase 2	Mmp2	1416136_at	10.15	10.05	10.18	10.58	10.6	10.47	10.05	10.34	10.28	11	11.07	11.2	10.13	10.55	0.42	1.33793	0.0017		10.22	11.09	0.87	1.82766	0.0022	DE
annexin A7	Anxa7	1416137_at	8.74	8.74	8.83	9.43	9.65	9.63	8.9	8.78	8.88	9.42	9.37	9.36	8.77	9.57	0.8	1.7411	0.0029	DE	8.85	9.38	0.53	1.44393	0.0011
annexin A7	Anxa7	1416138_at	10.56	10.64	10.43	11.38	11.49	11.73	10.53	10.36	10.55	11.2	11.09	11.26	10.54	11.53	0.99	1.98618	0.0028	DE	10.48	11.18	0.7	1.6245	0.001	DE
lysosomal-associated protein transmembrane 4B	Laptm4b	1416148_at	11.73	11.97	11.72	11.11	11.12	11.04	11.89	11.97	11.76	11.08	11.06	11.41	11.81	11.09	-0.72	0.607097	0.0081	DE	11.87	11.18	-0.69	0.619854	0.012	DE
oligodendrocyte transcription factor 1	Olig1	1416149_at	8.27	7.48	6.95	8.76	8.64	9.02	7.97	8.63	8.9	9.89	9.85	9.75	7.57	8.81	1.24	2.36199	0.0737		8.5	9.83	1.33	2.51403	0.0379	DE
high mobility group box 3	Hmgb3	1416155_at	9.3	9.17	9.09	9.06	9.03	8.69	9.68	9.41	9.29	8.54	8.42	8.53	9.19	8.93	-0.26	0.835088	0.1468		9.46	8.5	-0.96	0.514057	0.0085	DE
nuclear receptor subfamily 2, group F, member 2	Nr2f2	1416158_at	8.67	8.67	9.3	9.04	8.69	9.22	7.96	8.25	8.65	9.4	8.83	9.13	8.88	8.98	0.1	1.07177	0.7144		8.29	9.12	0.83	1.77769	0.0341	DE
nuclear receptor subfamily 2, group F, member 2	Nr2f2	1416159_at	11.08	11	11.16	11.35	11.3	11.38	10.8	11.16	10.89	11.47	11.69	11.54	11.08	11.34	0.26	1.19748	0.0152		10.95	11.57	0.62	1.53688	0.0133	DE
nuclear receptor subfamily 2, group F, member 2	Nr2f2	1416160_at	8.39	8.67	8.7	8.94	8.96	9.21	8.21	8.63	8.41	9.34	9.39	9.38	8.59	9.04	0.45	1.36604	0.0274		8.42	9.37	0.95	1.93187	0.0147	DE
RAB31, member RAS oncogene family	Rab31	1416165_at	10.32	10.17	10.3	11.03	11.11	11.26	10.14	10.49	10.45	10.88	11.09	10.96	10.26	11.13	0.87	1.82766	0.0008	DE	10.36	10.98	0.62	1.53688	0.015	DE
radixin	Rdx	1416180_a_at	10.29	10.33	10.39	10.92	11.05	11.09	10.55	10.61	10.31	11.1	10.9	10.82	10.34	11.02	0.68	1.60214	0.0011	DE	10.49	10.94	0.45	1.36604	0.0224
lactate dehydrogenase B	Ldhb	1416183_a_at	13.4	13.47	13.3	12.97	12.83	12.61	13.51	13.47	13.4	12.58	12.7	12.74	13.39	12.8	-0.59	0.664343	0.0169	DE	13.46	12.67	-0.79	0.578344	0.0004	DE
high mobility group AT-hook 1 /// high mobility group AT-hook I, related sequence 1	Hmga1 /// Hmga1-rs1	1416184_s_at	8.04	7.93	8.33	9.91	10.34	10.51	8.08	7.95	7.92	8.41	8.2	8.33	8.1	10.25	2.15	4.43828	0.0011	DE	7.98	8.31	0.33	1.25701	0.015
Sec61 alpha 1 subunit (S. cerevisiae)	Sec61a1	1416191_at	8.09	7.83	8.14	8.54	8.48	8.43	7.8	8.04	7.9	8.56	8.65	8.38	8.02	8.48	0.46	1.37554	0.0304		7.91	8.53	0.62	1.53688	0.0045	DE
N-ethylmaleimide sensitive fusion protein attachment protein alpha	Napa	1416192_at	8.6	8.57	8.8	8	7.73	7.82	8.54	8.54	8.45	7.84	7.86	7.8	8.66	7.85	-0.81	0.570382	0.0017	DE	8.51	7.83	-0.68	0.624165	0.0002	DE
aquaporin 1	Aqp1	1416203_at	9.27	9.31	9.02	10.4	10.33	10.25	9.91	9.3	9.67	10.63	10.54	10.48	9.2	10.33	1.13	2.18859	0.0019	DE	9.63	10.55	0.92	1.89212	0.0291	DE
glycerol-3-phosphate dehydrogenase 1 (soluble)	Gpd1	1416204_at	5.6	5.5	5.43	6.07	6.59	6.54	5.3	5.83	5.69	6.1	6.17	6	5.51	6.4	0.89	1.85318	0.0251	DE	5.61	6.09	0.48	1.39474	0.0818
ubiquitin specific peptidase 14	Usp14	1416208_at	9.6	10.09	9.53	9.17	9.18	9.01	9.93	9.72	9.77	8.71	8.59	9.28	9.74	9.12	-0.62	0.650671	0.0611		9.81	8.86	-0.95	0.517632	0.0379	DE
surfeit gene 4	Surf4	1416213_x_at	8.39	8.33	8.45	8.94	9.13	9.13	8.29	8.52	8.55	8.98	8.97	9.04	8.39	9.07	0.68	1.60214	0.0023	DE	8.45	9	0.54	1.45397	0.0168
minichromosome maintenance deficient 4 homolog (S. cerevisiae)	Mcm4	1416214_at	9.15	9.46	9.13	9.64	10.04	9.95	9.53	9.33	9.28	9.41	9.57	9.75	9.25	9.88	0.63	1.54756	0.0181	DE	9.38	9.58	0.2	1.1487	0.1933
SH3 binding domain protein 5 like	Sh3bp5l	1416223_at	9.36	9.14	9.4	8.92	8.8	8.76	9.39	9.34	9.19	8.4	8.71	8.59	9.3	8.83	-0.47	0.721965	0.0124		9.31	8.57	-0.74	0.598739	0.0039	DE
alcohol dehydrogenase 1 (class I)	Adh1	1416225_at	8.27	8.05	8.36	9.24	9.43	9.46	8.16	8.71	8.61	9.83	10.03	9.86	8.23	9.38	1.15	2.21914	0.0008	DE	8.49	9.91	1.41	2.65737	0.0077	DE
actin related protein 2/3 complex, subunit 1B /// predicted pseudogene 5637	Arpc1b /// Gm5637	1416226_at	11.62	11.41	11.53	12.73	12.98	13.01	11.26	11.45	11.36	12.72	12.8	12.71	11.52	12.91	1.39	2.62079	0.0004	DE	11.36	12.74	1.39	2.62079	0.0002	DE
actin related protein 2/3 complex, subunit 1B /// predicted pseudogene 5637	Arpc1b /// Gm5637	1416227_at	7.73	7.52	7.41	8.5	8.81	8.71	7.42	7.5	7.35	8.22	8.41	8.41	7.55	8.67	1.12	2.17347	0.001	DE	7.42	8.35	0.92	1.89212	0.0005	DE
protein (peptidyl-prolyl cis/trans isomerase) NIMA-interacting 1 /// protein (peptidyl-prolyl cis/trans isomerase) NIMA-interacting 1, retrogene 1	Pin1 /// Pin1rt1	1416228_at	11.14	11.04	11.02	10.54	10.46	10.4	11.21	11.26	11.11	10.31	10.27	10.15	11.07	10.47	-0.6	0.659754	0.0004	DE	11.19	10.24	-0.95	0.517632	0.0001	DE
myelin protein zero-like 2	Mpzl2	1416237_at	7.41	7.76	7.51	7.73	7.38	7.25	7.25	7.68	7.73	8.17	8.18	8.41	7.56	7.45	-0.11	0.926588	0.5824		7.55	8.25	0.7	1.6245	0.0267	DE
argininosuccinate synthetase 1	Ass1	1416239_at	7.14	7.67	7.99	6.56	6.71	6.73	7.23	7.37	7.24	6.17	6.21	6.58	7.6	6.67	-0.93	0.524858	0.058		7.28	6.32	-0.96	0.514057	0.0111	DE
proteasome (prosome, macropain) subunit, beta type 7	Psmb7	1416240_at	9.88	10.03	10.56	9.84	9.87	9.87	10.24	10.21	10.05	9.49	9.44	9.65	10.16	9.86	-0.3	0.812252	0.2868		10.17	9.53	-0.64	0.641713	0.0018	DE
coronin, actin binding protein 1A	Coro1a	1416246_a_at	7.47	7.59	8.1	8.18	8.85	9.12	8.34	7.43	7.4	8.24	7.9	8.06	7.72	8.72	1	2	0.0493	DE	7.72	8.07	0.34	1.26576	0.3838
minichromosome maintenance deficient 6 (MIS5 homolog, S. pombe) (S. cerevisiae)	Mcm6	1416251_at	8.56	8.81	8.6	9.44	10.04	10.12	9.36	8.74	8.72	9.18	8.97	9.37	8.66	9.87	1.21	2.31338	0.0202	DE	8.94	9.17	0.23	1.17283	0.3999
cyclin-dependent kinase inhibitor 2D (p19, inhibits CDK4)	Cdkn2d	1416253_at	10.57	10.68	10.39	10.44	10.16	10.21	11.07	10.48	10.48	10.11	9.78	9.87	10.55	10.27	-0.28	0.823591	0.0837		10.68	9.92	-0.76	0.590496	0.0424	DE
tubulin, beta 5 class I	Tubb5	1416256_a_at	12.26	12.31	12.33	12.81	13.08	12.98	12.42	12.46	12.32	12.29	12.4	12.44	12.3	12.96	0.66	1.58008	0.0102	DE	12.4	12.38	-0.02	0.986233	0.7225
thymidine kinase 1	Tk1	1416258_at	4.52	4.97	5.19	6.57	7.24	7.49	6.7	5.15	4.9	5.4	5.42	5.62	4.89	7.1	2.21	4.62675	0.004	DE	5.58	5.48	-0.1	0.933033	0.8718
ATP-binding cassette, sub-family B (MDR/TAP), member 9	Abcb9	1416263_at	6.67	6.84	7.14	6.33	6.38	6.88	6.93	6.84	6.81	6.17	6.09	6.19	6.88	6.53	-0.35	0.784584	0.1923		6.86	6.15	-0.71	0.61132	0.0001	DE
procollagen-lysine, 2-oxoglutarate 5-dioxygenase 1	Plod1	1416289_at	8.54	8.55	8.71	8.98	8.78	9.05	8.17	8.38	8.36	9.06	8.73	9.04	8.6	8.94	0.34	1.26576	0.0321		8.3	8.94	0.64	1.55833	0.0111	DE
interleukin 2 receptor, gamma chain	Il2rg	1416295_a_at	4.87	6.14	5.75	6.68	7.44	7.33	6.29	5.96	6.33	7.04	6.78	7.63	5.59	7.15	1.56	2.94854	0.0322	DE	6.19	7.15	0.96	1.94531	0.0448	DE
Shc SH2-domain binding protein 1	Shcbp1	1416299_at	5.85	5.97	5.81	7.49	8.02	8.23	6.82	5.92	5.9	6.19	5.59	6.07	5.88	7.91	2.04	4.11246	0.009	DE	6.21	5.95	-0.26	0.835088	0.5071
LPS-induced TN factor	Litaf	1416304_at	8.71	8.9	8.74	9.41	9.82	9.73	8.65	9.06	8.94	9.21	9.43	9.81	8.78	9.65	0.87	1.82766	0.0093	DE	8.88	9.48	0.6	1.51572	0.055
SH3-domain binding protein 4	Sh3bp4	1416305_at	7.4	7.61	7.51	7.64	7.71	7.84	7.34	7.54	7.58	8.18	8.16	8.01	7.51	7.73	0.22	1.16473	0.0571		7.49	8.12	0.63	1.54756	0.0033	DE
nucleolar and spindle associated protein 1	Nusap1	1416309_at	6.61	6.63	6.19	8.69	9.13	9.18	8.93	6.79	6.17	7.26	6.76	7.22	6.48	9	2.52	5.73582	0.0003	DE	7.3	7.08	-0.22	0.858565	0.8214
nucleolar and spindle associated protein 1	Nusap1	1416310_at	3.77	3.87	3.75	4.45	4.5	4.84	4.33	4.02	3.85	3.79	3.91	3.76	3.8	4.6	0.8	1.7411	0.0161	DE	4.07	3.82	-0.25	0.840896	0.215
myeloid/lymphoid or mixed-lineage leukemia (trithorax homolog, Drosophila); translocated to, 11	Mllt11	1416313_at	11.39	11.32	11.41	10.02	8.85	9.02	11.36	11.19	11.16	8.87	8.31	8.31	11.37	9.3	-2.08	0.236514	0.0289	DE	11.24	8.5	-2.74	0.149685	0.0022	DE
abhydrolase domain containing 4	Abhd4	1416315_at	9.78	9.73	10.11	10.48	10.64	10.7	9.57	9.86	9.93	10.44	10.48	10.55	9.87	10.61	0.73	1.65864	0.0114	DE	9.79	10.49	0.7	1.6245	0.0173	DE
mannosidase 2, alpha B1	Man2b1	1416340_a_at	9.8	9.79	9.88	10.85	10.79	10.85	9.71	9.6	9.66	10.71	10.74	10.9	9.82	10.83	1.01	2.01391	0	DE	9.66	10.78	1.13	2.18859	0.0004	DE
tenascin C	Tnc	1416342_at	7.01	6.31	6.82	8.15	7.49	7.92	7.05	5.76	6.17	7.69	7.28	7.92	6.71	7.85	1.14	2.20381	0.0163	DE	6.33	7.63	1.3	2.46229	0.0565
mitochondrial import inner membrane translocase subunit Tim8 A-like /// translocase of inner mitochondrial membrane 8A1	LOC101056577 /// Timm8a1	1416345_at	10.29	10.21	10.16	9.99	9.98	9.99	10.46	10.33	10.34	9.68	9.57	9.59	10.22	9.99	-0.23	0.852635	0.0246		10.38	9.61	-0.76	0.590496	0.0002	DE
mitochondrial import inner membrane translocase subunit Tim8 A-like /// translocase of inner mitochondrial membrane 8A1	LOC101056577 /// Timm8a1	1416346_at	7.23	7.46	7.19	7.41	7.51	7.31	7.55	7.45	7.37	6.75	6.48	6.89	7.29	7.41	0.12	1.08673	0.3242		7.46	6.71	-0.75	0.594604	0.0137	DE
trans-2,3-enoyl-CoA reductase	Tecr	1416352_s_at	11.27	11.44	11.65	10.55	10.41	10.31	11.69	11.69	11.48	10.43	10.46	10.59	11.45	10.42	-1.03	0.48971	0.0027	DE	11.62	10.49	-1.13	0.456916	0.0004	DE
melanoma cell adhesion molecule	Mcam	1416357_a_at	7.59	7.73	7.07	8.99	8.91	8.88	8.24	7.31	7.23	8.92	8.92	9.12	7.46	8.93	1.46	2.75108	0.0163	DE	7.59	8.99	1.39	2.62079	0.0451	DE
major facilitator superfamily domain containing 10	Mfsd10	1416358_at	6.66	6.57	6.81	6.89	7.19	7.34	6.45	6.61	6.51	7.08	7.34	7.2	6.68	7.14	0.46	1.37554	0.0535		6.52	7.21	0.68	1.60214	0.003	DE
dynein cytoplasmic 1 intermediate chain 1	Dync1i1	1416361_a_at	11.79	11.91	11.8	9.65	8.93	8.68	11.78	11.82	11.63	9.04	8.29	8.61	11.83	9.09	-2.75	0.148651	0.01	DE	11.74	8.65	-3.1	0.116629	0.003	DE
FK506 binding protein 4	Fkbp4	1416362_a_at	9.95	10.2	10.08	9.43	9.44	9.3	10.35	10.33	10.25	9.58	9.63	9.81	10.08	9.39	-0.69	0.619854	0.0026	DE	10.31	9.67	-0.64	0.641713	0.005	DE
programmed cell death 7	Pdcd7	1416377_at	8.86	8.75	8.93	8.4	8.06	8	8.72	8.89	8.74	8.23	8.31	8.39	8.85	8.15	-0.69	0.619854	0.0187	DE	8.78	8.31	-0.47	0.721965	0.0028
pannexin 1	Panx1	1416379_at	8.57	8.57	8.77	8.04	8.22	8.27	8.56	8.58	8.44	7.02	6.72	6.92	8.64	8.18	-0.46	0.726986	0.0089		8.53	6.89	-1.64	0.320856	0.0005	DE
peroxiredoxin 5	Prdx5	1416381_a_at	11.8	11.76	11.81	11.28	11.12	11.03	11.96	11.83	11.89	11.29	11.37	11.32	11.79	11.14	-0.65	0.63728	0.0101	DE	11.89	11.33	-0.57	0.673617	0.0006
cathepsin C	Ctsc	1416382_at	10.52	10.98	10.93	11.96	12.14	12.39	10.55	10.76	10.92	11.68	11.59	11.78	10.81	12.16	1.35	2.54912	0.0023	DE	10.74	11.68	0.94	1.91853	0.0045	DE
mesoderm development candidate 1	Mesdc1	1416397_at	6.14	6.03	5.97	6.55	7.01	6.57	6.3	6.15	6.22	6.4	6.32	6.4	6.05	6.71	0.66	1.58008	0.0368	DE	6.22	6.37	0.15	1.10957	0.0529
mesoderm development candidate 1	Mesdc1	1416398_at	5.98	5.75	5.53	6.33	6.52	6.58	6.04	5.63	6.15	6.25	6.54	6.08	5.75	6.48	0.72	1.64718	0.0146	DE	5.94	6.29	0.35	1.27456	0.1689
phosphoprotein enriched in astrocytes 15A	Pea15a	1416406_at	10.99	10.95	10.9	11.47	11.49	11.53	10.94	11.07	11.13	11.55	11.59	11.77	10.95	11.5	0.55	1.46409	0.0002		11.05	11.64	0.59	1.50525	0.0029	DE
phosphoprotein enriched in astrocytes 15A	Pea15a	1416407_at	9.95	9.88	10.04	10.78	10.84	10.91	9.96	10.28	10.23	10.77	10.86	10.81	9.96	10.84	0.89	1.85318	0.0002	DE	10.16	10.81	0.66	1.58008	0.017	DE
elastin microfibril interfacer 1	Emilin1	1416414_at	8.21	8.14	8.01	8.87	9.18	9.1	8.16	8.45	8.56	9.5	9.45	9.77	8.12	9.05	0.93	1.90528	0.0022	DE	8.39	9.57	1.18	2.26577	0.0018	DE
perilipin 3	Plin3	1416424_at	9.78	9.73	9.81	10.38	10.51	10.6	9.6	9.72	9.84	10.35	10.43	10.3	9.77	10.5	0.72	1.64718	0.0037	DE	9.72	10.36	0.64	1.55833	0.0035	DE
tubulin, beta 6 class V	Tubb6	1416431_at	7.92	7.75	7.62	9.77	10.13	10.45	7.55	7.35	8	9.49	9.15	9.6	7.76	10.12	2.35	5.09824	0.0024	DE	7.63	9.41	1.78	3.43426	0.0025	DE
lymphotoxin B receptor	Ltbr	1416435_at	8.82	8.65	9.01	9.41	9.44	9.5	8.5	8.74	8.7	9.52	9.57	9.39	8.83	9.45	0.62	1.53688	0.0213	DE	8.65	9.49	0.85	1.8025	0.0012	DE
ubiquinol-cytochrome c reductase complex chaperone, CBP3 homolog (yeast)	Uqcc	1416436_a_at	7.83	7.97	7.75	7.59	7.57	7.48	8.18	8.22	8.12	7.47	7.55	7.52	7.85	7.55	-0.3	0.812252	0.0246		8.17	7.51	-0.66	0.632878	0.0001	DE
mitogen-activated protein kinase 8 interacting protein 3	Mapk8ip3	1416437_a_at	8.13	7.69	8.35	6.8	6.04	6.35	7.94	7.49	7.46	6.31	6.23	5.9	8.06	6.4	-1.66	0.316439	0.0051	DE	7.63	6.15	-1.48	0.358489	0.0021	DE
dCTP pyrophosphatase 1	Dctpp1	1416439_at	8.24	8.23	8.21	8.81	8.89	8.8	8.36	8.36	8.32	8.46	8.44	8.41	8.23	8.83	0.61	1.52626	0.001	DE	8.35	8.44	0.09	1.06437	0.0105
immediate early response 2	Ier2	1416442_at	8.8	8.88	9	8.98	9.26	9.09	8.65	8.74	9.07	9.49	9.57	9.79	8.89	9.11	0.22	1.16473	0.1035		8.82	9.62	0.8	1.7411	0.0093	DE
elongation of very long chain fatty acids (FEN1/Elo2, SUR4/Elo3, yeast)-like 2	Elovl2	1416444_at	5.42	5.69	5.55	6.34	6.11	6.6	5.05	5.93	7.02	6.31	6.54	6.38	5.55	6.35	0.8	1.7411	0.0147	DE	6	6.41	0.41	1.32869	0.5473
crystallin, alpha B	Cryab	1416455_a_at	11.22	11.57	11.68	12	12.46	12.36	11.68	11.77	11.68	11.57	11.72	11.95	11.49	12.27	0.78	1.71713	0.0164	DE	11.71	11.75	0.04	1.02811	0.7757
leucine zipper protein 1	Luzp1	1416469_at	10.18	10.24	10.16	9.34	9.16	9.14	10.16	10.09	10.01	9.1	9.11	9.24	10.19	9.21	-0.98	0.50698	0.0016	DE	10.09	9.15	-0.94	0.521233	0.0001	DE
malate dehydrogenase 2, NAD (mitochondrial)	Mdh2	1416478_a_at	12.84	12.81	12.89	12.52	12.52	12.51	12.88	12.88	12.78	12.14	12.11	12.18	12.85	12.52	-0.33	0.795536	0.0043		12.85	12.14	-0.7	0.615572	0.0002	DE
HIG1 domain family, member 1A	Higd1a	1416481_s_at	10.72	10.71	10.56	10.12	9.77	9.74	10.88	10.73	10.8	10.13	9.76	9.86	10.66	9.88	-0.79	0.578344	0.0128	DE	10.8	9.92	-0.89	0.539614	0.008	DE
tetratricopeptide repeat domain 3	Ttc3	1416482_at	8.96	8.73	8.99	7.9	7.64	7.55	9.13	8.92	8.55	7.94	7.51	7.14	8.89	7.7	-1.2	0.435275	0.0011	DE	8.87	7.53	-1.34	0.395021	0.0118	DE
tetratricopeptide repeat domain 3	Ttc3	1416483_at	12.51	12.55	12.45	11.54	11.21	11.2	12.54	12.47	12.34	11.33	11.26	11.1	12.5	11.32	-1.19	0.438303	0.006	DE	12.45	11.23	-1.22	0.429283	0.0002	DE
tetratricopeptide repeat domain 3	Ttc3	1416484_at	10.55	10.59	10.41	9.5	9.11	9.19	10.77	10.57	10.29	9.46	9.02	9.11	10.52	9.27	-1.25	0.420448	0.0032	DE	10.54	9.2	-1.35	0.392292	0.0022	DE
phosphatidylinositol 4-kinase type 2 beta	Pi4k2b	1416489_at	7.57	7.38	7.59	8.65	8.58	8.39	7.73	7.45	7.53	8.38	8.54	8.34	7.51	8.54	1.03	2.04202	0.0006	DE	7.57	8.42	0.85	1.8025	0.0017	DE
NADH dehydrogenase [ubiquinone] iron-sulfur protein 5-like /// NADH dehydrogenase (ubiquinone) Fe-S protein 5	LOC100504968 /// Ndufs5	1416494_at	12.31	12.4	12.11	11.95	11.67	11.65	12.38	12.43	12.42	11.71	11.67	11.74	12.27	11.76	-0.52	0.697372	0.0167		12.41	11.71	-0.7	0.615572	0	DE
protein disulfide isomerase associated 4	Pdia4	1416497_at	10.58	10.78	10.43	10.94	10.98	11.02	10.47	10.6	10.84	11.22	11.19	11.36	10.6	10.98	0.38	1.30134	0.057		10.64	11.26	0.62	1.53688	0.0156	DE
peptidylprolyl isomerase C	Ppic	1416498_at	9.74	9.23	9.07	9.94	9.67	9.94	9.23	9.13	9.4	10.29	9.97	10.08	9.35	9.85	0.5	1.41421	0.1149		9.25	10.11	0.86	1.81504	0.0024	DE
latexin	Lxn	1416503_at	10.06	9.85	9.62	10.98	11.01	11.25	9.85	10.03	10.41	11.12	11.06	11.04	9.84	11.08	1.24	2.36199	0.0022	DE	10.1	11.07	0.98	1.97247	0.0254	DE
fascin homolog 1, actin bundling protein (Strongylocentrotus purpuratus)	Fscn1	1416514_a_at	11.63	11.83	11.76	12.44	12.41	12.75	11.12	11.46	11.68	12.34	11.81	12.37	11.74	12.53	0.79	1.72907	0.0071	DE	11.42	12.17	0.75	1.68179	0.0373	DE
fascin homolog 1, actin bundling protein (Strongylocentrotus purpuratus)	Fscn1	1416515_at	4.98	5.18	4.96	6.28	6.02	6.38	4.85	4.9	4.88	5.8	5.72	5.75	5.04	6.23	1.19	2.28153	0.0015	DE	4.88	5.76	0.88	1.84038	0	DE
RAB32, member RAS oncogene family	Rab32	1416527_at	6.15	6.44	6.22	7.44	7.82	7.98	6.31	6.5	6.19	6.99	7.04	7.5	6.27	7.75	1.48	2.78949	0.0035	DE	6.33	7.18	0.84	1.79005	0.0183	DE
epithelial membrane protein 1	Emp1	1416529_at	10.16	10.38	9.94	11.4	11.47	11.58	9.91	9.77	10.2	11.33	11	11.4	10.16	11.48	1.32	2.49666	0.0038	DE	9.96	11.24	1.28	2.42839	0.0019	DE
glutathione S-transferase omega 1	Gsto1	1416531_at	8.63	8.67	8.61	9.3	9.68	9.59	8.8	8.67	8.74	9.2	9	9.67	8.64	9.52	0.89	1.85318	0.0146	DE	8.74	9.29	0.55	1.46409	0.1035
enhancer of zeste homolog 2 (Drosophila)	Ezh2	1416544_at	7.85	7.75	7.83	9.13	9.2	9.55	8.18	7.55	7.68	8.55	8.39	8.55	7.81	9.29	1.48	2.78949	0.0055	DE	7.8	8.5	0.69	1.61328	0.0598
ATPase, Ca++ transporting, cardiac muscle, slow twitch 2	Atp2a2	1416551_at	12.34	12.35	12.21	11.25	10.86	10.7	12.43	12.25	12.21	10.58	10.62	10.63	12.3	10.94	-1.36	0.389582	0.0098	DE	12.3	10.61	-1.69	0.309927	0.001	DE
stimulated by retinoic acid 13	Stra13	1416553_at	8.21	8.2	8.45	8.83	8.93	8.98	8.24	8.33	8.37	8.88	9.02	8.89	8.29	8.91	0.63	1.54756	0.0062	DE	8.31	8.93	0.62	1.53688	0.0005	DE
maternal embryonic leucine zipper kinase	Melk	1416558_at	4.16	4.34	4.64	6.51	6.94	7.25	5.46	4.69	4.37	5.09	4.3	6.02	4.38	6.9	2.52	5.73582	0.0012	DE	4.84	5.14	0.3	1.23114	0.6472
cytidine 5'-triphosphate synthase	Ctps	1416563_at	9.5	9.47	9.38	9.19	9.17	9.18	9.58	9.39	9.34	8.69	8.67	8.81	9.45	9.18	-0.27	0.82932	0.0155		9.44	8.72	-0.71	0.61132	0.0026	DE
actin-like 6A	Actl6a	1416569_at	8.69	8.68	8.51	9.12	9.29	9.47	8.51	8.29	8.84	9.02	8.67	9.32	8.63	9.29	0.67	1.59107	0.0089	DE	8.55	9	0.46	1.37554	0.1395
G elongation factor, mitochondrial 1	Gfm1	1416570_s_at	9.18	9.42	9.05	9.16	9.08	9.07	9.64	9.42	9.4	8.69	8.7	8.95	9.22	9.1	-0.11	0.926588	0.4071		9.49	8.78	-0.71	0.61132	0.0036	DE
matrix metallopeptidase 14 (membrane-inserted)	Mmp14	1416572_at	6.65	6.39	6.94	7.81	7.9	8.21	6.59	6.87	6.73	7.78	7.6	7.48	6.66	7.97	1.31	2.47942	0.0035	DE	6.73	7.62	0.89	1.85318	0.0017	DE
suppressor of cytokine signaling 3	Socs3	1416576_at	6.71	6.74	6.81	7.29	7.9	7.56	6.15	6.38	6.21	7.58	7.6	7.77	6.75	7.58	0.83	1.77769	0.0391	DE	6.25	7.65	1.4	2.63902	0.0001	DE
predicted gene 9840 /// ring-box 1	Gm9840 /// Rbx1	1416578_at	11.34	11.37	11.06	11.09	10.87	10.78	11.53	11.42	11.35	10.68	10.8	10.74	11.26	10.91	-0.34	0.790041	0.064		11.43	10.74	-0.69	0.619854	0.0008	DE
protein tyrosine phosphatase, receptor type, N	Ptprn	1416588_at	6.88	6.96	6.97	6.75	5.99	6.19	6.95	6.49	6.43	6	5.87	5.99	6.94	6.31	-0.63	0.646176	0.1082		6.62	5.95	-0.67	0.628507	0.0478	DE
RAB34, member of RAS oncogene family	Rab34	1416590_a_at	10.63	10.39	10.43	11.4	11.45	11.66	10.24	10.3	10.42	11.35	11.42	11.42	10.48	11.5	1.02	2.02792	0.0007	DE	10.32	11.4	1.08	2.11404	0.0006	DE
RAB34, member of RAS oncogene family	Rab34	1416591_at	10.5	10.42	10.41	11.32	11.5	11.54	10.3	10.46	10.45	11.29	11.37	11.46	10.44	11.45	1.01	2.01391	0.0014	DE	10.4	11.37	0.97	1.95884	0.0002	DE
mitochondrial ribosomal protein S22	Mrps22	1416595_at	9.65	9.54	9.61	9.47	9.39	9.44	9.75	9.7	9.72	8.94	9	9.01	9.6	9.43	-0.17	0.888843	0.0166		9.72	8.98	-0.74	0.598739	0	DE
regulator of calcineurin 1	Rcan1	1416600_a_at	10.32	10.45	10.36	9.71	9.5	9.44	10.61	10.5	10.43	9.59	9.17	9.51	10.38	9.55	-0.83	0.562529	0.0034	DE	10.51	9.42	-1.09	0.469761	0.0067	DE
regulator of calcineurin 1	Rcan1	1416601_a_at	6.65	7.14	6.71	5.67	5.51	5.51	6.89	6.73	6.68	5.81	5.3	5.6	6.83	5.56	-1.27	0.41466	0.0085	DE	6.77	5.57	-1.2	0.435275	0.0071	DE
60S ribosomal protein L22-like /// ribosomal protein L22	LOC100504863 /// Rpl22	1416603_at	11.71	11.5	11.74	12.23	12.29	12.29	11.76	11.61	11.75	12.22	12.11	11.99	11.65	12.27	0.62	1.53688	0.0105	DE	11.71	12.11	0.4	1.31951	0.0103
cytochrome c-1	Cyc1	1416604_at	12.14	12.23	12.06	11.78	11.79	11.71	12.42	12.4	12.23	11.39	11.52	11.4	12.14	11.76	-0.38	0.768438	0.0062		12.35	11.44	-0.91	0.532185	0.0005	DE
NHP2 ribonucleoprotein	Nhp2	1416605_at	8.17	8.57	8.25	9.28	9.61	9.52	8.53	8.55	8.64	8.65	8.41	9.02	8.33	9.47	1.14	2.20381	0.0023	DE	8.57	8.69	0.12	1.08673	0.5707
NHP2 ribonucleoprotein	Nhp2	1416606_s_at	9.96	10.03	9.82	10.73	11.06	11.06	10.22	10.19	10.13	10.35	10.2	10.29	9.94	10.95	1.01	2.01391	0.0034	DE	10.18	10.28	0.1	1.07177	0.1364
secretory carrier membrane protein 2	Scamp2	1416611_at	9.33	9.17	9.47	9.72	9.73	9.96	9.11	9.3	9.28	9.82	9.9	9.75	9.32	9.8	0.48	1.39474	0.0151		9.23	9.82	0.59	1.50525	0.002	DE
EP300 interacting inhibitor of differentiation 1	Eid1	1416614_at	11.78	11.72	11.95	12.1	11.92	12.28	11.46	11.31	11.66	12.24	11.87	12.08	11.82	12.1	0.28	1.21419	0.0956		11.48	12.06	0.59	1.50525	0.0165	DE
acyl-CoA synthetase short-chain family member 1	Acss1	1416617_at	7.13	7.13	6.91	8.36	8.83	9	7.45	7.34	7.25	7.53	7.73	8.07	7.06	8.73	1.67	3.18215	0.0066	DE	7.35	7.78	0.43	1.34723	0.0986
RIKEN cDNA 4632428N05 gene	4632428N05Rik	1416619_at	7.83	7.98	7.75	8.63	8.49	8.46	7.99	7.92	8.03	9.13	8.96	9.45	7.85	8.53	0.67	1.59107	0.0018	DE	7.98	9.18	1.2	2.2974	0.011	DE
thrombospondin 3	Thbs3	1416623_at	5.33	5.35	4.7	5.82	5.67	5.85	5.36	5.05	5.58	6.56	5.94	5.98	5.13	5.78	0.65	1.56917	0.0838		5.33	6.16	0.83	1.77769	0.0333	DE
serine (or cysteine) peptidase inhibitor, clade G, member 1	Serping1	1416625_at	11.89	11.89	11.96	12.28	12.24	12.31	11.61	11.67	11.76	12.44	12.58	12.44	11.91	12.28	0.36	1.28343	0.0003		11.68	12.49	0.81	1.75321	0.0002	DE
family with sequence similarity 96, member A	Fam96a	1416634_at	9.72	9.98	9.74	10.43	10.74	10.67	10.06	10	10.11	10.3	10.17	10.34	9.81	10.61	0.8	1.7411	0.0033	DE	10.06	10.27	0.21	1.15669	0.0325
sema domain, immunoglobulin domain (Ig), short basic domain, secreted, (semaphorin) 3B	Sema3b	1416644_a_at	7.99	7.87	8.1	8.42	8.53	8.86	7.51	7.73	7.6	7.86	7.74	7.82	7.99	8.6	0.62	1.53688	0.026	DE	7.61	7.81	0.19	1.14076	0.074
syntaxin binding protein 3A	Stxbp3a	1416653_at	10.2	10.28	10.22	10.58	10.62	10.7	9.84	10.02	10.1	10.82	10.62	10.7	10.23	10.63	0.4	1.31951	0.0013		9.99	10.71	0.73	1.65864	0.0022	DE
chloride intracellular channel 1	Clic1	1416656_at	10.51	10.6	10.39	11.66	11.84	11.88	10.51	10.43	10.7	11.54	11.46	11.52	10.5	11.79	1.29	2.44528	0.0002	DE	10.55	11.51	0.96	1.94531	0.004	DE
eukaryotic translation initiation factor 3, subunit A	Eif3a	1416660_at	7.68	7.7	7.64	8.18	8.37	8.3	7.85	7.83	7.41	7.98	8.17	8.14	7.67	8.28	0.61	1.52626	0.0046	DE	7.7	8.1	0.4	1.31951	0.0925
eukaryotic translation initiation factor 3, subunit A	Eif3a	1416661_at	6.59	6.74	6.71	7.6	7.4	7.92	6.78	6.64	6.45	7.8	7.23	7.25	6.68	7.64	0.96	1.94531	0.0172	DE	6.62	7.43	0.8	1.7411	0.0317	DE
sarcosine dehydrogenase	Sardh	1416662_at	6.36	6.17	6.11	6.75	7	7.27	6.5	6.5	6.45	6.74	6.68	6.71	6.21	7.01	0.79	1.72907	0.0187	DE	6.48	6.71	0.23	1.17283	0.0007
NADH dehydrogenase (ubiquinone) 1 alpha subcomplex, 9	Ndufa9	1416663_at	11.86	11.92	11.72	11.55	11.51	11.46	12.02	12.03	11.88	11.25	11.25	11.33	11.83	11.51	-0.33	0.795536	0.0185		11.98	11.28	-0.7	0.615572	0.0009	DE
cell division cycle 20	Cdc20	1416664_at	7.31	7.3	7.35	8.07	8.41	8.61	7.9	7.32	7.16	7.71	7.73	7.71	7.32	8.36	1.04	2.05623	0.0212	DE	7.46	7.72	0.26	1.19748	0.3718
kininogen 1	Kng1	1416676_at	3.9	3.69	3.71	4.73	5.32	5.48	4	3.76	3.82	4.02	3.87	4.28	3.77	5.18	1.41	2.65737	0.0186	DE	3.86	4.06	0.2	1.1487	0.2468
plexin B2	Plxnb2	1416683_at	9.49	9.61	9.71	9.99	10.14	10.17	9.41	9.65	9.68	10.17	10.38	10.41	9.6	10.1	0.5	1.41421	0.0044		9.58	10.32	0.74	1.67018	0.0031	DE
procollagen lysine, 2-oxoglutarate 5-dioxygenase 2	Plod2	1416687_at	9.48	8.85	9.43	9.73	9.44	9.65	9.23	9.25	8.99	9.83	9.84	9.56	9.25	9.61	0.35	1.27456	0.2161		9.16	9.74	0.59	1.50525	0.0093	DE
synaptosomal-associated protein 91	Snap91	1416688_at	12.03	12.1	11.97	10.95	9.77	9.74	12.07	11.81	11.81	10.08	9.68	9.62	12.03	10.15	-1.88	0.271684	0.041	DE	11.9	9.79	-2.1	0.233258	0.0007	DE
translocator protein	Tspo	1416695_at	9.74	10.3	10.02	10.73	11.21	10.99	10.19	10.45	10.38	10.98	11.09	11.04	10.02	10.98	0.96	1.94531	0.0115	DE	10.34	11.04	0.7	1.6245	0.0057	DE
DNA segment, Chr 17, Wayne State University 104, expressed	D17Wsu104e	1416696_at	9.16	9.1	9.07	9.95	10.17	10.04	9.39	9.45	9.52	9.81	10.01	9.99	9.11	10.05	0.94	1.91853	0.0015	DE	9.45	9.94	0.48	1.39474	0.0057
CDC28 protein kinase 1b	Cks1b	1416698_a_at	10.05	9.97	9.94	10.76	11.13	11.36	10.43	9.97	10.17	10.71	10.47	10.61	9.99	11.08	1.1	2.14355	0.0214	DE	10.19	10.6	0.41	1.32869	0.0729
Rho family GTPase 3	Rnd3	1416700_at	9.27	9.1	9.15	10.49	11.02	11.09	9.02	9.26	9.06	9.63	9.64	9.84	9.17	10.87	1.69	3.22657	0.0086	DE	9.11	9.7	0.59	1.50525	0.0044	DE
Rho family GTPase 3	Rnd3	1416701_at	6.78	7.02	6.66	8.2	8.8	8.79	6.67	6.97	6.83	7.46	7.19	7.66	6.82	8.6	1.78	3.43426	0.004	DE	6.82	7.44	0.61	1.52626	0.0258	DE
serine (or cysteine) peptidase inhibitor, clade I, member 1	Serpini1	1416702_at	9.35	9.61	9.7	7.66	7.4	7.2	9.36	9.44	9.29	7.15	6.95	7.11	9.55	7.42	-2.13	0.228458	0.0003	DE	9.36	7.07	-2.29	0.204476	0	DE
transmembrane protein 35	Tmem35	1416710_at	8.61	8.97	8.46	7.62	6.95	6.76	8.96	8.85	8.72	6.63	6.19	6.62	8.68	7.11	-1.57	0.336808	0.0116	DE	8.84	6.48	-2.36	0.194791	0.0009	DE
interferon regulatory factor 8	Irf8	1416714_at	5.99	6.2	5.99	7.11	7.22	7.51	6.64	6.03	6.02	7.56	7.53	7.62	6.06	7.28	1.22	2.32947	0.0023	DE	6.23	7.57	1.34	2.53151	0.0212	DE
transcription factor 4	Tcf4	1416723_at	11.25	11.16	11.14	11.63	11.57	11.66	11.06	11.01	11.37	11.8	11.72	11.88	11.18	11.62	0.44	1.3566	0.0007		11.15	11.8	0.65	1.56917	0.0172	DE
transcription factor 4	Tcf4	1416724_x_at	9.27	9.18	9.46	9.92	9.83	10.14	9.14	9.15	9.39	10.24	10.09	9.95	9.3	9.96	0.66	1.58008	0.0061	DE	9.23	10.09	0.87	1.82766	0.0018	DE
N-acylsphingosine amidohydrolase 1	Asah1	1416735_at	11.1	11.14	11.14	11.66	11.78	11.78	11.13	11.14	11.21	11.56	11.61	11.64	11.13	11.74	0.61	1.52626	0.002	DE	11.16	11.6	0.44	1.3566	0.0002
collagen, type V, alpha 1	Col5a1	1416740_at	8.17	7.64	7.44	9.67	9.85	10.14	7.59	7.54	7.35	9.74	9.61	10.43	7.75	9.89	2.14	4.40762	0.0023	DE	7.49	9.93	2.43	5.38893	0.007	DE
UDP-N-acetylglucosamine pyrophosphorylase 1	Uap1	1416744_at	5.2	5.38	5.1	4.64	4.49	4.48	5.29	5.46	5.52	4.88	4.88	4.97	5.23	4.54	-0.69	0.619854	0.0038	DE	5.42	4.91	-0.51	0.702222	0.0086
UDP-N-acetylglucosamine pyrophosphorylase 1	Uap1	1416745_x_at	6.62	7.04	6.73	5.98	6.03	6.17	6.96	6.93	6.83	6.46	6.27	6.37	6.8	6.06	-0.74	0.598739	0.0155	DE	6.91	6.37	-0.54	0.687771	0.002
H2A histone family, member X	H2afx	1416746_at	9.08	9.05	9.21	8.93	9.04	9.21	9.57	9.26	9.17	8.62	8.53	8.86	9.11	9.06	-0.05	0.965936	0.6109		9.33	8.67	-0.66	0.632878	0.0144	DE
HtrA serine peptidase 1	Htra1	1416749_at	11.07	10.89	10.68	11.43	11.22	11.19	11.13	11.01	11.15	11.65	11.56	11.85	10.88	11.28	0.4	1.31951	0.0497		11.1	11.69	0.59	1.50525	0.0089	DE
LIM domain binding 3	Ldb3	1416752_at	6.7	6.51	7.06	5.58	5	5.37	6.81	6.55	6.6	5.27	5.25	5.22	6.76	5.32	-1.44	0.368567	0.0036	DE	6.65	5.25	-1.41	0.376312	0.0025	DE
protein kinase, cAMP dependent regulatory, type I beta	Prkar1b	1416753_at	9.79	9.72	9.74	8.58	7.81	7.53	10.2	9.98	9.59	7.9	7.72	7.6	9.75	7.97	-1.78	0.291183	0.0294	DE	9.92	7.74	-2.18	0.220676	0.0019	DE
protein kinase, cAMP dependent regulatory, type I beta	Prkar1b	1416754_at	7.12	7.1	6.87	6.2	5.98	5.65	7.43	7	6.83	5.79	5.61	5.67	7.03	5.94	-1.09	0.469761	0.0094	DE	7.09	5.69	-1.4	0.378929	0.0109	DE
zwilch kinetochore protein	Zwilch	1416757_at	5.44	5.64	5.31	6.46	7.2	6.89	5.84	5.55	5.44	5.55	5.6	5.8	5.46	6.85	1.39	2.62079	0.0121	DE	5.61	5.65	0.04	1.02811	0.794
UDP-N-acetyl-alpha-D-galactosamine:polypeptide N-acetylgalactosaminyltransferase 16	Galnt16	1416760_at	7.87	8.23	8.23	7.19	7.54	7.79	7.7	7.69	7.66	6.96	7.21	7.07	8.11	7.51	-0.6	0.659754	0.0531		7.68	7.08	-0.6	0.659754	0.0123	DE
S100 calcium binding protein A10 (calpactin)	S100a10	1416762_at	11.65	11.71	11.66	12.34	12.34	12.49	11.6	11.63	11.69	11.89	11.87	11.84	11.67	12.39	0.72	1.64718	0.002	DE	11.64	11.87	0.23	1.17283	0.0043
WEE 1 homolog 1 (S. pombe)	Wee1	1416773_at	9.83	9.86	9.81	9.18	9	8.95	9.87	9.59	9.71	8.78	8.61	8.84	9.83	9.04	-0.79	0.578344	0.006	DE	9.72	8.74	-0.98	0.50698	0.0009	DE
WEE 1 homolog 1 (S. pombe)	Wee1	1416774_at	6.14	6.44	6	5.63	5.75	5.41	6.18	6.11	5.96	5.01	5.14	5.56	6.19	5.6	-0.6	0.659754	0.0244	DE	6.08	5.24	-0.85	0.554785	0.0243	DE
ATP5S-like	Atp5sl	1416775_at	8.3	8.44	8.67	7.6	7.37	7.42	8.65	8.34	8.46	7.63	7.54	7.51	8.47	7.46	-1.01	0.496546	0.0027	DE	8.48	7.56	-0.92	0.528509	0.0042	DE
phosphofructokinase, muscle	Pfkm	1416780_at	11.54	11.49	11.69	10.43	10.01	10.13	11.63	11.54	11.42	10.43	10.41	10.13	11.57	10.19	-1.38	0.384219	0.0025	DE	11.53	10.32	-1.21	0.432269	0.0011	DE
Kv channel-interacting protein 1	Kcnip1	1416785_at	7.86	7.98	8.3	6.02	5.71	5.14	8.06	8.05	7.95	5.22	5.48	5.31	8.05	5.62	-2.42	0.186856	0.0037	DE	8.02	5.34	-2.68	0.156041	0.0001	DE
NME/NM23 nucleoside diphosphate kinase 4	Nme4	1416798_a_at	5.95	6.11	6.16	6.63	6.76	6.91	6	6.21	6.13	6.2	6.44	6.51	6.07	6.77	0.69	1.61328	0.0031	DE	6.11	6.38	0.27	1.20581	0.0841
cell division cycle associated 5	Cdca5	1416802_a_at	4.16	4.33	4.59	6.69	7.47	7.87	6.45	4.23	4.14	4.98	4.43	4.71	4.36	7.34	2.98	7.88986	0.0073	DE	4.94	4.71	-0.23	0.852635	0.7889
FK506 binding protein 7	Fkbp7	1416803_at	10.91	10.83	10.75	11.19	11.01	11.1	10.52	10.57	10.91	11.52	11.32	11.45	10.83	11.1	0.27	1.20581	0.0183		10.67	11.43	0.76	1.69349	0.0125	DE
nidogen 1	Nid1	1416808_at	10.88	10.62	10.68	11.2	11.09	11.28	10.61	10.49	10.54	11.46	11.17	11.3	10.73	11.19	0.46	1.37554	0.0111		10.55	11.31	0.76	1.69349	0.0054	DE
cytotoxic T lymphocyte-associated protein 2 alpha /// cytotoxic T lymphocyte-associated protein 2 beta	Ctla2a /// Ctla2b	1416811_s_at	7.86	7.89	8.11	8.72	8.88	8.99	7.59	7.56	7.9	8.99	8.73	8.74	7.95	8.86	0.91	1.87905	0.0012	DE	7.68	8.82	1.14	2.20381	0.0015	DE
cytotoxic granule-associated RNA binding protein 1	Tia1	1416812_at	8.6	8.19	8.55	8.98	9.12	9.38	8.4	8.09	8.48	8.84	9.22	8.61	8.45	9.16	0.71	1.6358	0.0153	DE	8.32	8.89	0.57	1.48452	0.0658
cytotoxic granule-associated RNA binding protein 1	Tia1	1416813_at	7.2	7.06	7.33	7.84	8.18	8.16	7.15	6.97	7.27	7.56	7.89	7.54	7.2	8.06	0.86	1.81504	0.0044	DE	7.13	7.66	0.53	1.44393	0.0228
parvin, alpha	Parva	1416818_at	7.3	7.27	7.24	8.02	8.33	8.22	7.25	7.56	7.43	7.87	7.83	7.98	7.27	8.19	0.92	1.89212	0.0078	DE	7.41	7.89	0.48	1.39474	0.0183
DiGeorge syndrome critical region gene 14	Dgcr14	1416822_at	6.89	6.69	7.02	6.29	5.84	6.11	6.62	6.92	6.72	5.97	6.17	5.85	6.87	6.08	-0.79	0.578344	0.0103	DE	6.75	6	-0.76	0.590496	0.0042	DE
oxysterol binding protein-like 1A	Osbpl1a	1416823_a_at	11.86	11.84	11.78	11.34	11.07	11.06	12.12	11.94	11.7	11.12	11.05	10.85	11.83	11.16	-0.67	0.628507	0.0136	DE	11.92	11.01	-0.91	0.532185	0.0052	DE
thromboxane A synthase 1, platelet	Tbxas1	1416827_at	6.65	6.49	6.69	7.35	7.65	7.71	6.73	6.8	6.86	7.32	7.53	7.36	6.61	7.57	0.96	1.94531	0.0043	DE	6.8	7.4	0.61	1.52626	0.003	DE
synaptosomal-associated protein 25	Snap25	1416828_at	13.28	13.33	13.35	12.16	10.54	10.96	13.34	13.21	13.27	11.57	10.07	9.33	13.32	11.22	-2.1	0.233258	0.0493	DE	13.27	10.32	-2.95	0.129408	0.046	DE
ATP synthase, H+ transporting mitochondrial F1 complex, beta subunit	Atp5b	1416829_at	13.17	13.34	13.18	12.84	12.89	12.81	13.43	13.31	13.28	12.63	12.62	12.62	13.23	12.85	-0.38	0.768438	0.0106		13.34	12.62	-0.72	0.607097	0.0039	DE
RIKEN cDNA 0610031J06 gene	0610031J06Rik	1416830_at	10.64	10.7	10.96	11.11	11.25	11.22	10.38	10.87	10.74	11.2	11.38	11.39	10.77	11.19	0.43	1.34723	0.0337		10.66	11.32	0.66	1.58008	0.0314	DE
NADH dehydrogenase (ubiquinone) 1 beta subcomplex, 2	Ndufb2	1416834_x_at	12.04	11.93	11.99	11.68	11.52	11.52	12.2	12.09	12.11	11.5	11.54	11.39	11.99	11.57	-0.41	0.752623	0.0053		12.13	11.48	-0.66	0.632878	0.0005	DE
BCL2-associated X protein	Bax	1416837_at	9.55	9.55	9.69	10.28	10.64	10.59	9.76	9.87	9.79	10.09	10.21	10.05	9.6	10.5	0.91	1.87905	0.0074	DE	9.81	10.12	0.31	1.23971	0.0084
PDZ domain containing RING finger 3	Pdzrn3	1416846_a_at	9.78	9.69	9.48	10.26	10.32	10.27	9.54	9.49	9.7	10.63	10.63	10.74	9.65	10.28	0.63	1.54756	0.0159	DE	9.58	10.67	1.09	2.12874	0.0005	DE
CDGSH iron sulfur domain 1	Cisd1	1416849_at	10.68	10.81	10.56	10.19	9.88	9.91	11.04	10.94	11.01	9.86	9.51	10.09	10.68	9.99	-0.69	0.619854	0.0063	DE	11	9.82	-1.18	0.441351	0.0175	DE
CDGSH iron sulfur domain 1	Cisd1	1416850_s_at	12.14	12.16	12.12	11.68	11.51	11.46	12.35	12.3	12.24	11.48	11.49	11.44	12.14	11.55	-0.59	0.664343	0.0107	DE	12.3	11.47	-0.83	0.562529	0.0002	DE
neurochondrin	Ncdn	1416852_a_at	10.76	10.91	11.11	9.38	8.56	8.94	10.91	10.58	10.58	9	8.5	8.62	10.93	8.96	-1.97	0.255253	0.0066	DE	10.69	8.71	-1.98	0.25349	0.0007	DE
neurochondrin	Ncdn	1416853_at	8.37	8.57	9.07	6.85	6.45	6.3	8.61	8.35	8.12	6.71	6.35	6.38	8.67	6.53	-2.14	0.22688	0.0016	DE	8.36	6.48	-1.88	0.271684	0.0006	DE
FK506 binding protein 3	Fkbp3	1416859_at	11.66	11.43	11.73	11.03	10.6	10.81	11.54	11.37	11.52	10.92	10.73	10.46	11.61	10.81	-0.79	0.578344	0.0085	DE	11.48	10.7	-0.77	0.586417	0.0175	DE
abhydrolase domain containing 8	Abhd8	1416863_at	8.88	8.78	9.42	8.06	7.83	8.17	9.04	8.88	8.95	8.27	8.22	8.08	9.03	8.02	-1.01	0.496546	0.0209	DE	8.96	8.19	-0.77	0.586417	0.0006	DE
cyclin-dependent kinase inhibitor 2C (p18, inhibits CDK4)	Cdkn2c	1416868_at	8.05	7.9	7.93	8.86	9.13	9.18	8.41	8.03	8.02	8.57	8.57	8.68	7.96	9.06	1.1	2.14355	0.0028	DE	8.15	8.61	0.45	1.36604	0.0621
a disintegrin and metallopeptidase domain 8	Adam8	1416871_at	5.07	5.7	5.77	6.65	7.7	7.67	5.55	5.73	5.35	6.54	6.07	6.77	5.51	7.34	1.83	3.55537	0.016	DE	5.54	6.46	0.92	1.89212	0.0285	DE
tetraspanin 6	Tspan6	1416872_at	9.03	9.37	9.05	9.73	9.79	9.72	9.11	9.32	9.38	9.9	9.89	10.03	9.15	9.75	0.6	1.51572	0.0285	DE	9.27	9.94	0.67	1.59107	0.0049	DE
myeloid cell leukemia sequence 1	Mcl1	1416881_at	8.27	8.26	8.18	9.24	9.38	9.57	7.99	8	8.27	8.88	8.92	9.06	8.24	9.4	1.16	2.23457	0.0039	DE	8.09	8.95	0.87	1.82766	0.0029	DE
regulator of G-protein signalling 10	Rgs10	1416882_at	8.1	8.34	8.36	8.98	9.05	9	8.74	8.45	8.6	9.18	9.33	9.31	8.27	9.01	0.74	1.67018	0.0091	DE	8.6	9.27	0.68	1.60214	0.005	DE
Fas (TNFRSF6)-associated via death domain	Fadd	1416888_at	7.43	7.45	7.69	8.16	8.42	8.48	7.52	7.92	7.77	8.03	8.35	8.21	7.52	8.35	0.83	1.77769	0.0033	DE	7.74	8.2	0.46	1.37554	0.0392
troponin I, skeletal, fast 2	Tnni2	1416889_at	4.62	4.83	4.56	5.02	4.97	5.51	4.55	4.63	4.73	5.34	5.31	5.09	4.67	5.17	0.5	1.41421	0.0841		4.64	5.25	0.61	1.52626	0.0048	DE
ceramide synthase 1 /// growth differentiation factor 1	Cers1 /// Gdf1	1416900_s_at	7.55	7.64	7.91	6.86	6.78	7.06	7.7	7.54	7.5	6.89	7.11	6.88	7.7	6.9	-0.8	0.574349	0.0051	DE	7.58	6.96	-0.62	0.650671	0.0035	DE
cytochrome c oxidase subunit Vb /// cytochrome c oxidase subunit 5B, mitochondrial-like	Cox5b /// LOC100046079	1416902_a_at	12.45	12.45	12.28	12.27	12.18	12.07	12.64	12.51	12.57	11.76	11.72	11.84	12.39	12.17	-0.22	0.858565	0.0532		12.57	11.77	-0.8	0.574349	0.0001	DE
guanylate cyclase activator 2a (guanylin)	Guca2a	1416905_at	5.24	4.89	5.21	5.59	6.16	6.06	5.17	4.87	4.94	5.25	5.04	5.11	5.11	5.94	0.82	1.76541	0.023	DE	4.99	5.13	0.14	1.10191	0.2792
DnaJ (Hsp40) homolog, subfamily C, member 15	Dnajc15	1416910_at	10.9	10.95	10.88	10.76	10.61	10.47	11.05	11	11.06	10.41	10.43	10.41	10.91	10.61	-0.3	0.812252	0.0637		11.04	10.42	-0.62	0.650671	0.0003	DE
karyopherin (importin) beta 1	Kpnb1	1416925_at	8.49	8.73	8.24	9.16	9.51	9.37	8.45	8.55	8.35	8.68	8.61	9.11	8.49	9.35	0.86	1.81504	0.01	DE	8.45	8.8	0.35	1.27456	0.143
pyrophosphatase (inorganic) 1	Ppa1	1416939_at	10.84	11.12	10.8	10.07	9.91	9.79	11.28	11.19	10.96	9.54	9.39	9.61	10.92	9.92	-1	0.5	0.0018	DE	11.14	9.51	-1.63	0.323088	0.0003	DE
prostate tumor over expressed gene 1	Ptov1	1416945_at	7.9	7.71	8.25	8.42	8.66	9.02	7.77	7.91	7.94	8.39	8.4	8.26	7.95	8.7	0.75	1.68179	0.0342	DE	7.87	8.35	0.48	1.39474	0.0025
tumor necrosis factor, alpha-induced protein 8	Tnfaip8	1416950_at	9.56	9.68	9.39	9.99	10.22	10.28	9.28	9.56	9.66	10.09	9.94	10.35	9.54	10.16	0.62	1.53688	0.0071	DE	9.5	10.13	0.63	1.54756	0.0193	DE
potassium voltage-gated channel, shaker-related subfamily, beta member 2	Kcnab2	1416956_at	10.1	10.01	10.54	7.68	6.42	6.66	10.14	10	9.74	6.59	5.4	5.48	10.22	6.92	-3.3	0.101532	0.0062	DE	9.96	5.82	-4.14	0.0567199	0.0051	DE
budding uninhibited by benzimidazoles 1 homolog, beta (S. cerevisiae)	Bub1b	1416961_at	4.62	4.58	4.89	5.49	6.27	6.67	5.18	4.69	4.57	4.66	4.58	5.16	4.7	6.14	1.45	2.73208	0.0442	DE	4.81	4.8	-0.01	0.993092	0.9616
proprotein convertase subtilisin/kexin type 1 inhibitor	Pcsk1n	1416965_at	10.06	10.18	10.48	8.85	7.42	7.92	10.76	10.31	10.13	8.18	7.49	7.22	10.24	8.06	-2.18	0.220676	0.0271	DE	10.4	7.63	-2.77	0.146604	0.0023	DE
solute carrier family 22 (organic anion transporter), member 8	Slc22a8	1416966_at	8.22	8.2	8.22	7.48	7.23	7.59	8.21	8.4	8.27	8.41	8.73	8.51	8.21	7.43	-0.78	0.582367	0.0178	DE	8.29	8.55	0.26	1.19748	0.0948
SRY-box containing gene 2	Sox2	1416967_at	10.37	10.55	10.53	11.67	11.4	12.06	10.01	10.01	10.44	11.61	10.93	11.54	10.48	11.71	1.23	2.34567	0.017	DE	10.15	11.36	1.21	2.31338	0.0134	DE
hydroxy-delta-5-steroid dehydrogenase, 3 beta- and steroid delta-isomerase 7	Hsd3b7	1416968_a_at	8.73	8.92	9	9.41	9.59	9.79	8.71	8.87	8.96	9.88	9.74	9.67	8.88	9.6	0.71	1.6358	0.008	DE	8.85	9.76	0.92	1.89212	0.0008	DE
signal transducing adaptor molecule (SH3 domain and ITAM motif) 2	Stam2	1416974_at	8.28	8.28	8.22	9.27	9.44	9.53	8.06	8.31	8.16	8.52	8.63	8.7	8.26	9.41	1.15	2.21914	0.0027	DE	8.18	8.62	0.44	1.3566	0.0101
signal transducing adaptor molecule (SH3 domain and ITAM motif) 2	Stam2	1416975_at	5.79	5.84	5.86	6.86	7.25	7.31	5.56	5.73	5.74	5.99	5.98	6.08	5.83	7.14	1.31	2.47942	0.0102	DE	5.68	6.02	0.34	1.26576	0.0135
TBC1 domain family, member 8	Tbc1d8	1416996_at	8.57	8.48	8.67	7.99	7.26	7.56	8.73	8.1	8.25	7.83	7.6	7.56	8.57	7.6	-0.97	0.510506	0.0374	DE	8.36	7.66	-0.7	0.615572	0.0499	DE
ankyrin repeat and BTB (POZ) domain containing 1	Abtb1	1417000_at	8.5	8.26	8.54	7.86	7.67	7.77	8.32	8.26	8.22	7.75	8.07	7.82	8.43	7.77	-0.67	0.628507	0.0053	DE	8.27	7.88	-0.39	0.76313	0.0479
DNA segment, Chr 4, Wayne State University 53, expressed	D4Wsu53e	1417001_a_at	10.59	9.43	10.01	10.92	9.8	10.16	9.59	10.01	10.21	10.31	10.79	10.71	10.01	10.29	0.28	1.21419	0.5793		9.94	10.6	0.67	1.59107	0.0496	DE
RIKEN cDNA 0610012G03 gene	0610012G03Rik	1417003_at	5.88	6.14	6.03	5.76	5.49	5.54	6.32	6.51	6.25	5.03	5.33	5.51	6.02	5.6	-0.42	0.747425	0.0203		6.36	5.29	-1.07	0.476319	0.006	DE
kinesin light chain 1	Klc1	1417005_at	12.64	12.63	12.68	11.49	10.67	10.81	12.69	12.45	12.56	10.87	9.96	10.06	12.65	10.99	-1.66	0.316439	0.0222	DE	12.57	10.3	-2.27	0.20733	0.0121	DE
COMM domain containing 4	Commd4	1417006_at	9.45	9.41	9.41	10	10.27	10.2	9.46	9.5	9.5	9.57	9.69	9.39	9.42	10.16	0.73	1.65864	0.0104	DE	9.49	9.55	0.06	1.04247	0.5443
complement component 1, r subcomponent A /// complement component 1, r subcomponent B	C1ra /// C1rb	1417009_at	6.72	7.2	6.91	8.14	8.21	8.24	6.76	6.83	7.17	8.32	8.25	8.62	6.94	8.2	1.25	2.37841	0.0097	DE	6.92	8.4	1.48	2.78949	0.001	DE
syndecan 2	Sdc2	1417012_at	7.15	7.38	7.12	7.64	7.48	7.39	7.02	7.26	7.37	8.04	7.84	8.1	7.22	7.5	0.29	1.22264	0.0604		7.22	7.99	0.78	1.71713	0.0049	DE
epidermal growth factor-containing fibulin-like extracellular matrix protein 2	Efemp2	1417018_at	10.03	9.98	10.02	10.63	10.74	10.73	9.92	10.18	10.07	10.93	11.01	11	10.01	10.7	0.69	1.61328	0.0006	DE	10.06	10.98	0.92	1.89212	0.0034	DE
cell division cycle 6	Cdc6	1417019_a_at	4.51	4.99	4.21	5.88	6.66	6.37	6.41	4.37	4.39	5.32	4.91	5.18	4.57	6.3	1.73	3.31728	0.0057	DE	5.06	5.14	0.08	1.05702	0.9174
tripartite motif-containing 2	Trim2	1417027_at	11.83	11.92	11.83	11.53	11.16	11.07	11.9	11.71	11.75	11.01	11.05	11.09	11.86	11.25	-0.61	0.655197	0.0445	DE	11.79	11.05	-0.74	0.598739	0.0024	DE
tripartite motif-containing 2	Trim2	1417028_a_at	11.53	11.53	11.65	11.24	11.01	10.76	11.77	11.58	11.28	10.88	10.9	10.64	11.57	11	-0.57	0.673617	0.0458		11.54	10.81	-0.74	0.598739	0.018	DE
transmembrane protein 206	Tmem206	1417030_at	6.26	6.71	6.35	7.53	7.53	7.86	6.12	6.44	6.42	6.89	6.55	7.37	6.44	7.64	1.2	2.2974	0.0029	DE	6.33	6.94	0.61	1.52626	0.1087
transmembrane protein 206	Tmem206	1417031_at	4.44	4.92	4.78	5.57	5.93	5.84	4.78	5	4.82	5.11	5.12	5.67	4.71	5.78	1.07	2.09943	0.0049	DE	4.87	5.3	0.43	1.34723	0.1319
trafficking protein particle complex 6A	Trappc6a	1417034_at	7.87	7.71	7.68	8.54	8.36	8.26	7.66	7.84	7.89	8.16	8.34	8.22	7.75	8.39	0.63	1.54756	0.0045	DE	7.8	8.24	0.44	1.3566	0.0086
septin 9	2014-09-09	1417038_at	9.56	9.58	9.88	10.47	10.79	10.96	9.76	9.87	9.72	10.12	10.21	10.26	9.67	10.74	1.07	2.09943	0.0052	DE	9.78	10.2	0.41	1.32869	0.0025
BCL2-related ovarian killer protein	Bok	1417040_a_at	8.17	8.07	8.34	8.9	9.1	9.42	8.44	8.14	8.23	8.19	7.89	7.98	8.19	9.14	0.95	1.93187	0.0115	DE	8.27	8.02	-0.25	0.840896	0.1176
C1q and tumor necrosis factor related protein 4	C1qtnf4	1417050_at	9.3	9.22	9.23	8.57	8.23	8.13	8.97	9.15	9.37	8.75	8.92	8.75	9.25	8.31	-0.94	0.521233	0.0168	DE	9.16	8.81	-0.36	0.779165	0.0721
proteasome (prosome, macropain) 28 subunit, alpha	Psme1	1417056_at	10.14	10.32	10.04	10.67	10.73	10.79	10.19	10.28	10.35	10.84	10.93	10.87	10.17	10.73	0.56	1.47427	0.0109		10.27	10.88	0.61	1.52626	0.0011	DE
armadillo repeat containing 10	Armc10	1417062_at	8.54	8.69	8.54	9.13	9.24	9.17	8.42	8.76	8.74	8.9	9.16	9.18	8.59	9.18	0.59	1.50525	0.0012	DE	8.64	9.08	0.44	1.3566	0.0385
complement component 1, q subcomponent, beta polypeptide	C1qb	1417063_at	8.55	9.57	9.59	11.04	11.45	11.42	8.95	8.94	9.3	11.25	11.41	11.45	9.24	11.3	2.07	4.19887	0.0165	DE	9.06	11.37	2.31	4.95883	0.0004	DE
early growth response 1	Egr1	1417065_at	10.57	11.36	11.13	11.63	12.1	12.08	11.04	10.93	11.51	12.3	12.32	12.64	11.02	11.94	0.92	1.89212	0.0383	DE	11.16	12.42	1.26	2.39496	0.0067	DE
aarF domain containing kinase 3	Adck3	1417067_s_at	7.4	7.54	7.51	6.87	6.46	6.63	7.09	7.01	7.23	7.11	6.81	7.04	7.48	6.65	-0.83	0.562529	0.0123	DE	7.11	6.99	-0.12	0.920188	0.3355
protein tyrosine phosphatase, non-receptor type 1	Ptpn1	1417068_a_at	9.48	9.51	9.71	9.94	10.26	10.36	9.45	9.52	9.55	10.13	10.11	10.08	9.57	10.19	0.62	1.53688	0.0213	DE	9.51	10.11	0.6	1.51572	0.0004	DE
cytochrome P450, family 4, subfamily v, polypeptide 3	Cyp4v3	1417071_s_at	9.45	9.4	9.06	9.64	9.4	9.7	9.23	9.05	9.5	9.97	9.83	9.96	9.3	9.58	0.28	1.21419	0.1505		9.26	9.92	0.66	1.58008	0.0268	DE
solute carrier family 22 (organic anion transporter), member 6	Slc22a6	1417072_at	8.63	8.41	8.5	7.73	7.64	8.08	8.32	8.94	8.62	8.65	8.7	8.67	8.51	7.82	-0.7	0.615572	0.0204	DE	8.63	8.67	0.05	1.03526	0.819
carcinoembryonic antigen-related cell adhesion molecule 10	Ceacam10	1417074_at	7.3	8.25	7.88	6.35	6.67	6.36	8.55	7.96	8.23	5.95	4.42	4.78	7.81	6.46	-1.35	0.392292	0.0274	DE	8.25	5.05	-3.2	0.108819	0.0122	DE
lectin, galactose-binding, soluble 2	Lgals2	1417079_s_at	4.92	4.57	5.26	5.68	5.78	6.08	4.74	4.87	5.14	5.4	5.89	6.12	4.92	5.85	0.93	1.90528	0.0236	DE	4.92	5.8	0.89	1.85318	0.0331	DE
ECSIT homolog (Drosophila)	Ecsit	1417080_a_at	8.72	8.74	8.86	8.08	8	8	8.83	8.88	8.85	7.88	7.99	8.06	8.77	8.03	-0.75	0.594604	0.0004	DE	8.85	7.98	-0.88	0.543367	0.002	DE
synaptogyrin 2	Syngr2	1417081_a_at	9.26	9.31	9.44	9.91	10.04	10.27	9.13	9.34	9.46	10.2	10.06	10.14	9.34	10.07	0.74	1.67018	0.0085	DE	9.31	10.13	0.82	1.76541	0.0063	DE
platelet-activating factor acetylhydrolase, isoform 1b, subunit 1	Pafah1b1	1417086_at	10.18	10.25	10.11	9.77	9.65	9.56	10.31	10.23	10.2	9.49	9.57	9.77	10.18	9.66	-0.52	0.697372	0.0034		10.25	9.61	-0.64	0.641713	0.009	DE
creatine kinase, mitochondrial 1, ubiquitous	Ckmt1	1417089_a_at	10.97	11.18	10.89	9.07	6.89	7	11.35	10.96	10.87	8.09	6.51	6.21	11.01	7.65	-3.36	0.0973956	0.04	DE	11.06	6.94	-4.12	0.0575117	0.0149	DE
parathyroid hormone 1 receptor	Pth1r	1417092_at	8.76	8.43	8.81	8.79	8.67	8.92	8.99	8.51	8.78	9.69	9.48	9.32	8.67	8.79	0.13	1.09429	0.425		8.76	9.5	0.74	1.67018	0.0156	DE
acyl-CoA thioesterase 7	Acot7	1417094_at	11.2	11.13	11.31	10.4	9.8	9.93	11.48	11.25	11.2	9.61	9.36	9.17	11.21	10.04	-1.17	0.444421	0.0173	DE	11.31	9.38	-1.93	0.262429	0.0005	DE
heat shock protein 2	Hspa2	1417101_at	9.82	10.1	10.27	10.5	10.41	10.59	9.3	9.93	9.88	10.44	10.56	10.64	10.06	10.5	0.44	1.3566	0.0642		9.7	10.55	0.84	1.79005	0.044	DE
epithelial membrane protein 3	Emp3	1417104_at	9.45	9.4	9.07	11.19	11.51	11.38	9.37	9.41	9.51	10.83	10.9	11.27	9.31	11.36	2.05	4.14106	0.0002	DE	9.43	11	1.57	2.96905	0.0044	DE
mannosidase 1, alpha	Man1a	1417110_at	8.1	7.9	7.68	8.5	8.75	8.79	7.85	7.65	8.43	9.14	9.1	8.85	7.89	8.68	0.79	1.72907	0.0081	DE	7.98	9.03	1.05	2.07053	0.0328	DE
mannosidase 1, alpha	Man1a	1417111_at	9.72	9.65	9.63	10.02	10.12	10.21	9.53	9.49	10.07	10.64	10.47	10.36	9.67	10.12	0.45	1.36604	0.0056		9.7	10.49	0.79	1.72907	0.0356	DE
mitogen-activated protein kinase kinase kinase 12	Map3k12	1417115_at	9.88	9.8	10.19	8.91	8.56	8.75	9.8	9.78	9.73	8.85	8.81	8.5	9.96	8.74	-1.22	0.429283	0.0016	DE	9.77	8.72	-1.05	0.482968	0.009	DE
pleckstrin homology domain containing, family O member 1	Plekho1	1417128_at	6.99	6.93	7.23	9.2	9.31	9.64	7.09	6.84	7.03	7.99	8	7.74	7.05	9.38	2.33	5.02805	0.0003	DE	6.99	7.91	0.92	1.89212	0.0013	DE
Meis homeobox 2	Meis2	1417129_a_at	6.1	6.75	6.32	7.16	7.28	6.83	6.68	6.69	7.05	7.13	7.15	7.39	6.39	7.09	0.7	1.6245	0.0459	DE	6.81	7.22	0.42	1.33793	0.0549
angiopoietin-like 4	Angptl4	1417130_s_at	8.3	8.03	7.95	9.74	9.46	9.87	8.41	8.15	8.75	8.99	8.87	9.16	8.09	9.69	1.6	3.03143	0.0006	DE	8.44	9.01	0.57	1.48452	0.0627
peripheral myelin protein 22	Pmp22	1417133_at	13.74	13.71	13.74	13.23	13.15	13.07	13.68	13.66	13.6	12.82	12.58	12.76	13.73	13.15	-0.58	0.668964	0.0047		13.65	12.72	-0.93	0.524858	0.003	DE
DSN1, MIND kinetochore complex component, homolog (S. cerevisiae)	Dsn1	1417139_at	5.94	5.85	6	6.86	7.25	7.06	6.37	5.75	5.99	6.46	6.27	6.57	5.93	7.06	1.13	2.18859	0.0046	DE	6.04	6.43	0.4	1.31951	0.1458
lysophosphatidic acid receptor 1	Lpar1	1417143_at	10.2	10.25	9.98	10.48	10.44	10.31	9.9	10.24	10.27	10.65	10.73	10.97	10.14	10.41	0.27	1.20581	0.0637		10.14	10.78	0.65	1.56917	0.0146	DE
family with sequence similarity 69, member B	Fam69b	1417147_at	9.45	9.63	9.78	8.07	7.64	7.74	9.79	9.71	9.75	8.02	7.91	7.81	9.62	7.82	-1.8	0.287175	0.0006	DE	9.75	7.91	-1.84	0.279322	0.0003	DE
platelet derived growth factor receptor, beta polypeptide	Pdgfrb	1417148_at	8.42	8.24	8.59	8.77	8.9	8.93	7.74	8.26	8.11	8.89	9.09	9.08	8.42	8.87	0.45	1.36604	0.0298		8.04	9.02	0.98	1.97247	0.0133	DE
nucleus accumbens associated 2, BEN and BTB (POZ) domain containing	Nacc2	1417152_at	9.3	9.12	9.7	8.93	8.57	8.79	9.26	9.33	9.19	8.95	9.1	8.89	9.37	8.76	-0.61	0.655197	0.0493	DE	9.26	8.98	-0.28	0.823591	0.026
nucleus accumbens associated 2, BEN and BTB (POZ) domain containing	Nacc2	1417153_at	7.71	7.53	7.81	7.01	6.73	6.83	7.64	7.7	7.34	7.07	7.19	6.93	7.68	6.86	-0.83	0.562529	0.002	DE	7.56	7.06	-0.5	0.707107	0.0263
solute carrier family 25 (mitochondrial carrier, brain), member 14	Slc25a14	1417154_at	9.26	9.31	9.34	8.74	8.53	8.42	9.34	9.38	9.34	8.39	8.58	8.65	9.3	8.56	-0.74	0.598739	0.0119	DE	9.35	8.54	-0.81	0.570382	0.0076	DE
dual specificity phosphatase 10	Dusp10	1417163_at	4.47	4.36	4.53	5.42	5.99	6.44	4.55	4.58	4.34	5.19	4.96	5.03	4.45	5.95	1.5	2.82843	0.0337	DE	4.49	5.06	0.57	1.48452	0.0051
dual specificity phosphatase 10	Dusp10	1417164_at	7.05	6.88	6.34	9.99	10.1	10.46	6.9	6.42	6.99	8.97	8.7	9.11	6.76	10.18	3.43	10.7779	0.0004	DE	6.77	8.93	2.16	4.46915	0.001	DE
tetraspanin 5	Tspan5	1417179_at	8.94	8.94	9.06	9.46	9.5	9.76	8.53	8.72	9	9.21	9.29	9.43	8.98	9.57	0.59	1.50525	0.0135	DE	8.75	9.31	0.56	1.47427	0.0372
kinesin-associated protein 3	Kifap3	1417181_a_at	10.14	10.1	10.02	9.74	9.29	9.41	10.4	9.9	9.84	9.52	9.1	9.24	10.09	9.48	-0.61	0.655197	0.0385	DE	10.05	9.29	-0.76	0.590496	0.0296	DE
lymphocyte antigen 6 complex, locus A	Ly6a	1417185_at	8.69	10.36	9.47	10.47	11.17	11.36	8.47	9.55	9.47	10.7	10.82	11.18	9.51	11	1.49	2.80889	0.0701		9.16	10.9	1.74	3.34035	0.0246	DE
ubiquitin-conjugating enzyme E2K	Ube2k	1417188_s_at	8.38	8.53	8.36	7.87	7.62	7.85	8.44	8.24	8.38	7.54	7.21	7.54	8.42	7.78	-0.64	0.641713	0.0042	DE	8.35	7.43	-0.92	0.528509	0.0047	DE
superoxide dismutase 2, mitochondrial	Sod2	1417193_at	11.62	11.66	11.55	11.44	11.34	11.36	11.81	11.72	11.73	11.13	11.19	11.1	11.61	11.38	-0.23	0.852635	0.0066		11.75	11.14	-0.61	0.655197	0.0001	DE
superoxide dismutase 2, mitochondrial	Sod2	1417194_at	6.9	6.97	6.62	6.33	6.12	5.9	6.84	6.9	6.71	6.07	6.46	6.04	6.83	6.12	-0.71	0.61132	0.0127	DE	6.82	6.19	-0.63	0.646176	0.0296	DE
5'-nucleotidase, cytosolic II	Nt5c2	1417201_at	9.89	10.04	9.76	9.25	9.22	8.96	9.71	10.05	9.79	9.32	9.4	9.59	9.9	9.14	-0.75	0.594604	0.0038	DE	9.85	9.44	-0.41	0.752623	0.0365
KDEL (Lys-Asp-Glu-Leu) endoplasmic reticulum protein retention receptor 2	Kdelr2	1417205_at	9.06	9.02	8.9	9.5	9.6	9.52	8.77	9.1	9.09	9.65	9.62	9.7	8.99	9.54	0.55	1.46409	0.0014		8.99	9.66	0.67	1.59107	0.0212	DE
calcium homeostasis modulator 2	Calhm2	1417218_at	7.27	6.97	6.92	7.76	7.63	7.73	6.95	7.25	7.27	7.68	7.97	8.15	7.05	7.71	0.65	1.56917	0.0176	DE	7.16	7.93	0.78	1.71713	0.0125	DE
thymosin, beta 10	Tmsb10	1417219_s_at	7.98	8.12	8.15	9.12	9.09	9.44	8.25	8.05	8.45	9.2	8.82	9.24	8.08	9.22	1.13	2.18859	0.0034	DE	8.25	9.09	0.84	1.79005	0.0096	DE
protein phosphatase 1A, magnesium dependent, alpha isoform	Ppm1a	1417221_at	6.49	6.9	6.69	6.03	6.05	6.03	6.69	6.67	6.75	5.99	6.22	6.11	6.69	6.04	-0.66	0.632878	0.0307	DE	6.7	6.11	-0.6	0.659754	0.0066	DE
CD2 antigen (cytoplasmic tail) binding protein 2	Cd2bp2	1417224_a_at	6.67	6.93	6.42	7.13	7.51	7.54	6.67	6.69	6.91	6.96	6.91	7.4	6.67	7.39	0.72	1.64718	0.0224	DE	6.76	7.09	0.33	1.25701	0.1531
F-box and WD-40 domain protein 4	Fbxw4	1417226_at	8.09	8.27	8.31	8.71	8.88	8.98	8.33	8.31	8.31	8.91	9.07	8.98	8.22	8.86	0.63	1.54756	0.0039	DE	8.32	8.99	0.67	1.59107	0.0041	DE
methylcrotonoyl-Coenzyme A carboxylase 1 (alpha)	Mccc1	1417227_at	9.08	9.06	8.94	9.75	9.95	9.98	8.86	9.12	9.07	9.2	9.31	9.38	9.03	9.89	0.87	1.82766	0.0013	DE	9.02	9.3	0.28	1.21419	0.0509
matrix metallopeptidase 11	Mmp11	1417234_at	6.12	6.6	6.59	7.32	7.87	7.78	6.85	6.98	6.83	7.65	7.81	7.66	6.44	7.66	1.22	2.32947	0.0064	DE	6.89	7.71	0.82	1.76541	0.0003	DE
EH-domain containing 3	Ehd3	1417235_at	10.53	10.66	10.88	9.68	9.63	9.4	10.18	10.24	10.12	9.23	9.35	9.33	10.69	9.57	-1.12	0.460094	0.0013	DE	10.18	9.3	-0.88	0.543367	0.0001	DE
EH-domain containing 3	Ehd3	1417236_at	10.44	10.39	10.84	9.65	9.3	9.35	10.12	10.13	9.88	9.15	9.05	8.83	10.56	9.43	-1.12	0.460094	0.0041	DE	10.04	9.01	-1.03	0.48971	0.0013	DE
prostaglandin-endoperoxide synthase 2	Ptgs2	1417262_at	7.59	7.31	6.83	8.32	7.77	8.08	5.87	5.55	7.18	8.66	7.91	8.49	7.24	8.06	0.81	1.75321	0.0462	DE	6.2	8.35	2.15	4.43828	0.0333	DE
chemokine (C-C motif) ligand 6	Ccl6	1417266_at	7.15	7.18	7.17	9.4	10.03	9.05	8.31	6.81	6.96	9.92	8.19	8.73	7.17	9.49	2.33	5.02805	0.0148	DE	7.36	8.95	1.59	3.01049	0.0861
CD14 antigen	Cd14	1417268_at	7.81	8.13	8.41	8.75	9.06	9.2	8.19	8.35	8.52	9.73	9.34	9.68	8.12	9	0.89	1.85318	0.0175	DE	8.35	9.58	1.23	2.34567	0.0017	DE
WD repeat domain 12	Wdr12	1417270_at	6.96	7.12	7.12	6.41	5.96	6.17	7.29	7.03	6.82	6.05	6.29	5.92	7.07	6.18	-0.89	0.539614	0.0115	DE	7.05	6.09	-0.96	0.514057	0.006	DE
endoglin	Eng	1417271_a_at	9.31	9.18	9.37	9.18	9.24	9.21	8.98	9.33	9.11	9.77	9.81	9.62	9.29	9.21	-0.08	0.946058	0.3034		9.14	9.73	0.59	1.50525	0.0131	DE
family with sequence similarity 114, member A1	Fam114a1	1417272_at	9.13	8.99	8.95	9.48	9.44	9.33	8.89	9.1	9.24	9.7	9.76	9.7	9.02	9.42	0.39	1.31039	0.0057		9.08	9.72	0.64	1.55833	0.0208	DE
myelin and lymphocyte protein, T cell differentiation protein	Mal	1417275_at	13.06	13.07	13.07	12.58	12.45	12.56	12.92	13.01	13.03	12.46	12.32	12.37	13.07	12.53	-0.54	0.687771	0.0054		12.99	12.38	-0.6	0.659754	0.0004	DE
tubby-like protein 2	Tulp2	1417276_at	4.27	4.23	3.75	4.67	4.76	4.94	4.46	4.47	4.09	4.3	4.54	4.44	4.08	4.79	0.71	1.6358	0.0343	DE	4.34	4.43	0.09	1.06437	0.5859
matrix metallopeptidase 23	Mmp23	1417281_a_at	6.28	5.88	5.94	6.87	6.6	6.86	6.09	5.97	6.11	7.23	6.93	7.06	6.03	6.78	0.74	1.67018	0.0107	DE	6.06	7.07	1.02	2.02792	0.002	DE
matrix metallopeptidase 23	Mmp23	1417282_at	6.45	6.04	5.84	6.89	6.73	6.71	6.15	6.02	6.29	7.26	6.97	7.09	6.11	6.78	0.67	1.59107	0.0544		6.15	7.11	0.95	1.93187	0.0012	DE
Ly6/neurotoxin 1	Lynx1	1417283_at	9.94	9.94	9.98	8.62	7.71	7.76	10.26	9.95	9.96	8.27	7.75	7.65	9.95	8.03	-1.92	0.264255	0.0226	DE	10.06	7.89	-2.17	0.222211	0.002	DE
NADH dehydrogenase (ubiquinone) 1 alpha subcomplex, 5	Ndufa5	1417285_a_at	12.37	12.32	12.3	12.02	11.65	11.79	12.43	12.38	12.4	11.9	11.72	11.58	12.33	11.82	-0.51	0.702222	0.0378		12.4	11.73	-0.67	0.628507	0.0167	DE
NADH dehydrogenase (ubiquinone) 1 alpha subcomplex, 5	Ndufa5	1417286_at	11.57	11.33	11.38	11.13	10.68	10.86	11.6	11.37	11.5	10.99	10.76	10.58	11.43	10.89	-0.54	0.687771	0.0346		11.49	10.78	-0.71	0.61132	0.012	DE
histocompatibility 13	H13	1417287_at	9.71	9.73	9.83	9.99	9.93	9.91	9.46	9.85	9.74	10.32	10.21	10.53	9.76	9.94	0.19	1.14076	0.0186		9.68	10.35	0.67	1.59107	0.012	DE
pleckstrin homology domain-containing, family A (phosphoinositide binding specific) member 2	Plekha2	1417288_at	10.19	10.07	10.17	9.47	9.15	9.25	10.22	10.08	10.02	9.47	9.4	9.47	10.14	9.29	-0.85	0.554785	0.0059	DE	10.11	9.45	-0.66	0.632878	0.0035	DE
pleckstrin homology domain-containing, family A (phosphoinositide binding specific) member 2	Plekha2	1417289_at	6.58	6.63	6.53	6	5.89	5.99	6.71	6.75	6.43	6.36	6.09	6.1	6.58	5.96	-0.62	0.650671	0.0002	DE	6.63	6.18	-0.45	0.732043	0.0297
tumor necrosis factor receptor superfamily, member 1a	Tnfrsf1a	1417291_at	10.58	10.32	10.5	11.19	11.28	11.42	10.09	10.33	10.36	11.36	11.32	11.29	10.47	11.3	0.83	1.77769	0.0013	DE	10.26	11.32	1.06	2.08493	0.0045	DE
mevalonate (diphospho) decarboxylase	Mvd	1417303_at	6.47	6.42	6.5	5.93	6.11	6.17	6.49	6.87	6.54	5.77	6.26	6.09	6.46	6.07	-0.39	0.76313	0.0233		6.63	6.04	-0.59	0.664343	0.0352	DE
tyrosine kinase 2	Tyk2	1417306_at	7.15	7.06	7.3	7.54	7.95	7.97	7.26	7.15	7.14	7.52	7.82	7.74	7.17	7.82	0.65	1.56917	0.0264	DE	7.18	7.69	0.51	1.42405	0.0175
dystrophin, muscular dystrophy	Dmd	1417307_at	8.95	9.25	9.1	10.9	11.37	11.45	8.88	9.11	9.08	9.97	9.96	10.47	9.1	11.24	2.14	4.40762	0.0017	DE	9.02	10.13	1.11	2.15846	0.012	DE
pyruvate kinase, muscle	Pkm	1417308_at	11.21	11.31	11.39	10.54	10.33	10.35	11.49	11.2	11.13	10.25	10.09	10.24	11.3	10.41	-0.9	0.535887	0.0006	DE	11.27	10.19	-1.08	0.473029	0.0037	DE
dickkopf homolog 3 (Xenopus laevis)	Dkk3	1417312_at	9.59	9.8	9.71	9.55	9.33	9.46	9.63	9.65	9.63	9.22	8.78	8.91	9.7	9.45	-0.25	0.840896	0.0455		9.64	8.97	-0.67	0.628507	0.036	DE
GRIP1 associated protein 1	Gripap1	1417315_at	9.57	9.61	9.59	9	9.04	8.95	9.74	9.6	9.44	8.82	9.02	8.97	9.59	9	-0.59	0.664343	0.0004	DE	9.59	8.94	-0.66	0.632878	0.0049	DE
acyl-CoA thioesterase 13	Acot13	1417316_at	10.59	10.54	10.59	10.3	10.17	10.09	10.69	10.71	10.77	10.15	10.13	10.12	10.57	10.19	-0.39	0.76313	0.0184		10.72	10.13	-0.59	0.664343	0.0005	DE
deleted in bladder cancer 1 (human)	Dbc1	1417318_at	7.73	7.69	7.7	6.1	5.35	5.53	7.67	7.57	7.92	5.82	5.81	5.57	7.71	5.66	-2.05	0.241484	0.0118	DE	7.72	5.73	-1.99	0.251739	0.0002	DE
poliovirus receptor-related 3	Pvrl3	1417319_at	6.94	7.27	6.98	7.63	7.56	7.73	6.78	6.73	7.14	7.71	7.4	7.73	7.06	7.64	0.58	1.49485	0.0172		6.88	7.61	0.73	1.65864	0.0131	DE
proline/serine-rich coiled-coil 1	Psrc1	1417323_at	4.31	4.35	4.54	5.43	6.03	5.72	5.1	4.34	4.68	4.85	4.98	4.92	4.4	5.73	1.33	2.51403	0.0086	DE	4.71	4.92	0.21	1.15669	0.441
synaptotagmin-like 4	Sytl4	1417336_a_at	6.12	6.26	6.05	6.22	6.39	6.37	5.73	5.83	5.95	6.56	6.42	6.73	6.14	6.33	0.18	1.13288	0.0898		5.84	6.57	0.73	1.65864	0.0038	DE
protein phosphatase 1, regulatory (inhibitor) subunit 2	Ppp1r2	1417341_a_at	9.38	9.4	9.35	10.31	10.42	10.45	9.14	9.2	9.49	10.1	9.84	9.95	9.38	10.39	1.02	2.02792	0.0006	DE	9.28	9.96	0.69	1.61328	0.0088	DE
FXYD domain-containing ion transport regulator 6	Fxyd6	1417343_at	11.79	11.76	12.06	11.12	10.94	11.02	11.8	11.99	11.85	10.99	11.09	11.17	11.87	11.03	-0.84	0.558644	0.004	DE	11.88	11.08	-0.8	0.574349	0.0005	DE
PYD and CARD domain containing	Pycard	1417346_at	8.17	8.31	8.2	9.31	9.72	9.81	8.18	8	8.17	9.33	9.43	9.01	8.23	9.61	1.39	2.62079	0.0083	DE	8.12	9.26	1.14	2.20381	0.0048	DE
small nuclear ribonucleoprotein polypeptide A'	Snrpa1	1417353_x_at	9.14	9.16	8.94	9.45	9.68	9.99	9.05	8.74	9.23	9.29	8.67	9.12	9.08	9.71	0.63	1.54756	0.0403	DE	9.01	9.03	0.02	1.01396	0.9362
paternally expressed 3	Peg3	1417356_at	6.78	6.92	6.7	6.38	6.07	6.08	6.69	6.59	6.69	6.57	6.12	6.49	6.8	6.18	-0.62	0.650671	0.0103	DE	6.66	6.39	-0.26	0.835088	0.1927
microfibrillar-associated protein 2	Mfap2	1417359_at	7.51	7.23	7.47	8.22	8.3	8.13	7.73	7.75	7.68	8.8	8.75	9.05	7.4	8.22	0.81	1.75321	0.0033	DE	7.72	8.87	1.15	2.21914	0.0047	DE
tubulin, alpha 4A	Tuba4a	1417373_a_at	12.94	13.03	12.99	12.21	11.93	12.01	13.17	12.98	12.95	12.07	12.21	12.01	12.99	12.05	-0.94	0.521233	0.0045	DE	13.03	12.1	-0.94	0.521233	0.0006	DE
tubulin, alpha 4A	Tuba4a	1417374_at	11.37	11.49	11.58	10.45	10.1	10.3	11.71	11.38	11.36	10.47	10.31	10.25	11.48	10.28	-1.2	0.435275	0.0014	DE	11.48	10.34	-1.14	0.45376	0.0025	DE
IQ motif containing GTPase activating protein 1	Iqgap1	1417379_at	11.09	10.98	11.28	12.02	12.02	12.24	11.15	11.23	10.99	12.2	12.19	12.01	11.12	12.09	0.98	1.97247	0.0012	DE	11.12	12.13	1.01	2.01391	0.0005	DE
IQ motif containing GTPase activating protein 1	Iqgap1	1417380_at	10.77	10.81	10.83	11.56	11.6	11.61	10.68	10.94	10.85	11.62	11.65	11.74	10.8	11.59	0.79	1.72907	0	DE	10.82	11.67	0.85	1.8025	0.0026	DE
complement component 1, q subcomponent, alpha polypeptide	C1qa	1417381_at	9.46	10.16	10.22	11.57	11.89	11.99	9.76	9.7	10.09	11.86	11.9	11.85	9.95	11.82	1.87	3.65533	0.0065	DE	9.85	11.87	2.02	4.05584	0.0032	DE
aminopeptidase puromycin sensitive	Npepps	1417385_at	10.84	10.82	11.06	10.32	10.23	10.4	10.96	10.91	10.65	10.51	10.39	10.18	10.91	10.32	-0.59	0.664343	0.0051	DE	10.84	10.36	-0.48	0.716978	0.0243
aminopeptidase puromycin sensitive	Npepps	1417386_at	10.26	10.34	10.51	9.7	9.64	9.61	10.45	10.31	10.15	9.62	9.88	9.89	10.37	9.65	-0.72	0.607097	0.0054	DE	10.3	9.8	-0.51	0.702222	0.0149
brain expressed X-linked 2	Bex2	1417388_at	11.63	11.55	11.44	10.29	9.28	9.11	11.77	11.49	11.52	9.6	9.06	8.95	11.54	9.56	-1.98	0.25349	0.0306	DE	11.59	9.2	-2.39	0.190782	0.0024	DE
glypican 1	Gpc1	1417389_at	9.81	9.59	9.82	11.9	12.02	12.22	9.52	9.47	9.58	11.57	11.52	11.66	9.74	12.05	2.31	4.95883	0.0001	DE	9.52	11.58	2.06	4.16986	0	DE
interleukin 16	Il16	1417391_a_at	8.67	8.51	8.64	7.8	7.69	7.62	8.37	8.28	8.12	7.11	7.33	7.51	8.61	7.7	-0.9	0.535887	0.0002	DE	8.26	7.32	-0.94	0.521233	0.0043	DE
solute carrier family 7 (cationic amino acid transporter, y+ system), member 7	Slc7a7	1417392_a_at	5.44	5.79	6	6.96	7.44	7.29	5.69	6.01	6.06	6.98	7.11	7.21	5.74	7.23	1.49	2.80889	0.0025	DE	5.92	7.1	1.18	2.26577	0.0024	DE
family with sequence similarity 132, member A	Fam132a	1417393_a_at	8.76	9	9.01	9.57	9.99	9.75	8.98	9.06	9.05	8.92	9.31	9.1	8.92	9.77	0.85	1.8025	0.0067	DE	9.03	9.11	0.08	1.05702	0.5543
growth arrest specific 6	Gas6	1417399_at	10.91	10.75	10.83	10.21	9.8	9.93	10.99	10.58	10.68	10	9.55	9.56	10.83	9.98	-0.85	0.554785	0.0114	DE	10.75	9.7	-1.05	0.482968	0.0062	DE
ELOVL family member 6, elongation of long chain fatty acids (yeast)	Elovl6	1417403_at	9.09	8.83	8.74	8.36	8.05	8.42	9.02	8.89	8.75	8.19	8.09	8.1	8.89	8.28	-0.61	0.655197	0.0174	DE	8.89	8.13	-0.76	0.590496	0.0046	DE
ELOVL family member 6, elongation of long chain fatty acids (yeast)	Elovl6	1417404_at	10.23	10.02	9.93	9.52	9.52	9.4	10.24	10.17	10.1	9.29	9.38	9.47	10.06	9.48	-0.58	0.668964	0.0118		10.17	9.38	-0.79	0.578344	0.0004	DE
Jun oncogene	Jun	1417409_at	10.38	10.93	10.81	11.98	12.05	12.22	10.66	10.61	10.72	11.86	11.74	12.12	10.71	12.08	1.38	2.60268	0.0068	DE	10.66	11.91	1.24	2.36199	0.0051	DE
nucleosome assembly protein 1-like 5	Nap1l5	1417411_at	12.55	12.52	12.47	11.25	10.22	10.22	12.67	12.48	12.46	10.64	10.17	10.08	12.51	10.56	-1.95	0.258816	0.0291	DE	12.54	10.3	-2.24	0.211686	0.0025	DE
septin 3	2014-09-03	1417414_at	9.52	9.35	9.68	7.97	7.9	7.83	9.51	9.26	9.41	7.62	7.52	6.7	9.52	7.9	-1.62	0.325335	0.001	DE	9.39	7.28	-2.11	0.231647	0.0142	DE
cyclin D1	Ccnd1	1417419_at	6.77	6.54	6.68	9.94	10.39	10.82	6.91	6.77	6.83	9.01	8.81	8.65	6.66	10.38	3.72	13.1775	0.0029	DE	6.84	8.82	1.99	3.97237	0.0009	DE
cyclin D1	Ccnd1	1417420_at	8.83	8.92	8.43	11.47	11.98	12.13	8.94	9.11	9.12	10.57	10.51	10.62	8.73	11.86	3.13	8.75435	0.0004	DE	9.06	10.57	1.51	2.8481	0.0002	DE
guanine nucleotide binding protein (G protein), gamma 3	Gng3	1417428_at	10.56	10.64	10.95	9.1	7.31	7.72	10.87	10.39	10.44	8.06	6.59	6.85	10.72	8.04	-2.67	0.157127	0.0336	DE	10.57	7.17	-3.4	0.0947323	0.0108	DE
flavin containing monooxygenase 1	Fmo1	1417429_at	8.08	7.91	7.68	8.33	7.99	8.1	8.2	7.79	8.05	9.1	8.81	9.15	7.89	8.14	0.25	1.18921	0.1795		8.01	9.02	1.01	2.01391	0.0034	DE
cerebellar degeneration-related 2	Cdr2	1417430_at	8.82	9	8.83	8.58	8.22	8.05	9.39	8.63	8.92	8.32	8.5	8.2	8.88	8.28	-0.6	0.659754	0.0479	DE	8.98	8.34	-0.64	0.641713	0.0867
guanine nucleotide binding protein (G protein), beta 1	Gnb1	1417432_a_at	10.42	10.54	10.41	11.08	11.18	11.36	10.24	10.28	10.49	10.83	10.72	10.94	10.46	11.21	0.75	1.68179	0.004	DE	10.34	10.83	0.49	1.40444	0.0087
E2F transcription factor 5	E2f5	1417444_at	9.43	9.51	9.68	9.82	9.52	9.88	9.21	9.31	9.77	10.28	9.9	10.08	9.54	9.74	0.2	1.1487	0.2191		9.43	10.09	0.66	1.58008	0.0411	DE
NDC80 homolog, kinetochore complex component (S. cerevisiae)	Ndc80	1417445_at	4.11	3.83	3.73	5	5.09	5.35	4.31	3.96	3.97	4.45	3.98	3.89	3.89	5.15	1.26	2.39496	0.0013	DE	4.08	4.11	0.03	1.02101	0.9052
transforming, acidic coiled-coil containing protein 3	Tacc3	1417450_a_at	5.62	5.5	5.52	6.36	6.72	7.02	5.99	5.41	5.68	5.96	5.57	5.73	5.55	6.7	1.15	2.21914	0.0229	DE	5.69	5.75	0.06	1.04247	0.7834
CDC28 protein kinase regulatory subunit 2	Cks2	1417457_at	8.23	8.06	8.15	9.44	9.66	9.76	9.93	8.27	8.13	8.64	8.05	8.69	8.15	9.62	1.47	2.77022	0.0008	DE	8.78	8.46	-0.32	0.80107	0.6479
CDC28 protein kinase regulatory subunit 2	Cks2	1417458_s_at	7.89	7.77	7.84	9	9.12	9.52	9.49	7.72	7.9	8.25	7.58	8.26	7.83	9.21	1.38	2.60268	0.01	DE	8.37	8.03	-0.34	0.790041	0.6189
interferon induced transmembrane protein 2 /// interferon-induced transmembrane protein 2-like	Ifitm2 /// LOC631287	1417460_at	10.43	10.42	10.86	11.12	11.45	11.38	10.36	10.51	10.52	11.3	11.32	11.52	10.57	11.32	0.75	1.68179	0.017	DE	10.46	11.38	0.92	1.89212	0.0007	DE
apolipoprotein B mRNA editing enzyme, catalytic polypeptide 3	Apobec3	1417470_at	6.37	6.18	6.61	6.82	7.03	7.48	6.46	6.5	6.43	7.14	6.99	7.08	6.39	7.11	0.72	1.64718	0.0439	DE	6.46	7.07	0.61	1.52626	0.0014	DE
DNA segment, Chr 1, ERATO Doi 622, expressed	D1Ertd622e	1417471_s_at	8.99	9.18	8.82	8.56	8.16	8.33	9.25	8.72	9.03	8.6	8.4	8.73	9	8.35	-0.65	0.63728	0.0146	DE	9	8.58	-0.42	0.747425	0.0924
myosin, heavy polypeptide 9, non-muscle	Myh9	1417472_at	9.56	9.65	9.78	10.13	10.39	10.45	9.64	9.68	9.56	10.28	10.25	10.34	9.66	10.32	0.66	1.58008	0.0076	DE	9.63	10.29	0.66	1.58008	0.0002	DE
predicted gene, Gm16515	Gm16515	1417477_at	9.08	8.92	9.04	9.77	9.8	9.82	9	9.11	9.05	9.4	9.53	9.59	9.01	9.8	0.78	1.71713	0.0019	DE	9.05	9.51	0.45	1.36604	0.0049
receptor (calcitonin) activity modifying protein 1	Ramp1	1417481_at	9.94	9.9	9.47	9.68	9.69	9.75	9.21	9.39	9.67	10.28	10.22	10.11	9.77	9.71	-0.06	0.959264	0.716		9.42	10.2	0.78	1.71713	0.0183	DE
nuclear factor of kappa light polypeptide gene enhancer in B cells inhibitor, zeta	Nfkbiz	1417483_at	7.88	8.25	8.24	8.45	8.74	8.74	7.81	7.46	8.15	9.33	8.75	8.75	8.12	8.64	0.52	1.43396	0.0309		7.81	8.94	1.14	2.20381	0.0149	DE
src homology 2 domain-containing transforming protein D	Shd	1417486_at	8.34	8.3	8.41	7.3	7.33	7.49	8.16	8.11	8.06	7.35	7.45	7.35	8.35	7.37	-0.98	0.50698	0.0006	DE	8.11	7.38	-0.73	0.602904	0.0001	DE
fos-like antigen 1	Fosl1	1417487_at	4.39	4.16	4.46	5.86	6.6	6.77	4.38	4.81	4.27	4.41	4.46	4.81	4.34	6.41	2.07	4.19887	0.0115	DE	4.49	4.56	0.07	1.04972	0.7426
ceruloplasmin	Cp	1417495_x_at	12.24	12.37	12.49	12.76	12.8	12.8	11.96	12.4	12.23	12.85	12.71	12.88	12.37	12.79	0.42	1.33793	0.0251		12.2	12.81	0.62	1.53688	0.0272	DE
ceruloplasmin	Cp	1417496_at	10.49	10.54	10.55	11.49	11.39	11.4	10.35	10.79	10.24	11.67	11.59	11.34	10.53	11.43	0.9	1.86607	0.0001	DE	10.46	11.53	1.07	2.09943	0.0096	DE
translocase of inner mitochondrial membrane 10	Timm10	1417499_at	10.72	10.61	10.59	10.56	10.55	10.35	10.96	10.85	10.7	10.13	10.14	10.11	10.64	10.49	-0.15	0.90125	0.1422		10.84	10.13	-0.71	0.61132	0.0103	DE
transglutaminase 2, C polypeptide	Tgm2	1417500_a_at	9.6	9.4	9.86	9.87	10.05	10.2	9.32	9.51	9.64	10.72	10.51	10.63	9.62	10.04	0.42	1.33793	0.0687		9.49	10.62	1.13	2.18859	0.0011	DE
F-box protein 6	Fbxo6	1417501_at	8.78	9.04	8.91	9.29	9.74	9.49	8.94	9.28	9.1	9.44	9.64	9.63	8.91	9.51	0.6	1.51572	0.0254	DE	9.11	9.57	0.46	1.37554	0.0223
tetraspanin 7	Tspan7	1417502_at	8.39	8.84	8.34	7.97	7.69	7.07	8.89	8.77	8.57	7.97	7.78	8.3	8.52	7.58	-0.95	0.517632	0.0493	DE	8.74	8.02	-0.73	0.602904	0.0219	DE
U7 snRNP-specific Sm-like protein LSM10	Lsm10	1417515_at	7.24	7.48	7.22	8.07	8.29	7.97	7.33	7.58	7.45	7.86	8.01	8.35	7.31	8.11	0.8	1.7411	0.0034	DE	7.45	8.07	0.62	1.53688	0.0326	DE
ephrin A2	Efna2	1417521_at	5.9	5.96	6.13	6.55	6.75	6.63	6.16	6.24	5.88	6.3	6.36	6.21	6	6.64	0.65	1.56917	0.0022	DE	6.09	6.29	0.2	1.1487	0.2058
pleckstrin	Plek	1417523_at	5.13	5.19	5.23	6.03	6.69	6.36	5.46	5.26	5.19	6.04	6.05	6.19	5.18	6.36	1.18	2.26577	0.0231	DE	5.3	6.09	0.79	1.72907	0.0026	DE
poly(rC) binding protein 3	Pcbp3	1417526_at	11.27	11.33	11.6	10.19	9.85	9.53	11.45	11.34	11.03	9.49	9.24	9.24	11.4	9.86	-1.54	0.343885	0.0053	DE	11.27	9.32	-1.95	0.258816	0.0005	DE
RAB33A, member of RAS oncogene family	Rab33a	1417529_at	11.33	11.54	11.53	9.4	8.54	8.36	11.35	11.29	11.1	8.29	7.54	7.23	11.47	8.77	-2.7	0.153893	0.0111	DE	11.25	7.69	-3.56	0.0847878	0.0055	DE
F-box protein 25	Fbxo25	1417535_at	10.48	10.43	10.5	9.68	9.42	9.71	10.43	10.64	10.44	9.63	9.48	9.54	10.47	9.6	-0.87	0.547147	0.0085	DE	10.5	9.55	-0.95	0.517632	0.0007	DE
E74-like factor 1	Elf1	1417540_at	9.65	9.84	9.97	10.24	10.21	10.58	9.6	9.46	9.84	10.59	10.31	10.39	9.82	10.34	0.52	1.43396	0.0279		9.63	10.43	0.8	1.7411	0.0057	DE
helicase, lymphoid specific	Hells	1417541_at	5.7	6.41	5.67	6.95	7.4	7.64	6.55	5.9	5.62	5.92	5.77	6.04	5.93	7.33	1.4	2.63902	0.012	DE	6.02	5.91	-0.11	0.926588	0.7257
ribosomal protein S6 kinase, polypeptide 2	Rps6ka2	1417542_at	10.45	10.37	10.63	9.59	9.58	9.64	10.44	10.59	10.34	9.58	9.81	9.69	10.48	9.6	-0.88	0.543367	0.0053	DE	10.46	9.69	-0.76	0.590496	0.0015	DE
transient receptor potential cation channel, subfamily V, member 4	Trpv4	1417545_at	6.25	6.22	6.68	6.6	6.52	6.55	6.05	6.28	6.52	6.66	7.09	6.93	6.38	6.56	0.17	1.12506	0.3635		6.28	6.89	0.61	1.52626	0.0302	DE
ceroid lipofuscinosis, neuronal 3, juvenile (Batten, Spielmeyer-Vogt disease)	Cln3	1417551_at	7.45	7.78	7.9	8.25	8.62	8.73	7.39	7.63	7.6	7.74	7.86	8.12	7.71	8.53	0.82	1.76541	0.0143	DE	7.54	7.91	0.37	1.29235	0.0617
ATPase family, AAA domain containing 1	Atad1	1417555_at	7.8	7.91	7.61	7.11	6.97	6.96	7.69	7.95	7.78	6.9	7	7.15	7.77	7.01	-0.76	0.590496	0.0041	DE	7.81	7.02	-0.79	0.578344	0.0017	DE
apolipoprotein C-I	Apoc1	1417561_at	7.72	8.24	8.23	9.46	9.79	9.03	7.58	8.34	8.02	10.26	10.5	10.32	8.06	9.43	1.36	2.56685	0.0094	DE	7.98	10.36	2.38	5.20537	0.0047	DE
eukaryotic translation initiation factor 4E binding protein 1	Eif4ebp1	1417562_at	7.75	7.72	8.16	9.56	9.94	10.14	7.67	7.66	7.82	8.75	8.6	8.91	7.88	9.88	2	4	0.001	DE	7.72	8.75	1.04	2.05623	0.0016	DE
abhydrolase domain containing 5	Abhd5	1417566_at	8.26	8.39	8.06	8.9	9.2	9.23	7.83	8.35	8.23	8.69	8.5	9.02	8.24	9.11	0.87	1.82766	0.0037	DE	8.14	8.74	0.6	1.51572	0.0517
N-methylpurine-DNA glycosylase	Mpg	1417571_at	7.42	7.53	7.44	8.09	8.33	8.34	7.62	7.61	7.53	8.12	8.11	8.06	7.46	8.25	0.79	1.72907	0.0046	DE	7.59	8.1	0.51	1.42405	0.0003
OTU domain, ubiquitin aldehyde binding 2	Otub2	1417576_a_at	4.96	4.86	5.38	4.49	4.33	4.6	5.23	4.99	5.42	4.44	4	4.56	5.07	4.47	-0.59	0.664343	0.0462	DE	5.21	4.33	-0.88	0.543367	0.0168	DE
timeless circadian clock 1	Timeless	1417586_at	6.71	6.79	6.73	7.81	8.13	8.13	6.96	6.86	6.85	7.52	7.83	7.56	6.74	8.02	1.28	2.42839	0.005	DE	6.89	7.64	0.75	1.68179	0.0097	DE
timeless circadian clock 1	Timeless	1417587_at	5.33	5.27	5.53	6.25	7.1	7.02	6.07	5.85	5.28	5.71	5.68	5.3	5.38	6.79	1.41	2.65737	0.0272	DE	5.73	5.56	-0.17	0.888843	0.5715
UDP-N-acetyl-alpha-D-galactosamine:polypeptide N-acetylgalactosaminyltransferase 3	Galnt3	1417588_at	7.86	8.05	7.36	8.58	8.19	7.8	7.9	7.32	7.76	8.44	8.52	8.35	7.76	8.19	0.43	1.34723	0.229		7.66	8.44	0.78	1.71713	0.0388	DE
prostaglandin E synthase 2	Ptges2	1417591_at	8.48	8.6	8.69	8.24	8.42	8.45	8.64	8.69	8.73	8.08	7.88	8.03	8.59	8.37	-0.22	0.858565	0.0701		8.69	8	-0.69	0.619854	0.0028	DE
tumor suppressor candidate 2	Tusc2	1417593_at	9.32	9.18	9.47	8.87	8.65	8.64	9.49	9.31	9.31	8.88	8.99	8.67	9.32	8.72	-0.6	0.659754	0.006	DE	9.37	8.85	-0.52	0.697372	0.0137
mesenchyme homeobox 1	Meox1	1417595_at	6.54	6.32	6.49	7.04	7.58	7.53	6.69	6.86	6.55	7.56	7.72	7.5	6.45	7.38	0.93	1.90528	0.0212	DE	6.7	7.59	0.89	1.85318	0.0019	DE
B9 protein domain 1	B9d1	1417596_at	8.08	8.22	8.11	8.76	8.93	8.8	8.16	8.35	8.32	8.77	8.82	8.79	8.14	8.83	0.69	1.61328	0.0006	DE	8.28	8.79	0.52	1.43396	0.0095
CD28 antigen	Cd28	1417597_at	3.49	3.76	3.62	4.5	4.08	3.95	3.45	3.85	3.67	5.09	4.94	5.91	3.62	4.18	0.55	1.46409	0.0609		3.66	5.31	1.66	3.16017	0.0206	DE
solute carrier family 15 (H+/peptide transporter), member 2	Slc15a2	1417600_at	9.43	9.13	9.5	9.8	9.91	9.73	8.94	9.12	8.99	9.81	10.15	9.86	9.35	9.81	0.46	1.37554	0.0386		9.02	9.94	0.92	1.89212	0.0046	DE
regulator of G-protein signaling 1	Rgs1	1417601_at	5.07	5.56	6.29	5.81	6.71	8.19	5.5	5.71	6.31	8.39	8.99	8.52	5.64	6.9	1.26	2.39496	0.204		5.84	8.63	2.79	6.9163	0.0011	DE
calcium/calmodulin-dependent protein kinase I	Camk1	1417604_at	7.42	7.72	7.88	8.08	8.28	8.49	7.77	7.83	7.93	8.38	8.25	8.31	7.67	8.28	0.61	1.52626	0.028	DE	7.84	8.31	0.47	1.38511	0.0017
calcium/calmodulin-dependent protein kinase I	Camk1	1417605_s_at	7.34	7.45	7.86	7.93	8.3	8.23	7.54	7.52	7.68	8.21	8.19	8.15	7.55	8.15	0.6	1.51572	0.0414	DE	7.58	8.18	0.6	1.51572	0.0034	DE
immediate early response 5	Ier5	1417612_at	8.99	8.79	8.74	9.79	9.59	9.75	8.4	8.76	8.81	9.49	9.4	9.54	8.84	9.71	0.87	1.82766	0.0011	DE	8.66	9.48	0.82	1.76541	0.0167	DE
growth arrest and DNA-damage-inducible, gamma interacting protein 1	Gadd45gip1	1417619_at	8.56	8.69	8.78	8.11	7.96	8.04	8.82	8.75	8.7	8.16	7.94	7.98	8.68	8.04	-0.64	0.641713	0.002	DE	8.76	8.03	-0.73	0.602904	0.0024	DE
RAS-related C3 botulinum substrate 2	Rac2	1417620_at	6.49	6.62	7.02	7.14	7.76	7.87	7.41	6.77	5.97	7.19	7.03	7.17	6.71	7.59	0.88	1.84038	0.0394	DE	6.72	7.13	0.41	1.32869	0.4259
phosphodiesterase 4D interacting protein (myomegalin)	Pde4dip	1417626_at	8.77	9.06	9.06	7.47	7.03	6.72	8.92	8.86	8.8	6.94	7.08	7.11	8.96	7.07	-1.89	0.269807	0.0056	DE	8.86	7.04	-1.82	0.283221	0	DE
LIM-domain containing, protein kinase	Limk1	1417627_a_at	10.34	10.18	10.67	8.61	7.95	8.5	10.33	10.12	10.21	8.15	7.48	7.77	10.4	8.35	-2.04	0.243164	0.0019	DE	10.22	7.8	-2.42	0.186856	0.0035	DE
ATPase, H+ transporting, lysosomal V0 subunit A1	Atp6v0a1	1417632_at	9.03	9.06	9.38	8.37	7.92	8.14	9.27	8.98	9.06	8.08	7.94	7.93	9.16	8.14	-1.01	0.496546	0.0044	DE	9.1	7.98	-1.12	0.460094	0.0012	DE
solute carrier family 22 (organic cation transporter), member 4	Slc22a4	1417639_at	7.11	6.86	6.45	7.28	6.97	7.39	7.31	7.38	7.66	8.61	8.26	8.18	6.81	7.21	0.41	1.32869	0.163		7.45	8.35	0.9	1.86607	0.0069	DE
aldehyde dehydrogenase family 1, subfamily A3	Aldh1a3	1417642_at	7.76	7.92	7.83	5.95	6.07	6.01	7.42	7.68	7.52	5.08	4.75	5.31	7.84	6.01	-1.83	0.281265	0	DE	7.54	5.05	-2.49	0.178006	0.0011	DE
sarcospan	Sspn	1417645_at	5.75	5.74	5.84	6.32	6.3	6.67	5.7	5.84	5.74	6.68	6.04	6.48	5.78	6.43	0.65	1.56917	0.0258	DE	5.76	6.4	0.64	1.55833	0.071
parvalbumin	Pvalb	1417653_at	12.78	12.82	12.85	11.17	9.86	9.97	13.1	13.01	12.92	10.78	9.77	9.24	12.82	10.33	-2.48	0.179244	0.0271	DE	13.01	9.93	-3.08	0.118257	0.0197	DE
transforming growth factor beta regulated gene 4	Tbrg4	1417658_at	4.4	4.54	4.73	4.09	4.43	4.55	4.67	4.7	4.51	3.9	4	4.04	4.56	4.36	-0.2	0.870551	0.3063		4.63	3.98	-0.65	0.63728	0.0014	DE
ELK3, member of ETS oncogene family	Elk3	1417662_at	4.73	5.03	4.9	5.34	5.47	5.38	4.85	5.02	5.17	5.65	5.57	5.97	4.89	5.4	0.51	1.42405	0.0157		5.01	5.73	0.72	1.64718	0.0112	DE
reticulon 4 interacting protein 1	Rtn4ip1	1417668_at	6.99	7.4	6.97	6.51	6.83	6.41	7.53	7.48	7.44	6.21	6.68	6.61	7.12	6.58	-0.54	0.687771	0.0474		7.48	6.5	-0.98	0.50698	0.0189	DE
protein tyrosine phosphatase, receptor type, O	Ptpro	1417676_a_at	6.89	6.96	6.78	7.77	7.67	7.68	7.03	6.87	6.77	7.69	8.03	8.13	6.88	7.71	0.83	1.77769	0.0005	DE	6.89	7.95	1.06	2.08493	0.0052	DE
bridging integrator 3	Bin3	1417691_at	9.21	9.14	9.2	10.24	10.48	10.51	9.25	9.13	9.08	9.96	9.96	9.98	9.18	10.41	1.23	2.34567	0.0031	DE	9.15	9.97	0.81	1.75321	0.0034	DE
growth factor receptor bound protein 2-associated protein 1	Gab1	1417694_at	10.82	10.95	10.78	11.1	11.28	11.08	10.72	10.91	10.83	11.31	11.46	11.59	10.85	11.15	0.3	1.23114	0.0223		10.82	11.45	0.63	1.54756	0.0045	DE
sterol O-acyltransferase 1	Soat1	1417695_a_at	10.33	10.48	10.2	11.23	11.25	11.38	9.84	10.29	10.35	11.14	10.99	11.26	10.34	11.29	0.95	1.93187	0.0015	DE	10.16	11.13	0.97	1.95884	0.0135	DE
sterol O-acyltransferase 1	Soat1	1417696_at	9.68	9.91	9.53	10.63	10.78	10.69	9.46	9.79	9.87	10.31	10.34	10.69	9.71	10.7	0.99	1.98618	0.0059	DE	9.71	10.45	0.74	1.67018	0.0134	DE
sterol O-acyltransferase 1	Soat1	1417697_at	6.69	6.98	6.35	7.63	7.85	7.79	6.48	6.98	6.7	7.4	7.32	7.92	6.67	7.76	1.08	2.11404	0.0178	DE	6.72	7.55	0.83	1.77769	0.028	DE
RAB38, member of RAS oncogene family	Rab38	1417700_at	6.68	6.74	6.08	7.46	7.68	7.57	7.41	6.65	7.26	7.46	7.59	7.24	6.5	7.57	1.07	2.09943	0.0283	DE	7.11	7.43	0.32	1.24833	0.2999
protein phosphatase 1, regulatory (inhibitor) subunit 14c	Ppp1r14c	1417701_at	6.81	6.98	6.68	8.59	8.91	8.9	7.25	7	7.15	7.44	7.5	8.06	6.82	8.8	1.98	3.94493	0.0002	DE	7.13	7.67	0.53	1.44393	0.1005
poliovirus receptor-related 2	Pvrl2	1417703_at	8.05	8.24	8.55	8.63	8.69	8.47	8.09	8.54	8.45	8.84	9.24	9.06	8.28	8.6	0.32	1.24833	0.1491		8.36	9.05	0.69	1.61328	0.0198	DE
alpha-N-acetylglucosaminidase (Sanfilippo disease IIIB)	Naglu	1417706_at	8.57	8.45	8.48	9.3	9.35	9.62	8.03	8.09	8.35	9.14	8.91	9.21	8.5	9.42	0.92	1.89212	0.006	DE	8.16	9.09	0.93	1.90528	0.0023	DE
synaptotagmin III	Syt3	1417708_at	6.55	6.58	7.78	5.75	5.63	5.63	6.39	6.25	6.38	5.53	5.22	5.71	6.97	5.67	-1.3	0.406126	0.0835		6.34	5.49	-0.85	0.554785	0.0193	DE
glutamate oxaloacetate transaminase 2, mitochondrial	Got2	1417715_a_at	11.96	12.1	11.94	11.57	11.57	11.41	12.26	12.15	11.99	11.03	11.16	11.33	12	11.52	-0.48	0.716978	0.0028		12.13	11.17	-0.96	0.514057	0.0013	DE
glutamate oxaloacetate transaminase 2, mitochondrial	Got2	1417716_at	9.51	9.5	9.49	8.99	8.85	8.92	9.58	9.44	9.24	8.56	8.42	8.39	9.5	8.92	-0.58	0.668964	0.0042		9.42	8.46	-0.96	0.514057	0.0031	DE
lysosomal-associated protein transmembrane 5	Laptm5	1417721_s_at	7.32	6.82	7.19	8.04	7.79	8.19	7.08	6.93	7.2	8.09	8.02	7.95	7.11	8.01	0.9	1.86607	0.0105	DE	7.07	8.02	0.95	1.93187	0.0017	DE
6-phosphogluconolactonase	Pgls	1417722_at	9.53	9.62	9.69	10.13	10.28	10.33	9.67	9.63	9.62	9.93	10.15	10.14	9.61	10.25	0.63	1.54756	0.0015	DE	9.64	10.07	0.43	1.34723	0.0223
ubiquitin-conjugating enzyme E2J 1	Ube2j1	1417723_at	10.79	10.94	10.81	10.3	10.42	10.15	10.94	10.84	10.75	10.16	10.19	10.32	10.85	10.29	-0.56	0.678302	0.0068		10.84	10.22	-0.62	0.650671	0.0011	DE
annexin A8	Anxa8	1417732_at	6.35	6.76	6.77	5.64	5.98	5.86	5.73	5.98	6.03	6.12	5.52	7.46	6.63	5.83	-0.8	0.574349	0.0118	DE	5.91	6.37	0.45	1.36604	0.5133
liver glycogen phosphorylase	Pygl	1417741_at	10.58	10.7	10.51	9.04	8.89	8.94	10.7	10.56	10.42	8.87	8.66	8.66	10.6	8.96	-1.64	0.320856	0	DE	10.56	8.73	-1.83	0.281265	0.0001	DE
complexin 1	Cplx1	1417746_at	12.44	12.51	12.63	10.94	9.04	9.28	12.51	12.37	12.27	9.75	7.8	7.4	12.53	9.75	-2.77	0.146604	0.0423	DE	12.38	8.32	-4.07	0.0595399	0.0295	DE
complexin 1	Cplx1	1417747_at	8.47	8.64	8.71	7.49	7.31	6.98	8.85	8.61	8.39	7.02	6.84	7.06	8.61	7.26	-1.35	0.392292	0.0046	DE	8.62	6.97	-1.64	0.320856	0.0017	DE
coronin, actin binding protein 1C	Coro1c	1417752_at	5.05	5.26	4.95	7.49	7.9	8.38	5.32	5.1	5.15	6.03	6.04	6.16	5.09	7.92	2.84	7.1602	0.0041	DE	5.19	6.08	0.89	1.85318	0.0009	DE
lymphocyte specific 1	Lsp1	1417756_a_at	7.25	7.09	7.16	7.55	8.13	8.15	7.71	7.09	7.24	8.1	8.01	8.18	7.17	7.94	0.78	1.71713	0.052		7.35	8.1	0.75	1.68179	0.0489	DE
unc-13 homolog B (C. elegans)	Unc13b	1417757_at	9.24	9.23	9.12	9.77	10.1	10.14	9.08	9.32	9.35	9.81	9.83	9.79	9.2	10	0.81	1.75321	0.0136	DE	9.25	9.81	0.56	1.47427	0.0209
signal sequence receptor, alpha	Ssr1	1417764_at	8.75	8.78	8.82	9.43	9.66	9.59	8.77	8.83	8.9	9.17	9.28	9.45	8.78	9.56	0.78	1.71713	0.0045	DE	8.83	9.3	0.47	1.38511	0.0161
amylase 1, salivary	Amy1	1417765_a_at	7.91	8.04	7.72	7.39	6.99	7.05	6.95	7.03	7.38	7.8	7.39	7.72	7.89	7.14	-0.75	0.594604	0.0104	DE	7.12	7.64	0.52	1.43396	0.0472
prostaglandin reductase 1	Ptgr1	1417777_at	9.72	9.77	9.67	10.75	11.13	11.15	9.66	9.79	9.81	10.43	10.43	10.42	9.72	11.01	1.29	2.44528	0.0077	DE	9.75	10.43	0.67	1.59107	0.0047	DE
phospholipase A1 member A	Pla1a	1417785_at	7.14	7.45	7.38	8.36	8.63	8.69	6.58	7.12	6.81	7.8	8.03	8.22	7.32	8.56	1.24	2.36199	0.0009	DE	6.84	8.02	1.18	2.26577	0.0048	DE
regulator of G-protein signaling 19	Rgs19	1417786_a_at	7.94	8.07	7.91	8.63	8.7	9.12	8.11	7.98	8.12	8.71	8.64	8.82	7.97	8.82	0.84	1.79005	0.0229	DE	8.07	8.72	0.65	1.56917	0.0008	DE
synuclein, gamma	Sncg	1417788_at	10.77	10.87	10.63	10.9	11.08	11.11	11.37	10.79	10.66	9.61	9.03	9.24	10.76	11.03	0.27	1.20581	0.0462		10.94	9.29	-1.65	0.31864	0.0048	DE
chemokine (C-C motif) ligand 11	Ccl11	1417789_at	6.82	6.92	6.33	8.23	8.28	8.16	6.78	6.98	7.82	8.16	8.53	8.28	6.69	8.22	1.53	2.88786	0.0116	DE	7.19	8.32	1.13	2.18859	0.0586
immunity-related GTPase family M member 2	Irgm2	1417793_at	8.25	9.15	7.9	8.36	8.41	8.65	8.23	8.38	8.44	9.32	9.11	8.98	8.43	8.47	0.04	1.02811	0.9255		8.35	9.14	0.79	1.72907	0.0046	DE
cell adhesion molecule with homology to L1CAM	Chl1	1417795_at	4.31	4.16	3.93	7.15	7.25	7.78	4.46	4.29	4.35	6.42	6.09	6.31	4.13	7.39	3.26	9.57983	0.0005	DE	4.37	6.27	1.91	3.75809	0.0004	DE
ATPase, H+ transporting, lysosomal V1 subunit G2	Atp6v1g2	1417799_at	9.69	9.69	9.87	7.95	6.44	6.6	10.02	9.79	9.7	6.67	6.42	5.6	9.75	7	-2.75	0.148651	0.0274	DE	9.84	6.23	-3.61	0.0818996	0.0048	DE
PTPRF interacting protein, binding protein 2 (liprin beta 2)	Ppfibp2	1417801_a_at	8.7	8.71	8.66	10.05	10.46	10.37	8.34	8.73	8.67	9.25	9.54	9.52	8.69	10.29	1.6	3.03143	0.0054	DE	8.58	9.44	0.86	1.81504	0.006	DE
serine palmitoyltransferase, small subunit B	Sptssb	1417802_at	7.15	7.22	6.47	6.23	4.75	5.59	7.66	6.71	6.96	6.31	5.63	5.29	6.95	5.52	-1.42	0.373712	0.0592		7.11	5.74	-1.37	0.386891	0.0299	DE
serine palmitoyltransferase, small subunit B	Sptssb	1417803_at	7.94	7.93	7.26	7.09	5.56	6.41	8.67	7.61	7.79	7.24	6.58	6.35	7.71	6.35	-1.36	0.389582	0.0726		8.02	6.72	-1.3	0.406126	0.039	DE
UFM1-specific peptidase 1	Ufsp1	1417807_at	8.12	8.37	8.03	7.5	7.31	7.1	8.51	8.21	8.17	7.29	7.18	7.41	8.17	7.3	-0.87	0.547147	0.0051	DE	8.3	7.29	-1	0.5	0.0028	DE
WW domain containing transcription regulator 1	Wwtr1	1417817_a_at	8.61	8.47	8.82	9.25	9.21	9.45	8.45	8.51	8.44	9.45	9.38	9.15	8.63	9.3	0.67	1.59107	0.0077	DE	8.47	9.33	0.86	1.81504	0.0081	DE
torsin family 1, member B	Tor1b	1417820_at	8.4	8.33	8.27	8.86	8.95	9.08	8.57	8.59	8.27	9.25	9.25	8.78	8.33	8.96	0.63	1.54756	0.0025	DE	8.48	9.09	0.62	1.53688	0.0375	DE
DNA segment, Chr 17, human D6S56E 5	D17H6S56E-5	1417821_at	5.28	5.5	5.82	7.2	7.89	7.82	6.82	5.75	6.04	6.86	5.98	6.93	5.53	7.64	2.1	4.28709	0.0022	DE	6.2	6.59	0.39	1.31039	0.4313
DNA segment, Chr 17, human D6S56E 5	D17H6S56E-5	1417822_at	6.27	6.72	7.09	8.01	8.78	8.45	7.89	6.75	6.92	7.75	7.19	7.83	6.69	8.41	1.72	3.29436	0.0062	DE	7.19	7.59	0.4	1.31951	0.3925
esterase D/formylglutathione hydrolase /// predicted pseudogene 2904	Esd /// Gm2904	1417825_at	12.15	12.24	12.07	12.74	12.83	12.84	12.17	12.22	12.2	12.17	12.17	12.26	12.15	12.8	0.65	1.56917	0.0008	DE	12.2	12.2	0	1	0.9269
glutathione peroxidase 7	Gpx7	1417836_at	8.62	8.57	8.08	9.59	9.73	9.71	8.56	8.74	8.88	9.78	9.61	9.86	8.42	9.68	1.25	2.37841	0.014	DE	8.73	9.75	1.02	2.02792	0.0012	DE
centrosomal protein 19	Cep19	1417840_at	10.4	10.54	10.45	9.94	9.96	9.66	10.69	10.52	10.43	10.05	10.18	9.9	10.46	9.85	-0.61	0.655197	0.0136	DE	10.55	10.04	-0.5	0.707107	0.0107
chloride channel calcium activated 1	Clca1	1417852_x_at	4.22	4.34	4.28	4.48	4.59	4.66	4.39	3.59	3.78	5.88	5.82	6.31	4.28	4.58	0.3	1.23114	0.0129		3.92	6	2.08	4.22807	0.0035	DE
growth arrest specific 7	Gas7	1417859_at	4.98	5.22	4.71	6.81	7.54	7.6	5.39	5.24	5.53	6.75	6.63	7.1	4.97	7.32	2.35	5.09824	0.0032	DE	5.39	6.83	1.44	2.71321	0.0022	DE
family with sequence similarity 181, member B	Fam181b	1417862_at	7.02	7.22	7.34	7.92	8.23	8.41	7.14	7.43	7.48	7.58	7.78	7.92	7.19	8.19	0.99	1.98618	0.0069	DE	7.35	7.76	0.41	1.32869	0.0476
cathepsin Z	Ctsz	1417868_a_at	11.78	12.12	11.89	12.55	12.81	12.72	12.11	12.18	12.2	12.62	12.54	12.84	11.93	12.69	0.76	1.69349	0.0046	DE	12.16	12.67	0.5	1.41421	0.0226
cathepsin Z	Ctsz	1417869_s_at	10.24	10.45	10.49	11.09	11.34	11.47	10.48	10.56	10.61	11.24	11.15	11.33	10.39	11.3	0.91	1.87905	0.0039	DE	10.55	11.24	0.69	1.61328	0.0007	DE
cathepsin Z	Ctsz	1417870_x_at	10.34	10.51	10.44	11.1	11.39	11.33	10.55	10.72	10.65	11.2	11.22	11.43	10.43	11.27	0.84	1.79005	0.0031	DE	10.64	11.28	0.64	1.55833	0.0032	DE
four and a half LIM domains 1	Fhl1	1417872_at	11.53	11.58	11.5	10.68	10.65	10.61	11.59	11.47	11.48	10.99	10.72	10.6	11.54	10.65	-0.89	0.539614	0	DE	11.51	10.77	-0.74	0.598739	0.0156	DE
Fc receptor, IgG, high affinity I	Fcgr1	1417876_at	5.67	6.93	6.13	7.13	7.58	7.85	5.76	6.24	6.31	7.54	7.51	7.62	6.24	7.52	1.28	2.42839	0.0531		6.1	7.56	1.45	2.73208	0.0116	DE
E2F transcription factor 1	E2f1	1417878_at	5.91	6.01	5.91	6.5	7.01	6.77	6.59	6.05	5.98	6.12	6.32	6.3	5.94	6.76	0.82	1.76541	0.0262	DE	6.21	6.25	0.04	1.02811	0.859
tripartite motif-containing 13	Trim13	1417888_at	9.12	9.02	8.7	10	10.08	9.82	8.94	9.16	9.06	9.56	9.75	10.15	8.95	9.97	1.02	2.02792	0.0046	DE	9.05	9.82	0.77	1.70527	0.0354	DE
pyridoxal (pyridoxine, vitamin B6) phosphatase	Pdxp	1417890_at	9.04	8.91	9.45	7.57	6.51	6.86	9.25	9.09	9.22	7.2	7.15	6.96	9.13	6.98	-2.15	0.225313	0.0086	DE	9.19	7.1	-2.08	0.236514	0.0001	DE
sirtuin 3 (silent mating type information regulation 2, homolog) 3 (S. cerevisiae)	Sirt3	1417892_a_at	9.72	9.64	9.66	8.95	8.78	8.59	9.87	9.72	9.8	9.03	8.97	8.92	9.67	8.77	-0.9	0.535887	0.0101	DE	9.8	8.97	-0.82	0.566442	0.0002	DE
sideroflexin 3	Sfxn3	1417893_at	9.33	9.43	9.44	10.1	10.25	10.51	9.36	9.11	9.23	9.73	9.55	9.84	9.4	10.29	0.89	1.85318	0.0124	DE	9.23	9.71	0.47	1.38511	0.0138
tight junction protein 3	Tjp3	1417896_at	6.41	6.77	7.26	6.73	6.73	6.95	6.47	6.77	6.99	7.42	7.63	7.34	6.81	6.8	-0.01	0.993092	0.972		6.74	7.46	0.72	1.64718	0.0227	DE
very low density lipoprotein receptor	Vldlr	1417900_a_at	9.1	8.95	9.49	9.32	8.83	9.33	8.62	8.99	9.15	9.64	9.39	9.49	9.18	9.16	-0.02	0.986233	0.935		8.92	9.51	0.59	1.50525	0.0469	DE
islet cell autoantigen 1	Ica1	1417901_a_at	9.65	9.84	9.68	8.22	7.82	7.24	9.65	9.56	9.49	7.63	7.27	7.77	9.72	7.76	-1.96	0.257028	0.0171	DE	9.57	7.56	-2.01	0.248273	0.0029	DE
solute carrier family 19 (thiamine transporter), member 2	Slc19a2	1417902_at	9.81	9.91	9.63	9.31	9.04	8.91	9.77	9.67	9.64	9.02	8.95	9.16	9.78	9.09	-0.7	0.615572	0.011	DE	9.69	9.04	-0.65	0.63728	0.0018	DE
deafness, autosomal dominant 5 (human)	Dfna5	1417903_at	7.04	7.27	6.84	6.41	6.42	6.19	7.18	7.16	7.1	6.34	6.09	6.42	7.05	6.34	-0.71	0.61132	0.0131	DE	7.15	6.28	-0.86	0.550953	0.0098	DE
cyclin A2	Ccna2	1417910_at	6.21	5.77	6.08	8.56	8.81	9.21	8.41	6.03	5.96	7.14	6.45	7.01	6.02	8.86	2.84	7.1602	0.0005	DE	6.8	6.87	0.07	1.04972	0.9427
cyclin A2	Ccna2	1417911_at	5.67	5.53	5.3	7.28	7.94	7.78	7.86	5.62	5.51	6.04	5.57	6.23	5.5	7.67	2.17	4.50023	0.0022	DE	6.33	5.95	-0.38	0.768438	0.6706
RAP2B, member of RAS oncogene family	Rap2b	1417914_at	8.75	8.59	8.66	9.41	9.35	9.38	8.4	8.84	8.84	9.36	9.57	9.67	8.67	9.38	0.71	1.6358	0.0016	DE	8.69	9.53	0.84	1.79005	0.0128	DE
polysaccharide biosynthesis domain containing 1	Pbdc1	1417921_at	8.67	9.06	8.87	9.55	10.02	10.06	8.61	8.46	8.92	8.91	8.88	9.41	8.87	9.88	1.01	2.01391	0.0097	DE	8.66	9.07	0.4	1.31951	0.143
p21 protein (Cdc42/Rac)-activated kinase 3	Pak3	1417923_at	8.86	8.99	8.77	8.51	8.24	7.9	8.8	8.95	8.73	7.88	8.29	8.29	8.87	8.22	-0.66	0.632878	0.0519		8.83	8.15	-0.67	0.628507	0.0234	DE
p21 protein (Cdc42/Rac)-activated kinase 3	Pak3	1417924_at	6.54	6.46	6.56	6	5.59	5.59	6.49	6.73	6.27	5.97	6.07	5.73	6.52	5.73	-0.79	0.578344	0.0239	DE	6.5	5.92	-0.57	0.673617	0.0294
non-SMC condensin II complex, subunit G2	Ncapg2	1417926_at	6.45	6.26	5.97	7.1	7.19	7.59	6.91	6.16	6.15	6.49	6.06	6.54	6.23	7.29	1.07	2.09943	0.0066	DE	6.41	6.36	-0.04	0.972655	0.8915
PDZ and LIM domain 4	Pdlim4	1417928_at	8.54	8.29	8.28	9.47	9.67	9.84	8.43	8.3	8.62	9.89	9.88	9.83	8.37	9.66	1.29	2.44528	0.0009	DE	8.45	9.87	1.42	2.67586	0.0032	DE
insulin-like growth factor binding protein 6	Igfbp6	1417933_at	11.81	11.79	11.95	11.29	10.83	10.97	12.08	11.93	11.88	11.65	11.27	11.18	11.85	11.03	-0.82	0.566442	0.017	DE	11.96	11.37	-0.6	0.659754	0.0384	DE
chemokine (C-C motif) ligand 9	Ccl9	1417936_at	5.85	6.32	6.78	8	8.4	8.91	6.75	5.49	6.29	8.06	6.62	6.92	6.32	8.44	2.12	4.34694	0.0049	DE	6.18	7.2	1.02	2.02792	0.1506
RAD51 associated protein 1	Rad51ap1	1417938_at	5.7	5.51	5.49	7.01	7.28	7.46	7.08	5.64	5.62	5.82	4.97	5.68	5.57	7.25	1.68	3.20428	0.0015	DE	6.11	5.49	-0.62	0.650671	0.3376
N-acetylneuraminic acid phosphatase	Nanp	1417941_at	10.21	10.26	10.14	9.81	9.42	9.52	10.14	10.14	10.11	9.52	9.57	9.65	10.2	9.58	-0.62	0.650671	0.0259	DE	10.13	9.58	-0.55	0.68302	0.0029
abhydrolase domain containing 3	Abhd3	1417946_at	11.09	11.04	11.12	9.94	9.45	9.97	11.15	10.75	11.25	10.11	9.51	9.63	11.08	9.79	-1.3	0.406126	0.0151	DE	11.05	9.75	-1.3	0.406126	0.006	DE
proliferating cell nuclear antigen	Pcna	1417947_at	11.48	11.51	11.46	11.95	12.26	12.19	11.78	11.52	11.57	11.67	11.61	11.81	11.48	12.13	0.65	1.56917	0.0183	DE	11.62	11.7	0.07	1.04972	0.5043
cytochrome P450, family 2, subfamily j, polypeptide 6	Cyp2j6	1417952_at	8.83	8.88	8.77	9.44	9.38	9.66	8.7	8.59	8.79	9.07	8.71	9.36	8.83	9.49	0.67	1.59107	0.0089	DE	8.69	9.05	0.35	1.27456	0.1939
cytoplasmic polyadenylation element binding protein 1	Cpeb1	1417960_at	8.84	9.04	8.79	8.53	8.67	8.78	9.02	8.98	8.75	7.53	7.62	7.66	8.89	8.66	-0.23	0.852635	0.0943		8.92	7.6	-1.31	0.403321	0.0011	DE
tripartite motif-containing 30A	Trim30a	1417961_a_at	5.64	6.53	5.65	6.68	6.84	7.3	6.17	5.96	5.59	7.18	6.67	6.75	5.94	6.94	1	2	0.0558		5.91	6.87	0.96	1.94531	0.0145	DE
phospholipid transfer protein	Pltp	1417963_at	7.25	7.48	8.01	7.77	7.94	7.77	7.83	7.82	7.74	8.7	8.77	8.94	7.58	7.83	0.25	1.18921	0.3883		7.8	8.8	1.01	2.01391	0.0018	DE
pleckstrin homology domain containing, family A (phosphoinositide binding specific) member 1	Plekha1	1417965_at	10.43	10.42	10.42	11.99	12.12	12.19	10.38	10.21	10.22	11.18	11.26	11.51	10.42	12.1	1.68	3.20428	0.0012	DE	10.27	11.32	1.05	2.07053	0.0023	DE
F-box protein 31	Fbxo31	1417969_at	8.12	8.49	8.33	7.76	7.5	7.42	8.62	8.3	8.35	7.09	7.03	7.24	8.31	7.56	-0.75	0.594604	0.0071	DE	8.42	7.12	-1.3	0.406126	0.0009	DE
ATP synthase, H+ transporting, mitochondrial F0 complex, subunit s	Atp5s	1417970_at	9.03	8.94	8.93	8.21	8.16	7.85	9.16	9.05	8.96	8.19	8.23	8.21	8.97	8.07	-0.89	0.539614	0.0109	DE	9.06	8.21	-0.85	0.554785	0.0035	DE
nurim (nuclear envelope membrane protein)	Nrm	1417971_at	5.07	5.37	5.61	6.41	7.06	7.25	5.93	5.7	5.55	6.31	5.91	6.87	5.35	6.91	1.56	2.94854	0.0106	DE	5.73	6.36	0.64	1.55833	0.1368
processing of precursor 5, ribonuclease P/MRP family (S. cerevisiae)	Pop5	1417972_s_at	9.9	10.13	10.01	9.58	9.48	9.4	10.4	10.39	10.28	9.18	9.23	9.43	10.01	9.49	-0.53	0.692555	0.004		10.36	9.28	-1.08	0.473029	0.0012	DE
adenosine deaminase	Ada	1417976_at	6.02	6.36	6.01	7.2	7.49	7.9	5.84	5.05	6.39	7.66	7.18	7.57	6.13	7.53	1.4	2.63902	0.008	DE	5.76	7.47	1.71	3.27161	0.0351	DE
tenomodulin	Tnmd	1417979_at	8.77	9.01	9.17	7.43	7.79	7.17	8.16	8.84	8.78	7.77	8.09	8.19	8.98	7.46	-1.52	0.348686	0.0037	DE	8.59	8.02	-0.58	0.668964	0.0998
insulin induced gene 2	Insig2	1417982_at	9.29	9.49	9.27	9.84	9.93	9.73	9.25	9.56	9.33	9.93	10.09	10.08	9.35	9.83	0.48	1.39474	0.0067		9.38	10.03	0.65	1.56917	0.0076	DE
regulated endocrine-specific protein 18	Resp18	1417988_at	11.27	11.35	11.44	8.57	6.7	6.82	11.4	11.48	11.27	7.23	5.7	6.16	11.35	7.36	-3.99	0.0629347	0.0216	DE	11.38	6.36	-5.02	0.0308198	0.0072	DE
SH3-domain GRB2-like B1 (endophilin)	Sh3glb1	1418010_a_at	10.54	10.39	10.35	11.21	11.17	11.41	10.5	10.46	10.5	10.91	10.85	11.05	10.43	11.26	0.84	1.79005	0.0012	DE	10.49	10.94	0.45	1.36604	0.0135
SH3-domain GRB2-like B1 (endophilin)	Sh3glb1	1418011_a_at	8.57	8.17	8.58	8.98	8.89	9.28	8.22	8.18	8.36	9.17	9.08	8.99	8.44	9.05	0.61	1.52626	0.028	DE	8.25	9.08	0.83	1.77769	0.0004	DE
SH3-domain GRB2-like B1 (endophilin)	Sh3glb1	1418012_at	9.63	9.38	9.32	10.07	10.05	10.21	9.42	9.46	9.55	10.28	10.23	10.49	9.44	10.11	0.67	1.59107	0.0081	DE	9.48	10.33	0.86	1.81504	0.0028	DE
UDP-Gal:betaGlcNAc beta 1,4- galactosyltransferase, polypeptide 1	B4galt1	1418014_a_at	9.22	9.15	9.19	9.6	9.62	9.65	9.08	9.01	9.42	9.81	9.76	9.86	9.19	9.62	0.44	1.3566	0.0001		9.17	9.81	0.64	1.55833	0.0317	DE
complement component 4B (Chido blood group) /// complement C4-B-like	C4b /// LOC675521	1418021_at	7.62	7.62	7.57	8.51	8.68	8.83	7.19	7.36	7.38	9.38	9.4	9.36	7.6	8.67	1.07	2.09943	0.0061	DE	7.31	9.38	2.07	4.19887	0.0006	DE
myosin IXb	Myo9b	1418031_at	8.81	8.71	8.97	9.39	9.67	9.85	8.74	8.86	8.75	9.35	9.42	9.28	8.83	9.64	0.81	1.75321	0.0118	DE	8.78	9.35	0.57	1.48452	0.0005
DNA primase, p58 subunit	Prim2	1418035_a_at	6.73	6.91	6.46	7.4	7.9	7.62	7.24	7.01	6.82	6.99	6.74	7.18	6.7	7.64	0.94	1.91853	0.0087	DE	7.02	6.97	-0.05	0.965936	0.777
DNA primase, p58 subunit	Prim2	1418036_at	6.2	6.55	6.51	7.07	7.43	7.47	6.79	6.47	6.68	6.75	6.69	6.98	6.42	7.32	0.9	1.86607	0.0062	DE	6.65	6.81	0.16	1.11729	0.2826
dual specificity phosphatase 19	Dusp19	1418038_s_at	8.66	8.59	8.49	9.2	9.26	9.09	8.49	8.79	8.8	8.77	9.03	8.96	8.58	9.18	0.6	1.51572	0.001	DE	8.69	8.92	0.23	1.17283	0.1562
ATP-binding cassette, sub-family C (CFTR/MRP), member 5	Abcc5	1418042_a_at	8.56	8.68	8.94	7.82	7.76	7.99	8.71	8.64	8.46	8.08	8.35	8.11	8.73	7.86	-0.87	0.547147	0.0051	DE	8.6	8.18	-0.42	0.747425	0.0209
nucleosome assembly protein 1-like 2	Nap1l2	1418046_at	12.1	12.1	12.07	10.5	8.94	8.99	12.18	11.94	11.84	9.7	8.72	8.61	12.09	9.48	-2.61	0.163799	0.0362	DE	11.99	9.01	-2.98	0.126745	0.0089	DE
latent transforming growth factor beta binding protein 3	Ltbp3	1418049_at	11	10.86	11.06	11.27	11.42	11.33	10.7	10.81	10.82	11.35	11.4	11.43	10.97	11.34	0.37	1.29235	0.0094		10.78	11.39	0.62	1.53688	0.0005	DE
Eph receptor B6	Ephb6	1418051_at	8	8.16	8.05	7.42	7.67	7.55	8.17	8.19	8.02	7.5	7.33	7.58	8.07	7.55	-0.52	0.697372	0.006		8.13	7.47	-0.66	0.632878	0.0028	DE
synuclein, beta	Sncb	1418053_at	9.45	9.56	9.76	8.29	8.35	7.89	9.86	9.81	9.48	7.99	8.27	7.82	9.59	8.18	-1.41	0.376312	0.0024	DE	9.72	8.03	-1.69	0.309927	0.0007	DE
T cell lymphoma invasion and metastasis 1	Tiam1	1418057_at	9.91	9.98	9.68	9.26	9.05	8.71	9.81	9.7	9.96	8.59	8.74	8.87	9.86	9.01	-0.85	0.554785	0.017	DE	9.82	8.73	-1.09	0.469761	0.0006	DE
eukaryotic translation elongation factor 1 alpha 2	Eef1a2	1418062_at	12.19	12.13	12.39	10.62	9.82	9.95	12.23	12.04	11.98	10.03	9.38	9.56	12.24	10.13	-2.11	0.231647	0.0085	DE	12.08	9.66	-2.43	0.185565	0.0026	DE
NADH dehydrogenase (ubiquinone) 1 alpha subcomplex 10	Ndufa10	1418068_at	8.16	8.29	8.42	7.2	7.01	7.04	8.71	8.7	8.27	7.03	6.82	6.83	8.29	7.08	-1.21	0.432269	0.0003	DE	8.56	6.89	-1.67	0.314253	0.0024	DE
apolipoprotein C-II	Apoc2	1418069_at	5.3	5.19	5.48	6.4	7.35	7.54	4.76	4.81	4.73	6.79	6.33	6.87	5.32	7.1	1.77	3.41054	0.0315	DE	4.77	6.66	1.9	3.73213	0.0069	DE
suppression of tumorigenicity 14 (colon carcinoma)	St14	1418076_at	6.77	7.13	7.35	7.47	7.13	6.98	6.62	6.96	7.07	7.43	7.68	7.37	7.08	7.19	0.11	1.07923	0.6478		6.88	7.49	0.61	1.52626	0.0255	DE
UDP-Gal:betaGlcNAc beta 1,4- galactosyltransferase, polypeptide 2	B4galt2	1418080_at	6.47	6.52	6.55	7.01	6.79	7.29	6.39	6.51	6.51	7.19	7.21	7.09	6.51	7.03	0.52	1.43396	0.0668		6.47	7.16	0.69	1.61328	0.0002	DE
neuropilin 1	Nrp1	1418084_at	11.04	11.01	10.96	11.22	11.33	11.47	10.9	11.06	11.1	11.76	11.72	11.78	11	11.34	0.34	1.26576	0.0333		11.02	11.75	0.73	1.65864	0.0042	DE
protein kinase C, zeta	Prkcz	1418085_at	9.16	9.21	9.3	8.49	8.14	8.24	9.24	9.34	9.27	8.54	8.93	8.55	9.22	8.29	-0.93	0.524858	0.006	DE	9.28	8.67	-0.61	0.655197	0.0359	DE
protein phosphatase 1, regulatory (inhibitor) subunit 14A	Ppp1r14a	1418086_at	7.22	6.79	6.92	7.79	7.59	8.01	6.94	7.69	7.86	8.16	7.76	7.62	6.98	7.8	0.82	1.76541	0.0096	DE	7.5	7.85	0.35	1.27456	0.3571
cytokine receptor-like factor 2	Crlf2	1418097_a_at	9.07	9.2	9.21	9.6	9.84	9.83	9.04	9.41	9.15	9.87	9.87	9.99	9.16	9.76	0.6	1.51572	0.0058	DE	9.2	9.91	0.71	1.6358	0.0145	DE
adenylate cyclase 4	Adcy4	1418098_at	6.49	6.82	7.09	6.61	6.81	7.17	6.29	6.73	6.7	7.24	7.13	7.31	6.8	6.86	0.06	1.04247	0.8039		6.57	7.23	0.65	1.56917	0.032	DE
tumor necrosis factor receptor superfamily, member 1b	Tnfrsf1b	1418099_at	5.6	5.33	5.88	6.44	6.59	6.67	5.74	5.5	5.57	6.88	6.76	6.88	5.6	6.57	0.96	1.94531	0.0149	DE	5.6	6.84	1.24	2.36199	0.0005	DE
RIKEN cDNA A030009H04 gene	A030009H04Rik	1418100_at	9.12	9.19	9.25	8.22	8.18	8.06	9.33	9.32	9.4	7.89	8.01	8	9.19	8.15	-1.03	0.48971	0.0001	DE	9.35	7.97	-1.38	0.384219	0	DE
hairy and enhancer of split 1 (Drosophila)	Hes1	1418102_at	8.05	8.18	8.15	8.24	8.37	8.44	7.68	8	8.06	8.4	8.64	8.85	8.13	8.35	0.22	1.16473	0.041		7.91	8.63	0.72	1.64718	0.0154	DE
nuclear receptor interacting protein 3	Nrip3	1418104_at	5.67	5.52	4.69	5.64	5.11	4.83	6.92	5.45	6.17	4.94	4.33	4.51	5.29	5.19	-0.1	0.933033	0.8093		6.18	4.59	-1.59	0.332171	0.0483	DE
stathmin-like 4	Stmn4	1418105_at	9.92	9.92	9.77	9.42	9.32	9.27	10.03	10.3	10.07	9.51	9.68	9.23	9.87	9.34	-0.53	0.692555	0.0014		10.13	9.47	-0.66	0.632878	0.0186	DE
hairy/enhancer-of-split related with YRPW motif 2	Hey2	1418106_at	9.42	9.66	9.55	8.65	8.41	8.27	9.41	9.17	9.43	8.37	7.73	8.29	9.54	8.44	-1.1	0.466516	0.0023	DE	9.34	8.13	-1.21	0.432269	0.0157	DE
transcription elongation factor A (SII), 2	Tcea2	1418107_at	8.29	8.11	8.14	7.53	7.21	7.23	8.04	7.79	7.75	7.1	7.22	7.12	8.18	7.32	-0.86	0.550953	0.0049	DE	7.86	7.15	-0.71	0.61132	0.008	DE
inositol polyphosphate-5-phosphatase D	Inpp5d	1418110_a_at	6.29	6.24	6.38	7.39	7.65	7.76	6.5	6.36	6.33	7.45	7.24	7.74	6.3	7.6	1.3	2.46229	0.0032	DE	6.4	7.48	1.08	2.11404	0.0104	DE
ER membrane protein complex subunit 4	Emc4	1418124_at	11.64	11.71	11.53	11.21	11.13	11.02	11.79	11.79	11.7	10.98	11.14	11.16	11.63	11.12	-0.51	0.702222	0.0027		11.76	11.09	-0.67	0.628507	0.0018	DE
24-dehydrocholesterol reductase	Dhcr24	1418129_at	7.48	7.16	7.38	6.17	5.29	6.09	7.17	7.24	6.95	6.02	5.39	5.14	7.34	5.85	-1.49	0.356013	0.0243	DE	7.12	5.52	-1.6	0.329877	0.0176	DE
B cell leukemia/lymphoma 3	Bcl3	1418133_at	5.35	5.75	5.64	6.49	6.73	6.79	5.27	5.71	5.61	6.63	6.77	6.92	5.58	6.67	1.09	2.12874	0.0025	DE	5.53	6.77	1.24	2.36199	0.0028	DE
solute carrier family 25, member 46	Slc25a46	1418134_at	11.35	11.38	11.32	11.01	10.7	10.74	11.47	11.27	11.32	10.75	10.67	10.82	11.35	10.82	-0.53	0.692555	0.0286		11.35	10.75	-0.61	0.655197	0.0018	DE
doublecortin	Dcx	1418139_at	5.21	5.28	5.42	4.76	3.88	4.23	5.35	5.1	5.04	4.33	4.28	4.16	5.3	4.29	-1.01	0.496546	0.0513		5.16	4.26	-0.91	0.532185	0.0033	DE
doublecortin	Dcx	1418141_at	5.99	5.58	6.06	5.08	4.41	4.6	6.14	5.8	5.48	4.82	5.57	4.75	5.88	4.7	-1.18	0.441351	0.0109	DE	5.81	5.05	-0.76	0.590496	0.0854
chromogranin A	Chga	1418149_at	9.7	9.86	9.98	7.34	6.32	6.32	10	10.01	9.75	6.92	5.17	5.5	9.85	6.66	-3.19	0.109576	0.0083	DE	9.92	5.86	-4.06	0.059954	0.0152	DE
laminin, alpha 1	Lama1	1418153_at	7.67	7.85	7.73	6.69	6.5	6.57	7.55	7.58	7.16	6.42	6.13	6.73	7.75	6.59	-1.16	0.447513	0.0001	DE	7.43	6.43	-1	0.5	0.0118	DE
myotilin	Myot	1418155_at	4.96	4.73	4.51	4.49	3.57	3.18	4.37	4.61	4.68	3.24	3.23	3.59	4.73	3.75	-0.99	0.503478	0.1147		4.55	3.35	-1.2	0.435275	0.0017	DE
junctophilin 3	Jph3	1418161_at	7.77	7.86	8.2	6.5	6.4	6.33	8.08	7.96	7.82	5.68	5.57	4.94	7.94	6.41	-1.53	0.346277	0.0032	DE	7.95	5.4	-2.56	0.169576	0.0044	DE
toll-like receptor 4	Tlr4	1418162_at	7.67	7.67	7.42	8.39	7.97	8.22	7.13	7.23	7.53	8.3	8.24	8.53	7.59	8.19	0.61	1.52626	0.019	DE	7.3	8.36	1.06	2.08493	0.0028	DE
toll-like receptor 4	Tlr4	1418163_at	6.24	6.08	5.69	6.74	6.89	6.85	5.72	5.63	6.06	7.05	6.58	7.03	6	6.83	0.82	1.76541	0.0299	DE	5.8	6.89	1.08	2.11404	0.0062	DE
syntaxin 2	Stx2	1418164_at	7.81	7.63	7.75	8.29	8.48	8.71	7.95	7.7	7.63	8.17	8.24	8.2	7.73	8.49	0.76	1.69349	0.0133	DE	7.76	8.2	0.44	1.3566	0.0399
zinc finger, CCHC domain containing 14	Zcchc14	1418170_a_at	7.16	7.05	7.19	7.67	7.49	8.07	7.18	7.1	7.07	8.07	7.76	7.6	7.13	7.74	0.61	1.52626	0.0631		7.12	7.81	0.69	1.61328	0.0317	DE
heme binding protein 1	Hebp1	1418172_at	9.08	8.97	8.86	9.98	9.99	10.02	9.38	8.87	9.12	10.09	9.93	9.83	8.97	10	1.03	2.04202	0.0029	DE	9.12	9.95	0.83	1.77769	0.0156	DE
internexin neuronal intermediate filament protein, alpha	Ina	1418178_at	10.74	10.65	10.89	8.87	7.77	7.58	10.87	10.56	10.6	7.75	6.76	6.25	10.76	8.07	-2.69	0.154963	0.0192	DE	10.68	6.92	-3.76	0.073812	0.0106	DE
centromere protein M	Cenpm	1418184_at	5.61	5.49	5.47	5.91	6.35	6.14	6.02	5.86	5.57	5.41	5.79	5.44	5.52	6.13	0.61	1.52626	0.0301	DE	5.82	5.55	-0.27	0.82932	0.2074
telomerase associated protein 1	Tep1	1418196_at	8.56	8.52	8.46	9	9.21	9.12	8.64	8.52	8.39	8.76	9.08	8.91	8.51	9.11	0.6	1.51572	0.0036	DE	8.52	8.92	0.4	1.31951	0.0295
allograft inflammatory factor 1	Aif1	1418204_s_at	6.59	7.26	6.99	8.48	8.55	8.81	6.76	6.61	7.18	8.81	8.62	8.57	6.95	8.61	1.67	3.18215	0.0047	DE	6.85	8.67	1.82	3.53081	0.0034	DE
stromal cell-derived factor 2-like 1	Sdf2l1	1418206_at	9.55	9.87	9.68	10.09	10.56	10.42	9.79	10.27	10.22	10.26	10.63	10.73	9.7	10.36	0.66	1.58008	0.0224	DE	10.09	10.54	0.45	1.36604	0.0996
profilin 2	Pfn2	1418209_a_at	12.91	12.88	12.9	12.38	11.87	12.01	12.91	12.77	12.82	12.29	12.18	12.04	12.9	12.09	-0.81	0.570382	0.0331	DE	12.83	12.17	-0.66	0.632878	0.0034	DE
profilin 2	Pfn2	1418210_at	12.6	12.62	12.54	11.91	11.27	11.2	12.68	12.53	12.49	11.56	11.48	11.55	12.59	11.46	-1.13	0.456916	0.0366	DE	12.57	11.53	-1.04	0.486327	0.0008	DE
oligodendrocyte myelin glycoprotein	Omg	1418212_at	9.81	9.82	9.72	8.6	7.79	8.36	9.85	9.92	9.84	8.52	8.4	8.11	9.78	8.25	-1.53	0.346277	0.0221	DE	9.87	8.34	-1.53	0.346277	0.0048	DE
keratin 23	Krt23	1418213_at	5.16	5.29	6.07	5.37	5.79	5.66	5.2	5.78	5.96	6.46	6.48	6.83	5.51	5.61	0.1	1.07177	0.7701		5.65	6.59	0.94	1.91853	0.0352	DE
kinesin light chain 2	Klc2	1418214_at	7.43	7.57	7.54	6.6	6.28	6	7.61	7.48	7.34	5.94	5.98	6.29	7.51	6.29	-1.22	0.429283	0.0153	DE	7.48	6.07	-1.41	0.376312	0.0008	DE
gamma-glutamyltransferase 5	Ggt5	1418216_at	5.54	5.58	5.44	5.82	5.9	6.28	5.4	5.56	5.61	6.42	6.19	6.44	5.52	6	0.48	1.39474	0.0673		5.52	6.35	0.83	1.77769	0.0016	DE
NME/NM23 family member 7	Nme7	1418217_at	8.58	8.76	8.57	9.44	9.62	9.58	8.71	8.8	8.91	9.33	9.33	9.7	8.64	9.55	0.91	1.87905	0.0004	DE	8.81	9.45	0.65	1.56917	0.0201	DE
interleukin 15	Il15	1418219_at	6.63	6.55	5.88	6.69	6.29	6.19	6.43	6.25	6.72	7.28	7.14	6.77	6.35	6.39	0.04	1.02811	0.9041		6.47	7.06	0.6	1.51572	0.044	DE
forkhead box F2	Foxf2	1418220_at	7.06	7.22	7.42	7.31	7.34	7.54	6.66	7.15	7.25	7.65	7.62	7.91	7.23	7.4	0.16	1.11729	0.2747		7.02	7.73	0.71	1.6358	0.0415	DE
nitric oxide associated 1	Noa1	1418222_at	8.54	8.7	8.51	8.02	8.18	8.17	8.71	8.69	8.51	7.93	8.1	8.08	8.58	8.12	-0.46	0.726986	0.0045		8.64	8.04	-0.6	0.659754	0.0022	DE
LIM and senescent cell antigen-like domains 1	Lims1	1418230_a_at	8.25	8.15	8.1	8.96	8.95	9.28	8.27	8.37	8.15	8.95	8.76	8.61	8.17	9.06	0.9	1.86607	0.0071	DE	8.26	8.77	0.51	1.42405	0.017
LIM and senescent cell antigen-like domains 1	Lims1	1418231_at	7.07	6.96	6.81	7.44	7.67	7.77	6.8	6.79	6.97	7.42	7.25	7.39	6.95	7.63	0.68	1.60214	0.0063	DE	6.85	7.35	0.5	1.41421	0.0032
collagen, type XVIII, alpha 1	Col18a1	1418237_s_at	7.46	7.61	7.15	9.23	9.36	9.47	7.3	7.39	7.27	9.74	9.85	10.11	7.41	9.35	1.95	3.86375	0.0011	DE	7.32	9.9	2.58	5.9794	0.0007	DE
guanylate binding protein 2	Gbp2	1418240_at	8.82	9.05	8.2	9.15	8.96	9.24	8.86	9.35	9.24	10.02	9.71	9.82	8.69	9.12	0.43	1.34723	0.2294		9.15	9.85	0.7	1.6245	0.0229	DE
ficolin A	Fcna	1418243_at	6.62	6.19	5.55	8.52	8.28	8.81	6.87	6.04	6.14	7.86	7.7	7.63	6.12	8.54	2.42	5.35171	0.0066	DE	6.35	7.73	1.38	2.60268	0.0277	DE
RNA binding protein, fox-1 homolog (C. elegans) 2	Rbfox2	1418245_a_at	9.7	9.55	9.57	9.04	8.64	8.77	9.87	9.62	9.42	8.85	8.76	8.51	9.61	8.82	-0.79	0.578344	0.0123	DE	9.64	8.71	-0.93	0.524858	0.0058	DE
RNA binding protein, fox-1 homolog (C. elegans) 2	Rbfox2	1418246_at	5.48	5.54	5.41	4.96	5.22	5.13	5.62	5.56	5.24	4.48	4.94	5.03	5.48	5.1	-0.37	0.773782	0.0232		5.47	4.82	-0.66	0.632878	0.0399	DE
RNA binding protein, fox-1 homolog (C. elegans) 2	Rbfox2	1418247_s_at	5.59	5.59	5.45	5.17	4.66	4.69	5.4	5.49	5.33	4.91	5.13	4.89	5.54	4.84	-0.7	0.615572	0.0424	DE	5.41	4.98	-0.43	0.742262	0.014
galactosidase, alpha	Gla	1418248_at	6.73	7.14	6.75	7.99	8.3	8.61	6.99	6.66	7.07	7.31	6.82	7.57	6.87	8.3	1.43	2.69447	0.004	DE	6.91	7.23	0.33	1.25701	0.2828
peptidyl arginine deiminase, type II	Padi2	1418252_at	10.01	9.75	10.33	10.34	10.27	10.33	9.48	9.94	9.8	10.32	10.65	10.45	10.03	10.31	0.28	1.21419	0.2318		9.74	10.47	0.73	1.65864	0.0148	DE
heat shock protein 4 like	Hspa4l	1418253_a_at	10.18	10.4	10.19	9.67	9.4	9.21	10.53	10.49	10.49	9.39	9.5	9.71	10.26	9.43	-0.83	0.562529	0.0113	DE	10.5	9.53	-0.97	0.510506	0.0082	DE
solute carrier family 12, member 7	Slc12a7	1418257_at	11.26	11.33	11.58	10.91	10.74	10.49	11.29	11.28	11.13	10.95	11.17	11.04	11.39	10.71	-0.68	0.624165	0.0136	DE	11.23	11.05	-0.18	0.882703	0.0966
ectonucleoside triphosphate diphosphohydrolase 2	Entpd2	1418259_a_at	6.86	6.81	6.75	9.14	9.38	9.48	6.9	6.51	6.89	10.34	10.48	10.8	6.81	9.33	2.53	5.77572	0.0007	DE	6.77	10.54	3.77	13.6422	0	DE
hormonally upregulated Neu-associated kinase	Hunk	1418260_at	6.72	7.08	7.04	7.66	7.57	7.65	6.8	7.3	7.42	7.84	7.9	7.99	6.95	7.63	0.68	1.60214	0.0216	DE	7.17	7.91	0.74	1.67018	0.0541
spleen tyrosine kinase	Syk	1418261_at	5.16	5.07	4.94	5.89	6.19	6.35	5.65	4.85	5.23	6.19	5.98	6.3	5.06	6.14	1.09	2.12874	0.0063	DE	5.24	6.16	0.91	1.87905	0.0434	DE
spleen tyrosine kinase	Syk	1418262_at	5.35	4.97	5.21	5.29	5.87	5.85	5.36	4.94	4.72	5.43	5.88	5.81	5.18	5.67	0.49	1.40444	0.1047		5.01	5.71	0.7	1.6245	0.0446	DE
DEAD (Asp-Glu-Ala-Asp) box polypeptide 25	Ddx25	1418263_at	8.55	8.48	8.48	6.89	6.46	6.38	8.75	8.59	8.63	6.43	6.19	6.01	8.5	6.58	-1.93	0.262429	0.0058	DE	8.66	6.21	-2.45	0.183011	0.0007	DE
centromere protein K	Cenpk	1418264_at	5.39	4.96	5.12	6.88	7.04	7.47	6.67	4.94	5.12	5.6	5.48	5.36	5.16	7.13	1.97	3.91768	0.0013	DE	5.58	5.48	-0.1	0.933033	0.877
lysyl oxidase-like 3	Loxl3	1418269_at	7.75	7.81	7.93	8.26	8.62	8.47	7.47	7.82	7.76	8.44	8.57	8.67	7.83	8.45	0.62	1.53688	0.0135	DE	7.68	8.56	0.88	1.84038	0.0044	DE
Kruppel-like factor 6	Klf6	1418280_at	7.12	7.13	6.83	8.01	7.87	8.02	6.7	6.97	7.02	8.04	7.82	8.17	7.03	7.97	0.94	1.91853	0.0037	DE	6.9	8.01	1.11	2.15846	0.0015	DE
RAD51 homolog	Rad51	1418281_at	5.93	5.99	5.69	6.92	7.56	7.8	6.6	5.7	5.81	5.9	5.4	6.06	5.87	7.43	1.56	2.94854	0.0184	DE	6.04	5.79	-0.25	0.840896	0.5145
nestin	Nes	1418289_at	7.75	7.62	7.99	9.33	9.62	9.64	8.02	8.19	7.29	9.27	9.25	8.92	7.79	9.53	1.74	3.34035	0.0003	DE	7.83	9.15	1.31	2.47942	0.0279	DE
erythrocyte protein band 4.1-like 4b	Epb4.1l4b	1418294_at	8.18	8.16	8.46	8.77	8.6	8.5	8.08	8.13	8.27	8.59	8.99	8.88	8.27	8.62	0.36	1.28343	0.0483		8.16	8.82	0.66	1.58008	0.0172	DE
crystallin, beta B1	Crybb1	1418306_at	7.03	6.85	7.16	5.75	5.89	6.11	7.08	7.53	6.95	5.86	6.17	6.25	7.01	5.92	-1.1	0.466516	0.0015	DE	7.19	6.09	-1.09	0.469761	0.0095	DE
fructosamine 3 kinase	Fn3k	1418311_at	8.68	8.86	8.92	7.19	6.99	6.77	9.05	9.02	8.99	7.55	7.42	7.26	8.82	6.98	-1.84	0.279322	0.0006	DE	9.02	7.41	-1.61	0.327598	0.0019	DE
RNA binding protein, fox-1 homolog (C. elegans) 1	Rbfox1	1418314_a_at	10.53	10.31	10.6	8.77	8.44	8.01	10.28	10.28	10.12	7.94	7.69	7.64	10.48	8.41	-2.07	0.238159	0.0052	DE	10.23	7.76	-2.47	0.180491	0.0001	DE
UFM1-specific peptidase 2	Ufsp2	1418319_at	10.46	10.42	10.38	9.91	9.67	9.76	10.41	10.23	10.23	9.43	9.45	9.43	10.42	9.78	-0.64	0.641713	0.0069	DE	10.29	9.44	-0.85	0.554785	0.0045	DE
protease, serine, 8 (prostasin)	Prss8	1418320_at	8.54	8.59	8.76	8.8	8.75	8.52	8	8.54	8.61	8.84	9.35	9.04	8.63	8.69	0.06	1.04247	0.6129		8.38	9.08	0.69	1.61328	0.0499	DE
cDNA sequence BC090627 /// choline kinase beta /// carnitine palmitoyltransferase 1b, muscle	BC090627 /// Chkb /// Cpt1b	1418328_at	9.48	9.58	9.89	7.08	6.67	6.35	9.29	9.28	9.12	6.47	5.5	5.62	9.65	6.7	-2.95	0.129408	0.0009	DE	9.23	5.86	-3.37	0.0967228	0.0067	DE
ATP/GTP binding protein 1	Agtpbp1	1418332_a_at	10.55	10.55	10.44	10.32	9.77	9.87	10.8	10.29	10.58	9.89	9.57	9.66	10.51	9.99	-0.53	0.692555	0.0834		10.56	9.71	-0.85	0.554785	0.0124	DE
DBF4 homolog (S. cerevisiae)	Dbf4	1418334_at	6.39	6.59	6.53	7.7	8.11	8.5	7.55	6.49	6.83	7.37	6.83	7.45	6.5	8.1	1.6	3.03143	0.0155	DE	6.96	7.22	0.26	1.19748	0.5261
DPH1 homolog (S. cerevisiae) /// candidate tumor suppressor in ovarian cancer 2	Dph1 /// Ovca2	1418335_a_at	7.33	7.5	7.58	8.19	8.36	8.28	7.46	7.53	7.48	7.71	7.67	7.89	7.47	8.28	0.81	1.75321	0.0015	DE	7.49	7.76	0.27	1.20581	0.0485
Fc receptor, IgE, high affinity I, gamma polypeptide	Fcer1g	1418340_at	8.64	8.9	9.02	10.3	10.69	10.75	9.22	8.63	8.81	10.5	10.52	10.54	8.85	10.58	1.73	3.31728	0.0008	DE	8.89	10.52	1.63	3.09513	0.011	DE
RAB4A, member RAS oncogene family	Rab4a	1418341_at	8.12	8.42	8.72	7.78	7.82	7.6	8.45	8.19	8.36	7.76	7.85	7.87	8.42	7.73	-0.69	0.619854	0.0438	DE	8.33	7.83	-0.51	0.702222	0.0114
GTF2I repeat domain containing 2	Gtf2ird2	1418343_at	8.13	8.33	8.26	7.62	7.54	7.54	8.18	8.34	8.32	7.8	7.87	7.89	8.24	7.57	-0.67	0.628507	0.0025	DE	8.28	7.85	-0.43	0.742262	0.0046
transmembrane protein 8 (five membrane-spanning domains)	Tmem8	1418344_at	8.44	8.39	8.74	8	7.87	7.74	8.31	8.35	8.27	8.06	8.26	8.07	8.52	7.87	-0.65	0.63728	0.0107	DE	8.31	8.13	-0.18	0.882703	0.0965
heparin-binding EGF-like growth factor	Hbegf	1418350_at	7.03	7.35	6.99	7.87	7.93	7.85	7.2	7.48	7.31	7.57	7.56	7.73	7.12	7.88	0.76	1.69349	0.0182	DE	7.33	7.62	0.29	1.22264	0.0493
nucleobindin 2	Nucb2	1418355_at	8.55	8.67	8.43	8.75	8.92	8.77	8.38	8.53	8.56	9.04	9.08	9.15	8.55	8.81	0.26	1.19748	0.043		8.49	9.09	0.6	1.51572	0.002	DE
forkhead box G1	Foxg1	1418357_at	10.86	10.95	11.01	9.53	9.31	9.11	10.61	10.53	10.73	9.53	9.6	9.84	10.94	9.32	-1.62	0.325335	0.0025	DE	10.62	9.66	-0.97	0.510506	0.0021	DE
ferritin light chain 1 /// predicted gene, 20746 /// ferritin light chain 1-like /// ferritin light chain 1-like	Ftl1 /// Gm20746 /// LOC100862446 /// LOC101056386	1418364_a_at	12.3	12.21	12.27	12.97	13.05	13.04	12.21	12.15	12.35	12.8	12.8	12.88	12.26	13.02	0.76	1.69349	0	DE	12.24	12.83	0.59	1.50525	0.0038	DE
cathepsin H	Ctsh	1418365_at	10.6	10.68	10.29	11.22	11.34	11.04	10.26	10.67	10.7	11.47	11.4	11.76	10.52	11.2	0.68	1.60214	0.0124	DE	10.54	11.54	1	2	0.0061	DE
DNA primase, p49 subunit	Prim1	1418369_at	8.3	8.76	8.6	8.87	9.32	9.29	8.98	8.84	8.8	8.65	8.65	8.77	8.55	9.16	0.61	1.52626	0.0379	DE	8.87	8.69	-0.18	0.882703	0.0588
phosphoglycerate mutase 2	Pgam2	1418373_at	5.52	5.69	5.24	5.4	5.61	5.43	5.89	6.34	6.06	5.16	5.41	5.26	5.48	5.48	0	1	0.9833		6.1	5.28	-0.82	0.566442	0.0108	DE
G protein-coupled receptor 124	Gpr124	1418379_s_at	9.96	10.04	10.08	10.07	10.03	10	9.77	10.02	10.12	10.63	10.63	10.57	10.03	10.03	0.01	1.00696	0.8797		9.97	10.61	0.64	1.55833	0.0222	DE
apolipoprotein O-like	Apool	1418384_at	7.9	7.87	7.68	8.39	8.57	8.73	7.84	7.94	7.93	8.05	8.06	8.18	7.82	8.56	0.75	1.68179	0.0048	DE	7.9	8.1	0.19	1.14076	0.0238
guanylate binding protein 3	Gbp3	1418392_a_at	8.43	9.76	7.87	9.05	8.84	9.57	8.74	9.11	8.95	9.85	9.66	10.05	8.69	9.15	0.47	1.38511	0.5022		8.93	9.85	0.92	1.89212	0.0041	DE
integrin alpha 7	Itga7	1418393_a_at	6.81	6.69	6.92	9.67	10.2	10.68	6.59	6.51	6.3	8.88	8.61	9.09	6.81	10.18	3.38	10.4107	0.0054	DE	6.47	8.86	2.39	5.24157	0.0004	DE
CD97 antigen	Cd97	1418394_a_at	8.22	8.19	8.32	8.91	9.11	9.38	8.12	8.18	8.29	8.97	8.89	9.15	8.24	9.13	0.89	1.85318	0.0166	DE	8.2	9	0.81	1.75321	0.0018	DE
G-protein signalling modulator 3 (AGS3-like, C. elegans)	Gpsm3	1418396_at	7.2	7.04	7.52	7.95	7.95	8.27	7.23	6.99	7.15	8.05	8.06	7.84	7.25	8.06	0.8	1.7411	0.0124	DE	7.12	7.98	0.86	1.81504	0.001	DE
potassium channel tetramerisation domain containing 9	Kctd9	1418399_at	9.22	9.36	9.16	8.3	8.06	8.03	9.21	8.98	9.07	8.05	7.81	8	9.25	8.13	-1.12	0.460094	0.0008	DE	9.09	7.95	-1.13	0.456916	0.0003	DE
a disintegrin and metallopeptidase domain 19 (meltrin beta)	Adam19	1418402_at	7.7	7.28	7.19	8.04	8.1	7.98	7.76	7.71	7.71	8.14	8.09	8.31	7.39	8.04	0.65	1.56917	0.048	DE	7.73	8.18	0.45	1.36604	0.0163
phosphodiesterase 8A	Pde8a	1418406_at	8.28	8.06	8.16	10.05	10.34	10.42	7.92	8.1	8.27	9.36	9.52	9.67	8.17	10.27	2.1	4.28709	0.0004	DE	8.1	9.52	1.42	2.67586	0.0005	DE
phosphodiesterase 8A	Pde8a	1418407_at	3.98	4.31	4.01	5.62	5.59	5.87	4.02	4.01	4.24	4.92	5.3	5.24	4.1	5.69	1.59	3.01049	0.0004	DE	4.09	5.15	1.06	2.08493	0.003	DE
collagen, type VIII, alpha 1	Col8a1	1418440_at	10.26	9.58	9.51	10.16	9.73	9.93	9.76	9.55	10.14	11.07	10.64	10.44	9.78	9.94	0.16	1.11729	0.6018		9.82	10.72	0.9	1.86607	0.0241	DE
collagen, type VIII, alpha 1	Col8a1	1418441_at	7.22	6.93	6.4	7.12	6.73	6.9	7.02	6.97	7.34	8.14	7.93	7.65	6.85	6.92	0.07	1.04972	0.8186		7.11	7.91	0.8	1.7411	0.0133	DE
solute carrier family 16 (monocarboxylic acid transporters), member 2	Slc16a2	1418445_at	8.59	8.65	8.43	8.99	8.94	8.92	8.47	8.71	8.73	9.4	9.43	9.6	8.56	8.95	0.39	1.31039	0.0191		8.64	9.48	0.84	1.79005	0.0018	DE
solute carrier family 16 (monocarboxylic acid transporters), member 2	Slc16a2	1418446_at	8.78	8.54	8.77	9	8.87	8.99	8.5	8.55	8.61	9.56	9.41	9.24	8.7	8.95	0.26	1.19748	0.0618		8.55	9.4	0.85	1.8025	0.0065	DE
Harvey rat sarcoma oncogene, subgroup R	Rras	1418448_at	9.55	9.77	9.68	10.18	10.39	10.3	9.36	9.64	9.68	10.44	10.37	10.55	9.67	10.29	0.62	1.53688	0.0021	DE	9.56	10.45	0.89	1.85318	0.0042	DE
guanine nucleotide binding protein (G protein), gamma 2	Gng2	1418451_at	7.99	8.08	8.06	9	9.18	9.19	8.28	8.32	8.35	8.16	8.33	8.28	8.04	9.12	1.08	2.11404	0.0008	DE	8.32	8.26	-0.06	0.959264	0.3604
guanine nucleotide binding protein (G protein), gamma 2	Gng2	1418452_at	6.23	6.92	6.17	5.76	6.18	5.84	6.39	6.75	6.72	5.56	5.71	6.04	6.44	5.93	-0.51	0.702222	0.1548		6.62	5.77	-0.85	0.554785	0.0106	DE
ATPase, Na+/K+ transporting, beta 1 polypeptide	Atp1b1	1418453_a_at	12.57	12.65	12.52	11.7	10.93	10.96	12.75	12.64	12.39	11.35	11.19	11.12	12.58	11.2	-1.38	0.384219	0.0293	DE	12.59	11.22	-1.37	0.386891	0.0009	DE
chemokine (C-X-C motif) ligand 14	Cxcl14	1418456_a_at	5.9	6.36	5.94	7.24	7.18	7.1	6.1	6.2	6.22	6.71	6.8	6.92	6.07	7.17	1.11	2.15846	0.0124	DE	6.17	6.81	0.64	1.55833	0.002	DE
chemokine (C-X-C motif) ligand 14	Cxcl14	1418457_at	6.43	6.66	5.7	9.51	9.52	9.93	6.26	6.3	6.75	7.9	7.73	7.9	6.26	9.65	3.39	10.4831	0.0022	DE	6.44	7.84	1.41	2.65737	0.0066	DE
matrilin 4	Matn4	1418464_at	7.44	7.35	7.41	8.43	8.5	8.49	7.61	7.61	8.05	9.13	8.96	9.75	7.4	8.47	1.07	2.09943	0	DE	7.76	9.28	1.52	2.86791	0.0095	DE
placental growth factor	Pgf	1418471_at	8.55	8.55	8.48	7.67	7.86	7.99	8.76	8.53	8.55	8.24	7.77	7.86	8.53	7.84	-0.69	0.619854	0.0136	DE	8.61	7.96	-0.66	0.632878	0.0273	DE
aspartoacylase	Aspa	1418472_at	9.81	9.7	9.62	11.67	11.81	11.88	9.75	9.92	10.02	11.73	11.76	11.65	9.71	11.79	2.08	4.22807	0	DE	9.9	11.71	1.82	3.53081	0.0005	DE
ER membrane protein complex subunit 9	Emc9	1418474_at	9.9	9.96	9.82	9.22	8.81	8.92	10.18	9.86	9.76	8.98	8.74	8.82	9.89	8.98	-0.91	0.532185	0.0113	DE	9.93	8.85	-1.09	0.469761	0.0042	DE
cytokine receptor-like factor 1	Crlf1	1418476_at	6.8	7.13	6.99	10.02	10.38	10.82	6.96	6.87	6.99	8.24	8.07	8.66	6.97	10.41	3.43	10.7779	0.0015	DE	6.94	8.32	1.38	2.60268	0.0129	DE
LIM domain only 1	Lmo1	1418478_at	9.37	9.55	9.57	9.15	9.49	9.36	9.59	9.92	9.71	8.62	8.78	8.76	9.5	9.33	-0.16	0.895025	0.249		9.74	8.72	-1.02	0.493116	0.0025	DE
glycoprotein galactosyltransferase alpha 1, 3	Ggta1	1418483_a_at	7.58	7.77	7.34	8.25	8.67	8.61	7.26	7.69	7.57	8.67	8.43	8.83	7.56	8.51	0.95	1.93187	0.0064	DE	7.51	8.64	1.14	2.20381	0.0029	DE
solute carrier family 4 (anion exchanger), member 3	Slc4a3	1418485_at	8.14	8.1	8.21	7.41	7.32	7.2	7.95	8.06	7.87	7.26	7.54	7.06	8.15	7.31	-0.84	0.558644	0.0011	DE	7.96	7.29	-0.67	0.628507	0.0274	DE
serine dehydratase-like	Sdsl	1418490_at	6.39	6.63	6.52	7.19	7.29	7.4	6.67	6.61	6.8	7.04	7.25	7	6.51	7.29	0.78	1.71713	0.0012	DE	6.69	7.1	0.4	1.31951	0.0165
zinc finger CCCH type containing 8	Zc3h8	1418495_at	7.37	7.47	7.32	6.79	6.87	6.59	7.88	7.98	7.6	6.46	6.97	6.83	7.39	6.75	-0.64	0.641713	0.0063	DE	7.82	6.75	-1.07	0.476319	0.0062	DE
nucleosome assembly protein 1-like 3	Nap1l3	1418500_at	10.53	10.5	10.39	9.49	8.68	8.79	10.51	10.34	10.36	9.14	8.77	8.84	10.47	8.99	-1.49	0.356013	0.0252	DE	10.4	8.92	-1.49	0.356013	0.0016	DE
oxidation resistance 1	Oxr1	1418501_a_at	12.55	12.54	12.35	11.83	11.37	11.32	12.63	12.21	12.35	11.56	11.42	11.41	12.48	11.51	-0.97	0.510506	0.0161	DE	12.4	11.46	-0.93	0.524858	0.0093	DE
oxidation resistance 1	Oxr1	1418502_a_at	9.72	9.97	9.61	9.29	9.07	9.09	9.94	9.56	9.71	8.97	8.77	9.1	9.77	9.15	-0.62	0.650671	0.012	DE	9.74	8.95	-0.79	0.578344	0.006	DE
suppressor of cytokine signaling 2	Socs2	1418507_s_at	10.36	10.39	10.42	11.04	10.71	10.74	9.84	10.17	10.44	11.08	10.82	11.07	10.39	10.83	0.44	1.3566	0.0495		10.15	10.99	0.84	1.79005	0.0239	DE
pericentriolar material 1	Pcm1	1418525_at	8.38	8.68	8.31	7.51	7.1	7.2	8.27	8.16	8.05	7.46	7.16	7.61	8.46	7.27	-1.19	0.438303	0.0022	DE	8.16	7.41	-0.75	0.594604	0.0161	DE
frizzled homolog 2 (Drosophila)	Fzd2	1418532_at	9.45	9.4	9.44	9.42	9.36	9.37	9.03	9.42	9.14	9.58	9.99	9.83	9.43	9.38	-0.05	0.965936	0.1268		9.2	9.8	0.6	1.51572	0.0223	DE
frizzled homolog 2 (Drosophila)	Fzd2	1418533_s_at	9.34	9.15	9.31	9.3	9.13	9.3	8.78	9.1	9.06	9.65	9.64	9.7	9.27	9.24	-0.02	0.986233	0.7896		8.98	9.66	0.68	1.60214	0.0183	DE
histocompatibility 2, Q region locus 7 /// histocompatibility 2, Q region locus 9	H2-Q7 /// H2-Q9	1418536_at	5.86	6.05	5.64	6.36	6.43	6.68	5.9	5.93	6.23	6.79	6.27	6.55	5.85	6.49	0.64	1.55833	0.0151	DE	6.02	6.54	0.52	1.43396	0.0545
KDEL (Lys-Asp-Glu-Leu) endoplasmic reticulum protein retention receptor 3	Kdelr3	1418538_at	9.33	8.95	9.05	9.55	9.35	9.32	8.65	9.05	9.1	9.72	9.52	9.68	9.11	9.41	0.3	1.23114	0.1047		8.93	9.64	0.71	1.6358	0.0245	DE
protein tyrosine phosphatase, receptor type, E	Ptpre	1418539_a_at	9.67	9.64	9.73	9.19	9.39	9.45	9.56	9.84	9.56	8.84	8.74	8.77	9.68	9.34	-0.34	0.790041	0.0392		9.65	8.78	-0.87	0.547147	0.0069	DE
protein tyrosine phosphatase, receptor type, E	Ptpre	1418540_a_at	10.09	10.19	9.95	9.44	9.76	9.63	10.04	10.35	10.03	8.92	9.01	9.3	10.08	9.61	-0.47	0.721965	0.0184		10.14	9.08	-1.06	0.479632	0.0025	DE
WAS protein family, member 1	Wasf1	1418545_at	10.07	10.18	10.11	9.83	9.61	9.72	10.24	9.93	10.12	9.25	9.19	9.29	10.12	9.72	-0.4	0.757858	0.0115		10.1	9.24	-0.85	0.554785	0.0065	DE
STAM binding protein like 1	Stambpl1	1418546_a_at	8.81	8.71	8.65	8.26	7.83	7.75	8.95	8.69	8.68	7.95	8.05	8.03	8.72	7.95	-0.78	0.582367	0.0308	DE	8.77	8.01	-0.76	0.590496	0.0076	DE
tissue factor pathway inhibitor 2	Tfpi2	1418547_at	5.51	5.36	4.87	6.36	6.6	6.78	5.34	5.24	5.45	7.34	6.82	7.43	5.25	6.58	1.33	2.51403	0.0072	DE	5.34	7.2	1.85	3.605	0.0061	DE
tumor necrosis factor receptor superfamily, member 12a	Tnfrsf12a	1418571_at	9.8	9.89	9.95	10.99	11.12	11.13	9.75	9.75	9.65	10.09	10.51	10.48	9.88	11.08	1.2	2.2974	0	DE	9.72	10.36	0.64	1.55833	0.0351	DE
tumor necrosis factor receptor superfamily, member 12a	Tnfrsf12a	1418572_x_at	9.41	9.42	9.53	10.63	10.73	10.77	9.24	9.32	9.27	9.74	10.05	10.11	9.45	10.71	1.26	2.39496	0	DE	9.28	9.97	0.69	1.61328	0.0228	DE
diacylglycerol kinase, alpha	Dgka	1418578_at	8.34	8.57	8.59	8.93	9.2	9.42	8.29	8.4	8.34	8.8	8.99	8.99	8.5	9.18	0.68	1.60214	0.0222	DE	8.34	8.93	0.58	1.49485	0.004
receptor transporter protein 4	Rtp4	1418580_at	8.83	11.41	8.72	8.97	9.04	10.43	9.1	9.49	9.45	10.29	9.78	10.5	9.65	9.48	-0.17	0.888843	0.8731		9.35	10.19	0.84	1.79005	0.038	DE
cyclin H	Ccnh	1418585_at	8.85	8.86	8.73	8.33	8.02	8.08	8.95	8.57	8.98	8.29	8.02	8.13	8.81	8.14	-0.67	0.628507	0.0098	DE	8.83	8.15	-0.69	0.619854	0.0175	DE
adenylate cyclase 9	Adcy9	1418586_at	10.25	10.31	10.21	9.62	9.54	9.43	10.05	10.12	9.98	9.69	9.76	9.86	10.26	9.53	-0.73	0.602904	0.0013	DE	10.05	9.77	-0.28	0.823591	0.0128
neurensin 1	Nrsn1	1418588_at	7.91	8.23	7.84	6.71	5.78	5.88	8.26	7.63	7.87	5.75	5.88	5.53	7.99	6.12	-1.87	0.273573	0.0138	DE	7.92	5.72	-2.2	0.217638	0.0015	DE
DnaJ (Hsp40) homolog, subfamily A, member 4	Dnaja4	1418591_at	9.26	9.55	9.27	8.8	8.72	8.48	9.68	9.72	9.44	8.59	8.81	9.13	9.36	8.67	-0.69	0.619854	0.0068	DE	9.61	8.84	-0.77	0.586417	0.0213	DE
DnaJ (Hsp40) homolog, subfamily A, member 4	Dnaja4	1418592_at	7.44	7.86	7.44	7.28	6.96	6.78	7.66	7.92	7.67	6.91	7.19	7.36	7.58	7.01	-0.57	0.673617	0.0473		7.75	7.15	-0.6	0.659754	0.025	DE
collagen, type XI, alpha 1	Col11a1	1418599_at	8.84	8.49	8.36	9.3	8.85	8.75	9.28	8.89	8.7	10.22	9.98	10.33	8.56	8.97	0.4	1.31951	0.1449		8.96	10.18	1.22	2.32947	0.0067	DE
solute carrier family 17 (sodium-dependent inorganic phosphate cotransporter), member 6	Slc17a6	1418610_at	8.39	8.42	7.61	7.42	4.95	5.76	9.13	7.97	7.78	6.84	4.88	5.37	8.14	6.04	-2.1	0.233258	0.0884		8.29	5.7	-2.6	0.164938	0.0272	DE
G protein-coupled receptor 162	Gpr162	1418611_at	8.01	7.85	8.07	7.12	6.82	6.76	8.1	7.77	8.24	7.1	7.29	6.99	7.98	6.9	-1.08	0.473029	0.0027	DE	8.04	7.13	-0.91	0.532185	0.0085	DE
v-maf musculoaponeurotic fibrosarcoma oncogene family, protein K (avian)	Mafk	1418616_at	7.89	7.89	8.07	8.37	8.5	8.65	7.84	7.76	8.01	8.63	8.53	8.75	7.95	8.51	0.56	1.47427	0.0066		7.87	8.64	0.77	1.70527	0.0015	DE
calmegin	Clgn	1418617_x_at	6.04	6.45	6.32	4.52	4.51	4.6	6.36	6.26	6.16	4.51	4.57	4.48	6.27	4.54	-1.73	0.301452	0.0033	DE	6.26	4.52	-1.74	0.29937	0.0002	DE
notch 1	Notch1	1418633_at	7.25	7.47	7.47	8.03	8.12	8.2	7.25	7.1	7.03	8.07	7.88	8.3	7.4	8.12	0.72	1.64718	0.0021	DE	7.13	8.08	0.96	1.94531	0.0058	DE
notch 1	Notch1	1418634_at	9.8	9.76	9.99	10.44	10.57	10.77	9.52	9.78	9.71	10.53	10.73	10.95	9.85	10.59	0.74	1.67018	0.0044	DE	9.67	10.74	1.07	2.09943	0.0033	DE
surfactant associated protein C	Sftpc	1418639_at	4.9	4.85	5.68	4.85	5.1	4.88	4.92	5.5	5.01	6	5.75	6.49	5.14	4.94	-0.2	0.870551	0.5396		5.14	6.08	0.94	1.91853	0.031	DE
lymphocyte cytosolic protein 2	Lcp2	1418641_at	6.38	6.52	6.39	7.54	7.86	8.12	7.1	6.65	6.41	7.49	7.55	7.61	6.43	7.84	1.41	2.65737	0.0099	DE	6.72	7.55	0.83	1.77769	0.0509
histidine ammonia lyase	Hal	1418645_at	4.4	4.08	4.2	5.6	6.32	6.73	4.39	4.26	4.19	5.81	4.89	4.85	4.23	6.22	1.99	3.97237	0.02	DE	4.28	5.18	0.9	1.86607	0.0976
guanine nucleotide binding protein-like 1	Gnl1	1418647_at	8.8	8.9	8.8	8.05	7.78	7.65	8.99	8.72	8.91	7.89	7.92	7.87	8.83	7.83	-1.01	0.496546	0.0092	DE	8.87	7.89	-0.98	0.50698	0.0054	DE
EGL nine homolog 3 (C. elegans)	Egln3	1418648_at	7.91	8.09	7.97	7.25	6.96	7.06	8.1	7.88	7.75	7.47	7.23	7.24	7.99	7.09	-0.9	0.535887	0.0019	DE	7.91	7.31	-0.6	0.659754	0.0114	DE
EGL nine homolog 3 (C. elegans)	Egln3	1418649_at	8.31	8.54	8.1	7.71	7.79	7.43	8.38	8.39	8.1	8.15	7.65	7.79	8.32	7.64	-0.67	0.628507	0.0166	DE	8.29	7.86	-0.43	0.742262	0.0845
spermatogenesis associated 6	Spata6	1418650_at	6.83	7.22	6.85	7.66	7.8	7.54	7.14	7.19	7.02	7.48	7.59	7.67	6.97	7.67	0.7	1.6245	0.0147	DE	7.12	7.58	0.46	1.37554	0.0035
U6 snRNA-associated Sm-like protein LSm5-like /// LSM5 homolog, U6 small nuclear RNA associated (S. cerevisiae)	LOC100044729 /// Lsm5	1418656_at	9.54	9.53	9.45	10.09	9.99	10.27	9.59	9.5	9.71	9.92	9.73	9.78	9.51	10.12	0.61	1.52626	0.0108	DE	9.6	9.81	0.21	1.15669	0.0655
pentraxin related gene	Ptx3	1418666_at	7.39	7.36	6.92	7.74	7.73	7.56	6.73	7.23	7.5	8.39	7.92	8.6	7.22	7.68	0.45	1.36604	0.0816		7.15	8.3	1.15	2.21914	0.0195	DE
perlecan (heparan sulfate proteoglycan 2)	Hspg2	1418670_s_at	8.14	7.92	8.12	8.24	8.51	8.68	7.8	7.87	7.66	8.66	8.65	8.99	8.06	8.48	0.42	1.33793	0.0625		7.78	8.77	0.99	1.98618	0.0039	DE
calpain 5	Capn5	1418671_at	8.11	8.42	8.72	9.95	10.41	10.53	8.2	8.63	8.47	9.51	9.61	9.73	8.42	10.3	1.88	3.68075	0.0017	DE	8.43	9.62	1.18	2.26577	0.0037	DE
snail homolog 2 (Drosophila)	Snai2	1418673_at	5.89	5.28	5.31	6.21	5.41	5.17	5.03	5.31	5.26	5.66	6.03	6.26	5.49	5.6	0.1	1.07177	0.7973		5.2	5.98	0.78	1.71713	0.0291	DE
oncostatin M receptor	Osmr	1418674_at	8.69	8.82	9.02	10.38	10.75	10.83	8.02	8.48	8.59	10.84	10.85	10.96	8.84	10.65	1.81	3.50642	0.0008	DE	8.36	10.88	2.52	5.73582	0.0034	DE
oncostatin M receptor	Osmr	1418675_at	4.04	3.88	4.18	4.78	4.37	4.81	4.04	4.18	3.9	4.85	4.84	4.94	4.03	4.65	0.62	1.53688	0.0284	DE	4.04	4.88	0.84	1.79005	0.0042	DE
insulin related protein 2 (islet 2)	Isl2	1418676_at	6.97	7.19	7.27	6.54	6.33	6.26	6.98	7.08	6.89	6.63	6.33	6.58	7.14	6.38	-0.77	0.586417	0.0034	DE	6.98	6.51	-0.47	0.721965	0.0189
lin-7 homolog B (C. elegans)	Lin7b	1418683_at	7.56	7.43	7.18	6.32	5.61	5.76	8.56	7.53	7.5	6.11	5.79	5.32	7.39	5.9	-1.49	0.356013	0.0087	DE	7.86	5.74	-2.12	0.230047	0.0103	DE
protein tyrosine phosphatase, receptor type Z, polypeptide 1	Ptprz1	1418690_at	6.23	5.67	4.86	7.17	6.62	7.33	5.44	6	7.67	6.99	7.05	7.11	5.59	7.04	1.45	2.73208	0.0471	DE	6.37	7.05	0.68	1.60214	0.4169
potassium channel modulatory factor 1	Kcmf1	1418694_at	9.18	9.32	9.19	8.65	8.59	8.6	9.32	9.39	9.15	8.68	8.67	8.92	9.23	8.61	-0.62	0.650671	0.0019	DE	9.29	8.76	-0.53	0.692555	0.0085
apolipoprotein C-IV	Apoc4	1418708_at	5.72	5.48	5.35	6.35	6.07	6.01	5.42	5.77	5.46	7.27	7.48	7.13	5.52	6.14	0.63	1.54756	0.0142	DE	5.55	7.29	1.74	3.34035	0.0003	DE
cytochrome c oxidase subunit VIIa 1	Cox7a1	1418709_at	8.56	8.64	8.35	9.48	9.37	9.22	9.16	8.52	8.94	8.95	9.06	9.03	8.52	9.36	0.84	1.79005	0.002	DE	8.87	9.01	0.14	1.10191	0.5352
CDC42 effector protein (Rho GTPase binding) 5	Cdc42ep5	1418712_at	7.91	7.84	8.19	8.41	8.52	8.49	8.01	7.94	8.08	8.93	8.99	8.92	7.98	8.47	0.49	1.40444	0.0346		8.01	8.95	0.94	1.91853	0.0002	DE
dual specificity phosphatase 8	Dusp8	1418714_at	8.83	8.69	9.25	7.29	6.96	7.05	8.87	8.5	8.8	7.27	6.72	6.82	8.92	7.1	-1.82	0.283221	0.0019	DE	8.72	6.94	-1.79	0.289172	0.0017	DE
chemokine (C-X-C motif) ligand 16	Cxcl16	1418718_at	7.91	7.86	7.58	8.25	8.45	8.19	8.05	7.97	8.15	8.63	8.76	8.67	7.78	8.3	0.51	1.42405	0.0188		8.06	8.69	0.63	1.54756	0.0009	DE
lysophosphatidic acid receptor 3	Lpar3	1418723_at	8.29	8.42	8.6	8.85	8.55	8.52	7.91	8.36	8.49	8.99	9.21	9.1	8.44	8.64	0.2	1.1487	0.2177		8.25	9.1	0.85	1.8025	0.0291	DE
complement component factor i	Cfi	1418724_at	7.41	7.89	7.5	8.59	8.44	8.01	7.35	7.53	7.41	7.85	8.02	7.81	7.6	8.35	0.75	1.68179	0.0318	DE	7.43	7.89	0.46	1.37554	0.0057
twist basic helix-loop-helix transcription factor 1	Twist1	1418733_at	8.56	8.48	8.49	8.37	8.04	8.35	7.92	8.05	8.37	8.99	8.68	8.78	8.51	8.25	-0.26	0.835088	0.1316		8.11	8.82	0.7	1.6245	0.016	DE
sodium channel, voltage-gated, type I, beta	Scn1b	1418738_at	9.52	9.47	9.69	8.47	8.38	7.85	9.83	9.69	9.41	7.93	8.1	7.9	9.56	8.23	-1.33	0.397768	0.0132	DE	9.64	7.98	-1.67	0.314253	0.0013	DE
tescalcin	Tesc	1418743_a_at	9.43	9.32	9.43	8.77	8.14	8.04	9.88	9.6	9.71	8.55	8.61	8.43	9.39	8.32	-1.08	0.473029	0.0392	DE	9.73	8.53	-1.2	0.435275	0.0006	DE
tescalcin	Tesc	1418744_s_at	11.2	11.11	11.17	10.43	9.89	9.92	11.52	11.36	11.37	10.14	10.05	10.06	11.16	10.08	-1.08	0.473029	0.0232	DE	11.42	10.08	-1.33	0.397768	0.0002	DE
osteomodulin	Omd	1418745_at	11.21	11.15	11.47	10.72	10.43	10.46	10.01	10.56	10.72	10.88	10.64	10.94	11.28	10.54	-0.74	0.598739	0.0054	DE	10.43	10.82	0.39	1.31039	0.2037
paroxysmal nonkinesiogenic dyskinesia	Pnkd	1418746_at	8.49	8.65	9.02	7.46	7.31	7.18	8.82	8.78	8.58	7.59	7.99	7.94	8.72	7.32	-1.4	0.378929	0.0042	DE	8.73	7.84	-0.89	0.539614	0.0072	DE
SFFV proviral integration 1	Sfpi1	1418747_at	5.58	6.01	6.35	6.43	6.84	7.16	6.19	5.92	5.65	6.72	6.54	6.53	5.98	6.81	0.83	1.77769	0.0541		5.92	6.6	0.68	1.60214	0.0353	DE
pleckstrin and Sec7 domain containing 3	Psd3	1418749_at	9.48	9.68	9.46	8.79	8.75	8.52	9.44	9.39	9.7	8.84	9	9.18	9.54	8.69	-0.85	0.554785	0.0017	DE	9.51	9.01	-0.5	0.707107	0.0215
plexin B3	Plxnb3	1418750_at	6.71	6.86	6.66	8.54	9.04	9.15	6.53	6.86	6.6	7.85	7.78	8.1	6.74	8.91	2.17	4.50023	0.0041	DE	6.66	7.91	1.25	2.37841	0.0009	DE
CD55 antigen	Cd55	1418762_at	7.54	7.76	7.45	6.52	6.65	6.92	7.64	7.41	7.57	7.22	6.6	6.9	7.58	6.7	-0.89	0.539614	0.0048	DE	7.54	6.91	-0.63	0.646176	0.057
bisphosphate 3'-nucleotidase 1	Bpnt1	1418764_a_at	7.71	8.19	7.83	7.21	7.07	7.13	7.92	7.99	8.01	6.98	6.87	7.34	7.91	7.14	-0.77	0.586417	0.0259	DE	7.97	7.06	-0.91	0.532185	0.0203	DE
ATPase, Cu++ transporting, alpha polypeptide	Atp7a	1418774_a_at	7.38	7.54	7.49	7.96	7.75	8	7.26	7.17	7.27	8.16	7.84	8.08	7.47	7.9	0.43	1.34723	0.014		7.23	8.03	0.79	1.72907	0.0088	DE
coiled-coil domain containing 109B	Ccdc109b	1418778_at	8.28	8.33	7.93	7.92	7.75	7.86	8.49	8	7.84	6.94	6.5	6.65	8.18	7.84	-0.34	0.790041	0.1012		8.11	6.7	-1.41	0.376312	0.006	DE
retinoid X receptor gamma	Rxrg	1418782_at	7.04	7.3	7.54	5.77	5.97	5.97	6.78	7.45	7.14	5.91	5.8	5.76	7.29	5.9	-1.39	0.381565	0.004	DE	7.12	5.82	-1.3	0.406126	0.0174	DE
mitogen-activated protein kinase 8 interacting protein 2	Mapk8ip2	1418785_at	9.59	9.59	9.59	7.83	6.99	6.63	9.64	9.13	9.11	6.82	6.63	5.9	9.59	7.15	-2.44	0.184284	0.0206	DE	9.29	6.45	-2.84	0.139661	0.0022	DE
mitogen-activated protein kinase 8 interacting protein 2	Mapk8ip2	1418786_at	7.73	7.65	7.83	6.94	6.41	6.82	8.85	7.88	7.69	6.99	7.19	7.1	7.74	6.72	-1.01	0.496546	0.0167	DE	8.14	7.09	-1.05	0.482968	0.0968
syntrophin, gamma 2	Sntg2	1418789_at	7.25	7.69	7.33	5.49	5.11	4.96	7.79	6.98	7.19	5.36	4.76	4.86	7.42	5.19	-2.24	0.211686	0.0005	DE	7.32	4.99	-2.33	0.198884	0.0021	DE
SH3-domain GRB2-like 2	Sh3gl2	1418791_at	11.99	11.91	11.85	9.98	9.1	8.68	12.16	12.01	11.86	9.21	9.09	8.66	11.92	9.25	-2.66	0.15822	0.0191	DE	12.01	8.99	-3.02	0.123279	0.0005	DE
SH3-domain GRB2-like 2	Sh3gl2	1418792_at	10.59	10.67	10.78	8.57	7.48	7.37	10.92	10.75	10.55	8.07	7.43	7.09	10.68	7.81	-2.87	0.136787	0.0158	DE	10.74	7.53	-3.21	0.108067	0.0037	DE
expressed sequence R74862	R74862	1418802_at	5.93	6.06	6.1	6.8	6.8	6.87	6.04	6.1	6.36	6.67	6.61	6.65	6.03	6.82	0.79	1.72907	0.0011	DE	6.17	6.64	0.48	1.39474	0.0363
succinate receptor 1	Sucnr1	1418804_at	4.12	3.98	3.73	3.47	3.7	3.71	4.04	4.55	4.66	3.09	3.49	3.36	3.94	3.63	-0.32	0.80107	0.0926		4.42	3.31	-1.1	0.466516	0.0126	DE
colony stimulating factor 3 receptor (granulocyte)	Csf3r	1418806_at	5.74	6.35	6.68	6.63	6.74	6.72	6.78	6.36	6.27	7.4	7.25	7.52	6.26	6.7	0.44	1.3566	0.25		6.47	7.39	0.92	1.89212	0.0143	DE
retinol dehydrogenase 5	Rdh5	1418808_at	8.73	8.74	8.66	9.89	10.29	10.4	8.99	9.04	8.98	8.87	8.93	9.12	8.71	10.19	1.48	2.78949	0.0093	DE	9	8.97	-0.03	0.97942	0.7327
cadherin 2	Cdh2	1418815_at	11.18	11.03	11.01	10.4	9.93	10.09	11.06	10.79	10.93	10.35	9.8	10.08	11.07	10.14	-0.93	0.524858	0.0123	DE	10.93	10.08	-0.85	0.554785	0.0184	DE
charged multivesicular body protein 1B	Chmp1b	1418816_at	9.71	9.84	9.77	10.45	10.35	10.64	9.46	9.59	9.85	10.02	9.83	10.03	9.77	10.48	0.71	1.6358	0.0063	DE	9.63	9.96	0.33	1.25701	0.085
membrane-spanning 4-domains, subfamily A, member 6B	Ms4a6b	1418826_at	7.94	8.69	8.59	9.73	10.02	10.21	8.17	7.84	8.36	9.43	9.41	9.68	8.41	9.99	1.58	2.9897	0.0082	DE	8.12	9.51	1.38	2.60268	0.0034	DE
exoribonuclease 1	Eri1	1418827_at	6.98	7.08	7.25	7.51	7.73	8.03	7.02	6.93	7.04	7.24	7.05	7.62	7.1	7.76	0.65	1.56917	0.0308	DE	7	7.3	0.31	1.23971	0.2051
exoribonuclease 1	Eri1	1418828_at	8.18	8.34	8.25	8.69	9.17	9.2	8.24	8.15	8.18	8.52	8.26	8.64	8.26	9.02	0.76	1.69349	0.0358	DE	8.19	8.47	0.28	1.21419	0.1206
enolase 2, gamma neuronal	Eno2	1418829_a_at	12.02	11.96	12.08	10.49	9.37	9.36	12.05	11.84	11.77	9.24	8.5	8.31	12.02	9.74	-2.28	0.205898	0.0252	DE	11.89	8.68	-3.2	0.108819	0.0047	DE
pleckstrin homology-like domain, family A, member 1	Phlda1	1418835_at	10.89	10.65	10.72	11.5	11.29	11.56	10.98	10.84	10.93	11.32	11.28	11.33	10.75	11.45	0.7	1.6245	0.0032	DE	10.92	11.31	0.39	1.31039	0.0054
quinolinate phosphoribosyltransferase	Qprt	1418836_at	7.81	7.63	7.61	8.08	8.08	8.1	7.85	7.83	7.97	8.69	8.68	8.66	7.68	8.09	0.4	1.31951	0.023		7.88	8.68	0.79	1.72907	0.0022	DE
quinolinate phosphoribosyltransferase	Qprt	1418837_at	8.23	8.17	8.14	8.49	8.43	8.7	8.1	8.12	8.37	9.04	9.03	9.06	8.18	8.54	0.36	1.28343	0.0376		8.2	9.04	0.85	1.8025	0.0098	DE
hematopoietic cell specific Lyn substrate 1	Hcls1	1418842_at	4.58	4.63	4.82	5.05	6	6.27	5.29	4.86	5	5.47	5.68	6.04	4.68	5.77	1.1	2.14355	0.0923		5.05	5.73	0.68	1.60214	0.0346	DE
arginase type II	Arg2	1418847_at	8.89	9.15	9.39	9.3	9.13	8.97	8.51	8.99	9.15	9.51	9.87	9.82	9.14	9.13	-0.01	0.993092	0.9571		8.88	9.73	0.85	1.8025	0.0279	DE
Fanconi anemia, complementation group A	Fanca	1418856_a_at	6.26	6.45	6.08	6.25	6.34	6.16	6.87	6.33	6.26	5.81	5.54	5.81	6.26	6.25	-0.01	0.993092	0.918		6.49	5.72	-0.77	0.586417	0.0402	DE
regulatory factor X-associated protein	Rfxap	1418859_at	9.15	9.23	9.41	8.53	8.4	8.6	9.23	9.17	9.28	8.43	8.24	8.4	9.26	8.51	-0.75	0.594604	0.0019	DE	9.23	8.36	-0.87	0.547147	0.0009	DE
LETM1 domain containing 1	Letmd1	1418860_a_at	6.33	6.58	6.43	6.93	7.17	7.17	6.45	6.52	6.55	6.83	6.88	7.2	6.45	7.09	0.64	1.55833	0.0041	DE	6.51	6.97	0.46	1.37554	0.0497
zinc finger protein 385A	Zfp385a	1418865_at	7.97	8.22	8.44	7.47	6.78	7.06	8.44	7.97	7.99	7.12	7.27	7.17	8.21	7.1	-1.11	0.463294	0.0138	DE	8.13	7.19	-0.95	0.517632	0.0189	DE
ATP-binding cassette, sub-family B (MDR/TAP), member 1B	Abcb1b	1418872_at	4.84	5.18	4.8	5.64	6.03	6.27	4.88	4.98	4.75	5.94	5.73	6.5	4.94	5.98	1.04	2.05623	0.0129	DE	4.87	6.06	1.19	2.28153	0.0278	DE
sideroflexin 4	Sfxn4	1418873_at	8.16	8.4	8.16	7.97	8	7.89	8.82	8.54	8.71	7.97	8.1	7.9	8.24	7.95	-0.29	0.817902	0.054		8.69	7.99	-0.7	0.615572	0.0032	DE
forkhead box D1	Foxd1	1418876_at	10.81	9.97	10.15	10.72	10.2	10.81	9.95	9.97	10.18	11.01	10.77	10.73	10.31	10.58	0.27	1.20581	0.453		10.03	10.84	0.8	1.7411	0.0024	DE
glial cell line derived neurotrophic factor family receptor alpha 3	Gfra3	1418880_at	6.7	6.7	6.87	7.05	7.19	6.89	7.07	7.11	6.7	7.68	8.34	8.08	6.76	7.04	0.29	1.22264	0.0596		6.96	8.03	1.07	2.09943	0.0133	DE
isocitrate dehydrogenase 3 (NAD+) beta	Idh3b	1418885_a_at	12.04	11.99	12.12	11.62	11.45	11.56	12.17	12.02	12.1	11.52	11.51	11.4	12.05	11.54	-0.51	0.702222	0.0017		12.1	11.48	-0.62	0.650671	0.0005	DE
isocitrate dehydrogenase 3 (NAD+) beta	Idh3b	1418886_s_at	12.24	12.25	12.21	11.8	11.65	11.63	12.36	12.36	12.31	11.71	11.79	11.55	12.23	11.69	-0.54	0.687771	0.0074		12.34	11.68	-0.66	0.632878	0.0084	DE
RAB3D, member RAS oncogene family	Rab3d	1418890_a_at	6.83	7	7.12	7.67	7.91	7.92	6.88	7.07	6.88	7.52	7.64	7.66	6.98	7.83	0.85	1.8025	0.0019	DE	6.94	7.61	0.66	1.58008	0.0017	DE
RAB3D, member RAS oncogene family	Rab3d	1418891_a_at	8.65	8.42	8.65	9.09	9.27	9.23	8.43	8.45	8.46	9.17	9.41	9.21	8.57	9.2	0.62	1.53688	0.0038	DE	8.45	9.26	0.82	1.76541	0.0075	DE
src family associated phosphoprotein 2	Skap2	1418895_at	7.65	7.87	7.63	8.48	8.99	8.78	8.05	8	8.13	8.56	8.73	8.73	7.72	8.75	1.03	2.04202	0.0084	DE	8.06	8.67	0.61	1.52626	0.0016	DE
lin-7 homolog C (C. elegans)	Lin7c	1418898_at	7.32	7.31	7.32	8.09	8.25	8.21	7.18	7.38	7.49	7.87	7.83	8.19	7.32	8.18	0.87	1.82766	0.0029	DE	7.35	7.96	0.61	1.52626	0.015	DE
ubiquitin-fold modifier 1	Ufm1	1418899_at	9.38	9.31	9.23	10.05	10.22	10.19	9.26	9.32	9.48	9.65	9.6	9.7	9.31	10.15	0.85	1.8025	0.0003	DE	9.35	9.65	0.3	1.23114	0.0304
nucleotide binding protein 1	Nubp1	1418905_at	7.61	7.68	7.72	8.4	8.64	8.89	7.55	7.66	7.67	8.2	8.08	8.15	7.67	8.64	0.97	1.95884	0.0166	DE	7.63	8.14	0.52	1.43396	0.0006
methylmalonic aciduria cblC type, with homocystinuria	Mmachc	1418915_at	9.08	9.12	8.97	8.91	8.72	8.95	9.23	9.23	9.13	8.49	8.34	8.65	9.06	8.86	-0.2	0.870551	0.0912		9.2	8.49	-0.7	0.615572	0.0089	DE
shugoshin-like 1 (S. pombe)	Sgol1	1418919_at	5.74	5.77	5.83	6.99	7.22	7.58	7.08	6.38	5.65	6.15	6.21	6.27	5.78	7.26	1.48	2.78949	0.0117	DE	6.37	6.21	-0.16	0.895025	0.7361
cell adhesion molecule 3	Cadm3	1418921_at	8.32	8.38	8.36	7.47	7.19	7.31	8.9	8.59	8.71	6.9	6.8	7.05	8.35	7.32	-1.03	0.48971	0.0045	DE	8.73	6.92	-1.82	0.283221	0.0001	DE
cell adhesion molecule 3	Cadm3	1418922_at	8.61	8.63	8.55	7.51	6.6	6.86	8.68	8.41	8.75	6.88	6.69	6.83	8.6	6.99	-1.61	0.327598	0.0264	DE	8.61	6.8	-1.81	0.285191	0.0005	DE
zinc finger E-box binding homeobox 1	Zeb1	1418926_at	10.11	10.05	10.16	10.97	11.03	11.17	9.91	9.93	10	11.04	11.07	11.35	10.11	11.06	0.95	1.93187	0.0007	DE	9.95	11.15	1.21	2.31338	0.0042	DE
hyaluronic acid binding protein 4	Habp4	1418927_a_at	9.24	9.02	9.35	8.07	7.6	7.72	9.37	9.05	9.04	8.02	7.83	7.69	9.2	7.8	-1.41	0.376312	0.002	DE	9.15	7.85	-1.31	0.403321	0.0009	DE
mab-21-like 2 (C. elegans)	Mab21l2	1418934_at	5.4	5.53	5.81	4.83	4.91	5.19	5.69	5.49	5.26	5.03	4.94	5.2	5.58	4.98	-0.6	0.659754	0.0212	DE	5.48	5.06	-0.42	0.747425	0.0551
deiodinase, iodothyronine, type II	Dio2	1418937_at	9.53	9.62	10.03	10.75	11.36	10.92	9.9	10.5	10.72	12.46	12.37	12.43	9.73	11.01	1.28	2.42839	0.0062	DE	10.37	12.42	2.05	4.14106	0.0132	DE
deiodinase, iodothyronine, type II	Dio2	1418938_at	5.75	5.37	5.66	5.98	6.8	6.42	5.71	6.2	6.04	7.94	7.69	7.52	5.59	6.4	0.81	1.75321	0.0576		5.98	7.72	1.73	3.31728	0.0009	DE
calcium/calmodulin-dependent protein kinase kinase 1, alpha	Camkk1	1418954_at	8.28	8.24	8.32	7.15	6.96	6.29	8.36	8.25	8.12	6.77	7.31	6.74	8.28	6.8	-1.48	0.358489	0.0289	DE	8.24	6.94	-1.3	0.406126	0.0115	DE
transmembrane protease, serine 5 (spinesin)	Tmprss5	1418959_at	7.56	7.64	7.88	7.55	7.54	7.76	7.94	7.86	7.7	7.01	6.41	6.42	7.69	7.62	-0.08	0.946058	0.5601		7.83	6.61	-1.22	0.429283	0.0166	DE
NECAP endocytosis associated 2	Necap2	1418961_at	7.04	7.31	7.12	7.78	7.81	7.91	7.21	7.3	7.09	7.82	7.76	7.82	7.16	7.83	0.68	1.60214	0.0053	DE	7.2	7.8	0.6	1.51572	0.0058	DE
NECAP endocytosis associated 2	Necap2	1418962_at	9.3	9.16	9.27	9.79	9.85	9.94	9	9.25	9.14	9.91	9.83	9.86	9.24	9.86	0.62	1.53688	0.0005	DE	9.13	9.87	0.74	1.67018	0.0055	DE
family with sequence similarity 188, member A	Fam188a	1418963_at	10.64	10.6	10.8	9.99	10.09	10.17	10.38	10.47	10.39	9.83	9.72	9.76	10.68	10.08	-0.6	0.659754	0.0019	DE	10.41	9.77	-0.64	0.641713	0.0001	DE
phosphatidylinositol glycan anchor biosynthesis, class M	Pigm	1418964_at	6.95	7.06	6.47	7.7	7.64	7.72	6.87	6.91	6.94	7.23	7.35	7.67	6.83	7.69	0.86	1.81504	0.0396	DE	6.91	7.42	0.51	1.42405	0.0572
caspase 12	Casp12	1418981_at	7.72	7.89	7.89	8.56	8.62	8.61	7.55	7.91	7.97	9.23	9.23	9.14	7.83	8.6	0.76	1.69349	0.0028	DE	7.81	9.2	1.39	2.62079	0.0065	DE
CCAAT/enhancer binding protein (C/EBP), alpha	Cebpa	1418982_at	7.44	7.44	7.83	7.96	8.13	8.18	7.36	7.71	7.48	8.3	8.56	8.45	7.57	8.09	0.52	1.43396	0.0382		7.52	8.44	0.92	1.89212	0.0027	DE
CTTNBP2 N-terminal like	Cttnbp2nl	1418985_at	5.1	5.67	5.1	6.01	6.2	6.15	5.23	5.36	5.65	6.32	6.08	7.11	5.29	6.12	0.83	1.77769	0.0393	DE	5.41	6.5	1.09	2.12874	0.0573
BCL2-antagonist/killer 1	Bak1	1418991_at	6.11	6	6.12	6.97	6.88	7.03	6.11	6.19	5.87	6.46	6.38	6.56	6.08	6.96	0.88	1.84038	0.0001	DE	6.06	6.47	0.41	1.32869	0.0317
carboxypeptidase X 2 (M14 family)	Cpxm2	1419000_at	7.63	7.98	7.78	8.18	7.94	7.4	7.53	7.97	8.03	8.46	8.78	8.87	7.8	7.84	0.04	1.02811	0.8753		7.84	8.7	0.86	1.81504	0.0144	DE
B cell leukemia/lymphoma 2 related protein A1a /// B cell leukemia/lymphoma 2 related protein A1b /// B cell leukemia/lymphoma 2 related protein A1d	Bcl2a1a /// Bcl2a1b /// Bcl2a1d	1419004_s_at	5.49	5.95	6.12	7.97	8.63	8.87	5.75	5.92	6.41	8.77	8.56	8.78	5.85	8.49	2.64	6.23332	0.0021	DE	6.03	8.7	2.68	6.40856	0.0024	DE
zinc finger protein, multitype 2	Zfpm2	1419012_at	7.28	7.39	7.26	6.16	6.25	6.28	7.19	7.34	7.26	6.11	6.33	6.23	7.31	6.23	-1.08	0.473029	0	DE	7.26	6.22	-1.04	0.486327	0.0004	DE
WNT1 inducible signaling pathway protein 2	Wisp2	1419015_at	5.7	5.85	5.62	6.4	6.67	6.65	5.53	5.62	5.73	6.26	5.89	6.05	5.72	6.57	0.85	1.8025	0.0019	DE	5.63	6.07	0.44	1.3566	0.035
mcf.2 transforming sequence	Mcf2	1419021_at	6.53	6.63	5.9	5.41	3.96	4.19	7.22	5.81	6.12	4.63	3.72	3.67	6.35	4.52	-1.83	0.281265	0.0366	DE	6.38	4.01	-2.38	0.192109	0.0134	DE
glycolipid transfer protein	Gltp	1419027_s_at	10.23	10.18	10.37	11.15	11.24	11.4	10.17	10.51	10.57	11.07	11.18	11.1	10.26	11.26	1	2	0.0006	DE	10.42	11.12	0.7	1.6245	0.0241	DE
cyclic AMP-regulated phosphoprotein, 21	Arpp21	1419028_at	8.21	8.05	8.29	5.62	5.8	5.74	8.2	8.5	8.47	5.77	6.53	5.45	8.18	5.72	-2.46	0.181747	0	DE	8.39	5.92	-2.47	0.180491	0.0111	DE
ERO1-like (S. cerevisiae)	Ero1l	1419029_at	7.75	7.97	7.93	8.32	8.61	8.82	7.65	7.9	7.81	8.19	7.89	8.23	7.88	8.58	0.7	1.6245	0.0249	DE	7.79	8.1	0.32	1.24833	0.0798
fatty acid desaturase 2	Fads2	1419031_at	8.78	9.01	8.52	9.22	9.07	8.92	8.94	9.01	9.14	9.72	9.89	10.09	8.77	9.07	0.3	1.23114	0.1596		9.03	9.9	0.87	1.82766	0.0051	DE
casein kinase 2, alpha 1 polypeptide	Csnk2a1	1419034_at	8.42	8.4	8.11	8.69	9.04	9.1	8.63	8.77	8.56	8.75	8.5	8.74	8.31	8.94	0.63	1.54756	0.0195	DE	8.65	8.66	0.01	1.00696	0.9272
contactin associated protein-like 4	Cntnap4	1419044_at	8.7	9.06	8.61	7.93	7.96	7.42	8.6	8.89	8.49	8.23	8.1	8.91	8.79	7.77	-1.02	0.493116	0.0116	DE	8.66	8.41	-0.25	0.840896	0.4433
pecanex homolog (Drosophila)	Pcnx	1419047_at	9.31	9.35	9.17	10.74	11.11	11.2	9.16	9.31	9.31	10.15	10.03	10.42	9.28	11.02	1.74	3.34035	0.0027	DE	9.26	10.2	0.94	1.91853	0.0068	DE
pecanex homolog (Drosophila)	Pcnx	1419048_at	7.29	7.09	7.29	8.93	9.25	9.31	7.13	7.41	7.18	8.14	8.17	8.27	7.22	9.16	1.94	3.83706	0.0006	DE	7.24	8.19	0.95	1.93187	0.0028	DE
reticulon 2 (Z-band associated protein)	Rtn2	1419056_at	8.67	8.64	8.93	7.71	7.05	7.05	8.87	8.57	8.48	7.25	7.28	7.24	8.75	7.27	-1.48	0.358489	0.0117	DE	8.64	7.26	-1.38	0.384219	0.0067	DE
granzyme B	Gzmb	1419060_at	4.44	4.35	4.32	5.01	5.21	5.01	4.8	4.46	4.77	5.63	6.28	5.78	4.37	5.08	0.71	1.6358	0.0024	DE	4.68	5.9	1.22	2.32947	0.0111	DE
ras homolog gene family, member D	Rhod	1419061_at	7.42	7.81	7.72	8.04	8.22	8.2	7.77	8.12	7.95	8.48	8.71	8.47	7.65	8.15	0.5	1.41421	0.0333		7.95	8.55	0.61	1.52626	0.0104	DE
erythrocyte protein band 4.1-like 3	Epb4.1l3	1419062_at	11.73	11.69	11.84	10.8	10.24	10.25	11.84	11.74	11.5	10.47	10.55	10.45	11.75	10.43	-1.32	0.400535	0.0149	DE	11.69	10.49	-1.2	0.435275	0.004	DE
UDP galactosyltransferase 8A	Ugt8a	1419063_at	12.53	12.52	12.47	12.13	11.93	11.91	12.58	12.59	12.57	11.4	11.15	11.24	12.51	11.99	-0.52	0.697372	0.0134		12.58	11.26	-1.32	0.400535	0.0029	DE
UDP galactosyltransferase 8A	Ugt8a	1419064_a_at	7.84	7.73	7.54	7.26	6.93	6.94	8.15	8.27	7.71	6.54	6.36	6.41	7.7	7.04	-0.66	0.632878	0.0101	DE	8.04	6.44	-1.61	0.327598	0.0067	DE
immediate early response 5-like	Ier5l	1419066_at	7.09	6.91	6.86	7.78	7.68	7.7	6.36	6.78	6.45	7.1	7.44	7.46	6.95	7.72	0.77	1.70527	0.0031	DE	6.53	7.33	0.8	1.7411	0.0099	DE
RAB guanine nucleotide exchange factor (GEF) 1	Rabgef1	1419068_at	9.81	9.85	10.07	9.27	9.3	9.21	9.77	9.96	9.9	9.22	9.52	9.47	9.91	9.26	-0.65	0.63728	0.0094	DE	9.88	9.4	-0.47	0.721965	0.0183
cystin 1	Cys1	1419070_at	7.09	7.35	7.39	6.94	6.52	6.46	7.04	7.12	7.06	6.9	7.08	6.9	7.28	6.64	-0.64	0.641713	0.0312	DE	7.07	6.96	-0.11	0.926588	0.1907
transmembrane protein with EGF-like and two follistatin-like domains 2	Tmeff2	1419073_at	9.44	9.41	9.22	9.72	9.54	9.75	9.64	9.37	9.71	10.51	10.27	10.05	9.36	9.67	0.31	1.23971	0.0302		9.57	10.28	0.7	1.6245	0.0158	DE
ChaC, cation transport regulator 2	Chac2	1419074_at	10.45	10.49	10.36	10.15	9.5	9.97	10.65	10.2	10.44	9.88	9.11	9.51	10.43	9.87	-0.56	0.678302	0.0965		10.43	9.5	-0.93	0.524858	0.0324	DE
serum amyloid A 1	Saa1	1419075_s_at	3.96	4.19	4.55	8.58	9.25	9.02	3.31	3.73	3.98	7.1	6.66	6.65	4.23	8.95	4.72	26.3549	0.0001	DE	3.67	6.8	3.13	8.75435	0.0003	DE
ninein	Nin	1419078_at	8.92	8.85	8.87	8.47	8.39	8.07	8.51	8.79	8.56	7.9	7.95	7.88	8.88	8.31	-0.57	0.673617	0.0397		8.62	7.91	-0.71	0.61132	0.011	DE
glial cell line derived neurotrophic factor	Gdnf	1419080_at	6.42	6.49	6.75	9.49	9.52	9.62	5.89	6.99	6.46	8.76	9.38	9.62	6.55	9.54	2.99	7.94474	0.0003	DE	6.45	9.25	2.81	7.01285	0.0027	DE
annexin A2	Anxa2	1419091_a_at	11.94	12.03	11.98	12.82	12.99	12.93	11.94	12.1	12.09	12.53	12.66	12.85	11.98	12.91	0.93	1.90528	0.0005	DE	12.04	12.68	0.64	1.55833	0.0082	DE
serine (or cysteine) peptidase inhibitor, clade A, member 3N	Serpina3n	1419100_at	5.49	5.56	6.41	9.76	10.03	9.95	5.87	5.84	5.57	8.1	8.08	8.57	5.82	9.91	4.09	17.0299	0.0032	DE	5.76	8.25	2.49	5.61778	0.0006	DE
abhydrolase domain containing 6	Abhd6	1419103_a_at	9.59	9.75	9.88	9.27	9.09	9.23	9.87	10	9.78	9.21	9.14	9.09	9.74	9.2	-0.54	0.687771	0.0085		9.88	9.15	-0.74	0.598739	0.0018	DE
abhydrolase domain containing 6	Abhd6	1419104_at	9.8	10.06	10.09	9	8.84	8.86	9.99	10.01	10	9.01	8.97	9.05	9.98	8.9	-1.08	0.473029	0.0017	DE	10	9.01	-0.99	0.503478	0.0003	DE
nuclear receptor subfamily 1, group H, member 4	Nr1h4	1419105_at	3.53	3.69	4.16	7.27	7.95	7.92	4.11	4.05	3.6	6.06	6.4	6.71	3.79	7.71	3.92	15.1369	0.0002	DE	3.92	6.39	2.47	5.54044	0.0006	DE
nemo like kinase	Nlk	1419112_at	10.45	10.19	10.4	10.06	9.75	9.63	10.6	10.26	10.19	9.7	9.88	9.52	10.35	9.81	-0.53	0.692555	0.0323		10.35	9.7	-0.65	0.63728	0.0178	DE
adaptor protein complex AP-1, gamma 2 subunit	Ap1g2	1419113_at	5.57	5.7	5.87	6.22	6.48	6.44	5.87	5.86	5.87	6.21	6.4	6.2	5.71	6.38	0.67	1.59107	0.005	DE	5.87	6.27	0.4	1.31951	0.0248
lymphoblastomic leukemia 1	Lyl1	1419120_at	6.55	6.19	6.34	7.18	7.08	7.33	6.56	6.23	6.02	6.98	7.12	6.79	6.36	7.2	0.84	1.79005	0.0041	DE	6.27	6.96	0.69	1.61328	0.0276	DE
protein tyrosine phosphatase, non-receptor type 18	Ptpn18	1419125_at	7.39	7.3	7.4	8.55	8.55	8.8	7.59	7.43	7.3	8.42	8.46	8.29	7.36	8.63	1.27	2.41162	0.0016	DE	7.44	8.39	0.95	1.93187	0.0015	DE
toll-like receptor 2	Tlr2	1419132_at	6.6	6.81	6.84	7.45	7.65	7.8	6.61	6.64	6.79	7.79	8.03	8.05	6.75	7.63	0.88	1.84038	0.0029	DE	6.68	7.96	1.28	2.42839	0.0005	DE
CD163 antigen	Cd163	1419144_at	6.83	6.85	6.95	7.68	7.94	8.24	6.45	6.12	6.57	7.04	6.78	7.16	6.88	7.95	1.08	2.11404	0.0178	DE	6.38	6.99	0.61	1.52626	0.0262	DE
advillin	Avil	1419148_at	6.68	6.75	6.92	6.18	6	5.9	7.16	6.52	6.48	6.29	6.23	5.99	6.78	6.03	-0.76	0.590496	0.0024	DE	6.72	6.17	-0.55	0.68302	0.1153
serine (or cysteine) peptidase inhibitor, clade E, member 1	Serpine1	1419149_at	5.38	5.21	5.24	5.38	5.91	5.78	5.28	5.34	5.26	5.86	5.84	6	5.28	5.69	0.41	1.32869	0.1107		5.29	5.9	0.61	1.52626	0.002	DE
RIKEN cDNA 2810417H13 gene	2810417H13Rik	1419152_at	4.6	4.67	4.76	6.59	7.61	7.31	6.34	4.43	4.49	4.87	4.03	4.84	4.68	7.17	2.49	5.61778	0.0129	DE	5.09	4.58	-0.51	0.702222	0.5175
RIKEN cDNA 2810417H13 gene	2810417H13Rik	1419153_at	6.76	6.93	6.88	9.08	9.81	10	8.65	6.82	6.75	7.39	6.76	7.46	6.86	9.63	2.77	6.82108	0.0084	DE	7.41	7.2	-0.2	0.870551	0.782
SRY-box containing gene 4	Sox4	1419155_a_at	8.13	7.52	8	9.87	9.74	10.05	7.68	7.9	7.77	9.23	9.17	9.19	7.88	9.89	2	4	0.0027	DE	7.78	9.2	1.41	2.65737	0.0011	DE
SRY-box containing gene 4	Sox4	1419156_at	8.03	7.48	7.98	9.78	9.67	10.05	7.73	7.95	7.69	9.25	9.16	9.26	7.83	9.83	2	4	0.0014	DE	7.79	9.22	1.43	2.69447	0.001	DE
SRY-box containing gene 4	Sox4	1419157_at	5.22	4.94	5.52	6.87	6.77	6.91	4.99	5.35	4.9	6.25	6.47	6.37	5.23	6.85	1.62	3.07375	0.0076	DE	5.08	6.36	1.28	2.42839	0.0044	DE
MLX interacting protein-like	Mlxipl	1419185_a_at	7.06	7.15	7.26	6.34	6.51	6.19	7.12	7.21	7.12	7.05	7.09	6.85	7.16	6.35	-0.81	0.570382	0.0034	DE	7.15	7	-0.15	0.90125	0.1639
ST8 alpha-N-acetyl-neuraminide alpha-2,8-sialyltransferase 4	St8sia4	1419186_a_at	8.57	8.34	8.6	9.03	8.86	9.04	8.74	8.39	8.28	9.2	9.16	9.31	8.5	8.98	0.47	1.38511	0.0119		8.47	9.22	0.75	1.68179	0.0235	DE
predicted pseudogene 9835 /// glia maturation factor, gamma	Gm9835 /// Gmfg	1419193_a_at	5.99	5.92	6	6.46	6.72	6.93	6.19	5.79	5.94	6.59	6.52	6.3	5.97	6.7	0.73	1.65864	0.0292	DE	5.97	6.47	0.5	1.41421	0.0305
predicted pseudogene 9835 /// glia maturation factor, gamma	Gm9835 /// Gmfg	1419194_s_at	7.44	7.3	7.5	8.26	8.58	8.75	7.97	6.66	7.09	8.22	7.91	8.17	7.41	8.53	1.12	2.17347	0.0082	DE	7.24	8.1	0.86	1.81504	0.1487
hepcidin antimicrobial peptide	Hamp	1419196_at	4.68	4.71	5.05	6.14	5.89	5.97	4.52	4.98	4.6	5.79	5.69	6.08	4.81	6	1.19	2.28153	0.0022	DE	4.7	5.85	1.15	2.21914	0.0037	DE
hepcidin antimicrobial peptide	Hamp	1419197_x_at	5.57	5.77	5.89	6.5	6.58	6.37	5.31	5.8	5.49	6.14	6.46	6.18	5.74	6.48	0.74	1.67018	0.0045	DE	5.53	6.26	0.73	1.65864	0.0178	DE
cystatin F (leukocystatin)	Cst7	1419202_at	4.86	4.71	5.48	5.43	5.8	6.25	4.93	4.29	4.02	6.02	5.73	5.36	5.02	5.83	0.81	1.75321	0.0725		4.41	5.7	1.29	2.44528	0.0213	DE
G patch domain containing 4	Gpatch4	1419205_x_at	6.5	6.63	6.15	6.88	7.13	7.49	6.43	6.34	6.64	6.6	6.58	6.99	6.43	7.17	0.74	1.67018	0.0334	DE	6.47	6.72	0.25	1.18921	0.1997
CD37 antigen	Cd37	1419206_at	5.1	5.08	5.17	5.77	5.77	5.61	5.41	5.27	5.28	5.8	5.74	6.26	5.12	5.72	0.6	1.51572	0.0022	DE	5.32	5.93	0.61	1.52626	0.056
mitogen-activated protein kinase kinase kinase 8	Map3k8	1419208_at	4.73	4.35	4.28	5	5.13	4.86	4.16	4.09	4.3	5.24	4.96	4.61	4.45	5	0.54	1.45397	0.0399		4.18	4.94	0.75	1.68179	0.0423	DE
chemokine (C-X-C motif) ligand 1	Cxcl1	1419209_at	5.04	5.17	6.27	5.11	5.9	5.44	4.67	5.16	5.25	6.53	6.71	6.08	5.49	5.48	-0.01	0.993092	0.9837		5.03	6.44	1.41	2.65737	0.0056	DE
cytochrome P450, family 4, subfamily f, polypeptide 18	Cyp4f18	1419219_at	5.25	4.98	4.8	5.71	6.13	6.24	5.46	5.07	4.86	5.19	5.28	5.49	5.01	6.03	1.02	2.02792	0.009	DE	5.13	5.32	0.19	1.14076	0.4068
dystrobrevin alpha	Dtna	1419223_a_at	6.38	6.24	6.72	7.52	7.62	7.99	6.38	6.47	6.49	7.1	6.94	7.04	6.45	7.71	1.26	2.39496	0.0033	DE	6.45	7.03	0.58	1.49485	0.0009
calcium channel, voltage-dependent, alpha2/delta subunit 3	Cacna2d3	1419225_at	9.38	9.47	9.48	7.63	6.38	6.25	9.74	9.38	9.25	7.01	6.31	6.15	9.44	6.75	-2.69	0.154963	0.0252	DE	9.46	6.49	-2.97	0.127627	0.0019	DE
ubiquitin specific peptidase 29	Usp29	1419237_at	5.03	5.44	5.14	3.85	3.78	3.97	5.4	5.19	5.13	3.65	4.11	3.83	5.2	3.87	-1.34	0.395021	0.0029	DE	5.24	3.86	-1.38	0.384219	0.0021	DE
regulator of G-protein signaling 2	Rgs2	1419247_at	10.14	10.56	10.33	10.51	10.73	10.37	10.2	10.6	10.35	11	10.96	11.1	10.34	10.54	0.19	1.14076	0.2958		10.38	11.02	0.64	1.55833	0.022	DE
cyclin-dependent kinase 14	Cdk14	1419249_at	10.71	10.77	10.82	10.12	10.03	9.92	10.73	11	10.73	10.17	10.26	10.16	10.77	10.02	-0.74	0.598739	0.0013	DE	10.82	10.2	-0.62	0.650671	0.0126	DE
methylenetetrahydrofolate dehydrogenase (NAD+ dependent), methenyltetrahydrofolate cyclohydrolase	Mthfd2	1419253_at	8.93	9	8.86	8.35	8.39	8.25	9.31	8.98	8.76	7.87	7.71	8.14	8.93	8.33	-0.6	0.659754	0.0005	DE	9.02	7.91	-1.11	0.463294	0.0064	DE
methylenetetrahydrofolate dehydrogenase (NAD+ dependent), methenyltetrahydrofolate cyclohydrolase	Mthfd2	1419254_at	7.74	8.04	8.02	7.31	7.24	7.37	8.36	7.98	7.88	6.64	6.11	6.92	7.93	7.31	-0.63	0.646176	0.0137	DE	8.07	6.56	-1.52	0.348686	0.0093	DE
spectrin beta, non-erythrocytic 1	Sptbn1	1419255_at	10.34	10.1	10.4	10.81	10.95	10.99	10.16	10.04	9.72	10.18	10.08	9.86	10.28	10.92	0.64	1.55833	0.0074	DE	9.97	10.04	0.07	1.04972	0.7034
Ras suppressor protein 1	Rsu1	1419259_at	10.31	10.46	10.24	10.98	11.02	11.06	10.3	10.42	10.4	10.78	10.8	11.07	10.34	11.02	0.68	1.60214	0.0045	DE	10.37	10.88	0.51	1.42405	0.0205
deoxyuridine triphosphatase	Dut	1419269_at	7.6	7.56	7.7	6.53	5.78	6.03	7.64	7.66	7.6	6.22	5.92	6.23	7.62	6.11	-1.51	0.351111	0.0179	DE	7.63	6.12	-1.51	0.351111	0.0036	DE
deoxyuridine triphosphatase	Dut	1419270_a_at	9.11	9.09	9.23	8.7	8.8	8.92	9.46	9.22	9.27	8.74	8.54	8.47	9.14	8.81	-0.34	0.790041	0.0157		9.32	8.58	-0.73	0.602904	0.0026	DE
paired box gene 6	Pax6	1419271_at	5.19	5.04	4.89	5.74	5.94	6.43	5.21	5.68	6.77	6.48	6.74	6.25	5.04	6.04	1	2	0.026	DE	5.89	6.49	0.6	1.51572	0.3209
myeloid differentiation primary response gene 88	Myd88	1419272_at	7.98	8.15	8.06	8.54	8.82	8.86	7.99	8.11	8.26	8.8	8.71	8.88	8.06	8.74	0.68	1.60214	0.01	DE	8.12	8.8	0.68	1.60214	0.0035	DE
ectonucleotide pyrophosphatase/phosphodiesterase 1	Enpp1	1419276_at	7.66	7.64	7.29	7.9	8.03	7.96	7.34	7.58	7.48	8.13	7.9	8.21	7.53	7.96	0.43	1.34723	0.0581		7.47	8.08	0.61	1.52626	0.0076	DE
phosphatidylinositol-5-phosphate 4-kinase, type II, alpha	Pip4k2a	1419279_at	9.07	9.05	9.12	8.61	8.53	8.68	9.21	9.18	9.16	8.54	8.49	8.34	9.08	8.61	-0.47	0.721965	0.0027		9.18	8.46	-0.73	0.602904	0.0047	DE
phosphatidylinositol-5-phosphate 4-kinase, type II, alpha	Pip4k2a	1419280_at	6.39	6.33	6.23	5.83	5.53	6.11	6.54	6.51	6.36	5.91	5.86	5.38	6.32	5.82	-0.49	0.712025	0.0892		6.47	5.72	-0.75	0.594604	0.0362	DE
synaptogyrin 1	Syngr1	1419289_a_at	8.3	8.49	8.38	10.32	10.67	10.47	8.54	8.64	8.58	8.97	9.03	9.3	8.39	10.49	2.1	4.28709	0.0003	DE	8.59	9.1	0.51	1.42405	0.0292
cAMP responsive element binding protein 3-like 1	Creb3l1	1419295_at	6.73	6.76	6.89	6.76	6.9	7.03	6.91	6.77	6.94	7.48	7.55	7.63	6.79	6.9	0.1	1.07177	0.3355		6.87	7.55	0.68	1.60214	0.0007	DE
paraoxonase 3	Pon3	1419298_at	6.64	6.88	6.03	7.72	7.71	7.7	6.39	6.75	6.7	7.65	7.48	7.95	6.52	7.71	1.19	2.28153	0.0421	DE	6.61	7.69	1.08	2.11404	0.0042	DE
podoplanin	Pdpn	1419309_at	10.96	10.76	10.83	11.14	11.05	11.13	10.63	10.76	10.9	11.6	11.57	11.44	10.85	11.11	0.26	1.19748	0.0311		10.76	11.54	0.77	1.70527	0.0023	DE
SLAM family member 9	Slamf9	1419315_at	5.81	6.37	6.38	6.97	7.27	7.43	6.23	6.35	6.3	6.87	6.91	6.87	6.19	7.22	1.04	2.05623	0.0138	DE	6.29	6.88	0.59	1.50525	0.0012	DE
sema domain, immunoglobulin domain (Ig), TM domain, and short cytoplasmic domain	Sema4f	1419328_at	6.81	6.81	6.75	7.2	7.34	7.29	6.82	6.77	6.44	7.69	7.82	8	6.79	7.28	0.49	1.40444	0.002		6.68	7.84	1.16	2.23457	0.002	DE
neuraminidase 3	Neu3	1419339_at	7.86	7.89	7.68	7.1	6.97	7.28	7.76	7.75	7.74	7.23	7.17	7.37	7.81	7.12	-0.69	0.619854	0.0045	DE	7.75	7.26	-0.49	0.712025	0.0135
dolichol-phosphate (beta-D) mannosyltransferase 1	Dpm1	1419353_at	8.46	8.5	8.4	7.72	7.54	7.35	8.52	8.65	8.49	7.55	7.62	7.65	8.45	7.54	-0.92	0.528509	0.0093	DE	8.55	7.61	-0.95	0.517632	0.0003	DE
sortilin-related VPS10 domain containing receptor 2	Sorcs2	1419358_at	6.14	6.35	6.38	7.2	7.58	8.05	5.96	6.1	6.19	7.32	6.92	7.54	6.29	7.61	1.32	2.49666	0.0248	DE	6.08	7.26	1.18	2.26577	0.0143	DE
2,4-dienoyl CoA reductase 1, mitochondrial	Decr1	1419367_at	10.02	10.07	9.78	10.43	10.62	10.58	9.94	10.09	10.13	10.58	10.51	10.65	9.96	10.54	0.59	1.50525	0.0083	DE	10.05	10.58	0.53	1.44393	0.0026
WW domain binding protein 4	Wbp4	1419375_at	10.72	10.65	10.72	10.1	9.95	9.82	10.76	10.67	10.63	9.87	10.06	9.82	10.7	9.96	-0.74	0.598739	0.0078	DE	10.69	9.92	-0.77	0.586417	0.0025	DE
mediator of RNA polymerase II transcription, subunit 9 homolog (yeast)	Med9	1419377_at	7.73	7.83	7.8	7.31	7.43	7.07	7.74	7.85	7.71	7.06	6.91	7.08	7.79	7.27	-0.52	0.697372	0.0318		7.77	7.02	-0.75	0.594604	0.0005	DE
piccolo (presynaptic cytomatrix protein)	Pclo	1419392_at	7.52	7.46	7.34	6.26	5.3	5.3	7.48	7.08	7.64	5.67	6.14	5.58	7.44	5.62	-1.82	0.283221	0.0269	DE	7.4	5.8	-1.6	0.329877	0.0027	DE
polymerase (DNA directed), alpha 1	Pola1	1419397_at	7.73	8.13	7.95	8.36	8.58	8.84	8.21	8.04	7.98	8.03	7.9	8.31	7.94	8.59	0.66	1.58008	0.0233	DE	8.08	8.08	0	1	0.9823
ankyrin repeat and SOCS box-containing 13	Asb13	1419401_at	9.37	9.68	9.53	7.85	7.23	7.27	9.31	8.89	9.35	7.76	6.93	7.67	9.53	7.45	-2.08	0.236514	0.0035	DE	9.18	7.45	-1.73	0.301452	0.0092	DE
neuromedin B	Nmb	1419405_at	6.99	7.06	6.44	7.02	7.14	6.93	6.54	6.64	6.73	7.43	7.16	7.82	6.83	7.03	0.2	1.1487	0.4182		6.64	7.47	0.83	1.77769	0.0403	DE
B cell CLL/lymphoma 11A (zinc finger protein)	Bcl11a	1419406_a_at	8.2	8.5	8.29	6.76	5.31	5.53	8.84	8.3	8.29	6.17	5.15	5.07	8.33	5.87	-2.46	0.181747	0.0281	DE	8.48	5.46	-3.01	0.124137	0.0049	DE
ST6 (alpha-N-acetyl-neuraminyl-2,3-beta-galactosyl-1,3)-N-acetylgalactosaminide alpha-2,6-sialyltransferase 5	St6galnac5	1419420_at	5.52	5.19	5.8	5.77	6.01	5.84	5.14	5.64	5.7	6.44	6.48	6.28	5.5	5.87	0.37	1.29235	0.1594		5.49	6.4	0.91	1.87905	0.0261	DE
ankyrin 1, erythroid	Ank1	1419421_at	11.45	11.46	11.5	9.19	8.47	8.38	11.51	11.46	11.3	8.71	8.18	8.08	11.47	8.68	-2.79	0.144586	0.0082	DE	11.42	8.32	-3.1	0.116629	0.0019	DE
ciliary neurotrophic factor receptor	Cntfr	1419429_at	7.66	7.64	7.84	7.04	6.78	6.66	7.4	7.7	7.6	7.14	6.99	7.35	7.71	6.83	-0.89	0.539614	0.0053	DE	7.57	7.16	-0.41	0.752623	0.0424
solute carrier family 2 (facilitated glucose transporter), member 10	Slc2a10	1419434_at	7.2	7.53	7.67	7.75	7.69	7.82	6.92	7.46	7.69	8.25	8.29	8.47	7.47	7.75	0.29	1.22264	0.169		7.36	8.34	0.98	1.97247	0.0409	DE
tripartite motif-containing 54	Trim54	1419440_at	7.16	7.45	7.39	5.9	6	5.78	7.31	6.97	6.9	5.26	4.28	5.62	7.33	5.89	-1.44	0.368567	0.0003	DE	7.06	5.05	-2.01	0.248273	0.0285	DE
ribosomal protein, large, P0	Rplp0	1419441_at	12.46	12.48	12.72	13.14	13.12	13.26	12.54	12.45	12.68	13.13	12.99	13.17	12.55	13.17	0.62	1.53688	0.007	DE	12.56	13.1	0.54	1.45397	0.0038
matrilin 2	Matn2	1419442_at	8.07	8.22	8.07	9.12	9.38	9.68	7.63	7.57	7.78	8.77	8.34	8.91	8.12	9.39	1.27	2.41162	0.0104	DE	7.66	8.67	1.01	2.01391	0.018	DE
TBC1 domain family member 1-like /// TBC1 domain family, member 1	LOC100862515 /// Tbc1d1	1419447_s_at	7.17	7.16	6.86	7.65	8.11	8.17	7.29	7.5	7.4	7.79	7.67	7.72	7.06	7.98	0.91	1.87905	0.0141	DE	7.4	7.73	0.33	1.25701	0.0157
guanine nucleotide binding protein (G protein), alpha inhibiting 2	Gnai2	1419449_a_at	10.86	10.85	11.06	11.81	11.83	11.95	11.02	11.18	11.05	11.98	11.95	11.86	10.92	11.86	0.94	1.91853	0.0008	DE	11.08	11.93	0.85	1.8025	0.0003	DE
ubiquitin carboxyl-terminal esterase L5	Uchl5	1419452_at	10.9	10.91	10.75	10.43	10.33	10.39	10.93	10.75	10.86	9.9	9.89	10.24	10.85	10.38	-0.47	0.721965	0.0035		10.85	10.01	-0.84	0.558644	0.0087	DE
protein inhibitor of activated STAT 2	Pias2	1419454_x_at	7.87	7.71	7.45	8.29	8.04	8.48	7.57	7.45	7.7	7.99	7.73	8.04	7.68	8.27	0.59	1.50525	0.0284	DE	7.57	7.92	0.35	1.27456	0.049
magnesium transporter 1	Magt1	1419459_a_at	9.72	9.7	9.49	10.26	10.35	10.36	9.89	10.08	9.81	10.51	10.42	10.23	9.64	10.32	0.69	1.61328	0.0048	DE	9.93	10.39	0.46	1.37554	0.0162
chloride channel calcium activated 2	Clca2	1419463_at	3.45	3.35	3.62	3.78	3.59	3.5	3.42	3.33	3.34	9.11	9.07	9.83	3.47	3.62	0.15	1.10957	0.2591		3.36	9.34	5.97	62.6829	0.0015	DE
naked cuticle 2 homolog (Drosophila)	Nkd2	1419465_at	6.26	6.42	6.53	6.98	7.26	7.19	5.96	6.2	6.45	7.26	7.41	7.25	6.4	7.14	0.74	1.67018	0.0031	DE	6.2	7.31	1.1	2.14355	0.0092	DE
naked cuticle 2 homolog (Drosophila)	Nkd2	1419466_at	7.04	6.98	7.62	7.91	7.76	8.08	6.28	6.95	6.98	8.34	8.34	8.28	7.21	7.92	0.7	1.6245	0.0571		6.74	8.32	1.58	2.9897	0.0195	DE
C-type lectin domain family 14, member a	Clec14a	1419467_at	7.15	7	6.89	7.39	7.69	7.46	6.73	7.13	6.82	7.44	7.59	7.66	7.01	7.51	0.5	1.41421	0.0142		6.89	7.56	0.67	1.59107	0.0157	DE
C-type lectin domain family 14, member a	Clec14a	1419468_at	6.48	6.47	6.17	7.04	6.66	7.13	5.87	6.02	6.08	7.27	6.61	7.13	6.37	6.94	0.57	1.48452	0.0371		5.99	7	1.01	2.01391	0.0283	DE
guanine nucleotide binding protein (G protein), beta 4	Gnb4	1419469_at	8.13	8.19	7.99	10.34	10.56	10.73	8.38	8.61	8.32	9.9	9.81	9.63	8.1	10.54	2.44	5.42642	0.0003	DE	8.44	9.78	1.34	2.53151	0.0004	DE
guanine nucleotide binding protein (G protein), beta 4	Gnb4	1419470_at	9.14	9.3	9.03	11.26	11.44	11.31	9.04	9.33	9.34	10.45	10.48	10.52	9.16	11.34	2.18	4.53154	0.0001	DE	9.24	10.48	1.25	2.37841	0.0047	DE
complement component 3a receptor 1	C3ar1	1419482_at	6.25	6.06	5.82	7.63	7.81	8.1	5.7	5.91	5.51	7.31	7.87	8.2	6.04	7.85	1.8	3.4822	0.0006	DE	5.71	7.79	2.09	4.25748	0.0069	DE
complement component 3a receptor 1	C3ar1	1419483_at	6.12	5.8	6.24	7.91	8.07	8.5	5.7	5.99	5.84	7.76	7.92	8.11	6.05	8.16	2.11	4.31691	0.001	DE	5.84	7.93	2.09	4.25748	0.0001	DE
forkhead box C1	Foxc1	1419485_at	11.29	11.32	11.31	11.31	11.37	11.43	10.95	11.21	11.02	11.83	11.63	11.51	11.31	11.37	0.06	1.04247	0.2038		11.06	11.66	0.6	1.51572	0.0087	DE
forkhead box C1	Foxc1	1419486_at	11.09	11.1	11.33	11.15	11.04	11.35	10.76	10.96	11.01	11.6	11.42	11.5	11.17	11.18	0.01	1.00696	0.9584		10.91	11.51	0.6	1.51572	0.0045	DE
transmembrane and immunoglobulin domain containing 1	Tmigd1	1419498_at	7.4	7.7	6.99	6.52	5.86	5.72	6.97	6.99	6.85	4.97	4.7	5.07	7.36	6.03	-1.33	0.397768	0.0153	DE	6.94	4.91	-2.02	0.246558	0.001	DE
stanniocalcin 2	Stc2	1419503_at	6.37	6.62	6.68	6.37	6.48	6.35	6.47	6.66	6.64	7.36	7.53	7.78	6.56	6.4	-0.16	0.895025	0.2358		6.59	7.56	0.97	1.95884	0.0063	DE
ect2 oncogene	Ect2	1419513_a_at	6.26	6.77	6.32	7.86	7.89	8.04	7.3	6.59	6.29	7.21	6.7	7.12	6.45	7.93	1.48	2.78949	0.0065	DE	6.73	7.01	0.28	1.21419	0.4632
insulin-like growth factor 1	Igf1	1419519_at	9.23	8.96	8.77	9.84	9.57	9.42	9.38	8.99	9.53	10.11	9.81	9.96	8.99	9.61	0.62	1.53688	0.0267	DE	9.3	9.96	0.66	1.58008	0.0351	DE
transcription factor EC	Tfec	1419537_at	4.1	4.3	4.81	5.18	6.15	6.16	4.67	4.14	4.08	5.15	4.87	5	4.4	5.83	1.43	2.69447	0.0276	DE	4.3	5.01	0.71	1.6358	0.0467	DE
FMS-like tyrosine kinase 3	Flt3	1419538_at	8.49	8.55	8.46	6.84	5.85	6.32	8.78	8.48	8.39	6.12	5.4	5.92	8.5	6.34	-2.16	0.223756	0.0164	DE	8.55	5.81	-2.74	0.149685	0.0013	DE
ATPase, H+ transporting, lysosomal V1 subunit C1	Atp6v1c1	1419546_at	10.83	10.9	10.9	10.65	10.63	10.54	11.04	10.83	10.9	10.26	10.09	10.28	10.88	10.61	-0.27	0.82932	0.0042		10.92	10.21	-0.71	0.61132	0.0012	DE
fumarylacetoacetate hydrolase domain containing 1	Fahd1	1419547_at	8.12	8.33	8.02	7.76	7.9	7.67	8.23	8.35	8.33	7.61	7.62	7.91	8.16	7.78	-0.38	0.768438	0.0324		8.3	7.71	-0.59	0.664343	0.0169	DE
arginase, liver	Arg1	1419549_at	4.39	4.45	4.46	7.58	9.01	6.71	4.62	3.85	4.67	8.24	4.68	5.04	4.43	7.77	3.33	10.0561	0.038	DE	4.38	5.99	1.61	3.05252	0.2895
serine/threonine kinase 39	Stk39	1419551_s_at	11.93	11.84	11.72	11.5	10.87	11.09	11.91	11.65	11.71	11.37	10.98	11	11.83	11.15	-0.68	0.624165	0.0553		11.76	11.12	-0.64	0.641713	0.0187	DE
RAB geranylgeranyl transferase, b subunit	Rabggtb	1419553_a_at	10.36	10.52	10.38	9.81	10	9.62	10.35	10.58	10.33	9.51	9.87	9.79	10.42	9.81	-0.61	0.655197	0.0175	DE	10.42	9.72	-0.7	0.615572	0.0085	DE
chemokine (C-C motif) ligand 3	Ccl3	1419561_at	4.28	4.36	4.71	5.25	5.19	4.94	4.49	4.81	4.12	5.25	5.56	5.27	4.45	5.13	0.68	1.60214	0.0172	DE	4.47	5.36	0.89	1.85318	0.0294	DE
lectin, galactose binding, soluble 1	Lgals1	1419573_a_at	12.82	12.74	12.95	13.7	13.77	13.83	12.72	12.97	12.9	13.26	13.32	13.38	12.84	13.77	0.93	1.90528	0.0006	DE	12.86	13.32	0.46	1.37554	0.0134
discs, large homolog 4 (Drosophila)	Dlg4	1419580_at	8.51	8.46	8.54	7.77	7.73	7.87	8.5	8.32	8.25	7.88	7.96	7.81	8.5	7.79	-0.71	0.61132	0.0005	DE	8.36	7.88	-0.47	0.721965	0.0099
discs, large homolog 4 (Drosophila)	Dlg4	1419581_at	6.92	6.63	7.23	5.87	5.8	5.84	6.73	6.42	6.79	6.19	6.06	5.8	6.93	5.84	-1.09	0.469761	0.0231	DE	6.65	6.02	-0.63	0.646176	0.0178	DE
tetratricopeptide repeat domain 28	Ttc28	1419584_at	9.55	9.17	9.57	9.49	9.39	9.47	8.99	9.19	9.18	9.78	9.58	9.76	9.43	9.45	0.02	1.01396	0.8936		9.12	9.71	0.59	1.50525	0.003	DE
retinitis pigmentosa 2 homolog (human)	Rp2h	1419585_at	6.14	6.51	6.39	6.98	7.19	7.24	6.3	6.43	6.36	7.33	6.88	7.09	6.35	7.14	0.79	1.72907	0.0056	DE	6.36	7.1	0.74	1.67018	0.0227	DE
CD93 antigen	Cd93	1419589_at	7.46	7.61	7.81	8.08	8.4	8.53	7.54	7.87	7.7	8.57	8.47	9.06	7.63	8.34	0.71	1.6358	0.0155	DE	7.7	8.7	1	2	0.0166	DE
gene regulated by estrogen in breast cancer protein	Greb1	1419593_at	6.3	6.27	6.44	8.55	8.91	8.99	6.16	6.33	6.15	8.86	8.94	9.26	6.34	8.82	2.48	5.57897	0.001	DE	6.21	9.02	2.81	7.01285	0.0003	DE
gamma-glutamyl hydrolase	Ggh	1419595_a_at	10.62	10.56	10.44	11.12	11.03	11.17	10.39	10.39	10.84	11.29	11.02	11.11	10.54	11.11	0.57	1.48452	0.0014		10.54	11.14	0.6	1.51572	0.0377	DE
membrane-spanning 4-domains, subfamily A, member 6D	Ms4a6d	1419598_at	5.39	7	6.55	8.29	9.08	9.24	5.08	5.28	5.64	7.5	7.51	8.19	6.31	8.87	2.56	5.89708	0.016	DE	5.33	7.73	2.4	5.27803	0.0016	DE
membrane-spanning 4-domains, subfamily A, member 6D	Ms4a6d	1419599_s_at	6.07	7.36	7.1	9.01	9.62	10.08	5.69	5.33	6.39	8.57	8.05	8.65	6.84	9.57	2.73	6.63456	0.0065	DE	5.8	8.42	2.62	6.1475	0.004	DE
C-type lectin domain family 10, member A	Clec10a	1419605_at	5.96	6.06	6.16	6.27	6.2	6.26	5.66	5.88	6.31	6.94	7.14	7.17	6.06	6.24	0.18	1.13288	0.0719		5.95	7.08	1.13	2.18859	0.0173	DE
melanoma inhibitory activity	Mia	1419608_a_at	9.16	9.66	8.8	9.95	9.5	8.99	9.19	8.93	9.01	10.22	10.04	10.05	9.21	9.48	0.27	1.20581	0.5047		9.04	10.1	1.06	2.08493	0.0006	DE
chemokine (C-C motif) receptor 1	Ccr1	1419609_at	6.48	7.64	7.37	8.12	8.99	9.22	7.29	6.7	6.59	7.92	7.85	7.79	7.16	8.78	1.61	3.05252	0.0293	DE	6.86	7.85	0.99	1.98618	0.0412	DE
chemokine (C-C motif) receptor 1	Ccr1	1419610_at	3.7	3.95	4.55	4.61	5.39	5.55	4.15	3.47	3.24	4.54	4.51	4.2	4.07	5.18	1.12	2.17347	0.045	DE	3.62	4.42	0.8	1.7411	0.0849
heat shock protein 1-like	Hspa1l	1419625_at	4.06	4.1	4.79	4.57	4.6	4.81	4.19	4.37	4.17	5.22	5.29	5.54	4.32	4.66	0.34	1.26576	0.2818		4.24	5.35	1.11	2.15846	0.0013	DE
C-type lectin domain family 4, member n	Clec4n	1419627_s_at	5.73	5.77	6.09	7.35	7.71	6.84	5.55	5.7	6.05	8.56	7.84	8.5	5.86	7.3	1.44	2.71321	0.0167	DE	5.77	8.3	2.53	5.77572	0.0016	DE
Wiskott-Aldrich syndrome homolog (human)	Was	1419631_at	5.83	5.8	6.35	6.51	6.94	7.42	6.57	5.75	5.55	6.72	6.79	6.79	5.99	6.96	0.96	1.94531	0.0457	DE	5.96	6.77	0.81	1.75321	0.1211
ephrin B2	Efnb2	1419638_at	10.13	10.35	10.3	9.64	9.37	9.35	9.92	10.3	10.07	9.52	9.89	9.93	10.26	9.45	-0.81	0.570382	0.0031	DE	10.1	9.78	-0.32	0.80107	0.1397
purine rich element binding protein B	Purb	1419641_at	8.96	8.86	8.77	9.44	9.62	9.51	8.85	8.99	8.9	9.03	9.33	9.28	8.86	9.52	0.66	1.58008	0.001	DE	8.91	9.21	0.3	1.23114	0.0664
immediate early response 3	Ier3	1419647_a_at	9.6	9.88	9.61	9.97	10.37	10.27	9.19	9.42	9.52	10.18	10.28	10.41	9.7	10.2	0.51	1.42405	0.0316		9.38	10.29	0.91	1.87905	0.0025	DE
myosin IC	Myo1c	1419648_at	8.06	8.12	8.23	8.46	8.43	8.95	7.7	7.8	7.98	8.46	8.41	8.51	8.14	8.61	0.48	1.39474	0.0955		7.83	8.46	0.63	1.54756	0.0097	DE
Na+/K+ transporting ATPase interacting 1	Nkain1	1419652_s_at	6.03	5.65	5.74	6.82	7.39	7.57	5.83	6.01	6.4	6.24	6.64	6.32	5.81	7.26	1.45	2.73208	0.0109	DE	6.08	6.4	0.32	1.24833	0.2053
transducin-like enhancer of split 3, homolog of Drosophila E(spl)	Tle3	1419654_at	6.18	6.24	6.5	6.61	6.7	7.13	6.06	6.16	6.19	6.81	6.65	7.05	6.31	6.81	0.51	1.42405	0.0666		6.14	6.84	0.7	1.6245	0.0181	DE
transducin-like enhancer of split 3, homolog of Drosophila E(spl)	Tle3	1419655_at	9.11	9.2	9.33	9.61	9.88	9.91	8.95	9.11	9.14	9.79	9.83	10.14	9.21	9.8	0.59	1.50525	0.0099	DE	9.07	9.92	0.85	1.8025	0.0061	DE
sarcoglycan, beta (dystrophin-associated glycoprotein)	Sgcb	1419667_at	8.89	8.8	8.72	9.27	9.44	9.59	8.56	8.83	8.86	9.14	9.06	9.24	8.8	9.43	0.63	1.54756	0.0088	DE	8.75	9.15	0.4	1.31951	0.0337
interleukin 17 receptor C	Il17rc	1419671_a_at	8.27	8.19	8.41	8.3	8.41	8.61	7.93	8.17	8.32	8.8	8.87	8.74	8.29	8.44	0.15	1.10957	0.2559		8.14	8.8	0.66	1.58008	0.0197	DE
chemokine (C-C motif) ligand 8 /// c-C motif chemokine 8-like	Ccl8 /// LOC100503254	1419684_at	5.26	6.13	6.54	11.48	11.87	12.08	5.59	5.48	6.41	8.35	9.17	7.49	5.98	11.81	5.83	56.8859	0.0011	DE	5.83	8.34	2.51	5.6962	0.0176	DE
MACRO domain containing 1	Macrod1	1419687_at	8.89	8.92	9.03	8.47	8.35	8.22	8.99	8.96	8.97	8.45	8.6	8.48	8.95	8.35	-0.6	0.659754	0.0043	DE	8.97	8.51	-0.46	0.726986	0.0078
leukotriene C4 synthase	Ltc4s	1419692_a_at	6.54	6.38	6.41	7.88	7.72	7.59	6.48	6.6	6.63	7.86	8.05	8.1	6.44	7.73	1.29	2.44528	0.0006	DE	6.57	8	1.43	2.69447	0.0002	DE
ST8 alpha-N-acetyl-neuraminide alpha-2,8-sialyltransferase 1	St8sia1	1419694_at	4.85	4.83	4.98	4.52	4.5	4.33	5.3	5.29	4.86	4.28	4.52	4.39	4.89	4.45	-0.44	0.737135	0.0055		5.15	4.4	-0.75	0.594604	0.0203	DE
ST8 alpha-N-acetyl-neuraminide alpha-2,8-sialyltransferase 1	St8sia1	1419695_at	5.44	5.47	5.43	4.92	5.32	5.05	5.82	5.79	5.78	4.93	5.15	5.14	5.45	5.1	-0.35	0.784584	0.0956		5.8	5.07	-0.72	0.607097	0.0083	DE
secretoglobin, family 3A, member 1	Scgb3a1	1419699_at	6.79	7.97	7.79	6.98	7.74	7.97	6.13	6.05	6.43	6.8	7.02	6.92	7.52	7.56	0.05	1.03526	0.9264		6.2	6.91	0.71	1.6358	0.0115	DE
prominin 1	Prom1	1419700_a_at	9.28	9.7	9.64	9.84	10.23	10.09	9.34	9.81	9.57	10.03	10.1	10.52	9.54	10.05	0.51	1.42405	0.0428		9.57	10.22	0.64	1.55833	0.0353	DE
TATA box binding protein (Tbp)-associated factor, RNA polymerase I, A	Taf1a	1419702_at	7.84	7.61	7.73	7.29	7.09	7.01	7.63	7.79	7.56	7.19	7.5	7.01	7.73	7.13	-0.6	0.659754	0.0057	DE	7.66	7.23	-0.43	0.742262	0.0782
collagen, type V, alpha 3	Col5a3	1419703_at	6.12	5.98	5.96	7.32	7.84	7.73	5.55	5.54	5.79	6.04	5.99	6.44	6.02	7.63	1.61	3.05252	0.0056	DE	5.63	6.16	0.53	1.44393	0.0443
A kinase (PRKA) anchor protein (gravin) 12	Akap12	1419706_a_at	12.44	12.32	12.5	11.86	11.5	11.43	12.33	12.28	12.26	12.01	11.96	11.89	12.42	11.6	-0.82	0.566442	0.0151	DE	12.29	11.95	-0.34	0.790041	0.0026
interleukin 3 receptor, alpha chain	Il3ra	1419712_at	5.63	5.71	5.79	6.46	6.5	6.53	5.68	5.65	5.45	6.31	6.06	6.12	5.71	6.5	0.79	1.72907	0.0009	DE	5.59	6.16	0.57	1.48452	0.0055
sema domain, immunoglobulin domain (Ig), short basic domain, secreted, (semaphorin) 3E	Sema3e	1419717_at	9.87	9.73	9.47	8.84	8.65	8.04	9.75	9.64	9.51	9.89	9.54	9.93	9.69	8.51	-1.18	0.441351	0.0235	DE	9.63	9.79	0.15	1.10957	0.356
gamma-aminobutyric acid (GABA) A receptor, subunit beta 1	Gabrb1	1419719_at	8.06	7.91	7.27	8.75	8.75	9.34	7.94	8.47	8.9	9.48	9.68	9.37	7.75	8.95	1.2	2.2974	0.0198	DE	8.44	9.51	1.07	2.09943	0.0495	DE
kallikrein related-peptidase 8	Klk8	1419722_at	5.87	5.79	5.32	6.82	7	7.41	5.77	5.98	6.1	9.52	9.68	9.5	5.66	7.08	1.42	2.67586	0.0044	DE	5.95	9.57	3.62	12.295	0	DE
chemokine (C-X-C motif) ligand 5	Cxcl5	1419728_at	3.39	3.58	3.58	3.56	4.18	4.11	3.26	3.92	4.29	6.39	5.02	4.99	3.52	3.95	0.43	1.34723	0.1479		3.82	5.47	1.64	3.11666	0.0492	DE
eukaryotic translation initiation factor 1A, X-linked	Eif1ax	1419736_a_at	10.88	10.78	10.78	11.75	11.77	12.09	10.79	10.72	10.87	11.38	11.3	11.41	10.81	11.87	1.06	2.08493	0.0067	DE	10.79	11.36	0.57	1.48452	0.0007
tropomyosin 2, beta	Tpm2	1419738_a_at	10.42	9.74	10.21	10.03	9.95	10.02	9.42	9.7	9.73	10.41	10.44	10.04	10.12	10	-0.12	0.920188	0.603		9.62	10.3	0.68	1.60214	0.0158	DE
tRNA aspartic acid methyltransferase 1	Trdmt1	1419749_at	8.37	8.34	8.06	8.95	8.9	8.91	7.91	8.16	8.2	8.41	8.57	8.52	8.26	8.92	0.66	1.58008	0.0194	DE	8.09	8.5	0.41	1.32869	0.0277
myosin VA	Myo5a	1419754_at	10.42	10.44	10.13	9.79	9.48	9.4	10.38	10.08	9.99	8.73	8.3	8.67	10.33	9.56	-0.77	0.586417	0.0082	DE	10.15	8.57	-1.58	0.334482	0.001	DE
antigen p97 (melanoma associated) identified by monoclonal antibodies 133.2 and 96.5	Mfi2	1419755_at	8.16	8.31	8.62	8.73	8.44	8.18	7.93	8.32	8.29	8.62	9.17	9.06	8.36	8.45	0.09	1.06437	0.6998		8.18	8.95	0.77	1.70527	0.0244	DE
peptidyl arginine deiminase, type III	Padi3	1419767_at	4.85	4.61	4.61	5.58	5.5	5.31	4.93	5.06	4.47	5.06	5.06	5.39	4.69	5.46	0.77	1.70527	0.0024	DE	4.82	5.17	0.35	1.27456	0.1854
CD22 antigen	Cd22	1419768_at	5.78	5.52	6.23	6.43	6.58	6.72	5.86	5.76	5.74	6.56	6.83	6.82	5.84	6.58	0.73	1.65864	0.0559		5.79	6.74	0.95	1.93187	0.0034	DE
latent transforming growth factor beta binding protein 1	Ltbp1	1419786_at	4.5	4.65	4.28	5.14	5.13	4.98	4.5	4.79	4.42	5.03	4.8	5.06	4.48	5.08	0.61	1.52626	0.0162	DE	4.57	4.96	0.39	1.31039	0.0527
Rho GTPase activating protein 9	Arhgap9	1419810_x_at	4.47	4.66	4.7	5.47	5.85	6.06	4.96	4.31	4.42	5.36	5.43	5.87	4.61	5.79	1.18	2.26577	0.0113	DE	4.56	5.55	0.99	1.98618	0.0199	DE
adenylate cyclase 9	Adcy9	1419811_at	10.21	10.23	10.18	9.35	8.98	9.16	9.82	9.78	9.81	9.47	9.03	9.36	10.21	9.16	-1.04	0.486327	0.0093	DE	9.8	9.29	-0.52	0.697372	0.0586
SEC63-like (S. cerevisiae)	Sec63	1419819_s_at	8.51	8.58	8.56	9.04	9.27	9.27	8.31	8.38	8.59	8.81	8.8	9.19	8.55	9.19	0.64	1.55833	0.0098	DE	8.43	8.93	0.51	1.42405	0.0372
growth factor receptor bound protein 2-associated protein 2	Gab2	1419829_a_at	9.25	9.4	9.19	10.17	10.21	10.42	9.31	9.33	9.29	10.25	10.24	10.5	9.28	10.27	0.99	1.98618	0.0007	DE	9.31	10.33	1.02	2.02792	0.0061	DE
ArfGAP with RhoGAP domain, ankyrin repeat and PH domain 3	Arap3	1419833_s_at	6.45	6.64	6.7	7.01	7.44	7.58	6.49	6.84	6.43	7.46	7.6	7.67	6.6	7.34	0.75	1.68179	0.0333	DE	6.59	7.58	0.99	1.98618	0.0069	DE
MAP/microtubule affinity-regulating kinase 1	Mark1	1419834_x_at	9.32	9.4	9.39	8.87	8.54	8.58	9.31	9.26	9.27	8.67	8.78	8.66	9.37	8.66	-0.71	0.61132	0.0166	DE	9.28	8.7	-0.58	0.668964	0.0016
polo-like kinase 4	Plk4	1419838_s_at	7.98	7.77	7.58	9.14	9.4	9.36	8.36	7.67	7.79	8.51	8.55	8.92	7.78	9.3	1.52	2.86791	0.0007	DE	7.94	8.66	0.72	1.64718	0.0561
solute carrier family 4 (anion exchanger), member 8	Slc4a8	1419851_at	4.13	4.01	4.29	3.73	3.54	3.51	3.97	4.12	4.07	3.43	3.44	3.41	4.14	3.59	-0.55	0.68302	0.0071		4.05	3.43	-0.63	0.646176	0.0037	DE
colony stimulating factor 1 receptor	Csf1r	1419872_at	10.75	10.93	10.9	11.92	11.81	11.92	11.03	11.02	11.17	12.19	12.26	12.34	10.86	11.88	1.02	2.02792	0.0003	DE	11.07	12.26	1.19	2.28153	0.0001	DE
colony stimulating factor 1 receptor	Csf1r	1419873_s_at	8.58	8.81	9.18	9.81	9.76	10.08	8.79	8.81	9.07	10.3	10.33	10.42	8.86	9.88	1.03	2.04202	0.0127	DE	8.89	10.35	1.46	2.75108	0.0013	DE
tripartite motif-containing 25	Trim25	1419879_s_at	9.51	10.05	9.51	10.03	10.13	10.56	9.45	9.49	9.59	10.44	10.32	10.3	9.69	10.24	0.55	1.46409	0.0866		9.51	10.35	0.84	1.79005	0.0002	DE
ATPase, H+ transporting, lysosomal V1 subunit B2	Atp6v1b2	1419883_s_at	10.15	10.55	10.32	9.52	9.39	9.65	10.18	9.95	10.11	8.75	8.28	8.76	10.34	9.52	-0.82	0.566442	0.0065	DE	10.08	8.6	-1.48	0.358489	0.0048	DE
---	---	1419889_at	6.35	6.67	6.85	6.4	6.57	6.65	6.06	6.44	6.64	7.16	7.32	6.86	6.62	6.54	-0.08	0.946058	0.6464		6.38	7.11	0.73	1.65864	0.0301	DE
predicted gene 17122	Gm17122	1419911_at	5.28	5.23	5.37	6.37	6.55	6.49	5.35	5.36	5.21	5.6	5.53	5.69	5.29	6.47	1.18	2.26577	0.0001	DE	5.31	5.61	0.3	1.23114	0.0111
ATP-binding cassette, sub-family B (MDR/TAP), member 7	Abcb7	1419931_at	5.75	5.81	5.3	5.21	4.76	4.61	5.65	5.55	5.51	4.73	4.53	4.82	5.62	4.86	-0.76	0.590496	0.0353	DE	5.57	4.69	-0.88	0.543367	0.0031	DE
cyclin B1 /// predicted gene 5593 /// G2/mitotic-specific cyclin-B1-like	Ccnb1 /// Gm5593 /// LOC101056596	1419943_s_at	4.5	4.43	4.83	6.32	6.78	6.91	6.11	4.65	4.4	5.23	4.88	5.58	4.59	6.67	2.08	4.22807	0.0012	DE	5.05	5.23	0.18	1.13288	0.7801
expressed sequence C77370	C77370	1419968_at	5.05	5.07	5.05	4.81	4.61	4.25	5.42	5.14	4.85	4.38	4.19	4.19	5.06	4.56	-0.5	0.707107	0.0924		5.14	4.25	-0.88	0.543367	0.0218	DE
tetraspanin 8	Tspan8	1420017_at	9.2	9.33	9.5	9.67	9.67	9.24	9.07	9.61	9.45	9.85	10.46	10.45	9.34	9.53	0.18	1.13288	0.3475		9.38	10.25	0.88	1.84038	0.0294	DE
tetraspanin 8	Tspan8	1420018_s_at	7.63	7.81	8.01	8.35	8.05	7.96	7.41	7.83	8.02	8.67	8.94	9	7.82	8.12	0.3	1.23114	0.1332		7.75	8.87	1.12	2.17347	0.0109	DE
minichromosome maintenance deficient 3 (S. cerevisiae)	Mcm3	1420028_s_at	7.38	7.7	7.48	8.49	9.26	9.26	8.47	7.76	7.62	8.02	7.77	8.4	7.52	9	1.48	2.78949	0.0188	DE	7.95	8.06	0.11	1.07923	0.7436
fibroblast growth factor 4	Fgf4	1420085_at	5.16	5.39	4.73	4.32	4.13	3.98	4.78	4.88	4.51	4.04	3.91	3.97	5.09	4.14	-0.95	0.517632	0.0225	DE	4.72	3.97	-0.75	0.594604	0.0136	DE
fibroblast growth factor 4	Fgf4	1420086_x_at	5.35	5.07	4.73	4.09	4.45	4.27	4.61	5.09	4.68	3.87	4.15	3.92	5.05	4.27	-0.78	0.582367	0.0292	DE	4.79	3.98	-0.81	0.570382	0.0157	DE
coordinator of PRMT5, differentiation stimulator	Coprs	1420113_s_at	10.14	10.14	10.23	9.25	9.04	9	10.37	10.35	10.3	8.97	8.84	8.79	10.17	9.1	-1.07	0.476319	0.002	DE	10.34	8.87	-1.47	0.360982	0.0003	DE
coordinator of PRMT5, differentiation stimulator	Coprs	1420114_s_at	5.32	4.89	4.9	4.46	4.53	4.12	4.79	5.18	5.12	4.5	4.15	4.14	5.04	4.37	-0.67	0.628507	0.0252	DE	5.03	4.26	-0.77	0.586417	0.0106	DE
expressed sequence AA409749	AA409749	1420161_at	6.75	7.37	7.04	5.9	5.65	5.71	7.04	6.97	6.96	6.2	5.76	5.66	7.05	5.75	-1.3	0.406126	0.0095	DE	6.99	5.87	-1.12	0.460094	0.0194	DE
myosin, heavy polypeptide 9, non-muscle	Myh9	1420170_at	8.3	8.48	8.49	8.75	9.04	9.07	8.29	8.32	8.38	9	8.79	9.13	8.42	8.95	0.53	1.44393	0.0174		8.33	8.97	0.64	1.55833	0.0175	DE
myosin, heavy polypeptide 9, non-muscle	Myh9	1420171_s_at	10.85	11.03	11.1	11.31	11.38	11.47	10.71	10.77	10.89	11.34	11.33	11.62	10.99	11.39	0.39	1.31039	0.0163		10.79	11.43	0.64	1.55833	0.0087	DE
myosin, heavy polypeptide 9, non-muscle	Myh9	1420172_at	9.4	9.37	9.87	9.8	9.69	9.81	9.15	9.32	9.53	10.1	9.97	9.7	9.55	9.77	0.22	1.16473	0.3056		9.33	9.92	0.59	1.50525	0.0217	DE
growth arrest and DNA-damage-inducible 45 beta	Gadd45b	1420197_at	5.52	5.28	5.5	6.49	6.62	6.22	5.18	5.36	5.63	5.88	6.2	6	5.43	6.44	1.01	2.01391	0.0035	DE	5.39	6.03	0.64	1.55833	0.0202	DE
chemokine (C-C motif) ligand 6	Ccl6	1420249_s_at	5.82	5.54	6.08	7.64	8.04	7.46	6.77	5.22	5.57	7.83	6.55	7.07	5.81	7.71	1.9	3.73213	0.0013	DE	5.85	7.15	1.3	2.46229	0.0998
---	---	1420287_at	7.46	7.16	7.45	7.13	6.99	6.5	7.82	7.78	7.22	6.61	7.05	6.51	7.36	6.87	-0.48	0.716978	0.1102		7.61	6.72	-0.88	0.543367	0.0267	DE
protease, serine, 22	Prss22	1420352_at	5.89	5.73	5.99	6.05	6.27	5.83	5.63	6.11	6.3	6.58	7.26	7.47	5.87	6.05	0.18	1.13288	0.3042		6.01	7.1	1.09	2.12874	0.035	DE
cyclin M1	Cnnm1	1420354_at	8.62	8.11	8.67	6.73	6.47	6.2	8.6	8.49	8.19	6.3	6.26	5.82	8.47	6.47	-2	0.25	0.0012	DE	8.43	6.13	-2.3	0.203063	0.0004	DE
solute carrier family 11 (proton-coupled divalent metal ion transporters), member 1	Slc11a1	1420361_at	6.08	6.16	6.25	7.84	8.17	8.56	6.34	6.25	6.09	7.73	7.53	7.91	6.16	8.19	2.03	4.08405	0.0077	DE	6.23	7.72	1.5	2.82843	0.0007	DE
kinesin family member 3A	Kif3a	1420375_at	10.16	10.28	10.24	9.55	9.6	9.58	10.6	10.49	10	9.23	9.09	9.2	10.23	9.58	-0.65	0.63728	0.0009	DE	10.36	9.17	-1.19	0.438303	0.0189	DE
chemokine (C-C motif) ligand 2	Ccl2	1420380_at	5.46	5.58	5.51	7.66	8.04	8.24	5.37	5.41	5.68	6.78	6.7	6.68	5.52	7.98	2.46	5.50217	0.0035	DE	5.49	6.72	1.23	2.34567	0.0034	DE
glycoprotein 49 A /// leukocyte immunoglobulin-like receptor, subfamily B, member 4	Gp49a /// Lilrb4	1420394_s_at	7.2	7.54	7.75	9.34	10.05	10.21	7.44	6.54	6.83	9.27	8.92	9.16	7.5	9.87	2.37	5.16941	0.0035	DE	6.94	9.12	2.18	4.53154	0.0076	DE
ATPase, Ca++ transporting, plasma membrane 2	Atp2b2	1420402_at	8.37	8.3	8.68	7.26	6.37	6.7	8.79	8.45	8.32	6.99	7.18	5.63	8.45	6.78	-1.67	0.314253	0.0122	DE	8.52	6.6	-1.92	0.264255	0.0497	DE
ATPase, Ca++ transporting, plasma membrane 2	Atp2b2	1420403_at	8.58	8.84	8.85	7.57	7.24	7.1	8.99	8.75	8.77	7.36	7.72	6.81	8.76	7.3	-1.45	0.366021	0.0019	DE	8.84	7.3	-1.54	0.343885	0.0213	DE
CD86 antigen	Cd86	1420404_at	6.02	5.85	5.83	6.57	6.89	6.85	5.96	6.1	6.11	7.52	7.34	7.35	5.9	6.77	0.87	1.82766	0.0038	DE	6.06	7.4	1.35	2.54912	0.0001	DE
phosphatidylinositol 4-kinase type 2 beta	Pi4k2b	1420411_a_at	7.34	7.4	7.15	8.51	8.33	8.59	7.35	7.16	7.5	8.36	8.12	8.37	7.3	8.48	1.18	2.26577	0.0004	DE	7.34	8.28	0.95	1.93187	0.002	DE
sema domain, immunoglobulin domain (Ig), short basic domain, secreted, (semaphorin) 3A	Sema3a	1420416_at	8.54	8.58	8.16	7.83	7.56	7.03	8.81	8.32	8.66	7.9	8.3	7.26	8.43	7.47	-0.95	0.517632	0.0354	DE	8.6	7.82	-0.78	0.582367	0.1077
synaptotagmin II	Syt2	1420418_at	6.29	6.57	6.73	5.01	4.86	4.07	6.47	6.24	6.46	4.73	4.94	4.69	6.53	4.65	-1.88	0.271684	0.0123	DE	6.39	4.79	-1.6	0.329877	0.0001	DE
protocadherin beta 3	Pcdhb3	1420429_at	8.43	8.59	8.67	7.76	7.61	8.03	8.43	8.33	8.26	7.37	6.94	7.79	8.56	7.8	-0.76	0.590496	0.0107	DE	8.34	7.37	-0.97	0.510506	0.0531
myotrophin	Mtpn	1420472_at	8.28	8.49	8.2	8.96	8.98	8.98	8.43	8.73	8.6	8.7	8.98	9.19	8.32	8.97	0.65	1.56917	0.0168	DE	8.59	8.96	0.37	1.29235	0.1042
nucleosome assembly protein 1-like 1	Nap1l1	1420478_at	10.56	10.72	10.45	11.44	11.66	11.65	10.89	11.08	11.05	11.34	11.5	11.59	10.58	11.58	1.01	2.01391	0.0007	DE	11.01	11.48	0.47	1.38511	0.0084
phosphate cytidylyltransferase 2, ethanolamine	Pcyt2	1420493_a_at	9.44	9.36	9.71	8.78	8.9	8.98	9.44	9.56	9.44	8.85	8.96	8.72	9.5	8.89	-0.62	0.650671	0.0134	DE	9.48	8.84	-0.64	0.641713	0.0033	DE
disabled 2, mitogen-responsive phosphoprotein	Dab2	1420498_a_at	9.55	9.61	9.47	9.93	9.97	10.37	9.13	9.52	9.59	10.27	10.28	10.29	9.54	10.09	0.55	1.46409	0.0508		9.41	10.28	0.87	1.82766	0.026	DE
GTP cyclohydrolase 1	Gch1	1420499_at	6.45	6.19	6.18	7.07	7.48	7.54	8.28	6.32	6.76	7.49	6.82	7.03	6.27	7.36	1.09	2.12874	0.0061	DE	7.12	7.11	-0.01	0.993092	0.9923
DnaJ (Hsp40) homolog, subfamily C, member 1	Dnajc1	1420500_at	9.19	9.06	9.12	9.45	9.53	9.61	8.74	9.1	8.96	9.63	9.58	9.53	9.12	9.53	0.41	1.32869	0.0028		8.93	9.58	0.65	1.56917	0.0193	DE
syntaxin binding protein 1	Stxbp1	1420505_a_at	11.56	11.48	11.59	9.8	8.62	8.68	11.71	11.27	11.31	8.98	8.39	8.25	11.54	9.03	-2.51	0.175556	0.0219	DE	11.43	8.54	-2.89	0.134904	0.001	DE
syntaxin binding protein 1	Stxbp1	1420506_a_at	6.31	6.45	6.51	4.71	4.16	4.36	6.19	5.95	5.89	3.94	4.29	3.9	6.42	4.41	-2.01	0.248273	0.0028	DE	6.01	4.04	-1.97	0.255253	0.0003	DE
coiled-coil domain containing 50	Ccdc50	1420522_at	7.68	7.5	7.48	8.41	8.7	8.65	7.68	7.86	7.66	8.16	8.47	8.19	7.55	8.59	1.03	2.04202	0.0011	DE	7.73	8.27	0.54	1.45397	0.0145
DnaJ (Hsp40) homolog, subfamily C, member 28	Dnajc28	1420542_at	4.61	4.71	4.38	3.87	4.16	3.81	4.56	4.25	4.4	4.11	3.97	4.16	4.57	3.95	-0.62	0.650671	0.0134	DE	4.4	4.08	-0.32	0.80107	0.0473
DnaJ (Hsp40) homolog, subfamily C, member 28	Dnajc28	1420543_at	6.84	7.23	7.17	6.07	5.87	5.79	7.5	7.33	7.04	5.68	5.48	5.82	7.08	5.91	-1.17	0.444421	0.0022	DE	7.29	5.66	-1.63	0.323088	0.0009	DE
chimerin (chimaerin) 1	Chn1	1420545_a_at	8.51	8.8	8.47	7.2	6.8	6.66	8.98	8.63	8.72	6.78	6.3	6.51	8.59	6.89	-1.71	0.30566	0.0018	DE	8.78	6.53	-2.25	0.210224	0.0003	DE
Eph receptor A5	Epha5	1420557_at	5.12	5.35	5.36	5.46	5.54	5.66	5	5.19	5.37	5.78	6.19	6.15	5.28	5.55	0.28	1.21419	0.0518		5.19	6.04	0.85	1.8025	0.0079	DE
short stature homeobox 2	Shox2	1420559_a_at	7.94	7.94	8.37	6.07	5.85	5.32	8.04	8.21	7.8	5.77	4.89	4.97	8.08	5.75	-2.34	0.19751	0.0018	DE	8.02	5.21	-2.81	0.142595	0.0041	DE
glutamate receptor, ionotropic, AMPA3 (alpha 3)	Gria3	1420563_at	8.51	8.19	8.55	6.66	6.58	6.83	8.52	8.21	7.61	7.02	6.86	6.43	8.42	6.69	-1.73	0.301452	0.0005	DE	8.11	6.77	-1.34	0.395021	0.0185	DE
metallothionein 3	Mt3	1420575_at	10.53	10.68	11.39	9.89	9.87	10.13	10.85	10.74	10.74	9.65	9.33	9.1	10.87	9.96	-0.9	0.535887	0.0652		10.78	9.36	-1.42	0.373712	0.0095	DE
G protein-coupled receptor 84	Gpr84	1420591_at	5.11	5.04	5.29	5.57	5.77	6.48	5.19	5.09	5.1	6.03	5.7	5.66	5.15	5.94	0.79	1.72907	0.094		5.13	5.8	0.67	1.59107	0.0229	DE
acidic (leucine-rich) nuclear phosphoprotein 32 family, member E	Anp32e	1420592_a_at	9.81	10.02	9.6	10.51	10.63	10.54	9.88	9.7	9.8	10.01	9.88	10.23	9.81	10.56	0.75	1.68179	0.0184	DE	9.79	10.04	0.25	1.18921	0.1213
calcium channel, voltage-dependent, gamma subunit 2	Cacng2	1420596_at	8.3	7.9	8.26	6.52	5.9	5.54	8.08	7.61	7.79	5.69	5.79	5.23	8.15	5.99	-2.17	0.222211	0.0081	DE	7.83	5.57	-2.26	0.208772	0.0007	DE
predicted gene 11554 /// predicted gene 11569 /// keratin associated protein 4-13	Gm11554 /// Gm11569 /// Krtap4-13	1420599_at	3.45	3.33	3.47	3.68	3.77	3.61	3.36	3.71	3.5	4.48	4.99	4.89	3.42	3.69	0.27	1.20581	0.0134		3.52	4.79	1.26	2.39496	0.0042	DE
thyroid peroxidase	Tpo	1420600_at	5.86	5.82	6.1	5.53	5.25	5.4	5.97	5.88	6	5.29	5.47	5.32	5.93	5.39	-0.53	0.692555	0.0112		5.95	5.36	-0.59	0.664343	0.0017	DE
metastasis associated gene 2	Mtag2	1420605_at	6.4	6.23	6.38	5.52	5.56	5.71	6.22	6.3	6.15	5.37	5.18	5.26	6.34	5.6	-0.74	0.598739	0.0007	DE	6.22	5.27	-0.95	0.517632	0.0002	DE
vesicle-associated membrane protein 8	Vamp8	1420624_a_at	10.48	10.67	10.57	11.16	11.24	11.26	10.4	10.55	10.78	11.16	11.07	11.21	10.57	11.22	0.65	1.56917	0.0016	DE	10.58	11.15	0.57	1.48452	0.0245
general transcription factor IIIC, polypeptide 6, alpha	Gtf3c6	1420626_at	9.3	9.31	9.09	9.84	9.9	10.03	9.41	9.6	9.63	9.76	9.64	9.8	9.23	9.92	0.69	1.61328	0.002	DE	9.55	9.73	0.19	1.14076	0.0984
RIKEN cDNA 8430419L09 gene	8430419L09Rik	1420630_at	9.12	9.31	9.21	8.34	8.02	7.9	9.33	9.24	9.14	7.81	8.16	8.26	9.21	8.09	-1.13	0.456916	0.0063	DE	9.24	8.08	-1.16	0.447513	0.0067	DE
T cell, immune regulator 1, ATPase, H+ transporting, lysosomal V0 protein A3	Tcirg1	1420635_a_at	7.72	7.68	7.97	8.32	8.71	9.08	7.53	7.78	7.78	8.57	8.41	8.28	7.79	8.7	0.91	1.87905	0.0382	DE	7.7	8.42	0.72	1.64718	0.0036	DE
phosphoribosyl pyrophosphate synthetase 2	Prps2	1420637_at	6.46	6.39	6.33	7.18	7.39	7.55	6.65	6.25	6.58	7.25	6.93	6.83	6.39	7.37	0.98	1.97247	0.0065	DE	6.49	7	0.51	1.42405	0.0448
sulfide quinone reductase-like (yeast)	Sqrdl	1420641_a_at	8.98	9.15	8.99	9.25	9.45	9.36	8.99	9.22	9.27	9.7	9.89	9.8	9.04	9.35	0.31	1.23971	0.0173		9.16	9.8	0.64	1.55833	0.0057	DE
keratin 8	Krt8	1420647_a_at	8.87	9.06	9.18	9.56	9.33	8.74	8.62	8.72	9.03	9.8	9.96	10.63	9.04	9.21	0.17	1.12506	0.561		8.79	10.13	1.34	2.53151	0.0193	DE
transforming growth factor, beta 1	Tgfb1	1420653_at	5.78	5.8	6.38	6.46	6.89	7.09	5.93	5.7	5.75	6.99	6.66	7.14	5.99	6.81	0.83	1.77769	0.038	DE	5.79	6.93	1.14	2.20381	0.0061	DE
uncoupling protein 3 (mitochondrial, proton carrier)	Ucp3	1420657_at	6.05	6.31	5.94	5.88	6.16	5.91	6.54	6.58	6.19	5.48	6.04	5.71	6.1	5.98	-0.12	0.920188	0.4567		6.44	5.74	-0.69	0.619854	0.0305	DE
protein C receptor, endothelial	Procr	1420664_s_at	7.44	7.71	7.84	7.51	7.68	7.82	7.56	7.61	7.6	8.29	8.19	8.22	7.66	7.67	0.01	1.00696	0.9664		7.59	8.23	0.64	1.55833	0.0003	DE
phospholipase A2, group IIE	Pla2g2e	1420674_at	4.4	4.05	4.47	4.86	5.4	5.32	4.41	4.47	4.41	4.74	4.8	4.67	4.31	5.19	0.89	1.85318	0.0159	DE	4.43	4.74	0.31	1.23971	0.0052
fibroblast growth factor 10	Fgf10	1420690_at	8.31	8.43	8.59	6.46	6.13	5.78	8.56	8.74	8.28	5.82	5.11	5.62	8.44	6.12	-2.32	0.200267	0.0028	DE	8.53	5.52	-3.01	0.124137	0.0007	DE
solute carrier family 15, member 3	Slc15a3	1420697_at	5.51	5.69	5.4	7.23	7.85	8.04	5.67	5.87	5.52	7.93	7.94	8.1	5.53	7.71	2.17	4.50023	0.0071	DE	5.69	7.99	2.3	4.92458	0.0002	DE
C-type lectin domain family 7, member a	Clec7a	1420699_at	7.94	7.52	7.67	9.26	8.81	9.06	8.48	7.87	8.11	10.03	10.14	9.89	7.71	9.04	1.33	2.51403	0.0018	DE	8.15	10.02	1.87	3.65533	0.0038	DE
colony stimulating factor 2 receptor, alpha, low-affinity (granulocyte-macrophage)	Csf2ra	1420703_at	6.22	6.18	6.34	7.15	7.11	7.22	6.31	5.85	6.03	6.86	6.46	6.54	6.25	7.16	0.91	1.87905	0.0002	DE	6.06	6.62	0.56	1.47427	0.0376
MyoD family inhibitor	Mdfi	1420713_a_at	7.46	7.33	7.49	7.75	7.6	7.51	7.21	7.22	7.5	8.01	7.95	7.97	7.43	7.62	0.19	1.14076	0.0943		7.31	7.98	0.67	1.59107	0.0171	DE
cysteine and glycine-rich protein 2	Csrp2	1420731_a_at	9.91	9.6	9.38	10.53	10.59	10.58	9.7	9.56	10.02	10.37	10.15	9.84	9.63	10.57	0.94	1.91853	0.0245	DE	9.76	10.12	0.36	1.28343	0.1555
protein phosphatase 1, regulatory (inhibitor) subunit 3F	Ppp1r3f	1420734_at	9.13	8.94	9.14	8.49	8.57	8.32	9.24	9.19	8.98	8.27	8.55	8.32	9.07	8.46	-0.61	0.655197	0.0036	DE	9.14	8.38	-0.76	0.590496	0.003	DE
contactin 3	Cntn3	1420739_at	6.93	7.03	6.87	6.98	6.82	6.92	6.6	6.83	6.75	7.68	7.53	7.76	6.94	6.91	-0.04	0.972655	0.6081		6.73	7.66	0.93	1.90528	0.0006	DE
protein phosphatase 3, catalytic subunit, gamma isoform	Ppp3cc	1420743_a_at	7.04	7.27	6.88	6.52	6.26	6.25	7.2	6.85	7.21	6.37	5.86	6.21	7.06	6.34	-0.72	0.607097	0.0086	DE	7.09	6.15	-0.94	0.521233	0.0092	DE
N-myc downstream regulated gene 1	Ndrg1	1420760_s_at	13.06	13.07	13.08	12.48	12.46	12.44	13.04	13.19	13.02	12.21	12.14	12.12	13.07	12.46	-0.61	0.655197	0	DE	13.08	12.16	-0.93	0.524858	0.0006	DE
kallikrein related-peptidase 4 (prostase, enamel matrix, prostate)	Klk4	1420763_at	4.19	4.07	4.31	4	4.25	4.44	4.39	4.17	3.97	4.79	5.09	4.86	4.19	4.23	0.04	1.02811	0.8001		4.18	4.91	0.74	1.67018	0.01	DE
TSC22 domain family, member 3	Tsc22d3	1420772_a_at	11.85	12.27	12.3	11.23	11.24	11.39	12.01	11.74	12.22	11.62	10.95	11.67	12.14	11.29	-0.85	0.554785	0.0185	DE	11.99	11.41	-0.58	0.668964	0.1153
AU RNA binding protein/enoyl-coenzyme A hydratase	Auh	1420776_a_at	11.58	11.49	11.59	10.62	10.38	10.31	11.71	11.55	11.54	10.26	10.22	10.04	11.55	10.44	-1.12	0.460094	0.0036	DE	11.6	10.17	-1.43	0.371131	0.0001	DE
fibroblast growth factor 9	Fgf9	1420795_at	9.56	9.55	9.55	8.31	7.47	7.65	9.71	9.55	9.52	8.09	7.86	7.6	9.55	7.81	-1.74	0.29937	0.0208	DE	9.59	7.85	-1.74	0.29937	0.0024	DE
protocadherin alpha 1 /// protocadherin alpha 10 /// protocadherin alpha 11 /// protocadherin alpha 12 /// protocadherin alpha 2 /// protocadherin alpha 3 /// protocadherin alpha 4 /// protocadherin alpha 5 /// protocadherin alpha 6 /// protocadherin alpha 7 /// protocadherin alpha 8 /// protocadherin alpha 9 /// protocadherin alpha subfamily C, 1 /// protocadherin alpha subfamily C, 2	Pcdha1 /// Pcdha10 /// Pcdha11 /// Pcdha12 /// Pcdha2 /// Pcdha3 /// Pcdha4 /// Pcdha5 /// Pcdha6 /// Pcdha7 /// Pcdha8 /// Pcdha9 /// Pcdhac1 /// Pcdhac2	1420798_s_at	10.83	10.71	10.74	9.55	8.24	8.26	10.91	10.49	10.57	8.62	7.7	7.66	10.76	8.68	-2.08	0.236514	0.0401	DE	10.66	7.99	-2.66	0.15822	0.0066	DE
C-type lectin domain family 4, member d	Clec4d	1420804_s_at	5.3	5.01	5.41	6.9	7.7	7.26	6.61	5.19	4.85	7.99	7.56	7.79	5.24	7.29	2.05	4.14106	0.0043	DE	5.55	7.78	2.23	4.69134	0.0475	DE
tyrosine 3-monooxygenase/tryptophan 5-monooxygenase activation protein, gamma polypeptide	Ywhag	1420816_at	7.43	7.58	7.14	6.37	5.96	6.09	7.46	7.13	6.97	5.94	5.64	5.72	7.38	6.14	-1.24	0.423373	0.0022	DE	7.19	5.77	-1.42	0.373712	0.0024	DE
tyrosine 3-monooxygenase/tryptophan 5-monooxygenase activation protein, gamma polypeptide	Ywhag	1420817_at	11.67	11.62	11.72	10.73	10.3	10.47	11.7	11.59	11.38	10.12	10.05	9.89	11.67	10.5	-1.17	0.444421	0.0085	DE	11.56	10.02	-1.54	0.343885	0.0003	DE
neurotrophic tyrosine kinase, receptor, type 2	Ntrk2	1420837_at	5.44	5.14	5.49	5.37	5.71	6.13	5.26	5.45	5.35	6.16	6.6	6.1	5.36	5.74	0.38	1.30134	0.2214		5.35	6.29	0.93	1.90528	0.0185	DE
neurotrophic tyrosine kinase, receptor, type 2	Ntrk2	1420838_at	9.53	9.37	9.28	10.31	10.22	10.34	9.67	9.84	9.85	10.76	10.83	10.78	9.39	10.29	0.9	1.86607	0.0018	DE	9.79	10.79	1	2	0.0014	DE
UDP-GlcNAc:betaGal beta-1,3-N-acetylglucosaminyltransferase 2 /// COMM domain containing 1	B3gnt2 /// Commd1	1420852_a_at	6.88	7.02	7	7.33	7.14	7.51	6.81	6.72	7.19	8.1	7.5	8.05	6.97	7.33	0.36	1.28343	0.0619		6.91	7.88	0.98	1.97247	0.0178	DE
septin 6	2014-09-06	1420877_at	8.29	8.52	8.19	6.51	5.98	5.85	8.69	8.4	8.46	6.05	5.79	6.38	8.33	6.11	-2.22	0.214641	0.0026	DE	8.52	6.07	-2.44	0.184284	0.0011	DE
transforming growth factor, beta receptor I	Tgfbr1	1420895_at	10.46	10.36	10.3	10.76	10.74	10.86	10.24	10.21	10.41	11.08	10.96	11.02	10.37	10.79	0.41	1.32869	0.0027		10.29	11.02	0.73	1.65864	0.0016	DE
synaptosomal-associated protein 23	Snap23	1420896_at	6.71	7.03	6.57	7.13	7.32	7.23	6.66	6.94	6.97	7.41	7.27	7.72	6.77	7.23	0.46	1.37554	0.0628		6.86	7.47	0.61	1.52626	0.0243	DE
synaptosomal-associated protein 23	Snap23	1420897_at	8.19	8.6	8.22	8.89	9.07	9.28	8.02	8.04	8.56	9.18	8.72	9.25	8.34	9.08	0.74	1.67018	0.0135	DE	8.21	9.05	0.84	1.79005	0.0256	DE
synaptosomal-associated protein 23	Snap23	1420898_at	7.19	7.67	7.17	7.81	8	8.23	7.05	7.07	7.61	8.31	7.78	8.38	7.34	8.01	0.67	1.59107	0.034	DE	7.24	8.16	0.91	1.87905	0.0258	DE
hexokinase 1	Hk1	1420901_a_at	7.05	7.1	7.21	6.66	6.34	6.34	7.08	6.72	6.67	6.42	6.31	6.39	7.12	6.45	-0.67	0.628507	0.013	DE	6.82	6.37	-0.45	0.732043	0.0655
interleukin 17 receptor A	Il17ra	1420904_at	5.49	5.76	5.91	6.05	6.01	6.2	5.77	5.58	5.76	6.21	6.28	6.52	5.72	6.09	0.37	1.29235	0.0782		5.7	6.34	0.63	1.54756	0.0075	DE
interleukin 17 receptor A	Il17ra	1420905_at	7.58	7.84	7.53	7.81	8.18	8.16	7.63	7.42	7.61	8.24	8.07	8.21	7.65	8.05	0.4	1.31951	0.0629		7.55	8.17	0.62	1.53688	0.0023	DE
phosphatidic acid phosphatase type 2C	Ppap2c	1420910_at	6.59	6.57	6.5	6.05	5.92	5.94	6.34	6.53	6.43	5.56	6.01	5.95	6.55	5.97	-0.58	0.668964	0.0006		6.43	5.84	-0.59	0.664343	0.0383	DE
PRP40 pre-mRNA processing factor 40 homolog A (yeast)	Prpf40a	1420917_at	6.82	6.74	6.61	7.69	7.54	7.77	6.92	7.07	6.48	7.59	7.38	7.31	6.72	7.67	0.94	1.91853	0.0005	DE	6.82	7.43	0.6	1.51572	0.0578
tissue inhibitor of metalloproteinase 2	Timp2	1420924_at	7.64	7.5	7.54	8.27	8.25	8.14	7.3	7.55	7.25	8.07	8.17	7.92	7.56	8.22	0.66	1.58008	0.0003	DE	7.37	8.05	0.69	1.61328	0.0051	DE
zinc finger protein 185	Zfp185	1420944_at	9.82	9.88	10.08	9.94	9.88	9.72	9.44	9.84	9.95	10.26	10.62	10.38	9.93	9.85	-0.08	0.946058	0.4797		9.74	10.42	0.68	1.60214	0.0279	DE
influenza virus NS1A binding protein	Ivns1abp	1420961_a_at	6.32	6.51	6.11	6.73	6.65	6.86	5.92	5.92	6.21	5.31	4.89	5.44	6.31	6.75	0.43	1.34723	0.0443		6.02	5.21	-0.8	0.574349	0.0217	DE
ectodermal-neural cortex 1	Enc1	1420965_a_at	8.47	8.71	8.33	8.89	8.77	8.61	8.43	8.47	8.52	9.25	9.28	9.51	8.5	8.76	0.25	1.18921	0.1456		8.47	9.35	0.87	1.82766	0.005	DE
adenylate cyclase 7	Adcy7	1420970_at	4.27	4.74	4.7	5.5	5.49	5.54	4.82	4.55	4.79	5.68	5.71	5.8	4.57	5.51	0.94	1.91853	0.0237	DE	4.72	5.73	1.01	2.01391	0.0027	DE
AT rich interactive domain 5B (MRF1-like)	Arid5b	1420973_at	8.99	9.31	8.93	9.63	9.84	9.93	9.01	9.22	9.06	9.9	9.57	9.93	9.08	9.8	0.72	1.64718	0.0097	DE	9.1	9.8	0.7	1.6245	0.0117	DE
p21 protein (Cdc42/Rac)-activated kinase 1	Pak1	1420979_at	7.65	7.91	7.82	7.05	7.03	6.98	7.8	7.61	7.89	7.07	7.17	7.28	7.79	7.02	-0.77	0.586417	0.0064	DE	7.77	7.17	-0.59	0.664343	0.0057	DE
p21 protein (Cdc42/Rac)-activated kinase 1	Pak1	1420980_at	10.17	10.4	10.3	9.01	8.87	8.53	10.45	10.45	10.42	8.94	9.33	9.31	10.29	8.8	-1.49	0.356013	0.0032	DE	10.44	9.19	-1.25	0.420448	0.0098	DE
phosphatidylcholine transfer protein	Pctp	1420984_at	6.05	6.12	6.01	5.39	5.28	5.03	6.36	6.07	6	5.13	5.35	5.42	6.06	5.23	-0.83	0.562529	0.0109	DE	6.14	5.3	-0.84	0.558644	0.0046	DE
UDP-GlcNAc:betaGal beta-1,3-N-acetylglucosaminyltransferase 5	B3gnt5	1420994_at	4.7	4.64	4.89	5.98	6.72	6.34	4.64	5.09	5.71	5.75	5.56	5.64	4.74	6.35	1.6	3.03143	0.0104	DE	5.15	5.65	0.5	1.41421	0.2439
carbonic anhydrase 6	Car6	1421001_a_at	4.42	4.5	4.3	6.14	6.3	6.76	4.45	4.56	4.44	4.54	4.62	4.55	4.41	6.4	1.99	3.97237	0.005	DE	4.48	4.57	0.09	1.06437	0.1437
angiopoietin-like 2	Angptl2	1421002_at	5.68	5.27	5.22	7.36	7.54	7.64	5.28	5.8	5.4	6.61	6.68	6.94	5.39	7.51	2.12	4.34694	0.0008	DE	5.49	6.74	1.25	2.37841	0.0045	DE
collagen, type IV, alpha 6	Col4a6	1421007_at	5.6	5.72	5.48	5.99	5.84	5.79	5.63	5.47	5.51	6.09	6.03	6.51	5.6	5.87	0.27	1.20581	0.0418		5.54	6.21	0.67	1.59107	0.0367	DE
polymerase (DNA directed), epsilon 3 (p17 subunit)	Pole3	1421015_s_at	7.51	7.85	7.49	8.36	8.47	8.46	7.9	7.85	7.92	8.18	8.23	8.4	7.62	8.43	0.81	1.75321	0.014	DE	7.89	8.27	0.38	1.30134	0.0214
neuregulin 3	Nrg3	1421017_at	7.54	7.68	7.36	5.66	4.2	4.06	7.36	6.92	7.19	4.04	3.72	3.73	7.53	4.64	-2.89	0.134904	0.0268	DE	7.16	3.83	-3.33	0.0994421	0	DE
interleukin 4 receptor, alpha	Il4ra	1421034_a_at	7.15	7.3	7.29	7.71	8.12	8.16	6.79	7.2	7.22	8.05	8.14	8.13	7.25	8	0.75	1.68179	0.0252	DE	7.07	8.11	1.04	2.05623	0.0148	DE
mannose receptor, C type 2	Mrc2	1421045_at	10.42	10.19	10.06	10.21	9.91	10.06	10.11	10	10.31	11.02	10.49	10.83	10.22	10.06	-0.16	0.895025	0.2992		10.14	10.78	0.64	1.55833	0.0335	DE
yippee-like 1 (Drosophila)	Ypel1	1421048_a_at	6.68	6.79	6.44	7.27	7.59	7.48	6.66	6.57	6.8	7.2	7.23	7.18	6.64	7.45	0.81	1.75321	0.0045	DE	6.68	7.2	0.53	1.44393	0.0127
kinesin family member 1A	Kif1a	1421053_at	7.81	7.66	7.95	7.15	7.16	7.14	7.81	7.5	7.27	6.29	6.75	6.19	7.81	7.15	-0.66	0.632878	0.0155	DE	7.53	6.41	-1.12	0.460094	0.0089	DE
asparagine-linked glycosylation 2 (alpha-1,3-mannosyltransferase)	Alg2	1421059_a_at	10.36	10.39	10.48	9.79	9.67	9.66	10.55	10.38	10.26	9.82	10	10.03	10.41	9.71	-0.7	0.615572	0.0002	DE	10.4	9.95	-0.45	0.732043	0.0156
guanylate cyclase activator 1a (retina)	Guca1a	1421061_at	4.83	4.7	5.04	5.41	5.56	5.8	5.14	4.96	4.76	5.26	5.19	5.48	4.86	5.59	0.73	1.65864	0.0086	DE	4.95	5.31	0.36	1.28343	0.0669
small nuclear ribonucleoprotein N /// SNRPN upstream reading frame	Snrpn /// Snurf	1421063_s_at	9.91	10.12	10.41	8.12	7.3	7.08	10.28	10.03	9.99	7.47	7.07	6.92	10.15	7.5	-2.65	0.15932	0.006	DE	10.1	7.15	-2.95	0.129408	0.0005	DE
SERTA domain containing 3	Sertad3	1421076_at	7.06	7.17	6.98	7.34	7.5	7.27	6.9	6.9	7	7.59	7.4	7.58	7.07	7.37	0.3	1.23114	0.0285		6.93	7.52	0.59	1.50525	0.0032	DE
endonuclease G	Endog	1421097_at	8.84	8.95	9.1	8.09	8.26	8.21	8.93	9	8.99	8.46	8.24	8.31	8.96	8.19	-0.78	0.582367	0.0018	DE	8.97	8.34	-0.64	0.641713	0.0057	DE
vesicle-associated membrane protein 3	Vamp3	1421102_a_at	6.71	6.93	6.49	7.29	7.32	7.48	6.79	6.91	7	7.53	7.32	7.41	6.71	7.36	0.65	1.56917	0.0212	DE	6.9	7.42	0.52	1.43396	0.0038
reticulon 4	Rtn4	1421116_a_at	11.82	12.1	11.8	11.54	11.6	11.47	11.98	12.03	11.83	11.25	11.3	11.42	11.91	11.54	-0.37	0.773782	0.0477		11.95	11.32	-0.62	0.650671	0.0015	DE
G protein-coupled receptor 56	Gpr56	1421118_a_at	5.3	5.75	5.65	7.51	7.84	8.28	5.33	5.64	5.57	6.75	6.61	7.32	5.57	7.88	2.31	4.95883	0.0021	DE	5.51	6.89	1.38	2.60268	0.0131	DE
protein kinase inhibitor beta, cAMP dependent, testis specific	Pkib	1421137_a_at	4.47	4.73	4.11	6.74	6.36	6.83	4.39	4.42	6.23	5.66	5.28	5.95	4.44	6.64	2.21	4.62675	0.0008	DE	5.01	5.63	0.62	1.53688	0.4211
guanine nucleotide binding protein, alpha O	Gnao1	1421152_a_at	7.85	7.93	7.81	7.35	6.83	7.14	8.24	7.48	8.08	7.1	7.1	6.98	7.86	7.11	-0.76	0.590496	0.032	DE	7.93	7.06	-0.87	0.547147	0.0597
hyperpolarization-activated, cyclic nucleotide-gated K+ 2	Hcn2	1421154_at	9.12	9.08	9.09	8.59	8.32	8.37	9.29	9.17	9.05	8.56	8.12	8.06	9.1	8.43	-0.67	0.628507	0.0135	DE	9.17	8.25	-0.92	0.528509	0.0159	DE
frizzled homolog 3 (Drosophila)	Fzd3	1421157_at	6.74	6.79	6.72	7.21	7.39	7.45	6.83	7.01	6.97	7.11	7.13	7	6.75	7.35	0.6	1.51572	0.0096	DE	6.94	7.08	0.14	1.10191	0.1083
betacellulin, epidermal growth factor family member	Btc	1421161_at	3.38	3.69	3.45	6.05	5.95	6.72	3.23	3.32	3.25	6.93	6.62	6.98	3.51	6.24	2.73	6.63456	0.0034	DE	3.27	6.84	3.58	11.9588	0.0006	DE
myelin transcription factor 1-like	Myt1l	1421175_at	8.28	8.11	8.45	6.43	5.17	5.25	8.37	8	7.85	5.05	5.1	4.03	8.28	5.62	-2.66	0.15822	0.0181	DE	8.07	4.73	-3.35	0.098073	0.0043	DE
THAP domain containing, apoptosis associated protein 2	Thap2	1421177_at	5.76	5.81	5.84	6.67	6.37	7.04	5.77	5.8	5.89	6.5	6.21	6.46	5.8	6.69	0.89	1.85318	0.0425	DE	5.82	6.39	0.57	1.48452	0.0145
limb expression 1 homolog (chicken)	Lix1	1421180_at	6.42	6.43	6.32	7.06	6.81	7.25	6.33	6.55	6.75	6.58	6.4	6.43	6.39	7.04	0.65	1.56917	0.0291	DE	6.54	6.47	-0.07	0.952638	0.6233
chemokine (C-C motif) receptor 2	Ccr2	1421186_at	6.15	5.96	6.13	7.51	7.46	8.24	6.62	5.49	5.89	6.89	6.72	6.99	6.08	7.74	1.66	3.16017	0.0179	DE	6	6.87	0.87	1.82766	0.113
chemokine (C-C motif) receptor 2	Ccr2	1421188_at	5.21	5.08	5.03	5.83	5.54	6.1	5.53	5	4.85	5.19	5.09	5.46	5.11	5.82	0.72	1.64718	0.0366	DE	5.13	5.25	0.12	1.08673	0.6428
gamma-aminobutyric acid (GABA) A receptor, subunit beta 3	Gabrb3	1421189_at	5.86	5.94	5.82	5.45	5.13	5.07	6.01	6.03	5.78	4.95	5.03	4.82	5.87	5.22	-0.66	0.632878	0.0232	DE	5.94	4.93	-1.01	0.496546	0.0008	DE
gamma-aminobutyric acid (GABA) A receptor, subunit beta 3	Gabrb3	1421190_at	5.91	6.22	6.27	5.13	4.57	4.84	6.15	5.77	5.82	4.56	4.8	3.96	6.13	4.85	-1.29	0.408951	0.0042	DE	5.91	4.44	-1.47	0.360982	0.0145	DE
pre B cell leukemia homeobox 3	Pbx3	1421193_a_at	9.05	8.9	9.24	8.28	8.08	7.96	9.06	8.91	8.8	8.25	8.01	7.94	9.06	8.11	-0.96	0.514057	0.0022	DE	8.92	8.07	-0.86	0.550953	0.0024	DE
cholecystokinin A receptor	Cckar	1421195_at	5.16	5.48	4.85	4.83	4.26	4.37	5.02	4.7	4.93	4.17	3.64	4.05	5.16	4.49	-0.68	0.624165	0.0551		4.88	3.95	-0.93	0.524858	0.0128	DE
discs, large homolog 2 (Drosophila)	Dlg2	1421199_at	6.56	6.52	5.84	5.25	4.64	4.76	5.84	5.86	6.41	5.32	4.92	4.79	6.31	4.88	-1.42	0.373712	0.01	DE	6.04	5.01	-1.03	0.48971	0.0146	DE
discs, large homolog 2 (Drosophila)	Dlg2	1421200_at	6.04	6.07	6.08	4.29	4.27	4.28	6.05	6.2	6.07	4.82	4.37	3.87	6.06	4.28	-1.78	0.291183	0	DE	6.11	4.35	-1.75	0.297302	0.0211	DE
trophinin	Tro	1421201_a_at	8.5	8.56	8.75	7.49	7.18	7.53	8.59	8.34	8.31	7.6	7.62	7.68	8.6	7.4	-1.2	0.435275	0.0015	DE	8.41	7.63	-0.78	0.582367	0.0089	DE
inhibitor of kappaB kinase gamma	Ikbkg	1421209_s_at	6.74	6.94	6.73	7.3	7.44	7.55	6.91	6.98	7.06	7	6.91	7.32	6.8	7.43	0.63	1.54756	0.0033	DE	6.98	7.08	0.09	1.06437	0.5394
annexin A4	Anxa4	1421223_a_at	10.49	10.64	10.48	11.06	11.21	11.23	10.33	10.45	10.57	10.95	10.85	11.02	10.54	11.17	0.63	1.54756	0.0011	DE	10.45	10.94	0.49	1.40444	0.0061
solute carrier family 4 (anion exchanger), member 4	Slc4a4	1421225_a_at	8.16	8	7.57	7.31	6.3	6.79	7.95	7.39	7.66	7.82	7	6.91	7.91	6.8	-1.11	0.463294	0.0414	DE	7.67	7.24	-0.42	0.747425	0.288
chemokine (C-C motif) ligand 7	Ccl7	1421228_at	5.13	5.14	5.2	6.66	6.42	6.64	4.84	5.16	5.1	5.84	5.89	5.8	5.16	6.57	1.42	2.67586	0.0016	DE	5.03	5.84	0.81	1.75321	0.0104	DE
interleukin 6 signal transducer	Il6st	1421239_at	7.15	6.99	6.83	7.5	7.42	7.43	7.14	7.31	7.17	7.88	8.06	7.83	6.99	7.45	0.46	1.37554	0.0308		7.21	7.92	0.72	1.64718	0.0016	DE
nerve growth factor receptor (TNFR superfamily, member 16)	Ngfr	1421241_at	5.53	4.85	5.11	7.1	7.26	7.51	5.3	5.01	4.87	6.69	6.68	6.81	5.16	7.29	2.13	4.37717	0.0019	DE	5.06	6.73	1.67	3.18215	0.0029	DE
calcium binding protein 1	Cabp1	1421255_a_at	7.08	6.82	7.45	5.27	4.11	4.27	7.12	6.74	6.62	4.19	4.07	3.79	7.12	4.55	-2.57	0.168404	0.0084	DE	6.83	4.02	-2.81	0.142595	0.0002	DE
UDP-glucose ceramide glucosyltransferase	Ugcg	1421268_at	8.38	8.21	8.24	7.87	7.7	7.6	8.78	8.64	8.2	7.86	7.87	7.38	8.28	7.72	-0.55	0.68302	0.0065		8.54	7.7	-0.84	0.558644	0.0248	DE
UDP-glucose ceramide glucosyltransferase	Ugcg	1421269_at	6.2	6.58	6.16	5.5	5.8	5.7	6.51	6.74	6.35	5.71	5.73	5.82	6.31	5.67	-0.65	0.63728	0.0208	DE	6.53	5.75	-0.78	0.582367	0.0144	DE
dystonin	Dst	1421276_a_at	8.91	8.9	9.22	8.37	8.1	8.31	8.92	8.76	8.46	8.07	8.02	7.81	9.01	8.26	-0.75	0.594604	0.0058	DE	8.71	7.97	-0.75	0.594604	0.0146	DE
phosphatidylinositol glycan anchor biosynthesis, class N	Pign	1421284_at	5.83	6	5.5	6.11	6.38	6.59	5.83	5.73	6.03	6.33	6.5	6.66	5.78	6.36	0.58	1.49485	0.0449		5.86	6.5	0.63	1.54756	0.0083	DE
carbonic anhydrase 13	Car13	1421307_at	9.44	9.41	9.16	9.58	9.15	9.44	9.02	9.07	9.4	10.03	9.82	9.75	9.34	9.39	0.05	1.03526	0.7494		9.16	9.87	0.7	1.6245	0.0111	DE
kinesin family member C2	Kifc2	1421312_a_at	7.53	7.49	7.42	6.42	6.11	5.89	7.64	7.16	7.24	6.15	6.38	6.25	7.48	6.14	-1.34	0.395021	0.0104	DE	7.35	6.26	-1.09	0.469761	0.0087	DE
cortactin	Cttn	1421313_s_at	6.08	6.65	6.46	7.08	7.55	7.48	6.33	6.71	6.67	6.98	7.12	7.28	6.4	7.37	0.97	1.95884	0.0124	DE	6.57	7.13	0.56	1.47427	0.0237
cortactin	Cttn	1421315_s_at	8.1	8.33	8.3	9.2	9.57	9.6	8.23	8.42	8.29	9.03	8.99	9.18	8.24	9.46	1.21	2.31338	0.0031	DE	8.31	9.07	0.75	1.68179	0.0007	DE
interferon regulatory factor 9	Irf9	1421322_a_at	7.48	9.04	7.62	7.91	7.65	8.59	7.54	7.73	7.62	8.4	8.1	8.71	8.05	8.05	0	1	0.9957		7.63	8.4	0.77	1.70527	0.0383	DE
thymoma viral proto-oncogene 2	Akt2	1421324_a_at	6.99	7.04	7.12	7.16	6.94	7.33	6.49	6.73	6.84	7.5	7.22	7.21	7.05	7.14	0.09	1.06437	0.5019		6.69	7.31	0.62	1.53688	0.0115	DE
colony stimulating factor 2 receptor, beta, low-affinity (granulocyte-macrophage)	Csf2rb	1421326_at	5.27	5.52	5.8	5.89	6.88	6.52	5.43	5.34	5.26	5.92	5.9	6.07	5.53	6.43	0.9	1.86607	0.0698		5.34	5.96	0.62	1.53688	0.0011	DE
uncharacterized protein A730034C02 /// microtubule-associated protein 2	A730034C02 /// Map2	1421327_at	5.97	5.79	6.04	4.59	4.21	4.37	5.61	5.93	5.73	4.74	4.83	4.63	5.93	4.39	-1.54	0.343885	0.0006	DE	5.76	4.73	-1.02	0.493116	0.0017	DE
uncharacterized protein A730034C02 /// microtubule-associated protein 2	A730034C02 /// Map2	1421328_at	8.29	8.44	8.39	7	6.76	6.99	7.83	8.27	7.75	6.94	6.81	6.84	8.37	6.92	-1.46	0.363493	0.0004	DE	7.95	6.86	-1.09	0.469761	0.017	DE
prospero-related homeobox 1	Prox1	1421336_at	5.58	5.76	5.83	3.47	3.48	3.53	5.47	5.45	5.57	3.58	3.44	3.35	5.72	3.49	-2.23	0.213159	0.0006	DE	5.5	3.46	-2.04	0.243164	0.0001	DE
exostoses (multiple)-like 3	Extl3	1421339_at	5.31	5.56	5.33	6.01	6.25	6.49	5.6	5.43	5.27	5.61	5.72	5.86	5.4	6.25	0.85	1.8025	0.011	DE	5.43	5.73	0.3	1.23114	0.0727
solute carrier family 6 (neurotransmitter transporter, taurine), member 6	Slc6a6	1421346_a_at	9.79	9.5	9.95	10.58	10.73	11.01	9.15	9.53	9.68	10.37	10.32	10.16	9.75	10.77	1.03	2.04202	0.0049	DE	9.45	10.28	0.83	1.77769	0.0222	DE
cell cycle exit and neuronal differentiation 1	Cend1	1421348_a_at	9.73	9.79	9.68	8.09	6.57	6.55	10.02	9.52	9.5	6.98	5.02	4.82	9.73	7.07	-2.66	0.15822	0.0343	DE	9.68	5.61	-4.07	0.0595399	0.0222	DE
cell cycle exit and neuronal differentiation 1	Cend1	1421349_x_at	10.26	10.26	10.32	8.77	7	7.13	10.42	10.08	9.93	7.49	5.6	5.34	10.28	7.63	-2.65	0.15932	0.0432	DE	10.14	6.14	-4	0.0625	0.0234	DE
glutamate receptor, ionotropic, AMPA4 (alpha 4)	Gria4	1421351_at	5.76	5.96	5.91	5.2	4.85	5.23	5.89	5.95	6.24	5.21	4.95	5.36	5.88	5.09	-0.78	0.582367	0.0112	DE	6.03	5.17	-0.85	0.554785	0.0063	DE
protein kinase, cGMP-dependent, type II	Prkg2	1421354_at	6.88	6.81	7.03	5.74	5.13	5.3	7.02	7.14	6.87	5.73	5.79	5.45	6.91	5.39	-1.52	0.348686	0.008	DE	7.01	5.66	-1.35	0.392292	0.0007	DE
C-type lectin domain family 5, member a	Clec5a	1421366_at	4.3	4.41	4.74	5.14	5.87	6.18	4.69	4.07	4.12	5.18	5	5.3	4.48	5.73	1.25	2.37841	0.0402	DE	4.29	5.16	0.87	1.82766	0.0332	DE
mab-21-like 1 (C. elegans)	Mab21l1	1421369_a_at	6.78	7.21	7.3	4.95	4.74	3.83	6.66	6.94	6.98	4.24	4.46	4.39	7.1	4.51	-2.59	0.166086	0.0077	DE	6.86	4.36	-2.5	0.176777	0.0001	DE
FXYD domain-containing ion transport regulator 1	Fxyd1	1421374_a_at	11.15	11.23	11.41	11.23	11.28	11.16	11.16	11.23	11.25	11.87	12.17	12.07	11.26	11.22	-0.04	0.972655	0.6702		11.21	12.04	0.82	1.76541	0.007	DE
S100 calcium binding protein A6 (calcyclin)	S100a6	1421375_a_at	11.9	11.84	11.96	13.1	13.18	13.19	11.7	11.75	11.72	12.51	12.38	12.44	11.9	13.16	1.26	2.39496	0	DE	11.72	12.44	0.72	1.64718	0.0009	DE
baculoviral IAP repeat-containing 3	Birc3	1421392_a_at	8.93	8.85	9.04	9.23	9.01	9.36	8.94	8.91	8.94	9.71	9.54	9.43	8.94	9.2	0.26	1.19748	0.1088		8.93	9.56	0.63	1.54756	0.0152	DE
immunoglobulin superfamily, member 6	Igsf6	1421408_at	5.71	5.86	6.14	6.5	6.67	7.18	6.14	5.08	5.37	6.8	6.46	6.65	5.9	6.78	0.88	1.84038	0.0295	DE	5.53	6.64	1.11	2.15846	0.0619
alanyl (membrane) aminopeptidase	Anpep	1421424_a_at	6.09	6.25	6.45	7.3	7.62	7.75	5.76	6.36	6.37	7	6.92	7.11	6.26	7.56	1.29	2.44528	0.002	DE	6.16	7.01	0.85	1.8025	0.0441	DE
regulator of calcineurin 2	Rcan2	1421425_a_at	12.09	12.04	11.87	11.21	10.65	10.76	12.2	11.95	11.9	10.89	10.75	10.92	12	10.87	-1.13	0.456916	0.0132	DE	12.02	10.85	-1.16	0.447513	0.0013	DE
RAD51 homolog B	Rad51b	1421430_at	4.75	4.84	4.92	5.12	5.39	5.25	4.74	4.91	4.87	5.42	5.79	5.76	4.84	5.25	0.42	1.33793	0.0157		4.84	5.66	0.82	1.76541	0.0106	DE
purinergic receptor P2Y, G-protein coupled 1	P2ry1	1421456_at	7.06	7.02	7.13	7.27	7.1	7.37	6.42	6.96	6.87	7.44	7.47	7.81	7.07	7.25	0.18	1.13288	0.1416		6.75	7.57	0.82	1.76541	0.0194	DE
complexin 2	Cplx2	1421477_at	7.34	7.35	7.03	8.44	8.48	8.44	7.87	7.57	8.28	8.29	8.21	8.25	7.24	8.45	1.21	2.31338	0.0067	DE	7.91	8.25	0.34	1.26576	0.2361
zinc finger protein 318	Zfp318	1421478_a_at	7.98	7.97	7.88	7.04	7.1	7.1	8.28	8.04	7.78	7.24	7.23	7.3	7.94	7.08	-0.86	0.550953	0.0001	DE	8.03	7.26	-0.78	0.582367	0.0305	DE
zinc finger protein 318	Zfp318	1421479_at	8.26	8.31	8.22	7.14	7	7.06	8.56	8.4	8.23	7.43	7.27	7.55	8.26	7.07	-1.2	0.435275	0.0001	DE	8.4	7.42	-0.98	0.50698	0.0016	DE
adenosine deaminase, RNA-specific, B1	Adarb1	1421480_a_at	5.47	5.08	5.75	4.69	4.72	4.31	5.05	5.44	5.26	4.75	4.75	4.66	5.43	4.57	-0.86	0.550953	0.0268	DE	5.25	4.72	-0.53	0.692555	0.0351
hematopoietic prostaglandin D synthase	Hpgds	1421492_at	4.73	4.78	4.6	5.81	6.35	6.32	4.56	5.01	4.68	5.79	6.1	6.05	4.7	6.16	1.46	2.75108	0.0092	DE	4.75	5.98	1.23	2.34567	0.0026	DE
K+ voltage-gated channel, subfamily S, 1	Kcns1	1421518_at	7.63	7.91	7.75	6.33	5.71	5.87	7.95	7.59	7.43	6.18	5.95	5.62	7.76	5.97	-1.79	0.289172	0.0043	DE	7.66	5.92	-1.74	0.29937	0.0015	DE
glutamate receptor, metabotropic 8	Grm8	1421530_a_at	6.67	6.98	6.89	4.8	4.12	3.91	7.02	6.83	6.7	4.16	4.22	4.31	6.85	4.28	-2.57	0.168404	0.006	DE	6.85	4.23	-2.62	0.162668	0.0002	DE
Rac GTPase-activating protein 1	Racgap1	1421546_a_at	5.69	6.12	5.76	6.76	7.52	7.51	6.66	5.94	5.93	5.48	5.22	5.72	5.86	7.26	1.41	2.65737	0.0154	DE	6.18	5.47	-0.7	0.615572	0.081
interferon activated gene 202B	Ifi202b	1421551_s_at	5.82	6.6	5.92	7.45	7.29	8.02	5.59	5.48	5.74	7.38	7.3	7.68	6.11	7.59	1.47	2.77022	0.0114	DE	5.6	7.45	1.85	3.605	0.0004	DE
potassium voltage-gated channel, shaker-related, subfamily, member 6	Kcna6	1421568_at	4.58	4.27	4.58	5.38	5.43	6.1	4.61	4.21	4.39	6.03	5.72	6.15	4.48	5.64	1.16	2.23457	0.0235	DE	4.4	5.97	1.56	2.94854	0.0009	DE
neural cell adhesion molecule 2	Ncam2	1421592_at	7.32	7.12	6.99	6.77	5.76	6.58	8.08	7.23	7.14	6.81	6.32	6.05	7.14	6.37	-0.77	0.586417	0.1197		7.48	6.39	-1.09	0.469761	0.0476	DE
synaptotagmin-like 2	Sytl2	1421594_a_at	11.3	11.32	11.43	10.31	10.19	10.02	11.35	11.27	11.07	10.28	10.27	10.21	11.35	10.17	-1.18	0.441351	0.0013	DE	11.23	10.25	-0.98	0.50698	0.0048	DE
interferon-induced protein 44 like	Ifi44l	1421596_s_at	4.37	7.2	4.62	5.1	4.9	6	4.87	5.42	5.24	6.04	6.03	6.83	5.4	5.33	-0.06	0.959264	0.9525		5.18	6.3	1.12	2.17347	0.0309	DE
Kruppel-like factor 3 (basic)	Klf3	1421604_a_at	7.25	7.18	7.27	7.52	7.49	7.57	6.91	6.93	6.84	7.76	7.68	7.54	7.23	7.53	0.29	1.22264	0.0014		6.89	7.66	0.77	1.70527	0.0026	DE
sulfotransferase family 4A, member 1	Sult4a1	1421606_a_at	8.56	8.61	8.75	6.9	5.36	5.96	8.8	8.52	8.47	5.94	4.6	4.85	8.64	6.07	-2.57	0.168404	0.0275	DE	8.6	5.13	-3.47	0.0902456	0.0102	DE
myosin IF	Myo1f	1421618_at	6.69	6.51	6.71	7.02	7.47	7.39	6.87	6.66	6.4	7.16	7.41	7.22	6.64	7.29	0.66	1.58008	0.0264	DE	6.64	7.26	0.62	1.53688	0.0262	DE
Rap guanine nucleotide exchange factor (GEF) 4	Rapgef4	1421622_a_at	6.36	7.03	6.29	5.96	5.32	5.09	6.84	6.23	6.85	5.63	5.4	5.46	6.56	5.46	-1.1	0.466516	0.0353	DE	6.64	5.5	-1.14	0.45376	0.0217	DE
hyaluronan and proteoglycan link protein 1	Hapln1	1421633_a_at	5.2	5.5	5	4.38	4.84	4.11	5.54	5.65	5.03	4.44	4.53	4.32	5.23	4.44	-0.79	0.578344	0.0443	DE	5.41	4.43	-0.98	0.50698	0.0272	DE
immunoglobulin heavy chain (J558 family) /// immunoglobulin heavy constant alpha	Igh-VJ558 /// Igha	1421653_a_at	6.99	7.53	8.31	5.34	5.16	5.56	7.85	5.43	5.6	5.27	5.15	5.37	7.61	5.35	-2.26	0.208772	0.0204	DE	6.29	5.26	-1.03	0.48971	0.3172
lamin A	Lmna	1421654_a_at	9.28	9.24	9.42	10.72	11.1	11.21	9.11	9.22	9.03	9.97	9.83	10.13	9.31	11.01	1.7	3.24901	0.0036	DE	9.12	9.98	0.86	1.81504	0.0023	DE
serine/threonine/tyrosine interaction protein	Styx	1421664_a_at	8.74	8.44	8.75	9.16	9.05	9.32	8.51	8.57	8.66	9.26	9.28	9.09	8.64	9.18	0.53	1.44393	0.0162		8.58	9.21	0.63	1.54756	0.0016	DE
syntaxin 1B	Stx1b	1421673_s_at	5	4.82	4.81	4.38	4.15	4.22	5.03	4.78	4.91	3.7	3.99	4.08	4.88	4.25	-0.63	0.646176	0.0025	DE	4.91	3.92	-0.98	0.50698	0.0036	DE
versican	Vcan	1421694_a_at	4.74	4.59	4.42	6.34	6.76	7.03	5	4.85	4.9	5.92	5.98	6.29	4.58	6.71	2.13	4.37717	0.0031	DE	4.92	6.06	1.15	2.21914	0.0047	DE
collagen, type XIX, alpha 1	Col19a1	1421698_a_at	7.27	7.4	7.62	3.75	3.61	3.64	7.04	7.26	7.08	4.01	3.59	3.29	7.43	3.67	-3.76	0.073812	0.0001	DE	7.13	3.63	-3.5	0.0883883	0.0017	DE
signal transducer and activator of transcription 6	Stat6	1421708_a_at	6.77	6.74	7.08	6.99	7.08	7.38	6.36	6.78	6.65	7.11	7.22	7.32	6.86	7.15	0.29	1.22264	0.1488		6.6	7.22	0.62	1.53688	0.0221	DE
fer (fms/fps related) protein kinase, testis specific 2	Fert2	1421729_a_at	7.78	7.77	7.71	8.17	8.48	8.42	7.68	7.85	7.87	7.89	7.87	8.04	7.75	8.36	0.6	1.51572	0.0195	DE	7.8	7.93	0.13	1.09429	0.1748
ST8 alpha-N-acetyl-neuraminide alpha-2,8-sialyltransferase 5	St8sia5	1421735_a_at	8.06	7.88	8.43	7.13	7.08	7.29	8.26	8.23	8.36	6.63	7.06	6.57	8.12	7.17	-0.96	0.514057	0.0171	DE	8.28	6.75	-1.53	0.346277	0.0071	DE
gamma-aminobutyric acid (GABA) A receptor, subunit alpha 2	Gabra2	1421738_at	5.04	5.01	4.4	5.83	6.18	6.16	5.13	5.71	5.92	6.25	6.1	5.81	4.82	6.06	1.24	2.36199	0.0127	DE	5.59	6.05	0.47	1.38511	0.1786
GNAS (guanine nucleotide binding protein, alpha stimulating) complex locus	Gnas	1421740_at	5.28	5.31	6.1	4.13	4.09	4.03	5.14	4.96	4.81	3.97	3.64	4.01	5.56	4.08	-1.48	0.358489	0.0301	DE	4.97	3.87	-1.1	0.466516	0.0022	DE
estrogen-related receptor gamma	Esrrg	1421747_at	6.77	6.67	6.83	5.7	5.71	5.19	6.73	6.61	6.32	5.41	5.25	4.78	6.76	5.53	-1.22	0.429283	0.0141	DE	6.55	5.15	-1.41	0.376312	0.0056	DE
G protein-coupled receptor 19	Gpr19	1421756_a_at	9.27	9.21	9.35	9.83	9.92	10.06	9.22	9.29	9.22	9.29	9.16	9.26	9.28	9.94	0.66	1.58008	0.0024	DE	9.24	9.24	-0.01	0.993092	0.8926
ephrin A4	Efna4	1421784_a_at	5.38	5.57	5.25	6.14	6.43	6.37	5.59	5.83	5.99	6.18	6.64	6.59	5.4	6.31	0.91	1.87905	0.0021	DE	5.8	6.47	0.67	1.59107	0.0252	DE
potassium voltage-gated channel, shaker-related subfamily, beta member 3	Kcnab3	1421790_a_at	7.27	7.35	7.47	5.81	5.52	5.59	6.95	7.22	6.92	5.33	5.35	5.44	7.36	5.64	-1.72	0.303549	0.0002	DE	7.03	5.37	-1.66	0.316439	0.0013	DE
triggering receptor expressed on myeloid cells 2	Trem2	1421792_s_at	6.1	6.27	6.33	8.11	8.46	8.52	6.53	6.43	6.53	8.46	8.48	8.6	6.23	8.36	2.13	4.37717	0.0006	DE	6.5	8.51	2.02	4.05584	0	DE
moesin	Msn	1421814_at	10.6	10.55	10.74	11.58	11.66	11.81	10.66	10.67	10.62	11.46	11.24	11.39	10.63	11.68	1.05	2.07053	0.0003	DE	10.65	11.36	0.71	1.6358	0.0059	DE
low density lipoprotein receptor	Ldlr	1421821_at	9.75	9.65	9.42	8.12	8.18	8.29	9.29	9.8	9.58	8.54	8.52	9.01	9.61	8.2	-1.41	0.376312	0.0011	DE	9.56	8.69	-0.87	0.547147	0.0166	DE
ATP-binding cassette, sub-family A (ABC1), member 1	Abca1	1421839_at	5.87	5.71	5.99	8.39	8.93	9.2	5.54	6.1	5.6	7.99	7.98	8.28	5.86	8.84	2.98	7.88986	0.0031	DE	5.75	8.08	2.34	5.06303	0.0012	DE
ATP-binding cassette, sub-family A (ABC1), member 1	Abca1	1421840_at	11.25	11.26	11.24	12.78	12.87	12.93	11.08	11.09	11.19	12.52	12.49	12.61	11.25	12.86	1.61	3.05252	0.0006	DE	11.12	12.54	1.42	2.67586	0	DE
potassium channel, subfamily K, member 5	Kcnk5	1421852_at	8.19	8.14	8	7.2	7.38	7.47	8.17	7.66	8.46	8.78	7.99	8	8.11	7.35	-0.76	0.590496	0.0022	DE	8.1	8.26	0.16	1.11729	0.6724
S100 calcium binding protein A3	S100a3	1421856_at	5.26	5.41	5.68	5.76	6.27	6.11	5.45	5.57	5.38	4.18	4.6	4.45	5.45	6.05	0.6	1.51572	0.0393	DE	5.47	4.41	-1.06	0.479632	0.0056	DE
a disintegrin and metallopeptidase domain 17	Adam17	1421857_at	5.34	5.79	5.31	6.14	6.54	6.71	5.67	5.88	5.79	6.59	6.49	6.41	5.48	6.46	0.98	1.97247	0.013	DE	5.78	6.5	0.72	1.64718	0.001	DE
a disintegrin and metallopeptidase domain 17	Adam17	1421858_at	9.14	9.17	9.06	9.82	9.97	10.08	9.22	9.31	9.37	9.86	9.83	10.02	9.12	9.96	0.83	1.77769	0.003	DE	9.3	9.9	0.6	1.51572	0.0017	DE
a disintegrin and metallopeptidase domain 17	Adam17	1421859_at	7.4	7.59	7.44	8.18	8.39	8.35	7.82	7.96	7.75	8.34	8.48	8.4	7.48	8.31	0.83	1.77769	0.0007	DE	7.84	8.41	0.56	1.47427	0.0028
calsyntenin 1	Clstn1	1421860_at	9.4	9.63	9.62	8.86	8.88	8.63	9.58	9.71	9.42	8.77	8.85	8.81	9.55	8.79	-0.76	0.590496	0.0023	DE	9.57	8.81	-0.76	0.590496	0.0082	DE
calsyntenin 1	Clstn1	1421861_at	11.93	12.05	12.21	11.26	11	11.09	11.79	11.84	11.79	11.32	11.26	11.13	12.06	11.12	-0.95	0.517632	0.0011	DE	11.81	11.24	-0.57	0.673617	0.0059
vesicle-associated membrane protein 1	Vamp1	1421862_a_at	9.07	8.92	8.83	6.78	6.01	6.25	9.08	9.04	8.78	5.56	6.06	5.58	8.94	6.35	-2.59	0.166086	0.0044	DE	8.97	5.73	-3.23	0.106579	0.0003	DE
vesicle-associated membrane protein 1	Vamp1	1421863_at	11.5	11.42	11.81	9.28	7.86	7.64	11.59	11.52	11.26	8.22	7.01	6.64	11.58	8.26	-3.32	0.100134	0.0189	DE	11.46	7.29	-4.17	0.0555527	0.0103	DE
mitogen-activated protein kinase 9	Mapk9	1421878_at	8.7	8.61	8.55	8.15	7.81	8	8.48	8.34	8.64	8.09	7.8	8.24	8.62	7.99	-0.63	0.646176	0.0124	DE	8.49	8.04	-0.44	0.737135	0.0543
ELAV (embryonic lethal, abnormal vision, Drosophila)-like 2 (Hu antigen B)	Elavl2	1421881_a_at	10.31	10.24	10.12	9.36	7.91	7.95	10.8	10.07	9.82	8.3	7.27	7.15	10.22	8.41	-1.82	0.283221	0.0607		10.23	7.57	-2.66	0.15822	0.0055	DE
ELAV (embryonic lethal, abnormal vision, Drosophila)-like 2 (Hu antigen B)	Elavl2	1421882_a_at	11.4	11.38	11.39	10.36	9.09	9.21	11.61	11.08	11.06	9.37	8.21	8.38	11.39	9.55	-1.84	0.279322	0.0453	DE	11.25	8.65	-2.6	0.164938	0.0082	DE
ELAV (embryonic lethal, abnormal vision, Drosophila)-like 2 (Hu antigen B)	Elavl2	1421883_at	11.5	11.35	11.31	10.37	8.71	9.15	11.57	10.94	10.99	9.36	7.85	8.05	11.39	9.41	-1.98	0.25349	0.0559		11.17	8.42	-2.75	0.148651	0.0167	DE
major histocompatibility complex, class I-related	Mr1	1421899_a_at	7.46	7.6	7.71	8.07	8.13	8.08	7.34	7.52	7.55	8.11	8	8.18	7.59	8.09	0.5	1.41421	0.0154		7.47	8.1	0.63	1.54756	0.0021	DE
transcription factor 12	Tcf12	1421908_a_at	8.35	8.36	8.13	8.98	9.1	9.13	8.27	8.5	8.35	8.79	8.86	9.19	8.28	9.07	0.79	1.72907	0.002	DE	8.37	8.95	0.57	1.48452	0.025
SH3-domain binding protein 5 (BTK-associated)	Sh3bp5	1421922_at	9.56	9.69	9.64	10.04	10.56	10.35	9.58	9.83	9.57	9.51	9.64	9.63	9.63	10.32	0.69	1.61328	0.0384	DE	9.66	9.59	-0.07	0.952638	0.5338
mitogen-activated protein kinase 11	Mapk11	1421926_at	6.55	6.33	6.37	6.2	5.92	6	6.71	6.4	6.18	5.57	5.65	5.57	6.42	6.04	-0.38	0.768438	0.0264		6.43	5.6	-0.83	0.562529	0.0293	DE
Eph receptor A4	Epha4	1421928_at	7.22	7.56	7.17	6.49	6.37	5.95	7.47	7.56	7.01	6.27	6.12	6.32	7.32	6.27	-1.05	0.482968	0.0084	DE	7.35	6.24	-1.11	0.463294	0.0146	DE
Eph receptor A4	Epha4	1421929_at	6.69	7.1	6.98	6.29	6.12	6.05	7.17	7.25	6.74	6.45	6.41	6.08	6.92	6.15	-0.77	0.586417	0.01	DE	7.05	6.31	-0.74	0.598739	0.023	DE
calcium/calmodulin-dependent protein kinase IV	Camk4	1421941_at	5.83	5.82	5.44	5.49	5.6	5.06	5.86	5.82	5.83	4.93	5.24	5.35	5.7	5.38	-0.31	0.806642	0.2121		5.84	5.17	-0.66	0.632878	0.0331	DE
guanine nucleotide binding protein (G protein), gamma 12	Gng12	1421947_at	8.24	8.25	8.25	9.24	9.36	9.57	8.17	8.34	8.37	8.92	8.86	9.08	8.25	9.39	1.14	2.20381	0.007	DE	8.29	8.95	0.66	1.58008	0.0019	DE
LIM homeobox protein 1	Lhx1	1421951_at	5.8	5.87	6.26	4.44	4.83	4.69	6.19	6.36	6.69	4.35	4.72	4.53	5.98	4.65	-1.32	0.400535	0.0023	DE	6.41	4.53	-1.88	0.271684	0.0008	DE
notch 3	Notch3	1421965_s_at	8.17	8.26	8.5	8.19	8.46	8.71	7.89	8.08	8.08	8.64	8.56	8.79	8.31	8.45	0.14	1.10191	0.476		8.02	8.66	0.65	1.56917	0.0022	DE
UDP-Gal:betaGlcNAc beta 1,4-galactosyltransferase, polypeptide 5	B4galt5	1421967_at	5.87	6.07	5.69	7.13	7.47	7.65	5.88	5.98	5.63	5.82	5.98	5.96	5.88	7.42	1.54	2.90795	0.0018	DE	5.83	5.92	0.09	1.06437	0.4951
glutamate receptor, ionotropic, AMPA2 (alpha 2)	Gria2	1421970_a_at	8.09	7.92	7.57	6.86	5.56	6.18	8.6	7.57	8.09	6.74	5.92	5.96	7.86	6.2	-1.66	0.316439	0.0333	DE	8.09	6.21	-1.88	0.271684	0.0095	DE
glial cell line derived neurotrophic factor family receptor alpha 1	Gfra1	1421973_at	5.35	5.8	5.48	8.21	8.71	8.91	5.77	5.83	5.74	6.95	6.92	6.98	5.54	8.61	3.07	8.39773	0.0006	DE	5.78	6.95	1.17	2.25012	0	DE
adducin 2 (beta)	Add2	1421975_a_at	6.39	6.51	6.35	5.81	5.73	5.26	6.63	6.41	6	5.37	5.62	5.48	6.42	5.6	-0.82	0.566442	0.0336	DE	6.35	5.49	-0.86	0.550953	0.0304	DE
matrix metallopeptidase 19	Mmp19	1421976_at	4.83	4.58	4.96	5.85	6.22	6.29	4.74	4.56	4.74	5.4	5.66	5.66	4.79	6.12	1.33	2.51403	0.0019	DE	4.68	5.57	0.89	1.85318	0.0018	DE
matrix metallopeptidase 19	Mmp19	1421977_at	4.41	4.78	3.96	7.07	7.29	7.67	4.11	4.33	4.38	6.27	6.46	6.87	4.38	7.34	2.96	7.78124	0.0008	DE	4.27	6.53	2.26	4.78991	0.0018	DE
phosphate regulating gene with homologies to endopeptidases on the X chromosome (hypophosphatemia, vitamin D resistant rickets)	Phex	1421979_at	11.07	10.21	10.65	11.36	10.93	10.93	10.66	10.39	10.62	11.53	11.51	11.49	10.64	11.07	0.43	1.34723	0.2251		10.56	11.51	0.95	1.93187	0.0069	DE
eukaryotic translation initiation factor 4E member 2	Eif4e2	1421985_a_at	8.3	8.48	8.2	8.82	9.16	8.86	8.52	8.43	8.46	8.64	8.79	8.94	8.33	8.95	0.62	1.53688	0.0118	DE	8.47	8.79	0.32	1.24833	0.0556
insulin-like growth factor binding protein 4	Igfbp4	1421991_a_at	7.06	6.86	7.17	7.32	7.2	7.26	6.86	7.07	7.07	7.72	7.73	7.49	7.03	7.26	0.23	1.17283	0.1131		7	7.65	0.65	1.56917	0.0037	DE
insulin-like growth factor binding protein 4	Igfbp4	1421992_a_at	7.53	7.39	7.86	7.92	7.8	7.79	7.52	7.53	7.75	8.52	8.29	8.47	7.59	7.84	0.24	1.18099	0.2171		7.6	8.43	0.83	1.77769	0.0013	DE
transcription factor AP-2, alpha	Tfap2a	1421996_at	6.16	6.34	6.31	9.87	10.37	10.54	6.05	6.28	6.59	9.03	8.7	9.3	6.27	10.26	3.99	15.8895	0.0014	DE	6.31	9.01	2.7	6.49802	0.0003	DE
torsin family 3, member A	Tor3a	1421998_at	8.27	8.69	8.19	8.51	8.39	8.67	8.08	8.27	8.42	9.16	8.75	8.91	8.38	8.52	0.14	1.10191	0.4819		8.26	8.94	0.68	1.60214	0.0125	DE
eukaryotic translation initiation factor 2-alpha kinase 2	Eif2ak2	1422005_at	7.69	8.31	7.6	8.14	7.73	8.38	7.66	7.69	7.34	8.7	8.24	8.04	7.87	8.08	0.22	1.16473	0.5016		7.56	8.33	0.76	1.69349	0.0391	DE
toll-like receptor 7	Tlr7	1422010_at	4.79	5.56	5.59	6.68	6.51	6.79	5.57	5.54	5.76	6.72	6.62	7.38	5.31	6.66	1.35	2.54912	0.0271	DE	5.62	6.91	1.28	2.42839	0.0254	DE
RIKEN cDNA 3830403N18 gene /// X-linked lymphocyte-regulated complex	3830403N18Rik /// Xlr	1422011_s_at	6.43	6.35	6.04	7.23	6.5	6.94	6.2	6.26	6.51	7.13	6.95	6.92	6.27	6.89	0.62	1.53688	0.0812		6.32	7	0.68	1.60214	0.0061	DE
C-type lectin domain family 4, member a2	Clec4a2	1422013_at	6.92	6.8	6.9	7.56	7.51	7.57	7.22	6.21	6.46	7.29	7.1	7.54	6.87	7.55	0.67	1.59107	0.0006	DE	6.63	7.31	0.68	1.60214	0.1416
centromere protein H	Cenph	1422016_a_at	4.1	4.08	3.94	4.51	5.02	4.74	4.66	3.86	3.9	4.36	3.7	4.11	4.04	4.76	0.72	1.64718	0.0294	DE	4.14	4.06	-0.08	0.946058	0.8105
Friend leukemia integration 1	Fli1	1422024_at	7.82	7.82	7.88	8.04	8.16	8.06	7.76	8.03	7.63	8.53	8.59	8.34	7.84	8.09	0.25	1.18921	0.0093		7.81	8.49	0.68	1.60214	0.0123	DE
E26 avian leukemia oncogene 1, 5' domain	Ets1	1422027_a_at	6.39	6.06	6.01	7.11	7.28	7.33	6.14	6.66	6.28	7.24	7.02	7.1	6.15	7.24	1.09	2.12874	0.0035	DE	6.36	7.12	0.76	1.69349	0.026	DE
E26 avian leukemia oncogene 1, 5' domain	Ets1	1422028_a_at	6.41	6.2	6.18	7.28	7.41	7.59	6.29	6.49	6.15	7.33	7.21	7.22	6.26	7.43	1.16	2.23457	0.0007	DE	6.31	7.25	0.94	1.91853	0.0052	DE
ciliary neurotrophic factor /// sequence U05342 /// zinc finger protein 91	Cntf /// U05342 /// Zfp91	1422033_a_at	10.03	10.21	9.8	10.64	10.74	10.65	10.3	10.16	10.22	10.23	10.31	10.53	10.01	10.68	0.66	1.58008	0.0242	DE	10.23	10.36	0.13	1.09429	0.2846
sema domain, immunoglobulin domain (Ig), and GPI membrane anchor, (semaphorin) 7A	Sema7a	1422040_at	7.29	7.05	7.43	5.52	5.25	4.97	7.14	7.13	6.9	5.59	5.27	4.92	7.26	5.25	-2.01	0.248273	0.0009	DE	7.06	5.26	-1.8	0.287175	0.0053	DE
gap junction protein, gamma 3	Gjc3	1422042_at	6.93	6.95	6.83	7.37	7.8	7.69	7.01	7.32	6.79	5.76	5.66	5.94	6.9	7.62	0.72	1.64718	0.0237	DE	7.04	5.79	-1.25	0.420448	0.0052	DE
integrin alpha M	Itgam	1422046_at	4.69	5.11	4.6	5.79	6.18	6.25	5.34	4.5	4.46	5.61	5.11	5.62	4.8	6.07	1.27	2.41162	0.004	DE	4.77	5.45	0.68	1.60214	0.127
gamma-aminobutyric acid (GABA) B receptor, 1	Gabbr1	1422051_a_at	7.2	7.19	7.12	7.25	7.04	7.75	7.34	6.98	7.11	5.94	5.82	5.81	7.17	7.35	0.18	1.13288	0.4904		7.14	5.86	-1.29	0.408951	0.0027	DE
macrophage scavenger receptor 1	Msr1	1422062_at	6.01	6.45	6.35	7.05	7.76	7.85	6.34	6.61	6.15	6.74	6.82	7.01	6.27	7.55	1.28	2.42839	0.0202	DE	6.37	6.86	0.49	1.40444	0.0455
POU domain, class 3, transcription factor 1	Pou3f1	1422068_at	7.73	7.54	8.37	9.33	9.37	9.67	7.28	7.43	7.1	7.06	7.38	7.66	7.88	9.46	1.58	2.9897	0.0136	DE	7.27	7.37	0.1	1.07177	0.6575
thymoma viral proto-oncogene 3	Akt3	1422078_at	6.65	6.53	6.44	6.11	5.98	5.95	6.54	6.59	6.34	5.92	5.9	5.89	6.54	6.01	-0.53	0.692555	0.003		6.49	5.9	-0.59	0.664343	0.0155	DE
opioid receptor-like 1	Oprl1	1422099_a_at	5.52	5.31	5.57	4.93	4.66	4.81	5.45	5.12	5.4	4.82	4.92	4.93	5.47	4.8	-0.67	0.628507	0.0039	DE	5.32	4.89	-0.43	0.742262	0.0403
FMS-like tyrosine kinase 3 ligand /// ribosomal protein L13A	Flt3l /// Rpl13a	1422115_a_at	5.1	5.52	5.15	5.43	5.91	5.5	5.48	5.49	5.45	6.26	6.2	6.1	5.26	5.61	0.36	1.28343	0.15		5.47	6.19	0.71	1.6358	0.0027	DE
KH domain containing, RNA binding, signal transduction associated 2	Khdrbs2	1422117_s_at	7.27	7.14	7.21	6.93	5.49	6.19	7.75	7.15	7.35	5.92	6.09	5.52	7.21	6.2	-1	0.5	0.1361		7.42	5.84	-1.57	0.336808	0.003	DE
ELL associated factor 2	Eaf2	1422120_at	5.85	5.78	6.1	5.66	5.55	5.53	6.15	6.06	6.12	5.25	5.62	5.39	5.91	5.58	-0.33	0.795536	0.0605		6.11	5.42	-0.69	0.619854	0.0188	DE
protein tyrosine phosphatase, receptor type, C	Ptprc	1422124_a_at	7.83	8.17	8.21	8.78	9.33	9.5	8.91	7.71	7.69	9.3	8.98	9.31	8.07	9.2	1.13	2.18859	0.0181	DE	8.1	9.2	1.09	2.12874	0.1048
ribosomal protein L14	Rpl14	1422128_at	9.73	9.96	9.79	10.45	10.51	10.63	9.84	9.8	10.05	10.37	10.28	10.53	9.83	10.53	0.7	1.6245	0.0017	DE	9.9	10.39	0.5	1.41421	0.0097
U2AF homology motif (UHM) kinase 1	Uhmk1	1422136_at	6.13	5.89	6.1	5.95	5.56	5.54	6.19	6.23	5.73	5.48	5.62	5.18	6.04	5.68	-0.36	0.779165	0.098		6.05	5.43	-0.62	0.650671	0.0413	DE
plasminogen activator, urokinase	Plau	1422139_at	5.72	5.59	5.45	7.11	7.23	7.38	5.45	5.84	5.71	6.9	7.04	7.48	5.59	7.24	1.65	3.13834	0.0001	DE	5.67	7.14	1.47	2.77022	0.0036	DE
mannoside acetylglucosaminyltransferase 3	Mgat3	1422145_at	6.03	6.01	6.04	5.58	5.5	5.11	5.91	5.81	5.84	5.31	5.09	5.04	6.03	5.4	-0.63	0.646176	0.0487	DE	5.85	5.15	-0.71	0.61132	0.0076	DE
ankyrin repeat and SOCS box-containing 11	Asb11	1422153_a_at	6.87	6.77	6.56	5.56	4.99	5.56	7.24	6.93	6.72	5.05	5.12	5.58	6.73	5.37	-1.36	0.389582	0.0085	DE	6.96	5.25	-1.71	0.30566	0.0016	DE
calsyntenin 2	Clstn2	1422158_at	6.55	6.65	6.71	6.27	6.2	5.84	7.24	6.92	6.72	6.07	6.26	6.37	6.64	6.1	-0.53	0.692555	0.0448		6.96	6.23	-0.73	0.602904	0.0223	DE
POU domain, class 3, transcription factor 4	Pou3f4	1422164_at	9.44	9.37	9.43	10.07	9.85	9.83	9.1	9.76	9.22	10.36	10.31	10.07	9.41	9.92	0.5	1.41421	0.0166		9.36	10.25	0.89	1.85318	0.0329	DE
C-type lectin domain family 2, member i	Clec2i	1422166_at	3.75	3.72	3.61	4.26	4.62	4.51	3.98	3.85	3.78	3.83	4.11	4.26	3.69	4.46	0.77	1.70527	0.0102	DE	3.87	4.07	0.2	1.1487	0.2572
brain derived neurotrophic factor	Bdnf	1422168_a_at	6.54	7.68	6.53	7.83	6.58	6.19	6.33	6.39	6.17	7.22	7.73	7.98	6.92	6.87	-0.05	0.965936	0.9403		6.3	7.64	1.35	2.54912	0.0197	DE
adenylate kinase 1	Ak1	1422184_a_at	10.08	9.87	9.95	9.31	9.07	8.96	10.27	10.05	9.98	8.86	8.94	8.75	9.97	9.11	-0.85	0.554785	0.0044	DE	10.1	8.85	-1.25	0.420448	0.0007	DE
cytochrome b5 reductase 3	Cyb5r3	1422185_a_at	9.24	9.31	9.44	11.23	11.37	11.36	9.24	9.37	9.41	10.81	10.91	11	9.33	11.32	1.99	3.97237	0	DE	9.34	10.91	1.57	2.96905	0	DE
cytochrome b5 reductase 3	Cyb5r3	1422186_s_at	10.65	10.73	10.93	12.31	12.39	12.48	10.72	10.77	10.77	11.9	12.07	12.15	10.77	12.39	1.62	3.07375	0.0003	DE	10.75	12.04	1.29	2.44528	0.0022	DE
CD200 receptor 1	Cd200r1	1422191_at	4.62	4.62	4.8	5.58	5.63	6.03	4.95	4.7	4.88	5.51	5.32	5.62	4.68	5.75	1.07	2.09943	0.0088	DE	4.84	5.48	0.64	1.55833	0.0055	DE
potassium voltage-gated channel, shaker-related subfamily, member 2	Kcna2	1422197_at	6.65	6.46	6.31	5.81	5.8	5.63	6.76	6.6	6.23	5.37	5.44	5.63	6.47	5.75	-0.73	0.602904	0.0062	DE	6.53	5.48	-1.05	0.482968	0.01	DE
guanine nucleotide binding protein (G protein), beta 5	Gnb5	1422208_a_at	9.99	10.08	9.96	9.34	9.02	8.82	10.3	10.21	9.98	8.97	9.17	9.2	10.01	9.06	-0.95	0.517632	0.0198	DE	10.16	9.11	-1.05	0.482968	0.0013	DE
forkhead box D3	Foxd3	1422210_at	6.86	6.94	7.03	9.06	9.27	9.55	6.67	6.82	6.47	8.97	8.82	9.35	6.94	9.29	2.35	5.09824	0.0016	DE	6.65	9.05	2.39	5.24157	0.0005	DE
midline 2	Mid2	1422216_at	6.19	6.43	6.3	7.29	7.64	7.67	6.28	6.25	6.21	6.79	6.82	6.91	6.31	7.53	1.23	2.34567	0.0025	DE	6.25	6.84	0.59	1.50525	0.0006	DE
TGFB-induced factor homeobox 1	Tgif1	1422286_a_at	7.11	7.13	7.08	8.18	8.27	8.19	6.89	7.08	7.02	7.81	8.14	8.3	7.11	8.21	1.11	2.15846	0.0001	DE	7	8.08	1.09	2.12874	0.0094	DE
potassium channel tetramerisation domain containing 1	Kctd1	1422293_a_at	7.48	7.64	7.62	6.99	7.13	7.13	7.76	7.49	7.49	6.56	6.4	6.7	7.58	7.08	-0.5	0.707107	0.002		7.58	6.55	-1.03	0.48971	0.0012	DE
ferritin light chain 1 /// predicted gene, 20746 /// ferritin light chain 1-like /// ferritin light chain 1-like /// microRNA 692-1	Ftl1 /// Gm20746 /// LOC100862446 /// LOC101056386 /// Mir692-1	1422301_at	8.16	8	8.29	8.72	8.75	8.87	8.13	8.15	8.16	8.74	8.64	8.57	8.15	8.78	0.63	1.54756	0.0064	DE	8.15	8.65	0.5	1.41421	0.0079
lectin, galactose binding, soluble 7	Lgals7	1422308_a_at	4.98	4.96	5.18	5.93	5.81	6.09	4.98	4.99	4.84	5.1	5.14	5.25	5.04	5.94	0.9	1.86607	0.0012	DE	4.94	5.16	0.23	1.17283	0.0267
neurotrophic tyrosine kinase, receptor, type 3	Ntrk3	1422329_a_at	7.15	7.36	7.36	7.25	7.61	7.61	7.44	7.36	6.99	7.94	7.97	7.71	7.29	7.49	0.2	1.1487	0.2396		7.26	7.87	0.61	1.52626	0.0281	DE
calmodulin 1 /// calmodulin 2 /// calmodulin 3	Calm1 /// Calm2 /// Calm3	1422414_a_at	12.58	12.68	12.62	12.07	11.86	11.77	12.61	12.55	12.66	12.05	11.84	12	12.63	11.9	-0.73	0.602904	0.0091	DE	12.61	11.96	-0.64	0.641713	0.003	DE
acyl-CoA synthetase bubblegum family member 1	Acsbg1	1422428_at	7.38	7.21	7	7.84	7.83	8.36	7.02	7.5	8.1	8.45	8.66	8.36	7.2	8.01	0.81	1.75321	0.0236	DE	7.54	8.49	0.95	1.93187	0.0836
ring finger protein 14	Rnf14	1422429_at	11.07	11.06	11.45	10.51	10.28	10.23	11.25	11.17	11.08	10.18	10.17	10.19	11.19	10.34	-0.85	0.554785	0.0077	DE	11.17	10.18	-0.99	0.503478	0.0022	DE
fidgetin-like 1	Fignl1	1422430_at	5.74	5.85	5.43	7.54	8.11	8.4	7.31	6.3	6.05	6.24	5.97	6.82	5.67	8.02	2.34	5.06303	0.004	DE	6.55	6.34	-0.21	0.864537	0.6751
melanoma antigen, family E, 1	Magee1	1422431_at	11.19	11.33	11.09	9.93	9.27	9.09	11.34	11.06	10.86	9.36	9.04	9.4	11.2	9.43	-1.77	0.293209	0.0149	DE	11.09	9.27	-1.82	0.283221	0.0007	DE
collagen, type V, alpha 2	Col5a2	1422437_at	9.87	9.25	9.34	11.54	11.72	11.78	10.49	9.59	9.66	11.34	11.37	11.67	9.49	11.68	2.19	4.56305	0.0036	DE	9.91	11.46	1.55	2.92817	0.0227	DE
cyclin-dependent kinase 4 /// cyclin-dependent kinase 4-like	Cdk4 /// LOC640611	1422439_a_at	8.27	8.18	8.5	9.19	9.35	9.64	8.23	8.29	8.42	9.01	8.85	9.07	8.32	9.39	1.08	2.11404	0.0037	DE	8.31	8.98	0.66	1.58008	0.0017	DE
cyclin-dependent kinase 4 /// cyclin-dependent kinase 4-like	Cdk4 /// LOC640611	1422440_at	8.48	8.74	8.67	9.53	9.99	9.83	8.75	8.88	8.87	9.16	9.37	9.45	8.63	9.78	1.15	2.21914	0.0041	DE	8.83	9.33	0.49	1.40444	0.0157
cyclin-dependent kinase 4 /// cyclin-dependent kinase 4-like	Cdk4 /// LOC640611	1422441_x_at	8.79	8.83	8.85	9.63	9.99	9.96	8.78	8.92	8.99	9.28	9.45	9.57	8.82	9.86	1.04	2.05623	0.0108	DE	8.9	9.43	0.54	1.45397	0.0085
integrin alpha 6	Itga6	1422444_at	10.53	10.32	10.45	11.18	11.38	11.56	10.61	10.65	10.32	10.77	10.56	10.73	10.43	11.37	0.94	1.91853	0.0042	DE	10.53	10.69	0.16	1.11729	0.2736
integrin alpha 6	Itga6	1422445_at	11.41	11.43	11.24	11.96	12.11	12.23	11.46	11.48	11.3	11.38	11.31	11.65	11.36	12.1	0.74	1.67018	0.0022	DE	11.41	11.45	0.03	1.02101	0.7958
N-ethylmaleimide sensitive fusion protein	Nsf	1422455_s_at	10.74	10.62	10.68	9.59	8.79	8.92	11.17	10.86	10.38	9.24	8.77	8.65	10.68	9.1	-1.58	0.334482	0.022	DE	10.8	8.89	-1.92	0.264255	0.0034	DE
N-ethylmaleimide sensitive fusion protein	Nsf	1422456_at	11.39	11.52	11.36	10.03	9.35	9.4	11.66	11.43	11.35	9.55	9.14	9.44	11.42	9.59	-1.83	0.281265	0.011	DE	11.48	9.38	-2.1	0.233258	0.0003	DE
mitotic spindle assembly checkpoint protein MAD2A-like /// MAD2 mitotic arrest deficient-like 1	LOC100045924 /// Mad2l1	1422460_at	8.64	8.82	8.66	9.23	9.43	9.43	8.99	8.67	8.7	8.95	8.73	9.04	8.71	9.36	0.66	1.58008	0.0019	DE	8.79	8.91	0.12	1.08673	0.4324
ubiquitin-conjugating enzyme E2T (putative)	Ube2t	1422462_at	5.22	5.26	4.79	6.31	6.56	6.83	5.64	4.59	4.96	4.95	4.47	5.21	5.09	6.57	1.48	2.78949	0.0023	DE	5.06	4.88	-0.19	0.876606	0.6485
TANK-binding kinase 1	Tbk1	1422469_at	9.18	9.45	9.25	8.84	8.59	8.68	9.12	9	9.19	8.69	8.42	8.84	9.29	8.7	-0.59	0.664343	0.0058	DE	9.1	8.65	-0.45	0.732043	0.0488
BCL2/adenovirus E1B interacting protein 3	Bnip3	1422470_at	11.34	11.47	11.53	10.92	10.56	10.7	11.33	11.3	11.31	10.77	10.63	10.54	11.45	10.73	-0.72	0.607097	0.0085	DE	11.31	10.65	-0.67	0.628507	0.009	DE
peroxisomal membrane protein PEX13-like /// peroxisomal biogenesis factor 13	LOC101056392 /// Pex13	1422472_at	7.58	7.85	7.5	6.96	7.05	6.89	7.81	7.64	7.76	7.23	6.82	7.3	7.64	6.97	-0.68	0.624165	0.0127	DE	7.74	7.12	-0.62	0.650671	0.0422	DE
acyl-CoA synthetase short-chain family member 2	Acss2	1422478_a_at	10.38	10.44	10.14	9.64	8.63	8.9	10.36	9.87	10.07	8.97	8.46	8.92	10.32	9.06	-1.26	0.417544	0.0429	DE	10.1	8.78	-1.32	0.400535	0.0039	DE
acyl-CoA synthetase short-chain family member 2	Acss2	1422479_at	9.49	9.81	9.59	8.73	8.18	7.95	9.84	9.6	9.57	8.13	8	8.17	9.63	8.29	-1.34	0.395021	0.0172	DE	9.67	8.1	-1.57	0.336808	0.0003	DE
cytochrome c, somatic	Cycs	1422483_a_at	12.25	12.22	12.25	12.24	12.02	12.08	12.49	12.39	12.4	11.62	11.41	11.39	12.24	12.11	-0.13	0.913831	0.1911		12.43	11.47	-0.95	0.517632	0.002	DE
cytochrome c, somatic	Cycs	1422484_at	12.71	12.64	12.76	12.31	12.06	12.19	12.79	12.66	12.78	11.96	11.73	11.75	12.7	12.19	-0.52	0.697372	0.0085		12.74	11.81	-0.93	0.524858	0.0013	DE
BCL2/adenovirus E1B interacting protein 2	Bnip2	1422490_at	10.99	10.86	11.02	11.48	11.47	11.62	10.66	10.86	10.98	11.47	11.51	11.44	10.96	11.52	0.57	1.48452	0.0012		10.83	11.47	0.64	1.55833	0.017	DE
BCL2/adenovirus E1B interacting protein 2	Bnip2	1422491_a_at	9.7	9.62	9.61	10.42	10.51	10.44	9.42	9.68	9.69	10.29	10.38	10.26	9.64	10.46	0.81	1.75321	0	DE	9.6	10.31	0.71	1.6358	0.0075	DE
LIM domain and actin binding 1	Lima1	1422499_at	9.65	9.41	9.56	9.77	9.52	9.71	9.02	9.33	9.4	9.97	9.99	9.86	9.54	9.67	0.13	1.09429	0.2859		9.25	9.94	0.69	1.61328	0.0186	DE
isocitrate dehydrogenase 3 (NAD+) alpha	Idh3a	1422500_at	9.31	9.51	9.49	8.19	7.62	7.71	9.6	9.41	9.34	7.54	7.18	7.68	9.44	7.84	-1.6	0.329877	0.0065	DE	9.45	7.47	-1.98	0.25349	0.0013	DE
isocitrate dehydrogenase 3 (NAD+) alpha	Idh3a	1422501_s_at	9.64	9.69	9.68	8.5	8.24	8.36	9.87	9.89	9.64	8.06	7.84	8.11	9.67	8.37	-1.3	0.406126	0.0024	DE	9.8	8	-1.8	0.287175	0.0001	DE
poly (ADP-ribose) polymerase family, member 1	Parp1	1422503_s_at	8.43	9.05	8.52	8.26	8.63	8.37	9.08	8.96	8.72	8.06	8.24	8.64	8.67	8.42	-0.25	0.840896	0.3444		8.92	8.31	-0.61	0.655197	0.05	DE
cystatin B	Cstb	1422507_at	10.58	10.59	10.51	11.26	11.45	11.45	10.77	10.76	10.81	11.1	11.15	11.14	10.56	11.39	0.83	1.77769	0.0023	DE	10.78	11.13	0.35	1.27456	0.0001
cyclin F	Ccnf	1422513_at	4.64	4.88	4.36	5.51	5.7	6.26	5.67	4.47	4.9	4.87	5.05	5.13	4.63	5.82	1.2	2.2974	0.0156	DE	5.01	5.02	0	1	0.9934
AE binding protein 1	Aebp1	1422514_at	9.85	9.84	9.8	10.59	10.66	10.7	9.67	9.97	9.73	10.79	10.93	11.12	9.83	10.65	0.82	1.76541	0.0002	DE	9.79	10.95	1.16	2.23457	0.001	DE
neurofilament, medium polypeptide	Nefm	1422520_at	13.29	13.43	13.38	12.28	11.05	10.79	13.27	13.13	13.16	11.22	9.08	9.46	13.37	11.37	-1.99	0.251739	0.0482	DE	13.19	9.92	-3.27	0.103665	0.0379	DE
dynactin 1	Dctn1	1422521_at	9.04	9.02	9.49	8.34	8.24	8.32	9.06	9.23	8.92	8.36	8.4	8.2	9.18	8.3	-0.88	0.543367	0.0252	DE	9.07	8.32	-0.75	0.594604	0.0036	DE
premelanosome protein	Pmel	1422523_at	7.58	8.11	7.78	7.8	8.01	7.35	7.78	7.68	7.38	6.49	6.72	6.14	7.82	7.72	-0.1	0.933033	0.7		7.61	6.45	-1.16	0.447513	0.0066	DE
zinc finger protein 36, C3H type-like 1	Zfp36l1	1422528_a_at	9.19	9.56	9.76	10.04	10.11	10.13	9.51	9.72	9.5	10.63	10.57	10.23	9.5	10.09	0.59	1.50525	0.068		9.58	10.48	0.9	1.86607	0.0068	DE
peripherin	Prph	1422530_at	6.22	6.98	6.76	7.89	8.58	8.64	6.71	7.17	6.76	7.7	7.79	8.3	6.65	8.37	1.72	3.29436	0.0066	DE	6.88	7.93	1.05	2.07053	0.013	DE
cytochrome P450, family 51	Cyp51	1422534_at	5.77	5.54	5.24	5.18	5.22	5.16	5.66	5.79	5.68	4.88	5.17	5.22	5.52	5.19	-0.33	0.795536	0.1628		5.71	5.09	-0.62	0.650671	0.0178	DE
cyclin E2	Ccne2	1422535_at	6.81	6.88	6.9	7.65	7.55	8.03	7.25	6.61	7.01	6	5.7	5.92	6.86	7.74	0.88	1.84038	0.0234	DE	6.96	5.87	-1.08	0.473029	0.0151	DE
exostoses (multiple)-like 2	Extl2	1422538_at	11.75	11.66	11.75	10.77	10.48	10.55	11.77	11.72	11.59	10.62	10.55	10.43	11.72	10.6	-1.12	0.460094	0.0029	DE	11.69	10.53	-1.16	0.447513	0.0001	DE
exostoses (multiple)-like 2	Extl2	1422539_at	10.22	10.4	9.96	9.66	9.54	9.35	10.39	10.29	10.23	9.35	9.34	9.54	10.19	9.52	-0.68	0.624165	0.0156	DE	10.3	9.41	-0.89	0.539614	0.0006	DE
G protein-coupled receptor 34	Gpr34	1422542_at	6.55	6.26	5.32	8.55	7.59	7.84	6.29	6.37	6.95	8.96	8.59	9	6.04	7.99	1.95	3.86375	0.0161	DE	6.54	8.85	2.31	4.95883	0.0016	DE
myosin X	Myo10	1422544_at	7.72	8.1	7.74	8.7	9.05	8.83	7.68	8.22	8.07	8.58	8.63	9.07	7.85	8.86	1.01	2.01391	0.0037	DE	7.99	8.76	0.77	1.70527	0.0264	DE
dehydrodolichyl diphosphate synthase	Dhdds	1422548_at	6.86	7.02	6.79	6.38	6.09	6.29	7.02	6.95	7.11	6.37	6.15	6.65	6.89	6.25	-0.64	0.641713	0.0051	DE	7.03	6.39	-0.64	0.641713	0.0377	DE
microtubule-associated protein 6	Map6	1422550_a_at	8.12	8.39	8.49	8.1	8.38	8.59	8.38	8.18	8.06	7.58	7.15	7.45	8.33	8.36	0.02	1.01396	0.9034		8.21	7.39	-0.81	0.570382	0.0085	DE
phosphatase and tensin homolog	Pten	1422553_at	10.9	10.58	10.8	11.47	11.4	11.78	10.74	10.62	10.64	11.5	11.29	11.37	10.76	11.55	0.79	1.72907	0.007	DE	10.67	11.39	0.72	1.64718	0.0014	DE
guanine nucleotide binding protein, alpha 13	Gna13	1422556_at	9.17	9.16	9.19	10.01	10.05	10.36	9.57	9.58	9.26	10.3	10.16	9.87	9.17	10.14	0.97	1.95884	0.0124	DE	9.47	10.11	0.64	1.55833	0.0188	DE
guanidinoacetate methyltransferase	Gamt	1422558_at	7.47	7.62	7.23	9.13	9.57	9.68	7.67	7.81	7.73	8.74	8.97	9.19	7.44	9.46	2.02	4.05584	0.0011	DE	7.74	8.97	1.23	2.34567	0.0067	DE
a disintegrin-like and metallopeptidase (reprolysin type) with thrombospondin type 1 motif, 5 (aggrecanase-2)	Adamts5	1422561_at	10.47	10.27	10.35	9.57	9.65	9.68	10.56	10.44	10.38	9.46	9.11	9.26	10.36	9.63	-0.73	0.602904	0.0013	DE	10.46	9.28	-1.18	0.441351	0.0019	DE
Ras-related associated with diabetes	Rrad	1422562_at	5.82	5.71	6.15	6.62	6.42	6.48	5.64	5.99	6.11	6.9	6.97	7.23	5.89	6.51	0.61	1.52626	0.0282	DE	5.91	7.03	1.12	2.17347	0.0041	DE
actin-like 6B	Actl6b	1422564_at	6.36	6.14	6.29	5.38	5.24	4.65	6.11	6.13	5.91	4.61	4.68	4.8	6.26	5.09	-1.17	0.444421	0.0268	DE	6.05	4.7	-1.35	0.392292	0.0002	DE
family with sequence similarity 129, member A	Fam129a	1422567_at	6.37	6.85	6.53	7.25	7.44	7.37	6.85	6.51	6.48	7.61	7.54	8.14	6.58	7.35	0.77	1.70527	0.0206	DE	6.61	7.76	1.15	2.21914	0.0107	DE
nuclear distribution gene E-like homolog 1 (A. nidulans)	Ndel1	1422568_at	11.97	12.1	12.28	10.93	10.92	10.85	11.99	12.12	12.02	10.9	10.98	10.87	12.12	10.9	-1.22	0.429283	0.0033	DE	12.04	10.92	-1.13	0.456916	0	DE
thrombospondin 2	Thbs2	1422571_at	8.27	7.94	7.44	10.23	10.6	10.68	7.64	7.41	7.96	8.91	8.44	8.96	7.88	10.5	2.62	6.1475	0.002	DE	7.67	8.77	1.1	2.14355	0.0088	DE
ras homolog gene family, member G	Rhog	1422572_at	8.05	8.14	8.33	9.31	9.55	9.83	8.19	8.32	8.42	9.11	9.26	9.4	8.17	9.56	1.39	2.62079	0.0034	DE	8.31	9.26	0.95	1.93187	0.0011	DE
endothelin converting enzyme-like 1	Ecel1	1422586_at	4.54	5.16	4.89	7.59	8.02	8.86	5.07	5.32	4.85	7.23	7.19	7.54	4.86	8.16	3.29	9.78112	0.0048	DE	5.08	7.32	2.24	4.72397	0.0003	DE
RAB3A, member RAS oncogene family	Rab3a	1422589_at	9.78	9.94	10.29	8.22	7.51	7.43	10.17	10	9.75	7.72	7.64	7.69	10	7.72	-2.28	0.205898	0.0032	DE	9.97	7.68	-2.29	0.204476	0.0021	DE
cyclin-dependent kinase 5	Cdk5	1422590_at	7.83	7.92	7.56	7.62	7.77	7.3	8.41	8.05	7.93	7.38	7.56	7.46	7.77	7.56	-0.21	0.864537	0.3085		8.13	7.47	-0.66	0.632878	0.0324	DE
transcription elongation factor B (SIII), polypeptide 3	Tceb3	1422591_at	6.85	6.63	6.87	7.67	7.66	7.91	6.77	6.9	6.83	7.41	7.63	7.57	6.78	7.75	0.96	1.94531	0.001	DE	6.83	7.54	0.7	1.6245	0.0021	DE
catenin (cadherin associated protein), delta 2	Ctnnd2	1422592_at	9.51	9.44	9.35	8.85	8.17	8.34	9.45	9.23	9.55	9.05	8.6	8.67	9.43	8.45	-0.98	0.50698	0.0354	DE	9.41	8.77	-0.64	0.641713	0.0247	DE
calsequestrin 1	Casq1	1422598_at	8.26	8.15	8.21	7.21	7.49	7.31	7.79	7.72	7.52	6.67	6.76	6.91	8.21	7.34	-0.87	0.547147	0.004	DE	7.68	6.78	-0.9	0.535887	0.0012	DE
RAS protein-specific guanine nucleotide-releasing factor 1	Rasgrf1	1422600_at	6.92	6.89	6.34	5.97	4.58	5.07	6.75	5.95	7.34	4.58	5.44	4.59	6.72	5.21	-1.51	0.351111	0.0477	DE	6.68	4.87	-1.81	0.285191	0.0257	DE
ribonuclease, RNase A family 4	Rnase4	1422603_at	11.48	11.35	11.33	12.2	12.19	12.28	11.41	11.3	11.67	12.35	12.21	12.26	11.39	12.22	0.84	1.79005	0.0004	DE	11.46	12.27	0.81	1.75321	0.0102	DE
cAMP-regulated phosphoprotein 19	Arpp19	1422608_at	8.93	8.99	9.07	9.6	9.72	9.86	8.86	8.94	9.04	9.5	9.45	9.45	9	9.73	0.73	1.65864	0.0031	DE	8.95	9.47	0.52	1.43396	0.0058
hexokinase 2	Hk2	1422612_at	7.63	7.93	7.57	8.31	8.37	8.22	7.98	7.7	8.09	8.7	8.71	9.02	7.71	8.3	0.59	1.50525	0.0222	DE	7.92	8.81	0.89	1.85318	0.0049	DE
biogenesis of lysosome-related organelles complex-1, subunit 1 /// retinol dehydrogenase 5	Bloc1s1 /// Rdh5	1422614_s_at	10.86	10.66	10.71	11.44	11.42	11.33	10.78	10.81	10.89	11.11	11.25	10.97	10.74	11.4	0.65	1.56917	0.002	DE	10.83	11.11	0.28	1.21419	0.0569
mitogen-activated protein kinase kinase kinase kinase 4	Map4k4	1422615_at	8.76	8.54	8.7	10.04	10.17	10.33	8.51	8.62	8.64	9.65	9.69	9.48	8.67	10.18	1.51	2.8481	0.0002	DE	8.59	9.61	1.02	2.02792	0.0005	DE
phosphatidic acid phosphatase type 2A	Ppap2a	1422619_at	11.37	11.55	11.28	11.91	12.17	12.03	11.3	11.41	11.34	11.01	10.99	11.36	11.4	12.04	0.64	1.55833	0.0044	DE	11.35	11.12	-0.23	0.852635	0.1896
McKusick-Kaufman syndrome	Mkks	1422627_a_at	10.25	10.18	10.19	9.72	9.4	9.52	10.27	10.07	10.21	9.28	9.3	9.17	10.21	9.55	-0.66	0.632878	0.0155	DE	10.18	9.25	-0.93	0.524858	0.0004	DE
family with sequence similarity 111, member A	Fam111a	1422628_at	6.96	6.92	6.69	7.81	8.43	8.84	7.44	6.82	6.48	7.16	6.95	7.67	6.86	8.36	1.5	2.82843	0.0299	DE	6.91	7.26	0.35	1.27456	0.3855
shroom family member 3	Shroom3	1422629_s_at	9	8.99	8.97	9.72	9.81	10	8.71	8.97	9.06	9.47	9.32	9.72	8.99	9.84	0.86	1.81504	0.0086	DE	8.91	9.5	0.59	1.50525	0.0202	DE
aryl-hydrocarbon receptor	Ahr	1422631_at	9.87	9.84	9.87	10.44	10.2	10.42	9.74	9.76	9.76	10.44	10.21	10.67	9.86	10.35	0.49	1.40444	0.0219		9.75	10.44	0.69	1.61328	0.0351	DE
acetylcholinesterase	Ache	1422635_at	7.88	7.41	7.73	6.62	4.7	5.57	8.12	7.16	7.2	5.77	4.45	4.58	7.67	5.63	-2.04	0.243164	0.059		7.49	4.93	-2.56	0.169576	0.0099	DE
Ras association (RalGDS/AF-6) domain family member 5	Rassf5	1422637_at	8.21	8.67	8.17	7.42	6.98	6.76	8.75	8.41	8.17	6.83	6.65	7.18	8.35	7.05	-1.3	0.406126	0.0074	DE	8.44	6.89	-1.56	0.339151	0.0025	DE
Ras association (RalGDS/AF-6) domain family member 5	Rassf5	1422638_s_at	9.49	9.6	9.24	8.63	8.22	8.22	9.77	9.33	9.27	8.36	8.07	8.32	9.44	8.36	-1.09	0.469761	0.004	DE	9.46	8.25	-1.21	0.432269	0.0057	DE
CDC42 effector protein (Rho GTPase binding) 3	Cdc42ep3	1422642_at	10	9.84	10.02	9.35	8.99	8.81	9.8	10	9.72	9.06	9.22	9.23	9.95	9.05	-0.9	0.535887	0.0198	DE	9.84	9.17	-0.67	0.628507	0.0042	DE
monooxygenase, DBH-like 1	Moxd1	1422643_at	9.83	10.06	9.9	10.67	10.63	10.63	9.86	10.54	10.45	10.85	11.1	11.02	9.93	10.64	0.71	1.6358	0.0072	DE	10.28	10.99	0.71	1.6358	0.0674
SH3-binding domain glutamic acid-rich protein	Sh3bgr	1422644_at	8.72	8.97	8.59	7.71	5.67	6.01	9.23	8.46	8.48	6.58	4.9	4.71	8.76	6.46	-2.3	0.203063	0.0638		8.72	5.4	-3.33	0.0994421	0.0182	DE
hemochromatosis	Hfe	1422645_at	8.58	8.91	8.37	9.08	9.29	9.02	8.42	8.64	8.8	9.36	9.23	9.7	8.62	9.13	0.51	1.42405	0.0634		8.62	9.43	0.81	1.75321	0.0119	DE
solute carrier family 7 (cationic amino acid transporter, y+ system), member 2	Slc7a2	1422648_at	7.58	7.97	7.45	6.4	6.62	6.21	6.97	7.3	7.24	6.47	5.93	6.96	7.67	6.41	-1.26	0.417544	0.0039	DE	7.17	6.45	-0.72	0.607097	0.1262
protein-L-isoaspartate (D-aspartate) O-methyltransferase 1	Pcmt1	1422665_a_at	10.14	10.14	10.15	9.42	9.16	9.3	10.12	10.04	10.02	9.17	9.17	9.27	10.14	9.29	-0.85	0.554785	0.0076	DE	10.06	9.2	-0.86	0.550953	0	DE
N-acetylated alpha-linked acidic dipeptidase 2	Naalad2	1422671_s_at	8.22	8.64	7.91	8.85	8.96	8.71	8.23	8.71	8.52	8.96	9.22	9.54	8.26	8.84	0.58	1.49485	0.0977		8.49	9.24	0.75	1.68179	0.0274	DE
SWI/SNF related, matrix associated, actin dependent regulator of chromatin, subfamily e, member 1	Smarce1	1422675_at	8.47	8.47	8.24	8.84	9.05	9.09	8.23	8.4	8.4	8.98	8.84	9.01	8.39	8.99	0.6	1.51572	0.0053	DE	8.34	8.94	0.6	1.51572	0.0015	DE
neuroblastoma ras oncogene	Nras	1422687_at	10.21	10.11	10.06	11.02	11.1	11.22	9.99	10.12	10.21	10.39	10.4	10.61	10.13	11.11	0.99	1.98618	0.0003	DE	10.11	10.47	0.36	1.28343	0.0205
neuroblastoma ras oncogene	Nras	1422688_a_at	6.8	6.74	6.85	8.06	8.46	8.43	6.63	6.64	6.76	7.32	7.42	7.61	6.8	8.32	1.52	2.86791	0.0049	DE	6.68	7.45	0.77	1.70527	0.0043	DE
SUB1 homolog (S. cerevisiae)	Sub1	1422692_at	10.83	10.84	10.87	10.12	9.82	9.66	10.95	10.97	10.89	10.24	10.28	9.93	10.85	9.87	-0.98	0.50698	0.0178	DE	10.94	10.15	-0.79	0.578344	0.0157	DE
tweety homolog 1 (Drosophila)	Ttyh1	1422694_at	8.89	8.9	8.82	9.56	9.65	10.11	8.6	8.83	9.26	9.55	9.58	9.41	8.87	9.77	0.9	1.86607	0.0314	DE	8.9	9.51	0.62	1.53688	0.077
tweety homolog 1 (Drosophila)	Ttyh1	1422695_at	8.95	8.75	8.68	9.61	9.38	9.86	8.3	8.59	9.18	9.47	9.44	9.46	8.79	9.62	0.82	1.76541	0.012	DE	8.69	9.46	0.77	1.70527	0.0975
prostate transmembrane protein, androgen induced 1	Pmepa1	1422705_at	7.64	7.23	7.89	8.35	8.33	8.72	7.28	7.21	7.5	8.94	8.79	8.74	7.59	8.47	0.88	1.84038	0.0245	DE	7.33	8.82	1.49	2.80889	0.0003	DE
prostate transmembrane protein, androgen induced 1	Pmepa1	1422706_at	9.1	9.03	9.09	9.86	9.94	10.13	8.91	8.99	9.07	10.3	10.1	10.34	9.07	9.98	0.9	1.86607	0.005	DE	8.99	10.25	1.26	2.39496	0.0004	DE
phosphoinositide-3-kinase, catalytic, gamma polypeptide	Pik3cg	1422707_at	6.29	5.98	6.67	6.98	7.08	7.33	6.46	6.24	6.03	7.06	7.26	7.44	6.31	7.13	0.82	1.76541	0.0358	DE	6.24	7.25	1.01	2.01391	0.0038	DE
phosphoinositide-3-kinase, catalytic, gamma polypeptide	Pik3cg	1422708_at	4.66	4.93	4.81	5.44	5.58	5.58	4.99	4.87	4.65	5.96	5.74	6.07	4.8	5.53	0.73	1.65864	0.0029	DE	4.84	5.92	1.09	2.12874	0.0014	DE
calcium channel, voltage-dependent, T type, alpha 1H subunit	Cacna1h	1422710_a_at	5.1	5.41	5.31	6.55	7.08	7.54	5.32	5.29	4.98	6.22	6.19	6.57	5.27	7.06	1.78	3.43426	0.0173	DE	5.2	6.33	1.13	2.18859	0.0024	DE
ISL1 transcription factor, LIM/homeodomain	Isl1	1422720_at	11.31	11	11.55	9.15	8.82	8.5	10.83	11.05	10.83	8.49	8.68	8.48	11.29	8.82	-2.46	0.181747	0.0006	DE	10.9	8.55	-2.35	0.196146	0	DE
inhibin alpha	Inha	1422728_at	6.59	6.12	6.49	5.9	5.72	5.75	6.53	6.29	6.17	6	6.23	5.74	6.4	5.79	-0.61	0.655197	0.0371	DE	6.33	5.99	-0.34	0.790041	0.1324
LIM domains containing 1	Limd1	1422730_at	8.84	8.88	9.05	9.62	9.79	9.88	8.73	8.87	8.89	9.53	9.66	9.7	8.92	9.76	0.84	1.79005	0.0012	DE	8.83	9.63	0.8	1.7411	0.0004	DE
LIM domains containing 1	Limd1	1422731_at	9.78	9.53	9.98	10.32	10.28	10.5	9.36	9.56	9.69	10.21	10.35	10.3	9.76	10.37	0.6	1.51572	0.0259	DE	9.54	10.29	0.75	1.68179	0.0078	DE
discoidin domain receptor family, member 2	Ddr2	1422738_at	7.83	7.56	8.02	7.93	7.7	8.03	7.68	7.88	7.79	8.5	8.49	8.32	7.8	7.89	0.08	1.05702	0.6431		7.78	8.44	0.65	1.56917	0.0014	DE
tumor necrosis factor receptor superfamily, member 21	Tnfrsf21	1422740_at	7.45	7.67	7.77	6.86	6.97	6.77	7.73	7.44	7.47	6.29	6.63	6.46	7.63	6.87	-0.76	0.590496	0.0045	DE	7.55	6.46	-1.09	0.469761	0.0013	DE
checkpoint kinase 2	Chek2	1422747_at	5.77	5.91	5.67	6.34	6.83	6.74	6.13	5.77	5.65	6.18	6.23	6.43	5.78	6.64	0.85	1.8025	0.0166	DE	5.85	6.28	0.43	1.34723	0.0769
zinc finger E-box binding homeobox 2	Zeb2	1422748_at	9.39	9.16	9.23	11.58	11.55	11.83	9.78	9.86	9.29	11.7	11.55	11.39	9.26	11.65	2.39	5.24157	0	DE	9.64	11.55	1.9	3.73213	0.0026	DE
transducin-like enhancer of split 1, homolog of Drosophila E(spl)	Tle1	1422751_at	9.87	9.9	9.98	10.23	10.39	10.41	9.75	9.91	9.85	10.55	10.48	10.53	9.92	10.34	0.43	1.34723	0.0061		9.84	10.52	0.68	1.60214	0.0014	DE
polymerase (RNA) III (DNA directed) polypeptide K	Polr3k	1422753_a_at	7.06	7.09	6.93	7.53	7.67	7.7	7.09	7.19	7.33	6.87	7.22	7.31	7.03	7.63	0.61	1.52626	0.0011	DE	7.2	7.13	-0.07	0.952638	0.6748
Bruton agammaglobulinemia tyrosine kinase	Btk	1422755_at	5.92	5.69	5.43	6.63	7.13	7.3	6.19	5.57	5.75	6.39	6.66	6.73	5.68	7.02	1.34	2.53151	0.0075	DE	5.84	6.59	0.76	1.69349	0.0344	DE
carbohydrate sulfotransferase 2	Chst2	1422758_at	9.17	9.04	9.4	8.69	8.07	8.72	9.51	9.09	9.12	8.35	8.2	8.01	9.2	8.49	-0.71	0.61132	0.0593		9.24	8.19	-1.05	0.482968	0.0044	DE
microtubule-associated protein, RP/EB family, member 1	Mapre1	1422764_at	10.02	10.11	9.79	10.63	10.76	10.87	9.89	9.87	10	10.34	10.3	10.56	9.97	10.75	0.78	1.71713	0.0037	DE	9.92	10.4	0.48	1.39474	0.0137
microtubule-associated protein, RP/EB family, member 1	Mapre1	1422765_at	7.36	6.83	7.35	8.09	7.7	8.2	7.12	7.15	6.93	8.1	7.99	7.86	7.18	8	0.82	1.76541	0.0251	DE	7.07	7.98	0.92	1.89212	0.0007	DE
synaptotagmin binding, cytoplasmic RNA interacting protein	Syncrip	1422769_at	7.06	7.29	6.98	7.75	7.99	7.97	7.19	7.29	7.09	7.5	7.57	7.78	7.11	7.9	0.79	1.72907	0.0031	DE	7.19	7.62	0.43	1.34723	0.0179
SMAD family member 6	Smad6	1422771_at	9.53	9.43	9.72	9.53	9.31	9.43	9.04	9.47	9.44	9.89	10.05	9.92	9.56	9.42	-0.14	0.907519	0.2727		9.32	9.95	0.64	1.55833	0.0328	DE
myelin transcription factor 1	Myt1	1422773_at	6.66	6.73	6.73	5.31	5.21	4.68	6.67	6.49	6.44	4.69	5.07	4.74	6.71	5.07	-1.64	0.320856	0.013	DE	6.53	4.83	-1.7	0.307786	0.0008	DE
serine (or cysteine) peptidase inhibitor, clade B, member 8	Serpinb8	1422776_at	4.02	3.85	3.75	5.19	5.72	5.75	3.8	3.82	3.9	4.27	4.25	4.61	3.87	5.55	1.68	3.20428	0.0049	DE	3.84	4.38	0.54	1.45397	0.037
solute carrier family 43, member 3	Slc43a3	1422788_at	7.25	7.04	6.92	7.37	7.54	7.4	7.22	6.93	7.07	7.91	7.49	7.79	7.07	7.44	0.37	1.29235	0.0425		7.07	7.73	0.66	1.58008	0.0161	DE
aldehyde dehydrogenase family 1, subfamily A2	Aldh1a2	1422789_at	10.44	10.6	10.16	10.34	10.36	10.72	10.4	10.54	10.55	11.31	11.34	11.65	10.4	10.47	0.07	1.04972	0.7019		10.5	11.43	0.94	1.91853	0.0057	DE
cullin 3	Cul3	1422795_at	9.58	9.79	9.47	8.88	8.78	8.43	9.68	9.58	9.58	8.78	8.81	9.01	9.61	8.7	-0.92	0.528509	0.0074	DE	9.61	8.87	-0.75	0.594604	0.0033	DE
contactin associated protein-like 2	Cntnap2	1422798_at	9.74	9.74	9.37	8.87	8.33	7.71	9.8	9.22	9.49	8.45	8.55	7.74	9.62	8.3	-1.31	0.403321	0.046	DE	9.5	8.25	-1.26	0.417544	0.0197	DE
follistatin-like 3	Fstl3	1422803_at	6.35	6.78	7.05	6.79	6.98	7.49	5.92	6.25	6.15	6.59	6.64	6.88	6.73	7.09	0.36	1.28343	0.2851		6.11	6.7	0.6	1.51572	0.011	DE
dedicator of cyto-kinesis 2	Dock2	1422808_s_at	5.59	5.74	5.7	6.18	6.61	6.62	6.1	5.91	5.54	6.27	6.55	6.24	5.68	6.47	0.79	1.72907	0.0237	DE	5.85	6.35	0.5	1.41421	0.0718
regulating synaptic membrane exocytosis 2	Rims2	1422809_at	9.34	9.13	9.3	7.93	7.19	7.75	9.17	8.89	9.34	7.57	7.32	7.45	9.26	7.62	-1.63	0.323088	0.0128	DE	9.13	7.45	-1.69	0.309927	0.0013	DE
solute carrier family 27 (fatty acid transporter), member 1	Slc27a1	1422811_at	8.03	7.94	8.59	8.8	9.12	9.37	7.82	7.86	7.77	8.4	8.38	8.56	8.19	9.1	0.91	1.87905	0.0272	DE	7.82	8.45	0.63	1.54756	0.0028	DE
asp (abnormal spindle)-like, microcephaly associated (Drosophila)	Aspm	1422814_at	4.81	4.58	4.45	7	7.28	7.64	6.09	5.1	4.61	5.23	5.02	5.44	4.61	7.31	2.69	6.45313	0.0008	DE	5.27	5.23	-0.04	0.972655	0.9418
neural precursor cell expressed, developmentally down-regulated gene 9	Nedd9	1422818_at	9.64	9.93	9.84	9.18	9.32	9.22	9.83	9.68	9.84	9.23	8.85	9.34	9.8	9.24	-0.56	0.678302	0.0107		9.78	9.14	-0.64	0.641713	0.0376	DE
StAR-related lipid transfer (START) domain containing 5	Stard5	1422821_s_at	7.24	7.36	7.46	8.34	8.66	8.85	7.14	7.3	7.13	7.62	7.65	7.52	7.35	8.62	1.26	2.39496	0.0062	DE	7.19	7.6	0.41	1.32869	0.0053
StAR-related lipid transfer (START) domain containing 5	Stard5	1422822_at	6.98	7.14	7.29	7.65	8.09	8.09	7.08	7.36	7.18	7.37	7.13	7.51	7.14	7.94	0.81	1.75321	0.0146	DE	7.21	7.34	0.13	1.09429	0.4036
epidermal growth factor receptor pathway substrate 8	Eps8	1422823_at	8.48	8.74	8.06	9.53	9.48	9.52	8.26	8.26	8.88	9.13	8.95	9.15	8.43	9.51	1.08	2.11404	0.0312	DE	8.47	9.08	0.61	1.52626	0.0873
epidermal growth factor receptor pathway substrate 8	Eps8	1422824_s_at	8.69	8.75	8.46	9.75	9.39	9.78	8.42	8.42	9	9.47	9.35	9.24	8.63	9.64	1.01	2.01391	0.004	DE	8.61	9.35	0.74	1.67018	0.0497	DE
fibrillin 2 /// fibrillin-2-like	Fbn2 /// LOC100047082	1422831_at	6.79	5.93	6.55	8.21	8.46	8.6	6.84	6.82	6.58	9.27	9.4	9.42	6.42	8.42	2	4	0.0074	DE	6.75	9.36	2.62	6.1475	0.0001	DE
5'-3' exoribonuclease 2	Xrn2	1422842_at	7.57	7.32	7.34	8.16	8.21	8.5	7.76	7.62	7.2	8.6	8.36	7.81	7.41	8.29	0.88	1.84038	0.0035	DE	7.53	8.26	0.73	1.65864	0.0706
high mobility group AT-hook 2	Hmga2	1422851_at	5.13	5.02	4.99	9.52	10.38	10.74	5.11	5.03	5.19	5.68	5.32	5.5	5.05	10.21	5.17	36.0019	0.0044	DE	5.11	5.5	0.39	1.31039	0.0472
calcium and integrin binding family member 2	Cib2	1422852_at	9.27	9.49	9.75	8.79	8.72	8.54	9.62	9.87	9.59	9.02	9.46	9.16	9.5	8.68	-0.82	0.566442	0.0131	DE	9.69	9.21	-0.48	0.716978	0.0446
src homology 2 domain-containing transforming protein C1	Shc1	1422854_at	8.06	8.22	8.16	8.26	8.47	8.41	7.88	7.99	7.94	8.52	8.65	8.71	8.15	8.38	0.23	1.17283	0.0444		7.94	8.63	0.69	1.61328	0.0014	DE
60S ribosomal protein L23-like /// 60S ribosomal protein L23-like /// ribosomal protein L23	LOC100044627 /// LOC100862455 /// Rpl23	1422859_a_at	8.1	8.23	8.28	8.91	9.06	9.24	8.16	8.3	8.38	8.79	8.84	8.96	8.2	9.07	0.87	1.82766	0.0035	DE	8.28	8.86	0.58	1.49485	0.0025
runt related transcription factor 1	Runx1	1422864_at	8.34	8.38	8.78	8.57	8.82	8.69	8.28	8.63	8.01	9.35	9	9.04	8.5	8.69	0.19	1.14076	0.3086		8.31	9.13	0.82	1.76541	0.0247	DE
potassium inwardly-rectifying channel, subfamily J, member 12	Kcnj12	1422871_at	5.95	5.93	5.77	5.42	5.17	5.49	6.12	6.11	6.04	5.44	5.2	5.36	5.88	5.36	-0.52	0.697372	0.0159		6.09	5.33	-0.76	0.590496	0.0043	DE
CD84 antigen	Cd84	1422875_at	4.2	4.24	4.58	6.29	6.5	7.07	4.59	3.94	4.36	6.53	6.43	6.58	4.34	6.62	2.28	4.85678	0.0032	DE	4.3	6.51	2.22	4.65893	0.0053	DE
protocadherin 18	Pcdh18	1422890_at	6.07	5.2	5.45	5.75	5.35	5.37	4.9	5.44	5.05	5.99	5.65	5.9	5.57	5.49	-0.08	0.946058	0.7925		5.13	5.85	0.72	1.64718	0.0267	DE
vesicle-associated membrane protein 4	Vamp4	1422896_at	8.17	8.75	8.53	7.6	7.83	7.56	8.72	8.78	8.81	8.2	8.35	8.41	8.48	7.66	-0.82	0.566442	0.0236	DE	8.77	8.32	-0.45	0.732043	0.0097
lymphocyte antigen 86	Ly86	1422903_at	8.77	9.34	9.46	11.06	11.09	11.23	9.41	9.32	9.67	11.32	11.35	11.3	9.19	11.13	1.94	3.83706	0.0087	DE	9.47	11.32	1.86	3.63008	0.0027	DE
structural maintenance of chromosomes 6	Smc6	1422910_s_at	8.59	8.62	8.46	9.15	9.19	9.17	8.97	8.88	8.3	9.18	9.13	8.72	8.56	9.17	0.61	1.52626	0.0045	DE	8.72	9.01	0.29	1.22264	0.3222
vav 1 oncogene	Vav1	1422932_a_at	4.77	4.91	5.15	5.49	5.8	6.32	5.15	4.65	4.5	5.71	5.62	5.96	4.94	5.87	0.93	1.90528	0.0445	DE	4.77	5.76	1	2	0.0204	DE
defensin, alpha, related sequence 7	Defa-rs7	1422934_x_at	5.69	5.66	5.92	5.88	5.98	6.36	5.63	5.61	5.68	6.37	6.36	6.15	5.76	6.07	0.32	1.24833	0.1511		5.64	6.29	0.65	1.56917	0.0078	DE
B cell leukemia/lymphoma 2	Bcl2	1422938_at	6.9	6.69	6.99	7.68	7.76	7.93	6.92	7.04	6.84	7.91	8.04	7.88	6.86	7.79	0.93	1.90528	0.0015	DE	6.93	7.94	1.01	2.01391	0.0002	DE
diaphanous homolog 3 (Drosophila)	Diap3	1422944_a_at	6.21	6.45	6.24	5.92	6.07	6.05	6.48	6.31	6.28	5.51	5.44	5.76	6.3	6.01	-0.29	0.817902	0.0415		6.36	5.57	-0.79	0.578344	0.0042	DE
kinesin family member 5C	Kif5c	1422945_a_at	10.56	10.58	10.58	9.2	8.17	7.81	10.77	10.56	10.18	7.63	7.44	6.53	10.57	8.39	-2.18	0.220676	0.0346	DE	10.5	7.2	-3.3	0.101532	0.0034	DE
nitric oxide synthase 1, neuronal	Nos1	1422949_at	6.2	5.88	6.2	5.37	5.58	5.63	6.32	6.07	5.83	5.04	5.48	5.07	6.09	5.53	-0.57	0.673617	0.0154		6.07	5.2	-0.88	0.543367	0.0119	DE
proteasome (prosome, macropain) subunit, beta type 8 (large multifunctional peptidase 7)	Psmb8	1422962_a_at	8.34	8.72	8.25	8.97	9.14	9.46	8.44	8.71	8.75	9.47	9.72	9.49	8.44	9.19	0.75	1.68179	0.0208	DE	8.63	9.56	0.93	1.90528	0.0021	DE
transferrin receptor	Tfrc	1422966_a_at	6.86	6.82	6.58	6.28	5.99	6.16	7.02	7.09	6.62	5.84	5.47	5.92	6.75	6.14	-0.61	0.655197	0.0074	DE	6.91	5.74	-1.17	0.444421	0.0045	DE
transferrin receptor	Tfrc	1422967_a_at	5.83	6.23	5.8	4.65	4.48	4.6	6.57	6.88	6.09	4.58	4.07	4.47	5.95	4.58	-1.38	0.384219	0.0051	DE	6.51	4.37	-2.14	0.22688	0.0025	DE
cytochrome b-245, beta polypeptide	Cybb	1422978_at	5.61	6.04	6.01	6.45	6.71	6.98	6.34	5.49	5.47	6.8	6.71	7.24	5.89	6.71	0.83	1.77769	0.0164	DE	5.77	6.92	1.15	2.21914	0.0365	DE
met proto-oncogene	Met	1422990_at	4.62	5.24	5.2	6.9	7.43	7.52	4.55	4.88	4.53	6.28	5.98	6.74	5.02	7.28	2.26	4.78991	0.0013	DE	4.65	6.33	1.68	3.20428	0.0067	DE
acyl-CoA thioesterase 1 /// acyl-CoA thioesterase 2	Acot1 /// Acot2	1422997_s_at	8.52	8.85	8.73	9.3	9.56	9.59	8.31	8.7	8.6	9.23	9.06	9.26	8.7	9.48	0.78	1.71713	0.0042	DE	8.54	9.18	0.65	1.56917	0.0158	DE
sacsin	Sacs	1423010_at	7.98	7.99	7.96	7.12	6.86	6.9	7.84	7.64	7.4	5.57	5.46	5.68	7.98	6.96	-1.02	0.493116	0.0058	DE	7.63	5.57	-2.06	0.239816	0.0008	DE
synaptotagmin VII	Syt7	1423012_at	5.86	5.02	5.76	4.84	4.7	4.12	5.13	5.18	4.96	4.5	4.86	4.47	5.55	4.55	-0.99	0.503478	0.0467	DE	5.09	4.61	-0.48	0.716978	0.042
gap junction protein, delta 2	Gjd2	1423019_at	5.55	5.79	5.61	5.36	5.33	4.85	6.08	5.89	5.81	4.87	5.06	5.09	5.65	5.18	-0.47	0.721965	0.0879		5.93	5.01	-0.92	0.528509	0.0011	DE
thioredoxin domain containing 17	Txndc17	1423034_at	9.74	10	9.61	10.65	10.76	10.83	10.07	9.98	10.11	10.47	10.47	10.67	9.78	10.75	0.96	1.94531	0.0059	DE	10.05	10.54	0.48	1.39474	0.0067
thioredoxin domain containing 17	Txndc17	1423035_s_at	11.13	11.17	11.11	11.88	12.04	12.04	11.12	11.26	11.27	11.75	11.85	11.74	11.14	11.99	0.85	1.8025	0.0018	DE	11.22	11.78	0.56	1.47427	0.0011
thioredoxin domain containing 17	Txndc17	1423036_at	5.38	5.61	5.67	6.26	6.1	6.44	5.61	5.6	5.91	6.08	6.11	5.8	5.55	6.27	0.71	1.6358	0.0059	DE	5.71	6	0.29	1.22264	0.1102
basic leucine zipper and W2 domains 1	Bzw1	1423040_at	8.85	8.66	8.52	9.23	9.34	9.39	8.58	8.41	8.93	9.46	9.02	9.35	8.68	9.32	0.64	1.55833	0.0099	DE	8.64	9.28	0.64	1.55833	0.0356	DE
tropomyosin 1, alpha	Tpm1	1423049_a_at	9.47	9.37	9.38	10.58	10.7	10.62	9.56	9.71	9.56	9.52	9.29	9.55	9.41	10.63	1.23	2.34567	0	DE	9.61	9.45	-0.16	0.895025	0.1933
WD repeat domain 1	Wdr1	1423054_at	8.89	8.88	9.05	9.54	9.83	10.03	8.7	8.79	8.8	9.31	9.15	9.51	8.94	9.8	0.86	1.81504	0.0163	DE	8.76	9.32	0.56	1.47427	0.0248
neuron specific gene family member 1	Nsg1	1423055_at	11.07	11.09	10.85	10.64	9.82	9.87	11.39	10.96	11.07	9.88	9.63	9.42	11	10.11	-0.89	0.539614	0.0682		11.14	9.64	-1.5	0.353553	0.0013	DE
proliferation-associated 2G4	Pa2g4	1423060_at	9.08	9.31	9.16	9.78	9.95	10.02	9.53	9.45	9.2	9.7	9.54	9.64	9.18	9.92	0.73	1.65864	0.0017	DE	9.39	9.63	0.23	1.17283	0.1286
armadillo repeat gene deleted in velo-cardio-facial syndrome	Arvcf	1423061_at	7.37	7.39	7.48	6.76	6.75	6.44	6.99	7.28	7.2	6.94	7.14	7.2	7.41	6.65	-0.76	0.590496	0.0121	DE	7.16	7.09	-0.06	0.959264	0.6169
DNA methyltransferase 3A	Dnmt3a	1423064_at	6.41	6.51	6.23	6.81	7.12	7.02	6.42	6.41	6.32	6.78	6.79	6.87	6.38	6.98	0.6	1.51572	0.0083	DE	6.38	6.81	0.43	1.34723	0.0006
CDK5 regulatory subunit associated protein 3	Cdk5rap3	1423067_at	8.74	8.72	8.82	9.19	9.34	9.26	8.61	8.69	8.8	9.25	9.38	9.3	8.76	9.26	0.5	1.41421	0.0011		8.7	9.31	0.61	1.52626	0.0014	DE
RIKEN cDNA 6720475J19 gene	6720475J19Rik	1423071_x_at	9.11	9.11	8.91	9.3	9.61	9.64	8.36	8.63	8.7	9.21	9.2	9.11	9.04	9.52	0.47	1.38511	0.0286		8.56	9.17	0.61	1.52626	0.0202	DE
RIKEN cDNA 6720475J19 gene	6720475J19Rik	1423072_at	6.05	6	6.09	7.24	7.12	7.06	5.88	6.21	6.02	6.74	6.83	6.46	6.05	7.14	1.09	2.12874	0.0004	DE	6.04	6.68	0.64	1.55833	0.0127	DE
sterol-C4-methyl oxidase-like	Sc4mol	1423078_a_at	10.64	10.71	10.38	9.83	9.76	9.88	10.39	10.67	10.69	9.6	9.35	10.08	10.58	9.82	-0.75	0.594604	0.0106	DE	10.58	9.68	-0.91	0.532185	0.0351	DE
Der1-like domain family, member 1	Derl1	1423082_at	8.6	8.82	8.49	9.12	9.34	9.25	8.7	8.92	9.04	9.31	9.36	9.61	8.64	9.24	0.6	1.51572	0.0098	DE	8.89	9.43	0.54	1.45397	0.0167
UDP-Gal:betaGlcNAc beta 1,3-galactosyltransferase, polypeptide 2	B3galt2	1423084_at	5.41	5.95	5.21	3.56	3.57	3.28	5.55	5.22	6	3.29	3.23	3.72	5.52	3.47	-2.05	0.241484	0.0049	DE	5.59	3.41	-2.18	0.220676	0.0022	DE
tropomodulin 3	Tmod3	1423088_at	9.83	9.85	9.56	10.08	10.07	10.19	9.49	9.66	9.74	10.2	10.21	10.34	9.75	10.11	0.37	1.29235	0.044		9.63	10.25	0.62	1.53688	0.004	DE
tropomodulin 3	Tmod3	1423089_at	7.23	7.41	7.19	7.78	7.62	7.99	7.08	7.22	7.17	8.06	7.82	7.75	7.28	7.8	0.52	1.43396	0.0208		7.16	7.88	0.72	1.64718	0.008	DE
cereblon	Crbn	1423094_at	9.71	9.74	9.49	9.52	9.32	8.97	9.89	9.83	9.69	9.08	9.14	9.13	9.65	9.27	-0.38	0.768438	0.1289		9.8	9.12	-0.69	0.619854	0.0042	DE
cereblon	Crbn	1423095_s_at	11.15	11.11	11.11	10.84	10.48	10.5	11.15	11.02	11.07	10.57	10.41	10.41	11.12	10.61	-0.52	0.697372	0.0459		11.08	10.46	-0.62	0.650671	0.0011	DE
FBJ osteosarcoma oncogene	Fos	1423100_at	8.59	9.53	9.46	11.97	12.08	12.31	9.26	9.24	10.09	11.81	11.75	12.08	9.19	12.12	2.93	7.6211	0.006	DE	9.53	11.88	2.35	5.09824	0.0078	DE
progestin and adipoQ receptor family member IV	Paqr4	1423101_at	9.97	9.92	10.07	9.14	9.15	9.17	10.27	10.14	10.03	8.88	9.02	8.68	9.99	9.15	-0.83	0.562529	0.002	DE	10.15	8.86	-1.29	0.408951	0.0008	DE
collagen, type I, alpha 2	Col1a2	1423110_at	11.83	11.12	11.27	11.75	11.37	11.47	11.55	11.23	11.25	12.11	11.86	12.37	11.41	11.53	0.12	1.08673	0.6479		11.34	12.11	0.77	1.70527	0.0162	DE
ubiquitin-conjugating enzyme E2D 3	Ube2d3	1423112_at	10.01	10.04	9.97	9.46	9.38	9.26	9.94	9.91	10.07	9.66	9.64	9.58	10.01	9.37	-0.64	0.641713	0.0042	DE	9.97	9.63	-0.35	0.784584	0.0087
RAD54 like (S. cerevisiae)	Rad54l	1423123_at	4.13	4.24	4.2	4.78	5.03	5.11	4.5	4.11	3.74	4.07	4.02	4.28	4.19	4.97	0.78	1.71713	0.01	DE	4.12	4.12	0.01	1.00696	0.9793
RAD54 like (S. cerevisiae)	Rad54l	1423124_x_at	4.19	3.76	4.02	4.54	4.81	4.9	4.62	3.96	3.8	4.24	4.14	4.14	3.99	4.75	0.76	1.69349	0.0106	DE	4.13	4.17	0.05	1.03526	0.8702
ribosome biogenesis protein NSA2 homolog /// NSA2 ribosome biogenesis homolog (S. cerevisiae)	LOC636306 /// Nsa2	1423132_a_at	10.53	10.55	10.41	11.49	11.33	11.45	10.45	10.34	10.56	11.48	11.32	11.41	10.5	11.42	0.93	1.90528	0.0001	DE	10.45	11.4	0.95	1.93187	0.0004	DE
thymus cell antigen 1, theta	Thy1	1423135_at	11.82	11.81	12.01	9.9	7.9	8.46	12.06	11.82	11.76	9.26	7.27	7.41	11.88	8.75	-3.13	0.114229	0.0331	DE	11.88	7.98	-3.9	0.0669858	0.0241	DE
fibroblast growth factor 1	Fgf1	1423136_at	11.71	11.74	11.51	10.51	9.59	9.78	11.89	11.5	11.48	9.92	9.47	9.49	11.65	9.96	-1.69	0.309927	0.0208	DE	11.62	9.63	-2	0.25	0.0006	DE
v-ral simian leukemia viral oncogene homolog A (ras related)	Rala	1423137_at	9.63	9.55	9.52	10.25	10.26	10.46	9.72	9.67	9.67	10.01	9.82	9.85	9.57	10.32	0.76	1.69349	0.0026	DE	9.69	9.89	0.21	1.15669	0.0633
WD repeat domain 4	Wdr4	1423138_at	6.86	6.82	6.79	7.22	7.54	7.67	6.91	6.96	6.93	6.71	6.98	6.71	6.82	7.48	0.65	1.56917	0.0368	DE	6.93	6.8	-0.13	0.913831	0.2752
lysosomal acid lipase A	Lipa	1423140_at	8.57	8.44	8.79	9.37	9.37	9.66	8.49	8.49	8.47	9.42	9.26	9.39	8.6	9.47	0.87	1.82766	0.0036	DE	8.48	9.36	0.87	1.82766	0.0027	DE
lysosomal acid lipase A	Lipa	1423141_at	8.54	8.42	8.62	9.53	9.6	9.89	8.7	8.41	8.13	9.46	9.4	9.38	8.53	9.67	1.15	2.21914	0.0026	DE	8.41	9.41	1	2	0.024	DE
secretogranin V	Scg5	1423150_at	12.12	12.11	12.05	10.55	8.81	9.21	12.24	11.8	12.07	9.92	8.82	8.62	12.09	9.52	-2.57	0.168404	0.0392	DE	12.04	9.12	-2.92	0.132127	0.0124	DE
complement component factor h	Cfh	1423153_x_at	9.96	9.63	9.66	10.29	9.97	10.56	9.33	8.52	9.47	10.77	9.94	10.05	9.75	10.27	0.52	1.43396	0.0715		9.11	10.25	1.15	2.21914	0.0446	DE
cDNA sequence BC005537	BC005537	1423154_at	7.43	7.6	7.39	8.08	8.18	8.15	7.41	7.36	7.62	8.07	7.87	8.13	7.47	8.14	0.66	1.58008	0.0034	DE	7.46	8.02	0.56	1.47427	0.0075
glucosamine-phosphate N-acetyltransferase 1	Gnpnat1	1423156_at	9.28	9.24	9.24	9.9	9.64	9.99	8.97	8.96	9.34	9.73	9.54	9.65	9.25	9.84	0.59	1.50525	0.0286	DE	9.09	9.64	0.55	1.46409	0.0324
sprouty protein with EVH-1 domain 1, related sequence	Spred1	1423160_at	10	10.04	9.85	10.56	10.61	10.72	9.8	9.93	10.02	10.27	10.46	10.6	9.96	10.63	0.67	1.59107	0.001	DE	9.92	10.44	0.53	1.44393	0.014
sprouty protein with EVH-1 domain 1, related sequence	Spred1	1423161_s_at	9.33	9.41	9.28	10.04	9.85	10.18	9.12	9.19	9.41	9.65	9.71	9.9	9.34	10.02	0.68	1.60214	0.0106	DE	9.24	9.75	0.51	1.42405	0.0118
G protein-coupled receptor 137B /// G protein-coupled receptor 137B, pseudogene	Gpr137b /// Gpr137b-ps	1423164_at	8.59	8.49	8.51	9.19	9.55	9.63	8.58	8.67	8.64	8.52	8.57	8.56	8.53	9.46	0.93	1.90528	0.0168	DE	8.63	8.55	-0.08	0.946058	0.074
CD36 antigen	Cd36	1423166_at	5.69	5.11	5.31	7.67	8.12	8.52	7.21	5.96	6.58	7.16	6.83	7	5.37	8.1	2.73	6.63456	0.0013	DE	6.58	7	0.41	1.32869	0.3712
TAF7 RNA polymerase II, TATA box binding protein (TBP)-associated factor	Taf7	1423169_at	8.74	8.81	8.63	7.88	7.66	7.77	8.55	8.39	8.8	8.01	7.59	7.84	8.73	7.77	-0.96	0.514057	0.0004	DE	8.58	7.81	-0.77	0.586417	0.0109	DE
TAF7 RNA polymerase II, TATA box binding protein (TBP)-associated factor	Taf7	1423170_at	6.95	7.39	6.66	6.13	6.35	5.74	7.15	7.2	7.14	6.32	6.03	6.39	7	6.07	-0.93	0.524858	0.0301	DE	7.16	6.25	-0.92	0.528509	0.0123	DE
G-protein coupled receptor 88	Gpr88	1423171_at	8.68	8.96	8.84	8.12	8.1	8.24	8.51	8.63	8.91	8.94	8.39	9.13	8.83	8.15	-0.67	0.628507	0.0049	DE	8.68	8.82	0.14	1.10191	0.6241
N-ethylmaleimide sensitive fusion protein attachment protein beta	Napb	1423172_at	10.85	10.93	10.85	9.29	7.57	7.7	11.03	10.59	10.64	8.18	6.86	6.65	10.88	8.19	-2.69	0.154963	0.0395	DE	10.75	7.23	-3.52	0.0871715	0.0126	DE
N-ethylmaleimide sensitive fusion protein attachment protein beta	Napb	1423173_at	11.73	11.58	11.66	10.2	8.4	8.7	11.85	11.41	11.3	8.86	7.73	7.34	11.66	9.1	-2.56	0.169576	0.0435	DE	11.52	7.98	-3.54	0.0859714	0.0092	DE
tumor necrosis factor receptor superfamily, member 13b	Tnfrsf13b	1423182_at	5.3	5.1	5.33	5.37	5.99	6.29	5.15	4.79	4.99	5.62	6.04	5.77	5.24	5.88	0.64	1.55833	0.1341		4.98	5.81	0.83	1.77769	0.0071	DE
leucine-rich repeat LGI family, member 1	Lgi1	1423183_at	7.47	7.86	7.77	6.5	6.94	6.92	7.38	7.28	7.69	7.32	7.61	7.04	7.7	6.79	-0.91	0.532185	0.0087	DE	7.45	7.32	-0.13	0.913831	0.5738
neural precursor cell expressed, developmentally down-regulated gene 1	Nedd1	1423196_at	4.66	4.71	4.33	5.07	5.44	5.24	4.66	4.85	4.5	4.98	4.75	5.31	4.57	5.25	0.68	1.60214	0.0133	DE	4.67	5.01	0.34	1.26576	0.1612
eukaryotic translation initiation factor 4E	Eif4e	1423220_at	10.29	10.36	10.26	10.07	9.95	9.88	10.45	10.55	10.48	9.84	9.85	10.03	10.3	9.97	-0.34	0.790041	0.0122		10.49	9.91	-0.59	0.664343	0.0039	DE
CAP, adenylate cyclase-associated protein, 2 (yeast)	Cap2	1423222_at	6.18	6.4	6.34	5.18	4.47	4.71	6.43	6.08	6.31	4.56	4.52	4.19	6.31	4.79	-1.52	0.348686	0.0122	DE	6.27	4.42	-1.85	0.277392	0.0003	DE
peroxiredoxin-6-like /// peroxiredoxin 6	LOC677654 /// Prdx6	1423223_a_at	11.13	11.36	11.02	11.67	11.79	11.59	11.07	11.46	11.5	11.82	11.98	12.15	11.17	11.68	0.51	1.42405	0.0185		11.34	11.98	0.64	1.55833	0.023	DE
UDP-Gal:betaGlcNAc beta 1,4-galactosyltransferase, polypeptide 6	B4galt6	1423228_at	7.26	7.54	7.19	8.17	8.43	8.57	7.34	7.08	7.49	8.18	8.47	8.28	7.33	8.39	1.06	2.08493	0.0027	DE	7.3	8.31	1.01	2.01391	0.0034	DE
CCAAT/enhancer binding protein (C/EBP), delta	Cebpd	1423233_at	8.63	9.58	9.7	10.16	10.85	10.85	9.9	9.15	10.44	11.45	10.94	11.34	9.3	10.62	1.32	2.49666	0.0388	DE	9.83	11.24	1.41	2.65737	0.0477	DE
UDP-N-acetyl-alpha-D-galactosamine:polypeptide N-acetylgalactosaminyltransferase 1	Galnt1	1423237_at	8.51	8.48	8.43	9.08	9.14	9.33	8.5	8.55	8.56	9.28	9.17	9.01	8.47	9.18	0.71	1.6358	0.0068	DE	8.54	9.15	0.62	1.53688	0.0122	DE
mitochondrial ribosomal protein S36	Mrps36	1423242_at	10.06	10.05	10.02	10.02	10.15	10.04	10.43	10.38	10.2	9.73	9.66	9.71	10.04	10.07	0.03	1.02101	0.5831		10.34	9.7	-0.64	0.641713	0.0076	DE
natural killer tumor recognition sequence	Nktr	1423249_at	7.43	7.1	7.31	7.95	7.97	7.94	7.61	7.42	7.26	8.1	8.08	7.37	7.28	7.95	0.67	1.59107	0.0192	DE	7.43	7.85	0.42	1.33793	0.2156
transforming growth factor, beta 2	Tgfb2	1423250_a_at	10.77	10.76	10.92	10.32	10.05	10.09	10.43	10.99	10.6	10.55	10.63	10.76	10.82	10.15	-0.66	0.632878	0.0048	DE	10.67	10.65	-0.03	0.97942	0.8912
myelin protein zero	Mpz	1423253_at	13.6	13.59	13.59	13.01	12.82	12.66	13.58	13.64	13.46	12.07	11.72	11.69	13.59	12.83	-0.76	0.590496	0.017	DE	13.56	11.83	-1.73	0.301452	0.0016	DE
ribosomal protein S27-like	Rps27l	1423254_x_at	11.58	11.55	11.39	12.19	12.28	12.18	11.54	11.58	11.72	11.93	11.97	12.06	11.51	12.22	0.71	1.6358	0.0016	DE	11.61	11.99	0.37	1.29235	0.0069
family with sequence similarity 213, member B	Fam213b	1423266_at	10.71	10.67	10.6	10.28	10.17	10.05	10.88	10.82	10.78	11.47	11.47	11.54	10.66	10.17	-0.49	0.712025	0.0077		10.83	11.49	0.67	1.59107	0.0001	DE
neural precursor cell expressed, developmentally down-regulated gene 4-like	Nedd4l	1423269_a_at	8.3	8.76	8.51	9.53	9.9	9.73	8.14	8.56	8.53	9.12	9.34	9.79	8.52	9.72	1.2	2.2974	0.0026	DE	8.41	9.42	1.01	2.01391	0.0175	DE
protein tyrosine phosphatase, receptor type, K	Ptprk	1423277_at	8.37	8.29	8.13	8.5	8.56	8.49	7.93	8.41	8.25	8.58	8.92	9.01	8.26	8.52	0.25	1.18921	0.0588		8.2	8.84	0.64	1.55833	0.0295	DE
stathmin-like 2	Stmn2	1423280_at	11.29	11.47	11.21	10.55	8.71	9.2	11.55	11.22	11.36	9.04	8.51	8.33	11.32	9.49	-1.84	0.279322	0.0765		11.38	8.63	-2.75	0.148651	0.0019	DE
stathmin-like 2	Stmn2	1423281_at	11.14	11.15	11.07	10.65	8.9	9.42	11.42	11.13	11.24	9.4	8.48	8.07	11.12	9.66	-1.46	0.363493	0.1057		11.26	8.65	-2.61	0.163799	0.0182	DE
phosphatidylinositol transfer protein, alpha	Pitpna	1423282_at	10.99	10.95	10.89	10.08	9.73	9.63	11.08	10.99	10.81	9.73	9.8	9.6	10.94	9.81	-1.13	0.456916	0.0115	DE	10.96	9.71	-1.25	0.420448	0.0004	DE
MANSC domain containing 1	Mansc1	1423284_at	9.23	9.43	9.21	9.04	9.11	9.17	9.24	9.41	9.32	8.76	8.45	8.86	9.29	9.11	-0.18	0.882703	0.1032		9.32	8.69	-0.63	0.646176	0.0237	DE
periaxin	Prx	1423292_a_at	11.76	11.63	11.82	10.57	10.3	10.32	11.7	11.83	11.55	9.47	8.95	9.18	11.74	10.4	-1.34	0.395021	0.0005	DE	11.69	9.2	-2.49	0.178006	0.0006	DE
mesoderm specific transcript	Mest	1423294_at	9.13	9.47	9.33	8.45	8.02	7.77	9.73	9.53	9.48	8.03	7.97	8.49	9.31	8.08	-1.23	0.426317	0.0123	DE	9.58	8.16	-1.42	0.373712	0.0054	DE
exostoses (multiple)-like 1	Extl1	1423305_at	7.21	7.06	7.54	6.6	6.69	6.71	6.9	7.12	7.17	6.55	6.75	6.75	7.27	6.67	-0.6	0.659754	0.0445	DE	7.06	6.68	-0.38	0.768438	0.0252
trophoblast glycoprotein	Tpbg	1423310_at	8.11	8.3	7.65	8.89	8.84	8.7	7.58	7.97	8.33	9.33	9.21	9.79	8.02	8.81	0.79	1.72907	0.0454	DE	7.96	9.44	1.48	2.78949	0.0068	DE
trophoblast glycoprotein	Tpbg	1423311_s_at	7.55	7.77	7.49	8.07	8.07	7.9	7.21	7.53	7.74	8.7	8.79	9.33	7.6	8.01	0.41	1.32869	0.021		7.49	8.94	1.45	2.73208	0.0052	DE
trophoblast glycoprotein	Tpbg	1423312_at	6.54	6.71	6.23	6.91	6.8	7.07	5.85	6.05	6.51	7.89	7.18	8.08	6.49	6.93	0.43	1.34723	0.0708		6.14	7.72	1.58	2.9897	0.0119	DE
transmembrane protein 39a	Tmem39a	1423316_at	8.03	8.21	8.26	8.31	8.58	8.5	7.95	8.38	8.32	8.67	8.9	9.04	8.17	8.46	0.3	1.23114	0.0502		8.22	8.87	0.65	1.56917	0.0209	DE
hematopoietically expressed homeobox	Hhex	1423319_at	7.33	6.89	7.3	8.01	7.74	8.02	6.75	6.87	6.49	7.24	7.86	7.67	7.17	7.92	0.75	1.68179	0.016	DE	6.7	7.59	0.89	1.85318	0.0213	DE
ectonucleoside triphosphate diphosphohydrolase 1	Entpd1	1423326_at	5.61	5.69	5.88	6.17	6.59	6.27	5.37	5.7	5.71	6.46	6.47	6.55	5.73	6.34	0.62	1.53688	0.0206	DE	5.59	6.49	0.9	1.86607	0.0112	DE
ganglioside-induced differentiation-associated-protein 1	Gdap1	1423328_at	11.16	11.07	11.01	9.62	8.26	8.06	11.26	10.84	10.77	8.45	7.51	7.23	11.08	8.65	-2.43	0.185565	0.0373	DE	10.96	7.73	-3.23	0.106579	0.006	DE
ganglioside-induced differentiation-associated-protein 1	Gdap1	1423329_at	7.29	7.33	7.23	5.72	4.75	5.34	7.71	7.19	6.96	5.39	5.07	4.93	7.28	5.27	-2.01	0.248273	0.0182	DE	7.29	5.13	-2.16	0.223756	0.0025	DE
poliovirus receptor-related 3	Pvrl3	1423331_a_at	8.82	9.01	8.66	9.49	9.44	9.58	8.93	9	9.01	9.87	9.52	9.63	8.83	9.5	0.67	1.59107	0.0123	DE	8.98	9.67	0.69	1.61328	0.017	DE
SEC23A (S. cerevisiae)	Sec23a	1423347_at	11.34	11.29	11.28	10.87	10.46	10.6	11.16	11.01	11.17	10.75	10.41	10.71	11.3	10.64	-0.66	0.632878	0.0292	DE	11.11	10.62	-0.49	0.712025	0.0281
frizzled homolog 8 (Drosophila)	Fzd8	1423348_at	8.44	7.84	8.26	9.25	8.86	8.95	7.72	8.43	7.97	8.74	8.98	9.19	8.18	9.02	0.84	1.79005	0.0222	DE	8.04	8.97	0.93	1.90528	0.0264	DE
suppressor of cytokine signaling 5	Socs5	1423349_at	10.2	10.15	10.19	9.58	9.5	9.38	10.34	10.24	10.07	9.2	9.4	9.43	10.18	9.49	-0.69	0.619854	0.0046	DE	10.22	9.34	-0.87	0.547147	0.0013	DE
endothelin converting enzyme 2	Ece2	1423358_at	6.5	6.53	6.5	7.28	7.49	7.53	6.21	6.41	6.38	6.58	6.78	7.07	6.51	7.43	0.92	1.89212	0.0063	DE	6.33	6.81	0.48	1.39474	0.0615
docking protein 4	Dok4	1423376_a_at	5.95	5.84	6.12	6.41	6.15	6.63	5.68	5.84	5.97	7.09	6.84	6.91	5.97	6.4	0.43	1.34723	0.071		5.83	6.95	1.12	2.17347	0.0006	DE
a disintegrin and metallopeptidase domain 23	Adam23	1423378_at	9.04	9.06	9.07	7.67	7.7	7.61	9.1	9.13	8.92	6.33	5.91	6.11	9.06	7.66	-1.4	0.378929	0.0001	DE	9.05	6.12	-2.93	0.131215	0.0002	DE
nuclear factor of activated T cells, cytoplasmic, calcineurin dependent 4	Nfatc4	1423380_s_at	7.82	7.73	8.04	7.85	7.98	8.17	7.71	7.81	7.8	8.57	8.54	8.51	7.86	8	0.14	1.10191	0.3551		7.77	8.54	0.77	1.70527	0.0002	DE
angiotensinogen (serpin peptidase inhibitor, clade A, member 8)	Agt	1423396_at	8.73	8.7	8.41	8.36	8.41	8.55	7.8	8.48	8.36	9.03	9.01	9.61	8.61	8.44	-0.17	0.888843	0.2307		8.21	9.22	1	2	0.0253	DE
synaptic vesicle glycoprotein 2 a	Sv2a	1423406_at	10.42	10.35	10.76	9.17	7.88	8.41	10.61	10.26	10.14	8.6	7.93	7.58	10.51	8.49	-2.02	0.246558	0.0232	DE	10.34	8.04	-2.3	0.203063	0.0072	DE
RNA binding motif protein 47	Rbm47	1423411_at	6.69	6.81	6.77	6.89	6.81	6.98	6.17	6.45	6.84	7.35	7.37	7.26	6.76	6.89	0.14	1.10191	0.0935		6.49	7.33	0.84	1.79005	0.0459	DE
N-myc downstream regulated gene 1	Ndrg1	1423413_at	11	11.3	10.99	10.24	10.17	10.15	11.24	11.22	11.05	9.88	9.63	9.73	11.1	10.19	-0.91	0.532185	0.0086	DE	11.17	9.75	-1.42	0.373712	0.0001	DE
prostaglandin-endoperoxide synthase 1	Ptgs1	1423414_at	8.43	8.32	8.64	8.45	8.54	8.49	8.09	8.27	8.11	9.1	8.75	8.8	8.46	8.49	0.03	1.02101	0.7837		8.16	8.88	0.73	1.65864	0.0096	DE
farnesyl diphosphate synthetase	Fdps	1423418_at	9.25	9.51	9.02	8.65	8.68	8.49	9.43	9.75	9.58	8.37	8.4	8.96	9.26	8.61	-0.65	0.63728	0.0297	DE	9.59	8.58	-1.01	0.496546	0.0195	DE
adrenergic receptor, beta 1	Adrb1	1423420_at	6.8	7.12	7.08	6.2	6.42	6.49	6.68	6.85	6.68	6.65	6.33	6.48	7	6.37	-0.63	0.646176	0.0096	DE	6.74	6.49	-0.25	0.840896	0.096
ankyrin repeat domain 49	Ankrd49	1423421_at	7.77	7.8	7.71	8.37	8.6	8.64	7.54	7.69	7.81	8.36	8	8.15	7.76	8.54	0.78	1.71713	0.0071	DE	7.68	8.17	0.49	1.40444	0.0227
phospholipase B domain containing 2	Plbd2	1423425_at	7.45	7.7	7.41	7.98	8.27	8.08	7.47	7.52	7.42	7.84	7.95	8.12	7.52	8.11	0.59	1.50525	0.0091	DE	7.47	7.97	0.5	1.41421	0.0167
TEA domain family member 1	Tead1	1423434_at	5.05	4.73	4.84	5.28	5.77	5.68	4.86	5.05	4.91	4.97	4.99	4.95	4.87	5.58	0.7	1.6245	0.0234	DE	4.94	4.97	0.03	1.02101	0.6532
heparan sulfate (glucosamine) 3-O-sulfotransferase 1	Hs3st1	1423450_a_at	10.54	10.46	10.7	9.93	9.52	9.75	10.3	10.83	10.63	9.92	10.25	10.26	10.57	9.73	-0.83	0.562529	0.0072	DE	10.59	10.14	-0.44	0.737135	0.0871
nucleolar protein 12	Nol12	1423453_at	9.25	9.26	9.17	9.75	9.9	10.03	9.39	9.38	9.39	9.55	9.51	9.57	9.23	9.89	0.67	1.59107	0.0083	DE	9.39	9.54	0.16	1.11729	0.0104
basic leucine zipper and W2 domains 2	Bzw2	1423456_at	8.44	8.23	8.31	9.18	9.37	9.55	8.63	8.54	8.27	8.9	8.72	8.67	8.33	9.37	1.04	2.05623	0.0028	DE	8.48	8.76	0.28	1.21419	0.1041
ubiquitin-like 3	Ubl3	1423461_a_at	12.18	12.15	12.16	11.59	11.35	11.48	12.26	12.23	12.08	11.63	11.65	11.47	12.16	11.47	-0.69	0.619854	0.0091	DE	12.19	11.58	-0.61	0.655197	0.0016	DE
kinetochore-localized astrin/SPAG5 binding	Knstrn	1423463_a_at	3.99	4.2	4.02	4.49	5.09	5.01	4.46	4.56	3.99	4.49	4.38	4.34	4.07	4.86	0.79	1.72907	0.04	DE	4.34	4.4	0.07	1.04972	0.7448
ferric-chelate reductase 1	Frrs1	1423465_at	6.79	7.03	6.89	7.68	8.05	7.95	6.93	6.77	6.83	7.78	7.59	7.81	6.9	7.89	0.99	1.98618	0.0031	DE	6.84	7.73	0.88	1.84038	0.0009	DE
STEAP family member 3	Steap3	1423468_at	6.22	6.1	6.26	7.09	7.18	7.33	6.41	6.06	6.29	7	7.26	7.02	6.19	7.2	1.01	2.01391	0.0006	DE	6.25	7.09	0.84	1.79005	0.0036	DE
polypyrimidine tract binding protein 2	Ptbp2	1423470_at	10.95	10.81	10.96	10.64	10.38	10.39	10.82	10.72	10.8	10.23	10.3	10.05	10.91	10.47	-0.44	0.737135	0.0186		10.78	10.19	-0.59	0.664343	0.008	DE
polypyrimidine tract binding protein 2	Ptbp2	1423471_at	8.9	8.94	8.85	7.67	6.99	6.83	8.99	8.9	8.63	6.63	6.73	6.18	8.9	7.16	-1.73	0.301452	0.0205	DE	8.84	6.51	-2.33	0.198884	0.0007	DE
septin 2	2014-09-02	1423473_at	4.74	4.96	4.51	5.25	5.57	5.55	4.74	4.91	4.89	4.95	4.85	5.23	4.74	5.46	0.72	1.64718	0.0137	DE	4.85	5.01	0.16	1.11729	0.2891
RIO kinase 2 (yeast)	Riok2	1423481_at	8.1	8.24	8.12	7.84	7.76	7.7	8.24	8.29	8.17	7.4	7.62	7.81	8.15	7.77	-0.39	0.76313	0.003		8.23	7.61	-0.62	0.650671	0.0265	DE
bicaudal C homolog 1 (Drosophila)	Bicc1	1423484_at	8.97	8.71	8.53	9.5	9.4	9.47	8.89	9.08	8.68	9.97	9.98	9.66	8.74	9.46	0.72	1.64718	0.0251	DE	8.88	9.87	0.99	1.98618	0.0033	DE
mitochondrial ribosomal protein L45	Mrpl45	1423492_at	9.19	9.15	9.21	9.1	9.13	9.2	9.42	9.42	9.18	8.75	8.71	8.76	9.18	9.14	-0.04	0.972655	0.3239		9.34	8.74	-0.6	0.659754	0.0147	DE
nuclear factor I/X	Nfix	1423493_a_at	9.59	9.65	9.88	9.89	9.78	9.53	9.35	9.74	9.56	10.21	10.3	10.27	9.71	9.73	0.03	1.02101	0.8569		9.55	10.26	0.71	1.6358	0.0198	DE
synuclein, alpha interacting protein (synphilin)	Sncaip	1423499_at	7.59	7.67	7.5	7.05	6.89	6.82	7.32	7.57	7.49	7.49	7.39	7.28	7.59	6.92	-0.67	0.628507	0.002	DE	7.46	7.39	-0.07	0.952638	0.4867
SRY-box containing gene 5	Sox5	1423500_a_at	6.24	6.6	6.74	6.9	7.05	7.17	6.28	6.57	6.48	7.14	7.13	7.14	6.53	7.04	0.51	1.42405	0.0548		6.44	7.14	0.69	1.61328	0.0148	DE
junction adhesion molecule 3	Jam3	1423503_at	10.63	10.9	10.66	10.22	10.43	10.09	10.69	10.97	10.79	10.03	9.88	10.45	10.73	10.25	-0.48	0.716978	0.0217		10.82	10.12	-0.7	0.615572	0.0373	DE
neuronatin	Nnat	1423506_a_at	10.03	9.98	9.84	9.31	9	9.45	9.92	10.13	10.09	10.25	10.45	10.03	9.95	9.25	-0.7	0.615572	0.0215	DE	10.05	10.24	0.2	1.1487	0.2462
expressed sequence AW209491	AW209491	1423512_at	10.31	10.17	10.29	9.8	9.63	9.46	10.33	10.34	10.21	9.64	9.79	9.61	10.26	9.63	-0.63	0.646176	0.0126	DE	10.29	9.68	-0.61	0.655197	0.0013	DE
sodium channel, voltage-gated, type VIII, alpha	Scn8a	1423515_at	10.94	10.79	10.96	8.99	7.64	7.5	10.96	10.7	10.57	7.58	6.25	5.71	10.9	8.04	-2.85	0.138696	0.0254	DE	10.74	6.51	-4.23	0.0532897	0.0139	DE
nidogen 2	Nid2	1423516_a_at	7.37	7.26	6.82	8.5	8.37	8.71	7.24	7.13	7.35	8.93	8.63	9.22	7.15	8.53	1.38	2.60268	0.0045	DE	7.24	8.93	1.69	3.22657	0.005	DE
nucleoplasmin 3 /// nucleoplasmin 3, pseudogene 1	Npm3 /// Npm3-ps1	1423522_at	7.45	7.65	7.52	8.12	8.48	8.37	7.86	7.91	7.9	8.26	8.51	8.41	7.54	8.32	0.78	1.71713	0.0068	DE	7.89	8.39	0.5	1.41421	0.0168
microtubule associated serine/threonine kinase-like	Mastl	1423524_at	3.39	3.84	3.7	4.78	4.42	5.22	4.09	3.76	3.34	3.41	3.61	3.93	3.64	4.81	1.16	2.23457	0.0196	DE	3.73	3.65	-0.08	0.946058	0.7792
microtubule associated serine/threonine kinase-like	Mastl	1423525_at	5.68	5.71	5.38	6.63	7.03	7.13	5.92	5.71	5.8	5.89	6	5.96	5.59	6.93	1.34	2.53151	0.003	DE	5.81	5.95	0.14	1.10191	0.1336
heterogeneous nuclear ribonucleoprotein A1 pseudogene /// predicted gene 5803 /// heterogeneous nuclear ribonucleoprotein A1	Gm10052 /// Gm5803 /// Hnrnpa1	1423531_a_at	10.77	10.83	10.75	11.27	11.24	11.66	10.75	10.58	10.84	11.03	10.7	10.73	10.78	11.39	0.61	1.52626	0.0426	DE	10.72	10.82	0.1	1.07177	0.5023
ras homolog gene family, member T1	Rhot1	1423533_a_at	10.66	10.88	10.8	10.05	10.2	10.04	10.8	10.78	10.72	9.86	9.83	10.07	10.78	10.1	-0.68	0.624165	0.0014	DE	10.77	9.92	-0.85	0.554785	0.0044	DE
growth associated protein 43	Gap43	1423537_at	6.51	5.89	5.74	9.61	9.34	9.77	6.16	5.56	7.5	10.22	10.04	10.18	6.05	9.57	3.53	11.5514	0.0009	DE	6.41	10.15	3.74	13.3614	0.0219	DE
lysozyme 2	Lyz2	1423547_at	10.54	10.42	10.7	12.46	12.44	12.37	11.64	10.56	10.34	12.56	12.5	12.65	10.55	12.42	1.87	3.65533	0.0007	DE	10.85	12.57	1.72	3.29436	0.0488	DE
leptin receptor overlapping transcript-like 1	Leprotl1	1423552_at	7.76	7.96	7.72	8.45	8.76	8.74	7.75	7.87	7.9	8.25	8.14	8.52	7.81	8.65	0.84	1.79005	0.0034	DE	7.84	8.3	0.46	1.37554	0.0398
potassium voltage gated channel, Shaw-related subfamily, member 1	Kcnc1	1423559_at	8.43	8.4	8.75	6.56	6.31	6.01	8.87	8.25	8.12	5.79	5.86	5.73	8.53	6.29	-2.23	0.213159	0.0006	DE	8.41	5.79	-2.62	0.162668	0.0066	DE
glycine amidinotransferase (L-arginine:glycine amidinotransferase)	Gatm	1423569_at	9.63	9.54	9.53	10.04	10.19	10.53	9.4	9.63	9.6	9.54	9.36	9.5	9.57	10.25	0.69	1.61328	0.0366	DE	9.54	9.47	-0.08	0.946058	0.4479
insulin-like growth factor binding protein 7	Igfbp7	1423584_at	11.5	11.57	11.67	11.84	12	11.92	11.17	11.38	11.45	12.14	12.16	12.23	11.58	11.92	0.34	1.26576	0.0074		11.33	12.18	0.84	1.79005	0.0057	DE
insulin-like growth factor binding protein 7	Igfbp7	1423585_at	6.11	6.5	6.28	6.38	6.45	6.66	5.75	6.14	6.08	7.17	6.61	7.02	6.3	6.5	0.2	1.1487	0.234		5.99	6.93	0.94	1.91853	0.0128	DE
AXL receptor tyrosine kinase	Axl	1423586_at	8.65	8.59	8.54	10.54	10.91	10.95	8.46	8.66	8.65	10.63	10.71	10.74	8.59	10.8	2.21	4.62675	0.0022	DE	8.59	10.69	2.1	4.28709	0.0001	DE
colony stimulating factor 1 receptor	Csf1r	1423593_a_at	7.77	7.72	7.9	8.52	8.55	8.83	7.85	7.85	7.85	9.08	8.94	8.96	7.8	8.63	0.84	1.79005	0.0045	DE	7.85	8.99	1.14	2.20381	0.0015	DE
endothelin receptor type B	Ednrb	1423594_a_at	6.49	6.68	6.28	8.79	8.99	9.35	7.14	7.3	7.17	9.62	9.37	9.32	6.48	9.04	2.56	5.89708	0.0004	DE	7.2	9.44	2.23	4.69134	0.0002	DE
NIMA (never in mitosis gene a)-related expressed kinase 6	Nek6	1423596_at	7.35	7.31	7.28	8.33	8.56	8.61	7.27	7.33	7.3	8.33	8.38	8.34	7.31	8.5	1.19	2.28153	0.0036	DE	7.3	8.35	1.05	2.07053	0	DE
ATPase, aminophospholipid transporter (APLT), class I, type 8A, member 1	Atp8a1	1423597_at	9.23	9.45	9.05	9.84	9.76	9.94	9.85	9.64	9.32	10.57	10.38	10.38	9.24	9.85	0.6	1.51572	0.0209	DE	9.6	10.44	0.84	1.79005	0.02	DE
TNF receptor-associated factor 1	Traf1	1423602_at	5.69	6.04	5.48	6.08	6.06	6.12	6.04	5.66	6.3	7.32	6.99	7.05	5.74	6.09	0.35	1.27456	0.1639		6	7.12	1.12	2.17347	0.0122	DE
periostin, osteoblast specific factor	Postn	1423606_at	9.57	9.83	9.73	11.79	11.84	11.86	9.19	9.18	10.26	11.47	11.38	11.53	9.71	11.83	2.12	4.34694	0.0006	DE	9.54	11.46	1.92	3.78423	0.0316	DE
lumican	Lum	1423607_at	12.56	12.36	12.5	13.11	12.95	12.9	12.49	12.56	12.52	13.26	13.27	13.4	12.47	12.99	0.51	1.42405	0.0041		12.52	13.31	0.79	1.72907	0.0008	DE
leucine rich repeat containing 8 family, member C	Lrrc8c	1423614_at	7.03	7.2	7.23	7.74	7.98	8.18	6.83	6.81	6.93	7.64	7.38	7.99	7.15	7.97	0.81	1.75321	0.0114	DE	6.86	7.67	0.81	1.75321	0.0392	DE
ring finger protein 115	Rnf115	1423615_at	10.5	10.7	10.47	10.15	10.08	10.05	10.56	10.42	10.43	9.87	9.62	9.94	10.56	10.09	-0.46	0.726986	0.0134		10.47	9.81	-0.66	0.632878	0.0102	DE
DnaJ (Hsp40) homolog, subfamily C, member 19 /// DnaJ (Hsp40) homolog, subfamily C, member 19, pseudogene	Dnajc19 /// Dnajc19-ps	1423625_a_at	10.23	10.13	10.33	11	10.77	10.96	10.12	10.05	10.24	10.73	10.41	10.29	10.23	10.91	0.68	1.60214	0.002	DE	10.14	10.48	0.34	1.26576	0.1071
dystonin	Dst	1423626_at	12.1	12.08	12.14	11.5	11.22	11.35	12.06	11.91	11.71	11.26	11.26	11.07	12.11	11.36	-0.75	0.594604	0.0089	DE	11.89	11.2	-0.7	0.615572	0.0073	DE
cytoglobin	Cygb	1423630_at	9.15	8.89	9.33	8.32	7.32	7.37	9.37	8.96	8.69	8.31	7.5	7.49	9.12	7.67	-1.45	0.366021	0.0332	DE	9.01	7.77	-1.24	0.423373	0.0246	DE
UDP-N-acetyl-alpha-D-galactosamine:polypeptide N-acetylgalactosaminyltransferase 4	Galnt4	1423637_at	6.55	6.68	6.5	6.85	7.21	7.06	6.6	6.62	6.64	7.03	7.3	7.4	6.58	7.04	0.46	1.37554	0.0292		6.62	7.24	0.62	1.53688	0.0289	DE
protein disulfide isomerase associated 6	Pdia6	1423648_at	10.4	10.61	10.34	10.87	11.27	11.12	10.54	10.94	10.9	11.22	11.46	11.63	10.45	11.09	0.64	1.55833	0.0142	DE	10.79	11.44	0.64	1.55833	0.0211	DE
iron-sulfur cluster assembly 1 homolog (S. cerevisiae)	Isca1	1423651_at	11.58	11.81	11.62	11.18	11.12	10.94	11.76	11.71	11.76	11.12	11.1	11.32	11.67	11.08	-0.59	0.664343	0.0043	DE	11.74	11.18	-0.56	0.678302	0.0117
iron-sulfur cluster assembly 1 homolog (S. cerevisiae)	Isca1	1423652_at	10.08	10	9.97	9.24	8.54	8.44	10.53	10.12	10.15	9.01	8.52	8.48	10.02	8.74	-1.28	0.411796	0.0348	DE	10.27	8.67	-1.6	0.329877	0.0022	DE
CTD (carboxy-terminal domain, RNA polymerase II, polypeptide A) small phosphatase 2	Ctdsp2	1423660_at	7.96	7.93	8.15	8.54	8.68	9.1	7.4	7.7	7.78	8.48	8.29	8.21	8.01	8.77	0.76	1.69349	0.0316	DE	7.63	8.33	0.7	1.6245	0.0103	DE
CTD (carboxy-terminal domain, RNA polymerase II, polypeptide A) small phosphatase 2	Ctdsp2	1423661_s_at	7.44	7.31	7.52	8.04	8.28	8.56	7.04	7.23	7.14	7.93	7.83	7.9	7.42	8.29	0.87	1.82766	0.0174	DE	7.14	7.89	0.75	1.68179	0.0011	DE
collagen, type I, alpha 1	Col1a1	1423669_at	7.35	6.04	6.82	7.04	6.6	7.01	7.92	6.69	7.05	8.63	8.14	8.86	6.74	6.88	0.15	1.10957	0.7458		7.22	8.54	1.32	2.49666	0.0473	DE
delta/notch-like EGF-related receptor	Dner	1423671_at	12.46	12.5	12.51	11.86	11.3	11.29	12.62	12.52	12.54	11.55	11.43	11.29	12.49	11.48	-1.01	0.496546	0.0326	DE	12.56	11.42	-1.14	0.45376	0.0015	DE
transmembrane protein 246	Tmem246	1423679_at	10.35	10.53	10.51	9.19	8.95	8.88	10.67	10.6	10.48	8.99	8.79	9.07	10.46	9.01	-1.46	0.363493	0.0006	DE	10.58	8.95	-1.63	0.323088	0.0002	DE
cell division cycle associated 4	Cdca4	1423682_a_at	9.02	8.9	8.97	9.38	9.28	9.39	8.75	8.55	8.88	9.45	9.25	9.53	8.96	9.35	0.39	1.31039	0.0014		8.73	9.41	0.68	1.60214	0.0061	DE
alanyl-tRNA synthetase	Aars	1423685_at	9.65	9.74	9.81	8.95	8.94	9.16	9.49	9.6	9.41	8.74	8.71	8.76	9.73	9.02	-0.72	0.607097	0.0021	DE	9.5	8.74	-0.76	0.590496	0.0033	DE
keratin 8	Krt8	1423691_x_at	8.33	8.54	8.62	8.93	8.76	8.25	8.04	8.24	8.41	9.3	9.36	10.03	8.5	8.65	0.15	1.10957	0.5524		8.23	9.56	1.33	2.51403	0.0165	DE
NADH dehydrogenase (ubiquinone) 1 alpha subcomplex, 8	Ndufa8	1423692_at	11.6	11.72	11.65	11.3	11.31	11.3	11.85	11.86	11.76	11.15	11.25	11.14	11.66	11.3	-0.35	0.784584	0.0091		11.82	11.18	-0.64	0.641713	0.0002	DE
chymotrypsin-like elastase family, member 1	Cela1	1423693_at	6.71	7.03	6.99	9.76	10.12	10.25	6.88	6.28	6.61	9.88	10.03	9.79	6.91	10.04	3.13	8.75435	0.0001	DE	6.59	9.9	3.31	9.91766	0.0008	DE
potassium channel tetramerisation domain containing 10	Kctd10	1423694_at	9.64	9.78	9.83	10.39	10.46	10.6	9.54	9.73	9.86	10.17	10.28	10.38	9.75	10.48	0.73	1.65864	0.001	DE	9.71	10.28	0.57	1.48452	0.0103
non-SMC condensin II complex, subunit H2	Ncaph2	1423699_at	7.46	7.66	7.73	6.91	7.05	7.26	7.7	7.6	7.59	6.87	6.66	6.92	7.62	7.07	-0.54	0.687771	0.0154		7.63	6.82	-0.81	0.570382	0.0037	DE
phospholipase A2, group XV	Pla2g15	1423704_at	7.1	7.11	7.21	7.59	7.35	7.54	7.01	7.23	7.22	7.89	7.99	8.11	7.14	7.49	0.35	1.27456	0.0244		7.15	8	0.84	1.79005	0.001	DE
transmembrane protein 50B	Tmem50b	1423707_at	10.71	10.8	10.66	10.02	9.66	9.88	10.73	10.67	10.64	9.91	9.61	9.87	10.72	9.85	-0.87	0.547147	0.0073	DE	10.68	9.8	-0.88	0.543367	0.0074	DE
dihydrolipoamide S-succinyltransferase (E2 component of 2-oxo-glutarate complex)	Dlst	1423710_at	10.66	10.81	10.61	10.49	10.61	10.6	10.85	10.9	10.77	10.16	10.22	10.33	10.69	10.57	-0.13	0.913831	0.1629		10.84	10.24	-0.6	0.659754	0.0009	DE
glutaminyl-tRNA synthetase	Qars	1423712_a_at	9.77	9.87	9.93	10.47	10.58	10.67	9.97	9.94	9.92	10.27	10.3	10.39	9.86	10.57	0.72	1.64718	0.0008	DE	9.94	10.32	0.38	1.30134	0.0039
ASF1 anti-silencing function 1 homolog B (S. cerevisiae)	Asf1b	1423714_at	6.62	6.53	6.64	7.62	7.96	8.49	7.71	6.5	6.61	6.79	6.71	6.75	6.6	8.02	1.43	2.69447	0.0283	DE	6.94	6.75	-0.19	0.876606	0.6717
SAR1 gene homolog A (S. cerevisiae)	Sar1a	1423720_a_at	8.88	8.85	8.65	9.43	9.46	9.5	8.67	8.86	8.86	9.42	9.46	9.45	8.79	9.46	0.67	1.59107	0.0077	DE	8.8	9.44	0.65	1.56917	0.0077	DE
tropomyosin 1, alpha	Tpm1	1423721_at	10.39	10.09	10.25	10.83	11	11.07	10.11	10.03	10.11	10.59	10.53	10.55	10.24	10.97	0.72	1.64718	0.0034	DE	10.08	10.56	0.47	1.38511	0.0003
TAR DNA binding protein	Tardbp	1423723_s_at	9.48	9.69	9.31	9.93	10.26	10.16	9.69	9.85	9.74	9.73	9.9	10.13	9.49	10.12	0.62	1.53688	0.0137	DE	9.76	9.92	0.16	1.11729	0.3017
ZW10 interactor	Zwint	1423724_at	12.13	12.29	11.97	11.34	10.53	10.2	12.22	11.92	11.89	10.42	10.11	10.47	12.13	10.69	-1.44	0.368567	0.043	DE	12.01	10.33	-1.68	0.312083	0.0004	DE
vesicle amine transport protein 1 homolog (T californica)	Vat1	1423726_at	7.25	7.86	8.22	8.9	9.47	9.65	7.63	7.82	7.85	8.48	8.42	8.72	7.78	9.34	1.56	2.94854	0.0139	DE	7.77	8.54	0.77	1.70527	0.0033	DE
RAS-related C3 botulinum substrate 1	Rac1	1423734_at	10.32	10.44	10.34	10.93	11.16	11.18	10.44	10.51	10.44	10.74	10.81	11.01	10.37	11.09	0.72	1.64718	0.0048	DE	10.46	10.85	0.39	1.31039	0.0323
NADH dehydrogenase (ubiquinone) Fe-S protein 3	Ndufs3	1423737_at	12.18	12.19	12.05	11.73	11.74	11.65	12.25	12.25	12.21	11.63	11.63	11.64	12.14	11.71	-0.43	0.742262	0.0025		12.24	11.63	-0.6	0.659754	0.0002	DE
synaptosomal-associated protein, 47	Snap47	1423745_at	10.38	10.37	10.52	9.78	9.6	9.76	10.46	10.32	10.39	10.07	9.85	9.91	10.42	9.71	-0.71	0.61132	0.0008	DE	10.39	9.94	-0.45	0.732043	0.0077
thioredoxin domain containing 5	Txndc5	1423746_at	9.11	9.13	8.93	9.66	9.78	9.74	9.08	9.26	9.27	9.55	9.73	9.95	9.06	9.73	0.67	1.59107	0.0023	DE	9.2	9.74	0.54	1.45397	0.0251
RAN GTPase activating protein 1	Rangap1	1423749_s_at	8.75	8.79	8.71	8.55	8.52	8.49	9.07	8.82	8.65	8.05	8.05	8.1	8.75	8.52	-0.23	0.852635	0.0018		8.85	8.07	-0.78	0.582367	0.0219	DE
BMP and activin membrane-bound inhibitor	Bambi	1423753_at	9.27	8.93	9.27	9.26	8.99	9.1	9.02	9.04	9.25	9.8	9.58	9.73	9.16	9.12	-0.04	0.972655	0.7877		9.1	9.7	0.6	1.51572	0.0038	DE
interferon induced transmembrane protein 3	Ifitm3	1423754_at	11.62	12.59	11.82	12.37	12.55	12.68	11.53	11.81	11.81	12.58	12.63	12.9	12.01	12.53	0.52	1.43396	0.2128		11.72	12.7	0.99	1.98618	0.002	DE
insulin-like growth factor binding protein 4	Igfbp4	1423756_s_at	10.63	10.25	10.87	11.02	10.84	10.7	10.62	10.59	10.69	11.39	11.35	11.32	10.58	10.85	0.27	1.20581	0.2757		10.63	11.35	0.72	1.64718	0.0001	DE
insulin-like growth factor binding protein 4	Igfbp4	1423757_x_at	9.39	9.02	9.51	9.73	9.57	9.46	9.35	9.44	9.38	10.01	10.11	9.89	9.31	9.59	0.28	1.21419	0.1908		9.39	10	0.61	1.52626	0.0046	DE
CD44 antigen	Cd44	1423760_at	9.47	9.23	9.59	11.11	11.43	11.71	9.55	9.61	9.39	10.98	10.87	10.63	9.43	11.42	1.99	3.97237	0.0015	DE	9.52	10.83	1.31	2.47942	0.001	DE
ATH1, acid trehalase-like 1 (yeast)	Athl1	1423765_at	7.69	7.62	7.59	7.92	8.1	8.09	7.39	7.54	7.57	8.1	8.14	8.04	7.63	8.04	0.4	1.31951	0.0089		7.5	8.09	0.59	1.50525	0.0025	DE
unc-93 homolog B1 (C. elegans)	Unc93b1	1423768_at	6.9	6.79	7.21	7.46	7.74	7.63	7.14	6.94	6.88	7.79	7.9	8.01	6.97	7.61	0.64	1.55833	0.0177	DE	6.99	7.9	0.91	1.87905	0.001	DE
pentatricopeptide repeat domain 2	Ptcd2	1423769_at	8.43	8.57	8.29	7.98	8.11	7.97	8.61	8.55	8.58	7.75	7.81	8.19	8.43	8.02	-0.41	0.752623	0.0195		8.58	7.92	-0.66	0.632878	0.0387	DE
transmembrane channel-like gene family 6	Tmc6	1423770_at	7.74	7.74	7.78	8.43	8.46	8.62	7.58	7.54	7.49	7.98	7.64	7.93	7.75	8.5	0.75	1.68179	0.0044	DE	7.54	7.85	0.31	1.23971	0.0903
protein kinase C, delta binding protein	Prkcdbp	1423771_at	8.67	8.95	8.73	9.61	10.05	9.97	8.82	9.12	9.04	9.62	9.64	9.93	8.78	9.88	1.09	2.12874	0.0044	DE	8.99	9.73	0.74	1.67018	0.0056	DE
protein regulator of cytokinesis 1	Prc1	1423774_a_at	4.01	4.06	4.24	5.76	6.26	6.35	5.26	4.14	4.12	4.79	4.7	5.07	4.1	6.12	2.02	4.05584	0.0037	DE	4.51	4.85	0.35	1.27456	0.4585
protein regulator of cytokinesis 1	Prc1	1423775_s_at	6.52	6.13	6.07	8.07	8.93	8.91	7.23	6.3	6.08	6.77	7.07	7.54	6.24	8.64	2.4	5.27803	0.0052	DE	6.54	7.13	0.59	1.50525	0.2426
ubiquitin specific peptidase 20	Usp20	1423777_at	8.35	8.45	8.61	7.75	7.26	7.62	8.48	8.19	8.09	7.62	7.43	7.63	8.47	7.54	-0.93	0.524858	0.0112	DE	8.25	7.56	-0.69	0.619854	0.0126	DE
ubiquitin specific peptidase 20	Usp20	1423778_at	5.77	5.79	5.84	5.04	5.04	5.16	5.65	5.47	5.53	5.03	4.69	5.18	5.8	5.08	-0.72	0.607097	0.0005	DE	5.55	4.97	-0.58	0.668964	0.0435
glycyl-tRNA synthetase	Gars	1423784_at	11.43	11.68	11.39	10.89	10.97	10.91	11.56	11.58	11.45	10.59	10.49	10.8	11.5	10.92	-0.58	0.668964	0.0184		11.53	10.63	-0.9	0.535887	0.004	DE
death-associated protein	Dap	1423790_at	9.33	9.3	9.31	10.01	10.38	10.1	9.41	9.56	9.49	10	10.15	10.28	9.31	10.16	0.85	1.8025	0.0163	DE	9.49	10.14	0.66	1.58008	0.0053	DE
splicing factor proline/glutamine rich (polypyrimidine tract binding protein associated)	Sfpq	1423796_at	8.95	9.17	8.59	9.37	9.7	9.63	8.95	9.07	9.14	8.86	8.85	9.41	8.9	9.57	0.66	1.58008	0.0383	DE	9.05	9.04	-0.01	0.993092	0.9504
adenine phosphoribosyl transferase	Aprt	1423801_a_at	9.67	9.66	9.48	10.35	10.79	10.63	9.83	9.94	9.74	10.02	10.2	10.1	9.6	10.59	0.99	1.98618	0.0071	DE	9.84	10.11	0.27	1.20581	0.026
isopentenyl-diphosphate delta isomerase	Idi1	1423804_a_at	10.09	9.97	9.54	9.18	8.7	8.94	9.67	9.79	10.1	8.97	8.01	9.05	9.87	8.94	-0.93	0.524858	0.0139	DE	9.85	8.68	-1.18	0.441351	0.0574
disabled 2, mitogen-responsive phosphoprotein	Dab2	1423805_at	9.48	9.39	9.08	9.76	9.7	9.87	9.18	9.33	9.48	10.53	10.16	10.14	9.32	9.78	0.46	1.37554	0.0473		9.33	10.28	0.95	1.93187	0.0052	DE
transcription factor 19	Tcf19	1423809_at	6.97	7.08	7.26	8.04	8.74	9.03	7.65	7.01	7.13	7.5	7.26	7.46	7.1	8.6	1.5	2.82843	0.0286	DE	7.26	7.41	0.14	1.10191	0.5514
protein phosphatase methylesterase 1	Ppme1	1423810_at	9.48	9.63	9.94	9	8.97	9.04	9.84	9.86	9.6	8.95	9.01	9.02	9.68	9	-0.68	0.624165	0.035	DE	9.77	8.99	-0.77	0.586417	0.0081	DE
kinesin family member 22	Kif22	1423813_at	5.11	5.47	4.96	5.66	6.17	6.44	5.9	4.96	5.12	5.67	5.03	5.45	5.18	6.09	0.91	1.87905	0.0364	DE	5.33	5.38	0.06	1.04247	0.879
transmembrane protein 168	Tmem168	1423821_at	8.29	8.55	8.08	8.76	8.74	8.91	8.14	7.96	8.29	8.85	8.41	8.96	8.31	8.8	0.5	1.41421	0.0524		8.13	8.74	0.61	1.52626	0.0473	DE
non-SMC condensin I complex, subunit D2	Ncapd2	1423847_at	7.37	7.66	7.57	7.35	7.33	7.54	7.6	7.39	7.4	6.52	6.38	6.96	7.53	7.41	-0.13	0.913831	0.3123		7.46	6.62	-0.84	0.558644	0.0277	DE
CDC-like kinase 3	Clk3	1423849_a_at	9.58	9.6	10.01	9.05	9.03	9.18	9.8	9.69	9.6	9.24	9.33	9.16	9.73	9.09	-0.64	0.641713	0.0337	DE	9.7	9.24	-0.45	0.732043	0.0043
shisa homolog 2 (Xenopus laevis)	Shisa2	1423851_a_at	9.39	9.69	9.41	9.86	9.61	9.67	9.18	9.28	9.5	10.11	9.65	10.28	9.5	9.71	0.22	1.16473	0.1565		9.32	10.01	0.69	1.61328	0.0472	DE
RAS-like, family 11, member B	Rasl11b	1423854_a_at	7.69	8.02	7.54	7.37	7.54	7.16	7.7	7.8	8.03	7.16	6.86	7.47	7.75	7.36	-0.39	0.76313	0.0976		7.84	7.16	-0.68	0.624165	0.0406	DE
dystroglycan 1	Dag1	1423872_a_at	10.25	10	10.66	11.88	12.06	12.44	10.31	10.33	9.85	11.79	11.78	11.9	10.3	12.13	1.82	3.53081	0.0022	DE	10.16	11.82	1.66	3.16017	0.0063	DE
WD repeat domain 33	Wdr33	1423874_at	6.13	6.35	6.23	5.37	5.12	5.18	6.07	6.29	6.11	5.19	5.2	5.37	6.24	5.22	-1.01	0.496546	0.0006	DE	6.16	5.25	-0.9	0.535887	0.0006	DE
glycophorin C	Gypc	1423878_at	10.15	10.32	10.16	9.38	9.37	9.32	10.37	10.48	10.27	9.22	9.08	9.33	10.21	9.36	-0.85	0.554785	0.0019	DE	10.37	9.21	-1.16	0.447513	0.0003	DE
ATPase, Na+/K+ transporting, beta 1 polypeptide	Atp1b1	1423890_x_at	13.4	13.25	13.34	12.8	12.38	11.99	13.42	13.31	13.23	12.32	12.67	12.36	13.33	12.39	-0.94	0.521233	0.0524		13.32	12.45	-0.87	0.547147	0.0063	DE
amyloid beta (A4) precursor protein-binding, family B, member 1	Apbb1	1423892_at	9.57	9.49	9.84	8.73	8.47	8.57	9.67	9.61	9.46	8.64	8.73	8.58	9.63	8.59	-1.04	0.486327	0.002	DE	9.58	8.65	-0.93	0.524858	0.0005	DE
amyloid beta (A4) precursor protein-binding, family B, member 1	Apbb1	1423893_x_at	10.33	10.28	10.54	9.57	9.33	9.42	10.5	10.4	10.27	9.39	9.57	9.35	10.38	9.44	-0.94	0.521233	0.001	DE	10.39	9.44	-0.95	0.517632	0.0006	DE
CUGBP, Elav-like family member 2	Celf2	1423895_a_at	10.63	10.46	10.73	11.09	11.28	11.36	10.36	10.57	10.51	11.06	11.11	11.21	10.61	11.24	0.64	1.55833	0.0048	DE	10.48	11.13	0.65	1.56917	0.0017	DE
ring finger protein 187	Rnf187	1423896_a_at	12.57	12.6	12.56	12.01	11.89	11.88	12.68	12.68	12.6	11.98	11.99	12	12.58	11.93	-0.65	0.63728	0.0023	DE	12.65	11.99	-0.66	0.632878	0.0011	DE
ring finger protein 187	Rnf187	1423897_at	11.73	11.69	11.86	11.27	11.14	11.04	11.87	11.86	11.76	11.21	11.23	11.13	11.76	11.15	-0.61	0.655197	0.0024	DE	11.83	11.19	-0.64	0.641713	0.0002	DE
thyroid hormone receptor interactor 12	Trip12	1423898_a_at	10.53	10.54	10.36	11	11.14	11.1	10.26	10.31	10.39	10.67	10.77	11.16	10.48	11.08	0.6	1.51572	0.0017	DE	10.32	10.87	0.55	1.46409	0.0596
poliovirus receptor	Pvr	1423904_a_at	5.07	5.3	5.19	6.54	6.69	7.09	4.89	5.43	5.23	5.88	5.68	6.72	5.19	6.77	1.59	3.01049	0.0048	DE	5.18	6.09	0.91	1.87905	0.0854
poliovirus receptor	Pvr	1423905_at	4.37	4.54	5	5.81	6.1	6.4	4.77	5.03	4.58	5.21	5.27	5.21	4.64	6.1	1.47	2.77022	0.0046	DE	4.79	5.23	0.44	1.3566	0.0756
transmembrane protein 176A	Tmem176a	1423909_at	11.46	11.52	11.26	12.07	12.19	11.94	11.52	11.43	11.68	12.15	12.16	12.29	11.41	12.07	0.65	1.56917	0.0037	DE	11.54	12.2	0.66	1.58008	0.0032	DE
ArfGAP with GTPase domain, ankyrin repeat and PH domain 3	Agap3	1423910_at	8.67	8.63	8.96	8.06	7.88	8.19	8.53	8.43	8.54	8.27	8.18	8.05	8.75	8.04	-0.71	0.61132	0.0071	DE	8.5	8.17	-0.33	0.795536	0.0182
protein phosphatase 2, regulatory subunit B (B56), alpha isoform	Ppp2r5a	1423911_at	9.95	9.9	9.98	10.56	10.69	10.87	9.81	9.87	10.06	10.62	10.58	10.73	9.94	10.71	0.76	1.69349	0.0098	DE	9.91	10.64	0.73	1.65864	0.0026	DE
olfactomedin-like 2B	Olfml2b	1423915_at	7.68	7.37	7.44	8.14	8.12	8.2	7.95	7.3	7.33	8.04	7.91	8.56	7.5	8.15	0.66	1.58008	0.0152	DE	7.53	8.17	0.64	1.55833	0.0913
cortactin	Cttn	1423917_a_at	11.33	11.46	11.34	12.2	12.42	12.37	11.4	11.5	11.44	11.98	12.05	12.26	11.38	12.33	0.95	1.93187	0.0007	DE	11.45	12.1	0.65	1.56917	0.0099	DE
non-SMC condensin I complex, subunit H	Ncaph	1423920_at	5.66	5.68	5.6	6.49	7.3	7.26	6.59	6.02	5.76	6.03	6.11	6.25	5.65	7.02	1.37	2.58471	0.0342	DE	6.12	6.13	0.01	1.00696	0.9811
tetraspanin 14	Tspan14	1423924_s_at	9.9	9.94	10.03	10.51	10.6	10.52	9.76	10.15	10.05	10.45	10.73	10.67	9.96	10.54	0.59	1.50525	0.0004	DE	9.99	10.62	0.63	1.54756	0.0147	DE
solute carrier family 35, member B2	Slc35b2	1423927_at	8.53	8.5	8.51	9.04	9.11	9.2	8.3	8.55	8.56	9.07	9.05	9.11	8.51	9.12	0.6	1.51572	0.0046	DE	8.47	9.08	0.61	1.52626	0.0159	DE
calcium/calmodulin-dependent protein kinase II gamma	Camk2g	1423941_at	11.27	11.26	11.23	10.44	9.53	9.56	11.47	11.2	11.07	9.94	9.74	9.55	11.25	9.84	-1.41	0.376312	0.0418	DE	11.25	9.74	-1.5	0.353553	0.0008	DE
calcium/calmodulin-dependent protein kinase II gamma	Camk2g	1423942_a_at	10.5	10.39	10.85	9.4	8.53	8.84	10.59	10.33	10.05	9.02	8.93	8.47	10.58	8.92	-1.66	0.316439	0.0098	DE	10.32	8.81	-1.52	0.348686	0.0029	DE
protein kinase inhibitor, gamma	Pkig	1423945_a_at	9.68	9.94	9.94	10.29	10.6	10.47	9.83	10.1	10	10.1	10.4	10.38	9.85	10.45	0.6	1.51572	0.0086	DE	9.98	10.29	0.32	1.24833	0.0668
PDZ and LIM domain 2	Pdlim2	1423946_at	9.8	9.7	9.65	11.03	11.13	11.19	9.64	9.81	9.97	10.73	10.74	10.46	9.72	11.12	1.4	2.63902	0	DE	9.81	10.64	0.84	1.79005	0.0032	DE
RIKEN cDNA 1110008P14 gene	1110008P14Rik	1423947_at	9.95	10.04	9.91	10.1	9.95	9.76	10.59	10.24	10.15	9.43	9.54	9.4	9.97	9.94	-0.03	0.97942	0.7975		10.33	9.46	-0.87	0.547147	0.0159	DE
potassium voltage-gated channel, shaker-related subfamily, beta member 3	Kcnab3	1423950_at	8.49	8.57	8.58	7.3	7.14	6.91	8.4	8.18	8.14	6.7	7.06	6.99	8.55	7.12	-1.43	0.371131	0.0042	DE	8.24	6.92	-1.32	0.400535	0.001	DE
complement component 3 /// complement C3-like	C3 /// LOC100048759	1423954_at	6.31	6.02	6.88	6.9	7.44	7.69	6.86	6.33	6.24	7.85	7.53	7.89	6.4	7.34	0.94	1.91853	0.0526		6.48	7.76	1.28	2.42839	0.0087	DE
lysophosphatidylcholine acyltransferase 3	Lpcat3	1423960_at	8.98	9.13	9.02	9.53	9.7	9.77	9.07	9.08	9.16	9.75	9.74	9.82	9.04	9.67	0.62	1.53688	0.0034	DE	9.1	9.77	0.67	1.59107	0.0001	DE
WD repeat domain 26	Wdr26	1423961_at	9.49	9.45	9.16	10	10.1	10.05	9.35	9.08	9.2	9.64	9.49	9.79	9.37	10.05	0.68	1.60214	0.0167	DE	9.21	9.64	0.43	1.34723	0.0215
nucleoporin Nup37-like /// nucleoporin 37	LOC634555 /// Nup37	1423969_at	8.48	8.34	8.19	8.91	8.83	9.06	8.4	8.41	8.48	8.84	9.11	8.96	8.34	8.93	0.6	1.51572	0.0059	DE	8.43	8.97	0.54	1.45397	0.0136
SH3-binding kinase 1	Sbk1	1423978_at	8.1	7.92	8.26	7.19	6.98	7.21	8.21	8.11	8.5	6.99	7.01	6.98	8.09	7.13	-0.97	0.510506	0.0019	DE	8.27	6.99	-1.28	0.411796	0.008	DE
solute carrier family 25 (mitochondrial carrier, palmitoylcarnitine transporter), member 29	Slc25a29	1423979_a_at	8.26	8.39	8.56	7.76	7.63	7.85	8.01	8.21	8.37	8	7.99	8.18	8.4	7.75	-0.66	0.632878	0.0048	DE	8.2	8.06	-0.14	0.907519	0.3254
seizure related 6 homolog like 2	Sez6l2	1423983_at	9.12	9.02	9.3	8.02	7.26	7.99	9.27	9.04	8.95	8	7.91	7.75	9.15	7.76	-1.39	0.381565	0.0218	DE	9.09	7.89	-1.2	0.435275	0.0008	DE
shisa homolog 5 (Xenopus laevis)	Shisa5	1423986_a_at	10.01	10.37	10.1	10.52	10.75	10.97	9.97	10.1	10.17	10.82	10.76	10.95	10.16	10.75	0.59	1.50525	0.0269	DE	10.08	10.84	0.76	1.69349	0.0007	DE
kinesin family member 1B	Kif1b	1423994_at	11.99	12.16	11.93	11.51	11.44	11.38	12.09	11.98	11.89	11.32	11.33	11.43	12.03	11.44	-0.58	0.668964	0.0045		11.99	11.36	-0.63	0.646176	0.0018	DE
ADP-ribosylation factor-like 6 interacting protein 6	Arl6ip6	1424020_at	8.86	8.84	8.81	9.45	9.26	9.64	8.69	8.65	8.89	9.41	9.03	9.44	8.84	9.45	0.61	1.52626	0.0287	DE	8.74	9.29	0.55	1.46409	0.0331
oxidative stress induced growth inhibitor 1	Osgin1	1424022_at	7.12	6.86	7.2	7.47	7.41	7.3	6.56	6.59	6.65	7.21	7.07	7.51	7.06	7.39	0.33	1.25701	0.0642		6.6	7.26	0.66	1.58008	0.0319	DE
glycoprotein integral membrane 1	Ginm1	1424025_at	10.3	10.31	10.05	10.67	10.65	10.62	10.02	10.14	10.47	10.83	10.66	11.05	10.22	10.65	0.43	1.34723	0.0343		10.21	10.85	0.64	1.55833	0.0234	DE
glycoprotein integral membrane 1	Ginm1	1424026_s_at	10.18	10.22	10.06	10.61	10.42	10.63	9.99	10.08	10.23	10.89	10.59	10.79	10.15	10.55	0.4	1.31951	0.0106		10.1	10.76	0.66	1.58008	0.005	DE
paxillin	Pxn	1424027_at	8.63	8.83	9.01	9.33	9.51	9.73	8.58	8.74	8.88	9.56	9.58	9.79	8.82	9.52	0.7	1.6245	0.0119	DE	8.73	9.64	0.91	1.87905	0.0015	DE
TSPY-like 4	Tspyl4	1424029_at	12.6	12.57	12.66	11.53	10.97	10.7	12.69	12.55	12.51	11.39	11.09	11.17	12.61	11.07	-1.54	0.343885	0.0231	DE	12.58	11.22	-1.37	0.386891	0.0006	DE
hydrogen voltage-gated channel 1	Hvcn1	1424032_at	6.15	5.99	6.37	6.86	6.91	6.99	6.64	6.16	6.3	7.48	7.15	7.28	6.17	6.92	0.75	1.68179	0.0134	DE	6.37	7.3	0.94	1.91853	0.008	DE
complement component 1, s subcomponent	C1s	1424041_s_at	6.64	6.96	6.69	7.78	7.9	7.93	6.48	6.55	7.11	7.85	7.89	7.87	6.76	7.87	1.11	2.15846	0.0027	DE	6.71	7.87	1.16	2.23457	0.0281	DE
budding uninhibited by benzimidazoles 1 homolog (S. cerevisiae)	Bub1	1424046_at	4.26	4.39	4.34	6.87	7.42	7.81	6.31	4.41	4.23	5.25	4.39	5.36	4.33	7.37	3.04	8.22491	0.0071	DE	4.98	5	0.02	1.01396	0.9834
cytochrome b5 reductase 1	Cyb5r1	1424048_a_at	10.33	10.34	10.33	9.59	9.26	9.35	10.49	10.41	10.38	9.52	9.39	9.5	10.33	9.4	-0.93	0.524858	0.0109	DE	10.43	9.47	-0.96	0.514057	0.0001	DE
collagen, type IV, alpha 2	Col4a2	1424051_at	9.05	8.85	9.08	9.04	9.09	9.21	8.63	8.77	8.55	9.35	9.24	9.6	8.99	9.11	0.12	1.08673	0.2525		8.65	9.4	0.75	1.68179	0.0071	DE
proline-rich coiled-coil 1	Prrc1	1424058_at	7.91	7.91	7.86	8.35	8.68	8.53	7.81	8	7.96	8.22	8.29	8.49	7.89	8.52	0.63	1.54756	0.0198	DE	7.92	8.33	0.41	1.32869	0.0178
ER degradation enhancer, mannosidase alpha-like 1	Edem1	1424065_at	7.28	7.72	7.36	8.91	9.4	9.53	7.44	7.42	7.8	8.57	8.51	8.81	7.45	9.28	1.83	3.55537	0.0021	DE	7.55	8.63	1.08	2.11404	0.0029	DE
intercellular adhesion molecule 1	Icam1	1424067_at	7.07	7.58	7.22	7.67	7.95	7.97	7	6.88	7.43	8.6	8.25	8.46	7.29	7.86	0.57	1.48452	0.0417		7.1	8.44	1.33	2.51403	0.0047	DE
N-ethylmaleimide sensitive fusion protein attachment protein gamma	Napg	1424069_at	10.88	10.86	10.75	10.08	9.77	9.65	10.96	10.76	10.68	9.47	9.46	9.57	10.83	9.83	-1	0.5	0.0105	DE	10.8	9.5	-1.3	0.406126	0.0013	DE
N-ethylmaleimide sensitive fusion protein attachment protein gamma	Napg	1424070_at	7.76	7.74	7.66	7.46	7.41	7.39	7.95	7.74	7.68	7.29	7.06	7.24	7.72	7.42	-0.3	0.812252	0.0021		7.79	7.2	-0.59	0.664343	0.0057	DE
glycerophosphodiester phosphodiesterase domain containing 1	Gdpd1	1424076_at	10.79	10.88	10.78	9.91	9.55	9.47	11.12	11.06	10.81	9.21	9.19	9.4	10.82	9.64	-1.17	0.444421	0.0099	DE	11	9.27	-1.73	0.301452	0.0002	DE
glycerophosphodiester phosphodiesterase domain containing 1	Gdpd1	1424077_at	7.59	7.97	8.04	6.94	6.87	6.9	8.18	8.14	7.81	6.84	6.35	6.86	7.87	6.9	-0.96	0.514057	0.0187	DE	8.04	6.68	-1.36	0.389582	0.0038	DE
polypyrimidine tract binding protein 3	Ptbp3	1424083_at	5.33	5.73	5.29	6.41	6.68	6.66	6.02	5.75	5.57	6.71	5.93	6.61	5.45	6.58	1.13	2.18859	0.0045	DE	5.78	6.42	0.64	1.55833	0.1042
polypyrimidine tract binding protein 3	Ptbp3	1424084_at	5.13	5.48	5.11	6.11	5.93	6.37	5.36	5.03	5.37	6.27	5.55	6.24	5.24	6.14	0.9	1.86607	0.007	DE	5.25	6.02	0.77	1.70527	0.064
NADH dehydrogenase (ubiquinone) 1 alpha subcomplex, 4	Ndufa4	1424085_at	13.48	13.36	13.47	13.11	12.91	12.89	13.5	13.4	13.45	12.95	12.87	12.74	13.44	12.97	-0.47	0.721965	0.0092		13.45	12.85	-0.6	0.659754	0.0038	DE
OAF homolog (Drosophila)	Oaf	1424086_at	8.61	8.49	8.64	10.47	10.63	10.88	8.41	8.55	8.9	10.72	10.5	10.77	8.58	10.66	2.08	4.22807	0.0011	DE	8.62	10.66	2.04	4.11246	0.0009	DE
transcription factor 4	Tcf4	1424089_a_at	9.06	9	9.11	9.7	9.75	9.9	8.93	9.03	9.18	10.02	9.87	9.74	9.06	9.78	0.73	1.65864	0.0017	DE	9.05	9.88	0.83	1.77769	0.0017	DE
CD151 antigen	Cd151	1424093_x_at	10.71	10.66	10.76	11.21	11.34	11.45	10.53	10.72	10.76	11.3	11.22	11.39	10.71	11.33	0.62	1.53688	0.0056	DE	10.67	11.3	0.63	1.54756	0.0029	DE
RNA 3'-terminal phosphate cyclase	Rtca	1424095_at	10.95	10.95	10.86	10.54	10.47	10.49	10.96	10.72	10.79	10.13	10.06	10.15	10.92	10.5	-0.42	0.747425	0.0006		10.82	10.11	-0.71	0.61132	0.0048	DE
ELOVL family member 7, elongation of long chain fatty acids (yeast)	Elovl7	1424097_at	10.18	10.25	10.17	10.32	10.26	10.2	10.43	10.55	10.43	9.94	9.8	9.71	10.2	10.26	0.06	1.04247	0.2401		10.47	9.82	-0.65	0.63728	0.0026	DE
ELOVL family member 7, elongation of long chain fatty acids (yeast)	Elovl7	1424098_at	8.6	8.8	8.69	8.74	8.56	8.72	8.9	8.95	8.85	8.43	8.21	8.19	8.7	8.67	-0.02	0.986233	0.788		8.9	8.28	-0.62	0.650671	0.0081	DE
glutathione peroxidase 8 (putative)	Gpx8	1424099_at	10.59	10.68	10.37	10.99	10.78	11.02	10.37	10.46	10.74	11.22	11.02	11.11	10.55	10.93	0.38	1.30134	0.0341		10.52	11.12	0.59	1.50525	0.0179	DE
cell cycle exit and neuronal differentiation 1	Cend1	1424100_s_at	9.36	9.14	9.74	7.66	6.52	6.79	9.38	8.88	8.98	6.86	6.03	5.89	9.41	6.99	-2.42	0.186856	0.0084	DE	9.08	6.26	-2.82	0.14161	0.0038	DE
autophagy related 4B, cysteine peptidase	Atg4b	1424103_at	9.59	9.66	9.52	9.11	8.87	8.81	9.71	9.67	9.56	8.97	9.08	9.17	9.59	8.93	-0.66	0.632878	0.0093	DE	9.65	9.07	-0.57	0.673617	0.0018
pituitary tumor-transforming gene 1	Pttg1	1424105_a_at	5.47	5.89	5.49	7.43	7.43	7.75	7.41	6.04	5.99	6.6	6.14	6.92	5.62	7.54	1.92	3.78423	0.0005	DE	6.48	6.55	0.07	1.04972	0.8966
kinesin family member 18A	Kif18a	1424107_at	5.12	5.17	4.9	6.78	6.49	6.78	5.97	5.16	5.13	5.94	5.86	6.11	5.06	6.68	1.62	3.07375	0.0003	DE	5.42	5.97	0.55	1.46409	0.1771
NME/NM23 nucleoside diphosphate kinase 1	Nme1	1424110_a_at	11.2	11.17	11.07	11.21	11.22	11.29	11.38	11.26	11.25	10.69	10.44	10.59	11.15	11.24	0.09	1.06437	0.1284		11.3	10.57	-0.72	0.607097	0.0026	DE
SPC25, NDC80 kinetochore complex component, homolog (S. cerevisiae)	Spc25	1424118_a_at	5.99	6.1	5.95	7.99	8.22	8.28	6.91	6.14	6.13	6.58	6.4	6.84	6.01	8.16	2.15	4.43828	0.0002	DE	6.39	6.61	0.21	1.15669	0.5141
COMM domain containing 1	Commd1	1424121_at	9.61	9.49	9.58	10.19	10.03	10.33	9.53	9.51	9.87	10.29	9.93	10.04	9.56	10.18	0.62	1.53688	0.0099	DE	9.64	10.09	0.45	1.36604	0.047
potassium channel, subfamily K, member 13	Kcnk13	1424125_at	6.64	6.7	6.7	7.75	7.89	8.32	6.69	6.89	7.19	7.85	7.71	8.21	6.68	7.99	1.31	2.47942	0.0158	DE	6.92	7.92	1	2	0.0086	DE
aurora kinase B	Aurkb	1424128_x_at	4.5	4.56	4.56	5.74	6.56	6.52	5.59	4.69	4.34	4.69	4.55	5.07	4.54	6.27	1.73	3.31728	0.0224	DE	4.87	4.77	-0.1	0.933033	0.8162
major facilitator superfamily domain containing 1	Mfsd1	1424129_at	9.48	9.53	9.48	10.02	10.22	10.17	9.54	9.42	9.43	9.44	9.4	9.64	9.5	10.14	0.64	1.55833	0.0057	DE	9.46	9.49	0.03	1.02101	0.7435
collagen, type VI, alpha 3	Col6a3	1424131_at	8.75	8.54	8.23	8.93	8.89	9.11	8.48	8.35	8.27	9.09	9.04	9.67	8.51	8.98	0.47	1.38511	0.072		8.37	9.27	0.9	1.86607	0.0376	DE
transmembrane protein 98	Tmem98	1424133_at	9.94	9.8	10.09	10.47	10.5	10.44	9.94	10.15	10.24	10.69	10.81	10.74	9.94	10.47	0.53	1.44393	0.0207		10.11	10.75	0.64	1.55833	0.0106	DE
rhomboid family 1 (Drosophila)	Rhbdf1	1424138_at	8.43	8.46	8.36	9.55	9.98	9.97	8.32	8.5	8.41	9.41	9.78	9.77	8.42	9.83	1.42	2.67586	0.0078	DE	8.41	9.65	1.24	2.36199	0.0038	DE
chromatin licensing and DNA replication factor 1	Cdt1	1424143_a_at	8.01	8.05	8.04	9.95	10.69	10.74	9.25	8.15	8.03	8.93	8.78	9.12	8.03	10.46	2.43	5.38893	0.0108	DE	8.48	8.94	0.47	1.38511	0.3523
chromatin licensing and DNA replication factor 1	Cdt1	1424144_at	6.05	6.12	6.11	7.99	8.67	8.61	7.25	6.17	6.29	6.64	6.39	7.21	6.09	8.42	2.33	5.02805	0.0081	DE	6.57	6.75	0.18	1.13288	0.6973
retinoblastoma-like 1 (p107)	Rbl1	1424156_at	7.96	8.27	8.27	8.96	9.47	9.43	8.26	8.24	8.21	8.61	8.7	8.89	8.17	9.29	1.12	2.17347	0.0074	DE	8.24	8.73	0.5	1.41421	0.0237
EH-domain containing 2	Ehd2	1424157_at	7.94	7.95	8.26	8.81	9.12	9.41	7.64	7.9	7.88	8.9	8.93	8.9	8.05	9.11	1.06	2.08493	0.0106	DE	7.81	8.91	1.1	2.14355	0.0052	DE
asparagine-linked glycosylation 5 (dolichyl-phosphate beta-glucosyltransferase)	Alg5	1424160_at	9.18	9.15	9.02	9.71	9.92	9.75	8.95	9.11	9.03	9.55	9.52	9.59	9.12	9.79	0.68	1.60214	0.0015	DE	9.03	9.55	0.52	1.43396	0.0028
mutS homolog 3 (E. coli)	Msh3	1424166_at	8.31	8.46	8.4	7.88	7.86	7.64	8.48	8.22	8.23	7.68	7.59	7.95	8.39	7.79	-0.6	0.659754	0.0056	DE	8.31	7.74	-0.57	0.673617	0.016
tax1-binding protein 3-like /// Tax1 (human T cell leukemia virus type I) binding protein 3	LOC100047518 /// Tax1bp3	1424169_at	9.11	9.25	9.08	10.15	10.53	10.39	8.97	9.38	9.31	9.91	10.1	10.32	9.15	10.36	1.21	2.31338	0.0027	DE	9.22	10.11	0.89	1.85318	0.0069	DE
hydroxyacyl glutathione hydrolase	Hagh	1424171_a_at	11.8	11.76	11.69	11.15	10.96	10.8	11.95	11.93	11.81	10.96	11.04	10.8	11.75	10.97	-0.78	0.582367	0.0107	DE	11.9	10.93	-0.96	0.514057	0.0008	DE
hydroxyacyl glutathione hydrolase	Hagh	1424172_at	11.12	11.12	11.13	10.54	10.36	10.17	11.26	11.27	11.17	10.31	10.3	10.26	11.12	10.36	-0.77	0.586417	0.0188	DE	11.23	10.29	-0.94	0.521233	0.0002	DE
Sh3kbp1 binding protein 1	Shkbp1	1424174_at	8.6	8.53	9.09	9.29	9.63	9.7	8.76	8.74	8.85	9.34	9.52	9.29	8.74	9.54	0.8	1.7411	0.0249	DE	8.78	9.38	0.6	1.51572	0.0051	DE
annexin A4	Anxa4	1424176_a_at	9.05	9.22	8.99	9.72	9.99	10.03	8.69	8.74	9.05	9.41	9.21	9.6	9.09	9.91	0.83	1.77769	0.0033	DE	8.83	9.41	0.58	1.49485	0.0219
transmembrane protein 38A	Tmem38a	1424177_at	7.52	7.57	7.42	6.94	7.08	7.1	7.64	7.38	7.62	6.93	6.8	6.84	7.5	7.04	-0.46	0.726986	0.0024		7.55	6.86	-0.69	0.619854	0.0061	DE
coiled-coil domain containing 80	Ccdc80	1424186_at	9.91	10.25	10	10.92	10.95	10.99	9.61	10.17	10.03	11.29	11.1	11.55	10.05	10.95	0.9	1.86607	0.0103	DE	9.94	11.31	1.38	2.60268	0.0036	DE
coiled-coil domain containing 80	Ccdc80	1424187_at	6.48	6.74	6.65	7.36	7.48	7.72	6.87	7.03	6.58	8.04	7.75	7.69	6.62	7.52	0.9	1.86607	0.0033	DE	6.83	7.83	1	2	0.0047	DE
transmembrane protein 41a	Tmem41a	1424191_a_at	9.72	9.93	9.9	9	8.81	8.72	9.92	9.87	9.74	8.5	8.64	8.55	9.85	8.84	-1.01	0.496546	0.0009	DE	9.84	8.56	-1.28	0.411796	0.0001	DE
family with sequence similarity 216, member A	Fam216a	1424192_at	9.45	9.42	9.47	8.88	8.78	8.53	9.56	9.53	9.42	8.66	8.7	8.79	9.45	8.73	-0.72	0.607097	0.0188	DE	9.5	8.72	-0.79	0.578344	0.0002	DE
SEH1-like (S. cerevisiae	Seh1l	1424202_at	7.06	7.22	6.97	7.74	8.06	8.19	7.07	7	7.12	7.52	7.52	7.92	7.08	8	0.91	1.87905	0.0085	DE	7.06	7.65	0.59	1.50525	0.0401	DE
prostaglandin E receptor 4 (subtype EP4)	Ptger4	1424208_at	8.75	8.97	9.26	8.83	8.96	8.78	8.51	9.02	9.13	9.41	9.53	10.01	8.99	8.86	-0.14	0.907519	0.4593		8.89	9.65	0.76	1.69349	0.0449	DE
ER lipid raft associated 1	Erlin1	1424210_at	9.11	9.15	9.27	9.85	9.96	9.99	9.16	9.16	9.26	9.9	10.04	9.99	9.18	9.93	0.76	1.69349	0.0003	DE	9.19	9.98	0.78	1.71713	0.0002	DE
solute carrier family 25, member 33	Slc25a33	1424211_at	10.23	10.38	10.24	9.57	9.22	9.19	10.32	10.21	10.34	9.31	9.1	9.67	10.28	9.33	-0.96	0.514057	0.0083	DE	10.29	9.36	-0.93	0.524858	0.0252	DE
sushi domain containing 4	Susd4	1424221_at	9.91	9.73	10.19	8.18	7.28	7.41	9.91	9.67	9.44	8.08	7.08	7.24	9.94	7.62	-2.32	0.200267	0.0058	DE	9.67	7.47	-2.21	0.216134	0.0096	DE
mitochondrial fission process 1	Mtfp1	1424223_at	10.13	10.27	10.23	8.62	7.75	7.95	10.51	10.46	10.29	7.92	7.36	7.28	10.21	8.11	-2.1	0.233258	0.0136	DE	10.42	7.52	-2.9	0.133972	0.0023	DE
ankyrin repeat and SOCS box-containing 8	Asb8	1424224_at	9.64	9.8	9.76	9.23	9.23	9.15	9.82	9.85	9.63	9.11	9.14	9.29	9.73	9.2	-0.53	0.692555	0.002		9.77	9.18	-0.59	0.664343	0.0031	DE
FtsJ methyltransferase domain containing 1	Ftsjd1	1424232_a_at	6.81	7.14	6.58	6.53	6.24	5.85	7.07	6.73	7.04	6.14	6.07	6.5	6.84	6.21	-0.64	0.641713	0.0695		6.95	6.24	-0.71	0.61132	0.0157	DE
predicted gene 5553 /// ORM1-like 2 (S. cerevisiae)	Gm5553 /// Ormdl2	1424235_at	8.96	9.35	8.82	9.55	9.81	9.64	9.04	9.44	9.45	9.72	9.95	10.12	9.04	9.67	0.62	1.53688	0.0409	DE	9.31	9.93	0.62	1.53688	0.0262	DE
testis derived transcript	Tes	1424246_a_at	7.79	8.15	7.77	8.94	9.15	9.07	8.05	8.1	8.27	8.92	8.89	9.25	7.9	9.05	1.15	2.21914	0.004	DE	8.14	9.02	0.88	1.84038	0.0058	DE
ELKS/RAB6-interacting/CAST family member 1	Erc1	1424247_at	7.29	7.48	7.15	7.83	8.17	7.98	7.49	7.51	7.59	7.73	8.1	8.61	7.31	7.99	0.69	1.61328	0.0075	DE	7.53	8.15	0.62	1.53688	0.1349
cyclic AMP-regulated phosphoprotein, 21	Arpp21	1424248_at	6.07	5.94	5.88	5.84	5.49	5.71	6.13	6.12	6.27	5.31	5.51	5.35	5.96	5.68	-0.28	0.823591	0.0903		6.17	5.39	-0.78	0.582367	0.0007	DE
Rho GTPase activating protein 9	Arhgap9	1424249_a_at	6.67	6.66	7.17	7.1	7.35	7.63	6.86	6.63	6.48	7.29	7.33	7.37	6.83	7.36	0.53	1.44393	0.0822		6.66	7.33	0.67	1.59107	0.0221	DE
Rho guanine nucleotide exchange factor (GEF) 3	Arhgef3	1424250_a_at	9.03	9.4	9.29	8.67	8.55	8.54	9.07	8.92	9.11	8.91	8.27	9.22	9.24	8.59	-0.65	0.63728	0.0171	DE	9.03	8.8	-0.23	0.852635	0.4939
interferon induced transmembrane protein 1	Ifitm1	1424254_at	10.85	10.88	10.71	12.12	12.28	12.38	10.45	10.73	10.57	12.03	12.21	12.07	10.81	12.26	1.45	2.73208	0.0002	DE	10.58	12.1	1.52	2.86791	0.0002	DE
allograft inflammatory factor 1-like	Aif1l	1424263_at	9.97	9.93	10.21	9.44	9.28	8.95	9.74	10.09	9.83	9.37	9.21	9.6	10.04	9.22	-0.81	0.570382	0.0137	DE	9.89	9.39	-0.49	0.712025	0.0333
N-acetylneuraminate pyruvate lyase	Npl	1424265_at	7.53	7.62	7.56	9.37	9.56	9.94	7.59	7.45	7.8	8.99	8.82	8.81	7.57	9.62	2.05	4.14106	0.0056	DE	7.61	8.87	1.26	2.39496	0.0013	DE
doublecortin-like kinase 1	Dclk1	1424270_at	7.8	7.8	7.64	9.9	9.6	10.34	8.1	7.26	8.2	9.61	8.87	9.29	7.75	9.95	2.2	4.59479	0.0067	DE	7.85	9.26	1.4	2.63902	0.0224	DE
doublecortin-like kinase 1	Dclk1	1424271_at	10.05	9.79	9.86	11.75	11.7	11.71	10.4	9.67	10.32	11.24	11.2	11.25	9.9	11.72	1.82	3.53081	0.0013	DE	10.13	11.23	1.1	2.14355	0.0409	DE
baculoviral IAP repeat-containing 5	Birc5	1424278_a_at	5.27	5.19	5.49	7.87	8.37	8.62	8.02	5.53	5.36	6.18	5.72	6.31	5.32	8.29	2.97	7.83536	0.002	DE	6.3	6.07	-0.23	0.852635	0.8136
nucleoporin 93	Nup93	1424291_at	8.42	8.42	8.14	8.92	9.1	8.95	8.42	8.33	8.33	8.72	8.68	8.81	8.33	8.99	0.66	1.58008	0.0069	DE	8.36	8.74	0.38	1.30134	0.0019
DEP domain containing 1a	Depdc1a	1424292_at	3.15	3.3	3.01	5.89	5.64	6.16	4.99	3.04	3.03	4.44	3.4	3.86	3.15	5.9	2.74	6.6807	0.0004	DE	3.69	3.9	0.21	1.15669	0.7869
leukocyte immunoglobulin-like receptor, subfamily B (with TM and ITIM domains), member 3	Lilrb3	1424302_at	5.46	6	6.33	6.58	7.2	7.66	5.82	5.7	5.55	6.51	6.52	6.72	5.93	7.15	1.22	2.32947	0.0413	DE	5.69	6.58	0.89	1.85318	0.0011	DE
DEP domain containing 7	Depdc7	1424303_at	9.42	8.89	9.29	8.85	8.65	8.95	9.04	9.42	9.16	7.69	7.87	8.02	9.2	8.82	-0.38	0.768438	0.1227		9.21	7.86	-1.35	0.392292	0.0009	DE
two pore segment channel 2	Tpcn2	1424304_at	5.44	5.12	5.21	5.89	6.22	6.3	5.07	5.29	5	5.64	5.73	5.52	5.26	6.14	0.88	1.84038	0.0062	DE	5.12	5.63	0.51	1.42405	0.0115
elongation of very long chain fatty acids (FEN1/Elo2, SUR4/Elo3, yeast)-like 4	Elovl4	1424306_at	10.97	10.93	11.1	9.7	9.07	9.15	10.95	10.82	10.84	9.05	8.32	8.86	11	9.31	-1.69	0.309927	0.0097	DE	10.87	8.74	-2.13	0.228458	0.0086	DE
replication factor C (activator 1) 4	Rfc4	1424321_at	7.58	7.78	7.74	8.31	8.43	8.69	8.17	7.62	7.79	7.78	7.61	7.89	7.7	8.48	0.78	1.71713	0.0082	DE	7.86	7.76	-0.1	0.933033	0.6213
anaphase prompoting complex C subunit 15	Anapc15	1424327_at	6.96	6.94	7.08	7.6	7.91	7.95	6.96	7.03	7.14	7.35	7.24	7.44	6.99	7.82	0.83	1.77769	0.0095	DE	7.04	7.34	0.3	1.23114	0.0187
anaphase prompoting complex C subunit 15	Anapc15	1424328_s_at	5.61	6.07	6.1	6.6	6.79	6.96	5.71	5.83	6.14	6.54	6.02	6.52	5.93	6.78	0.86	1.81504	0.0149	DE	5.89	6.36	0.47	1.38511	0.0987
tetraspanin 17	Tspan17	1424334_at	9.05	9.01	9.07	9.44	9.85	9.9	9.1	9.07	8.88	8.82	8.85	8.87	9.04	9.73	0.69	1.61328	0.0405	DE	9.02	8.85	-0.17	0.888843	0.1268
phosphopantothenoylcysteine decarboxylase	Ppcdc	1424336_at	7.25	7.2	7.25	6.64	6.76	6.58	7.51	7.42	7.52	6.83	6.99	6.6	7.23	6.66	-0.57	0.673617	0.0048		7.48	6.81	-0.68	0.624165	0.0205	DE
protocadherin alpha 1 /// protocadherin alpha 10 /// protocadherin alpha 11 /// protocadherin alpha 12 /// protocadherin alpha 2 /// protocadherin alpha 3 /// protocadherin alpha 4 /// protocadherin alpha 5 /// protocadherin alpha 6 /// protocadherin alpha 7 /// protocadherin alpha 8 /// protocadherin alpha 9 /// protocadherin alpha subfamily C, 1 /// protocadherin alpha subfamily C, 2	Pcdha1 /// Pcdha10 /// Pcdha11 /// Pcdha12 /// Pcdha2 /// Pcdha3 /// Pcdha4 /// Pcdha5 /// Pcdha6 /// Pcdha7 /// Pcdha8 /// Pcdha9 /// Pcdhac1 /// Pcdhac2	1424341_s_at	9.06	9.42	8.99	7.44	6.13	6.14	9.41	8.84	8.91	6.18	5.65	5.85	9.16	6.57	-2.59	0.166086	0.0198	DE	9.05	5.89	-3.16	0.111878	0.0002	DE
eukaryotic translation initiation factor 1A	Eif1a	1424344_s_at	9.13	9.1	9.1	9.6	9.82	9.8	8.92	8.96	9.12	9.61	9.62	9.62	9.11	9.74	0.63	1.54756	0.011	DE	9	9.62	0.62	1.53688	0.0095	DE
lysophosphatidylglycerol acyltransferase 1	Lpgat1	1424349_a_at	10.42	10.3	10.23	10.12	9.64	9.78	10.55	10.32	10.05	9.79	9.57	9.31	10.32	9.85	-0.47	0.721965	0.0659		10.31	9.56	-0.75	0.594604	0.0201	DE
lysophosphatidylglycerol acyltransferase 1	Lpgat1	1424350_s_at	8.42	8.14	8.3	7.89	7.34	7.54	8.5	8.21	7.94	7.57	7.16	7.05	8.29	7.59	-0.7	0.615572	0.0313	DE	8.22	7.26	-0.96	0.514057	0.0134	DE
WAP four-disulfide core domain 2	Wfdc2	1424351_at	9.47	9.68	9.53	10.19	10.27	9.3	9.57	9.64	10.05	10.54	10.45	10.53	9.56	9.92	0.36	1.28343	0.3664		9.75	10.51	0.75	1.68179	0.0334	DE
leucine-rich PPR-motif containing	Lrpprc	1424353_at	9.78	10.06	9.75	9.24	9.4	9.1	9.98	10.01	9.82	8.96	9.02	9.4	9.86	9.25	-0.62	0.650671	0.0097	DE	9.94	9.13	-0.81	0.570382	0.0161	DE
transmembrane protein 140	Tmem140	1424354_at	7.99	8.31	8.04	8.62	8.49	8.5	7.89	8.22	8.39	8.9	8.89	9.13	8.11	8.54	0.42	1.33793	0.0359		8.17	8.97	0.81	1.75321	0.0161	DE
transcriptional regulator, SIN3B (yeast)	Sin3b	1424355_a_at	9.84	9.88	9.71	10.65	11.09	10.93	9.65	9.74	9.73	10.23	10.23	10.31	9.81	10.89	1.08	2.11404	0.007	DE	9.71	10.26	0.55	1.46409	0.0002
phosphatidic acid phosphatase type 2 domain containing 3	Ppapdc3	1424362_at	7.48	7.92	7.85	6.9	6.8	6.99	7.85	7.88	7.84	6.59	6.95	7.06	7.75	6.9	-0.85	0.554785	0.0145	DE	7.86	6.87	-0.99	0.503478	0.0193	DE
vacuolar protein sorting 37B (yeast)	Vps37b	1424380_at	6.62	6.39	6.74	7.21	7.64	7.66	6.53	6.54	6.62	7.32	7.32	7.14	6.58	7.5	0.92	1.89212	0.0091	DE	6.56	7.26	0.7	1.6245	0.0023	DE
reticulocalbin 3, EF-hand calcium binding domain	Rcn3	1424382_at	8.44	8.67	8.7	8.92	9.14	9.05	8.84	9	8.8	9.46	9.38	9.62	8.6	9.04	0.43	1.34723	0.0159		8.88	9.49	0.61	1.52626	0.0031	DE
transmembrane protein 51	Tmem51	1424383_at	9.27	9.36	9.41	9.61	9.4	9.36	9.21	9.51	9.67	10.02	10.16	10.04	9.35	9.46	0.11	1.07923	0.2976		9.46	10.07	0.61	1.52626	0.0353	DE
zinc and ring finger 1	Znrf1	1424384_a_at	7.84	7.7	8	8.62	8.97	8.93	7.84	7.6	7.78	8.09	8.08	8.14	7.85	8.84	0.99	1.98618	0.0026	DE	7.74	8.1	0.36	1.28343	0.0307
receptor accessory protein 2	Reep2	1424386_at	5.97	6.08	6.39	5.49	5.41	5.44	6.21	5.88	5.96	5.53	5.13	5.1	6.15	5.45	-0.7	0.615572	0.0274	DE	6.02	5.25	-0.76	0.590496	0.0138	DE
aldehyde dehydrogenase 1 family, member L1	Aldh1l1	1424400_a_at	8.4	8.3	8.2	8.79	8.97	9.24	7.8	8.14	8.34	8.52	8.82	8.6	8.3	9	0.7	1.6245	0.0199	DE	8.09	8.65	0.55	1.46409	0.0515
RUN and FYVE domain containing 3	Rufy3	1424402_at	9.09	9.3	9.01	7.41	7.05	6.2	9.38	9.19	8.79	6.56	6.02	5.78	9.13	6.89	-2.25	0.210224	0.0198	DE	9.12	6.12	-3	0.125	0.0007	DE
RUN and FYVE domain containing 3	Rufy3	1424403_a_at	9.13	9.25	9.13	7.74	7.06	7.26	9.34	9.14	9.1	7.01	6.38	6.49	9.17	7.35	-1.82	0.283221	0.0099	DE	9.19	6.63	-2.57	0.168404	0.0023	DE
LIM and senescent cell antigen like domains 2	Lims2	1424408_at	8.63	8.55	8.73	9.38	9.6	9.62	8.24	8.38	8.4	9.37	9.3	9.6	8.64	9.53	0.9	1.86607	0.0012	DE	8.34	9.42	1.08	2.11404	0.0016	DE
claudin 23	Cldn23	1424409_at	9.45	9.56	9.98	9.19	8.91	8.82	8.98	9.6	9.57	9.22	9.72	9.62	9.66	8.97	-0.69	0.619854	0.0298	DE	9.38	9.52	0.14	1.10191	0.6199
opioid growth factor receptor-like 1	Ogfrl1	1424412_at	10.57	10.3	10.52	9.81	9.58	9.79	10.38	10.1	10.31	10.01	9.73	9.72	10.46	9.73	-0.74	0.598739	0.0028	DE	10.26	9.82	-0.44	0.737135	0.0257
opioid growth factor receptor-like 1	Ogfrl1	1424414_at	8.41	8.23	8.11	7.59	7.56	7.64	8.47	8.16	8.12	7.72	7.64	7.55	8.25	7.6	-0.65	0.63728	0.0128	DE	8.25	7.64	-0.61	0.655197	0.0181	DE
methyltransferase like 22	Mettl22	1424434_at	9.09	8.95	9.23	8.19	7.8	8	9.31	9.1	9.08	7.78	7.66	7.49	9.09	8	-1.09	0.469761	0.0021	DE	9.16	7.64	-1.52	0.348686	0.0002	DE
ATP-binding cassette, sub-family G (WHITE), member 4	Abcg4	1424437_s_at	8.03	8.13	8.25	6.84	6.36	6.51	8.39	8.12	8	6.51	6.03	6.21	8.14	6.57	-1.57	0.336808	0.0029	DE	8.17	6.25	-1.92	0.264255	0.0005	DE
transmembrane 6 superfamily member 1	Tm6sf1	1424443_at	10.95	10.93	11.13	9.31	9.15	9.39	10.79	10.66	10.79	8.93	8.21	8.7	11	9.28	-1.72	0.303549	0.0001	DE	10.75	8.61	-2.13	0.228458	0.0078	DE
fibroblast growth factor receptor substrate 3	Frs3	1424449_at	7.73	7.49	7.86	7.11	6.85	6.6	7.71	7.65	7.49	6.68	6.96	6.71	7.69	6.85	-0.84	0.558644	0.0123	DE	7.62	6.78	-0.83	0.562529	0.0023	DE
G protein-coupled receptor associated sorting protein 1	Gprasp1	1424455_at	11.8	11.97	11.86	10.79	10.57	10.31	11.84	11.73	11.72	10.86	10.87	11.14	11.88	10.56	-1.32	0.400535	0.0058	DE	11.76	10.96	-0.81	0.570382	0.0058	DE
amyloid beta (A4) precursor protein-binding, family B, member 3	Apbb3	1424457_at	8.64	8.52	8.82	7.29	6.8	6.78	8.65	8.18	8.22	6.85	6.65	6.12	8.66	6.96	-1.7	0.307786	0.0028	DE	8.35	6.54	-1.81	0.285191	0.0036	DE
lysophosphatidylcholine acyltransferase 1	Lpcat1	1424459_at	8.32	8.24	8.45	8.76	9.13	9.13	8.76	8.56	8.44	8.73	8.84	8.72	8.34	9.01	0.67	1.59107	0.0175	DE	8.59	8.76	0.18	1.13288	0.19
Rap guanine nucleotide exchange factor (GEF) 3	Rapgef3	1424470_a_at	9.76	10.1	9.79	9.44	9.33	9.04	9.1	9.5	9.53	9.44	9.17	9.86	9.88	9.27	-0.61	0.655197	0.0194	DE	9.38	9.49	0.11	1.07923	0.6692
transmembrane protein 184a	Tmem184a	1424477_at	5.5	5.5	5.98	6.03	5.9	5.66	5.51	5.81	6	6.18	6.53	6.46	5.66	5.86	0.2	1.1487	0.3596		5.77	6.39	0.62	1.53688	0.0291	DE
armadillo repeat containing, X-linked 5	Armcx5	1424481_s_at	8.15	7.98	7.71	7.47	6.93	7.09	7.7	7.08	7.57	7.5	6.73	7.26	7.95	7.16	-0.78	0.582367	0.0205	DE	7.45	7.16	-0.29	0.817902	0.3888
Rho guanine nucleotide exchange factor (GEF7)	Arhgef7	1424482_at	8.23	8.41	8.36	6.63	5.92	5.56	8.49	8.08	8.41	5.57	4.8	4.83	8.33	6.04	-2.3	0.203063	0.016	DE	8.33	5.07	-3.26	0.104386	0.0015	DE
MOB kinase activator 1A	Mob1a	1424483_at	8.34	8.17	8.18	8.87	8.85	8.74	8.37	8.55	8.28	8.86	8.99	8.71	8.23	8.82	0.59	1.50525	0.0014	DE	8.4	8.85	0.45	1.36604	0.0161
pyrophosphatase (inorganic) 2	Ppa2	1424488_a_at	11.13	11	11.07	10.58	10.32	10.26	11.17	11.14	11.16	10.3	10.32	10.31	11.07	10.39	-0.68	0.624165	0.0118	DE	11.16	10.31	-0.85	0.554785	0	DE
zinc finger protein 428	Zfp428	1424490_at	8.05	7.94	7.92	7.74	7.6	7.68	8.32	8.18	8.02	7.53	7.56	7.66	7.97	7.67	-0.3	0.812252	0.0066		8.17	7.58	-0.59	0.664343	0.0104	DE
chemokine-like factor	Cklf	1424495_a_at	7.51	7.65	7.23	8.56	8.93	8.88	7.9	7.79	7.76	8.44	8.34	8.56	7.46	8.79	1.33	2.51403	0.0015	DE	7.82	8.45	0.63	1.54756	0.0021	DE
atlastin GTPase 3	Atl3	1424499_s_at	5.78	5.81	5.63	6.07	6.46	6.45	5.8	6.04	5.93	6.14	6.2	6.38	5.74	6.33	0.59	1.50525	0.0298	DE	5.92	6.24	0.32	1.24833	0.0341
UTP6, small subunit (SSU) processome component, homolog (yeast)	Utp6	1424500_at	7.54	7.69	7.51	8.03	8.29	8.42	7.44	7.68	7.64	7.47	7.57	7.95	7.58	8.25	0.67	1.59107	0.0149	DE	7.59	7.66	0.08	1.05702	0.6723
Ras and Rab interactor 1	Rin1	1424507_at	4.26	4.04	4.15	5.2	5.22	5.52	3.95	4.1	4.03	4.54	4.37	4.58	4.15	5.31	1.16	2.23457	0.0016	DE	4.03	4.5	0.47	1.38511	0.0057
aurora kinase A	Aurka	1424511_at	5.39	5.14	5.62	6.09	6.64	7.04	6.55	5.52	5.22	5.43	5.34	5.88	5.38	6.59	1.21	2.31338	0.0305	DE	5.76	5.55	-0.21	0.864537	0.662
thioredoxin domain containing 9	Txndc9	1424512_a_at	9.45	9.6	9.16	9.96	10.03	10.02	9.32	9.45	9.66	9.79	9.67	9.96	9.4	10	0.6	1.51572	0.04	DE	9.48	9.81	0.33	1.25701	0.0656
mitochondrial GTPase 1 homolog (S. cerevisiae)	Mtg1	1424519_at	8.51	8.41	8.38	8.04	8.24	7.91	8.84	8.81	8.55	7.86	7.99	7.98	8.43	8.06	-0.37	0.773782	0.0458		8.73	7.94	-0.79	0.578344	0.0056	DE
engulfment and cell motility 1	Elmo1	1424523_at	9.14	9.25	9.34	8.75	8.88	9.05	9.14	9.29	9.16	8.42	8.42	8.66	9.24	8.89	-0.35	0.784584	0.0351		9.2	8.5	-0.7	0.615572	0.0038	DE
DNA-damage regulated autophagy modulator 1	Dram1	1424524_at	6.3	6.24	6.09	7.29	7.69	7.65	6.2	5.91	6.21	7.47	7.34	7.67	6.21	7.54	1.33	2.51403	0.0029	DE	6.11	7.49	1.39	2.62079	0.0005	DE
gastrin releasing peptide	Grp	1424525_at	4.95	5.03	4.78	6.02	5.18	5.37	5.11	4.51	4.76	6.75	6.13	6.79	4.92	5.52	0.6	1.51572	0.132		4.79	6.56	1.76	3.38698	0.0035	DE
TDP-glucose 4,6-dehydratase	Tgds	1424526_a_at	8.01	7.89	7.98	8.56	8.57	8.64	7.83	8.03	8.06	8.4	8.63	8.42	7.96	8.59	0.63	1.54756	0.0003	DE	7.97	8.48	0.51	1.42405	0.0078
cell growth regulator with EF hand domain 1	Cgref1	1424528_at	6.49	6.19	6.12	8.89	9.16	9.16	7.01	6.59	6.38	7.2	7.11	6.99	6.27	9.07	2.8	6.9644	0.0001	DE	6.66	7.1	0.44	1.3566	0.13
cell growth regulator with EF hand domain 1	Cgref1	1424529_s_at	5.6	5.7	5.73	8.72	8.93	9.11	6.51	5.51	5.98	6.67	7.06	6.91	5.68	8.92	3.24	9.44794	0.0004	DE	6	6.88	0.88	1.84038	0.0777
ubiquitin-like 4	Ubl4	1424538_at	8.89	9.02	8.91	9.76	9.92	10.01	9.05	9.02	9.08	9.41	9.46	9.51	8.94	9.9	0.96	1.94531	0.0012	DE	9.05	9.46	0.41	1.32869	0.0008
S100 calcium binding protein A4	S100a4	1424542_at	8.48	8.47	8.51	12.5	12.62	12.74	8.48	8.31	8.5	10.61	10.53	10.64	8.49	12.62	4.13	17.5087	0.0002	DE	8.43	10.59	2.16	4.46915	0.0001	DE
cDNA sequence BC003965	BC003965	1424546_at	6.67	6.93	6.55	5.98	5.73	5.63	6.8	6.86	6.88	5.57	6.01	6	6.72	5.78	-0.94	0.521233	0.0037	DE	6.85	5.86	-0.99	0.503478	0.0187	DE
carbonic anhydrase 10	Car10	1424547_at	8.83	8.94	8.87	6.94	6.73	6.85	8.81	8.76	8.91	6.32	6.48	6.49	8.88	6.84	-2.04	0.243164	0.0001	DE	8.83	6.43	-2.4	0.189465	0	DE
caspase 8	Casp8	1424552_at	7.96	8.31	8.14	8.76	9.07	9.03	8.08	8.3	8.33	8.92	8.95	9.07	8.14	8.95	0.82	1.76541	0.0044	DE	8.24	8.98	0.74	1.67018	0.003	DE
endothelin converting enzyme 2	Ece2	1424561_at	6.54	6.92	6.83	6.17	6.08	5.78	7.08	6.92	6.56	5.73	5.91	6.12	6.76	6.01	-0.75	0.594604	0.0102	DE	6.85	5.92	-0.93	0.524858	0.01	DE
solute carrier family 25 (mitochondrial carrier, adenine nucleotide translocator), member 4	Slc25a4	1424563_at	7.4	7.39	7.33	7.03	6.7	6.98	7.56	7.52	7.41	6.77	6.69	7.01	7.37	6.9	-0.47	0.721965	0.0395		7.5	6.82	-0.67	0.628507	0.0094	DE
tetraspanin 2	Tspan2	1424567_at	7.71	7.38	6.65	8.88	8.86	9.04	7	7.73	8.03	9.14	9.2	9.25	7.25	8.93	1.68	3.20428	0.0297	DE	7.59	9.2	1.61	3.05252	0.0331	DE
tetraspanin 2	Tspan2	1424568_at	8.61	8.21	7.83	9.49	9.45	9.84	7.55	8.17	8.5	9.62	9.56	9.72	8.22	9.59	1.38	2.60268	0.0116	DE	8.07	9.63	1.56	2.94854	0.0276	DE
SH3 and cysteine rich domain 2	Stac2	1424581_at	7.97	8.15	8.58	6.13	6.44	6.13	8.44	8.36	7.94	5.61	5.24	5.5	8.23	6.23	-2	0.25	0.0019	DE	8.25	5.45	-2.8	0.143587	0.0002	DE
SLIT-ROBO Rho GTPase activating protein 3	Srgap3	1424588_at	10.82	10.92	10.79	10	9.57	9.44	10.99	10.73	10.74	9.77	9.98	9.88	10.84	9.67	-1.17	0.444421	0.0162	DE	10.82	9.88	-0.94	0.521233	0.0013	DE
sterile alpha motif domain containing 4	Samd4	1424594_at	10.22	10.29	10.33	10.76	10.85	10.71	10.1	10.32	10.42	10.83	10.97	11.13	10.28	10.77	0.49	1.40444	0.0009		10.28	10.98	0.7	1.6245	0.0057	DE
TruB pseudouridine (psi) synthase homolog 2 (E. coli)	Trub2	1424610_at	7.93	7.66	7.91	8.36	8.18	8.74	7.74	7.44	7.77	8.3	7.84	7.76	7.83	8.43	0.59	1.50525	0.0494	DE	7.65	7.97	0.32	1.24833	0.1992
interferon-induced protein 35	Ifi35	1424617_at	8.56	9.16	8.66	8.95	9	9.34	8.54	8.86	8.81	9.45	9.56	9.41	8.79	9.1	0.3	1.23114	0.2544		8.74	9.47	0.74	1.67018	0.0084	DE
lysine-rich coiled-coil 1	Krcc1	1424621_at	9.68	9.65	9.33	10.24	10.24	10.27	9.43	9.67	9.82	10.21	10.19	10.35	9.55	10.25	0.7	1.6245	0.0241	DE	9.64	10.25	0.61	1.52626	0.0197	DE
RIKEN cDNA 2900011O08 gene	2900011O08Rik	1424624_at	9.15	9.16	9.2	7.91	6.32	6.62	9.78	9.31	9.16	7.39	6.13	6.17	9.17	6.95	-2.22	0.214641	0.0449	DE	9.42	6.56	-2.85	0.138696	0.0101	DE
breast cancer 1	Brca1	1424629_at	5.07	5.04	5.25	6.67	7.26	7.52	6.24	5.51	5.37	5.63	5.43	5.56	5.12	7.15	2.03	4.08405	0.011	DE	5.71	5.54	-0.17	0.888843	0.6026
transcription elongation factor A (SII)-like 1	Tceal1	1424634_at	10.85	10.91	10.93	10.2	9.95	9.79	11	10.94	11.04	10.41	10.25	10.32	10.9	9.98	-0.92	0.528509	0.0138	DE	10.99	10.33	-0.67	0.628507	0.0007	DE
tetraspanin 8	Tspan8	1424649_a_at	11.2	11.29	11.54	11.65	11.39	11.48	11.01	11.44	11.53	11.95	12.12	12.21	11.34	11.51	0.16	1.11729	0.2732		11.33	12.09	0.77	1.70527	0.0253	DE
protein disulfide isomerase associated 5	Pdia5	1424650_at	6.23	6.32	6.53	6.87	7.39	7.28	6.39	6.58	6.63	7.18	7.08	7.56	6.36	7.18	0.82	1.76541	0.0183	DE	6.53	7.27	0.74	1.67018	0.021	DE
tetraspanin 15	Tspan15	1424653_at	9.31	9.59	9.94	10.07	10.41	10.46	9.61	9.78	9.57	9.64	9.76	9.72	9.61	10.31	0.7	1.6245	0.0401	DE	9.65	9.71	0.05	1.03526	0.5185
TAO kinase 1	Taok1	1424657_at	9.22	8.87	9.23	9.59	9.61	9.96	9.16	9.31	9.06	9.85	9.51	9.41	9.11	9.72	0.61	1.52626	0.022	DE	9.18	9.59	0.41	1.32869	0.0699
cytochrome P450, family 2, subfamily j, polypeptide 9	Cyp2j9	1424677_at	9.15	9.22	8.96	10.05	10.3	10.45	9.22	9.38	9.43	10.21	10.15	10.58	9.11	10.27	1.16	2.23457	0.0021	DE	9.34	10.31	0.97	1.95884	0.0086	DE
mab-21-like 1 (C. elegans)	Mab21l1	1424679_at	8.26	8.51	8.72	5.93	5.63	5.52	7.94	8.28	8.38	5.68	5.15	5.49	8.5	5.69	-2.8	0.143587	0.0001	DE	8.2	5.44	-2.76	0.147624	0.0002	DE
family with sequence similarity 26, member E	Fam26e	1424680_at	9.14	8.82	8.25	8.91	8.61	8.6	8.45	8.46	8.73	9.58	9.22	9.13	8.74	8.71	-0.03	0.97942	0.9222		8.55	9.31	0.76	1.69349	0.0136	DE
calcium channel flower domain containing 1	Cacfd1	1424690_at	6.3	6.34	6.38	5.46	5.51	5.49	6.23	5.89	6.1	5.3	5.11	5.53	6.34	5.49	-0.85	0.554785	0	DE	6.07	5.31	-0.76	0.590496	0.0092	DE
calcium channel flower domain containing 1	Cacfd1	1424691_at	6.67	6.79	6.9	5.78	5.87	5.63	6.94	6.79	6.76	5.71	5.32	5.67	6.79	5.76	-1.03	0.48971	0.0004	DE	6.83	5.57	-1.26	0.417544	0.0036	DE
family with sequence similarity 210, member B	Fam210b	1424695_at	6.86	7.1	6.92	8.06	8.43	8.65	7.68	7.13	7.17	8.13	7.99	8.56	6.96	8.38	1.42	2.67586	0.0069	DE	7.33	8.23	0.9	1.86607	0.0218	DE
coiled-coil domain containing 136	Ccdc136	1424699_at	8.96	8.61	8.93	8.1	7.73	7.83	8.92	8.61	8.64	8.05	8.08	7.86	8.83	7.89	-0.95	0.517632	0.0038	DE	8.72	8	-0.73	0.602904	0.0054	DE
protocadherin 20	Pcdh20	1424701_at	9.34	9.85	9.32	9.2	8.3	6.75	9.14	9.15	9.04	8.21	8.13	8.22	9.5	8.08	-1.42	0.373712	0.18		9.11	8.19	-0.92	0.528509	0	DE
runt related transcription factor 2	Runx2	1424704_at	9.41	8.83	8.73	11.65	11.89	11.94	9.14	8.86	9.1	11.07	11.05	11.08	8.99	11.83	2.84	7.1602	0.0019	DE	9.03	11.07	2.03	4.08405	0.0017	DE
predicted pseudogene 4024 /// transmembrane emp24-like trafficking protein 10 (yeast)	Gm4024 /// Tmed10	1424708_at	11.38	11.72	11.28	12.17	12.52	12.33	11.67	11.81	11.58	12.01	12.06	12.27	11.46	12.34	0.88	1.84038	0.0076	DE	11.69	12.11	0.43	1.34723	0.0157
mannoside acetylglucosaminyltransferase 4, isoenzyme B	Mgat4b	1424720_at	10.25	10.3	10.62	10.81	11.06	11.31	10.15	10.3	10.32	10.91	10.79	10.69	10.39	11.06	0.67	1.59107	0.0242	DE	10.26	10.8	0.54	1.45397	0.0032
transmembrane protein 150A	Tmem150a	1424726_at	7.48	7.31	7.52	8.39	8.67	8.77	7.52	7.3	7.48	8	8.29	8.04	7.44	8.61	1.17	2.25012	0.0024	DE	7.43	8.11	0.68	1.60214	0.005	DE
chemokine (C-C motif) receptor 5	Ccr5	1424727_at	5.65	6.37	6.02	7.11	7.59	7.93	5.48	5.99	6.19	7.59	7.34	7.62	6.01	7.54	1.53	2.88786	0.0088	DE	5.89	7.52	1.63	3.09513	0.0082	DE
purinergic receptor P2Y, G-protein coupled, 14	P2ry14	1424733_at	5.45	5.52	5.2	6.63	6.26	6.57	5.09	4.88	5.42	7.16	6.39	7.55	5.39	6.49	1.1	2.14355	0.0021	DE	5.13	7.03	1.9	3.73213	0.0173	DE
RAS protein-specific guanine nucleotide-releasing factor 1	Rasgrf1	1424734_at	6.47	6.76	6.11	6.36	6.05	6.07	6.81	6.51	6.63	6.14	5.68	5.84	6.45	6.16	-0.29	0.817902	0.2697		6.65	5.89	-0.76	0.590496	0.013	DE
solute carrier family 25 (mitochondrial carrier, phosphate carrier), member 25	Slc25a25	1424735_at	8.91	9.14	9.4	8.06	7.97	7.75	9.13	8.99	9.28	8.06	8.04	8.18	9.15	7.93	-1.22	0.429283	0.0034	DE	9.13	8.09	-1.04	0.486327	0.0016	DE
membrane-spanning 4-domains, subfamily A, member 7	Ms4a7	1424754_at	6.59	7.08	6.59	9.18	9.28	9.19	7.23	7.17	7.42	9.91	10.3	10.47	6.75	9.22	2.46	5.50217	0.0033	DE	7.27	10.23	2.95	7.72749	0.0008	DE
arrestin domain containing 4	Arrdc4	1424759_at	7.21	7.7	7.36	7.93	8.44	8.3	7.11	7.21	7.46	8.18	7.86	8.26	7.42	8.22	0.8	1.7411	0.0191	DE	7.26	8.1	0.84	1.79005	0.0068	DE
SET and MYND domain containing 2	Smyd2	1424760_a_at	12.1	12.11	12.06	10.91	10.59	10.53	12.28	12.15	11.98	10.42	10.05	9.92	12.09	10.68	-1.41	0.376312	0.0062	DE	12.14	10.13	-2.01	0.248273	0.001	DE
C1q and tumor necrosis factor related protein 5 /// membrane-type frizzled-related protein	C1qtnf5 /// Mfrp	1424762_at	8.22	8.06	7.69	8.4	8.53	8.47	8	8.07	8.37	8.95	8.74	8.62	7.99	8.47	0.48	1.39474	0.0862		8.15	8.77	0.62	1.53688	0.0146	DE
excision repair cross-complementing rodent repair deficiency complementation group 6 like	Ercc6l	1424766_at	5.4	5.24	5.33	6.22	6.99	6.98	6.03	5.63	5.3	5.38	5.42	5.72	5.32	6.73	1.41	2.65737	0.0281	DE	5.65	5.51	-0.15	0.90125	0.5799
cadherin 22	Cdh22	1424767_at	7.46	7.33	7.9	4.88	5.38	5.61	7	7.26	7.52	5.59	5.78	5.81	7.56	5.29	-2.27	0.20733	0.0014	DE	7.26	5.73	-1.53	0.346277	0.0034	DE
H2A histone family, member J	H2afj	1424771_at	10.44	10.2	10.29	11.07	10.98	11.11	10.25	10.17	10.37	10.83	10.73	10.75	10.31	11.05	0.74	1.67018	0.0023	DE	10.26	10.77	0.51	1.42405	0.0044
receptor accessory protein 3	Reep3	1424778_at	9.89	9.87	9.83	10.93	11.07	11.27	10.03	10.27	9.91	11.1	10.85	10.76	9.86	11.09	1.23	2.34567	0.0052	DE	10.07	10.9	0.83	1.77769	0.0048	DE
receptor accessory protein 3	Reep3	1424779_at	8.01	8.07	8.03	8.96	9.2	9.28	7.98	8.24	8.15	9.06	8.83	8.85	8.04	9.15	1.11	2.15846	0.006	DE	8.12	8.91	0.79	1.72907	0.0017	DE
receptor accessory protein 3	Reep3	1424780_a_at	11.43	11.47	11.46	12.02	12.06	12.34	11.16	11.3	11.44	12.17	11.91	11.95	11.45	12.14	0.69	1.61328	0.0196	DE	11.3	12.01	0.71	1.6358	0.0034	DE
receptor accessory protein 3	Reep3	1424781_at	10.72	10.75	10.76	11.35	11.54	11.64	10.57	10.74	10.8	11.39	11.24	11.31	10.74	11.51	0.77	1.70527	0.0109	DE	10.7	11.31	0.61	1.52626	0.0033	DE
UDP-glucuronosyltransferase 1-9-like /// UDP-glucuronosyltransferase 1-8-like /// UDP-glucuronosyltransferase 1-6-like /// UDP glucuronosyltransferase 1 family, polypeptide A1 /// UDP glycosyltransferase 1 family, polypeptide A10 /// UDP glucuronosyltransferase 1 family, polypeptide A2 /// UDP glucuronosyltransferase 1 family, polypeptide A5 /// UDP glucuronosyltransferase 1 family, polypeptide A…	LOC100048662 /// LOC101056167 /// LOC101056381 /// Ugt1a1 /// Ugt1a10 /// Ugt1a2 /// Ugt1a5 /// Ugt1a6a /// Ugt1a6b /// Ugt1a7c /// Ugt1a9	1424783_a_at	8.92	9.26	9.18	9.89	10.45	10.48	9.03	9.2	8.79	9.12	8.98	9.49	9.12	10.27	1.15	2.21914	0.0125	DE	9.01	9.2	0.19	1.14076	0.3839
basal cell adhesion molecule	Bcam	1424791_a_at	7.01	6.94	7.7	7.26	7.33	7.33	6.83	7.38	7.12	7.62	8.26	8.04	7.22	7.31	0.09	1.06437	0.7467		7.11	7.97	0.86	1.81504	0.0258	DE
sperm flagellar 1	Spef1	1424817_at	7.23	7.42	7.46	7.61	7.53	7.2	7.25	7.46	7.43	7.89	8.17	8.34	7.37	7.45	0.08	1.05702	0.6299		7.38	8.13	0.75	1.68179	0.015	DE
glycosylation dependent cell adhesion molecule 1	Glycam1	1424825_a_at	6.21	5.88	6.66	7.12	7.09	6.38	6.4	6.19	6.76	7.93	7.81	8.09	6.25	6.86	0.61	1.52626	0.1379		6.45	7.94	1.49	2.80889	0.0045	DE
metastasis suppressor 1	Mtss1	1424826_s_at	8.94	9.36	9.03	8.59	8.49	8.12	8.82	9.03	9.16	8.56	8.79	9	9.11	8.4	-0.71	0.61132	0.0212	DE	9	8.78	-0.22	0.858565	0.2478
torsin family 4, member A	Tor4a	1424829_at	8.56	8.86	8.85	8.92	9.02	8.93	8.69	8.97	8.92	9.37	9.54	9.48	8.76	8.96	0.2	1.1487	0.1704		8.86	9.46	0.6	1.51572	0.0075	DE
copine II	Cpne2	1424831_at	5.26	5.51	5.65	6.31	6.88	6.99	5.54	5.77	5.86	6.57	6.46	6.73	5.47	6.73	1.25	2.37841	0.0127	DE	5.72	6.59	0.86	1.81504	0.0025	DE
CD300 molecule-like family member d	Cd300ld	1424832_at	5.26	4.98	5.09	5.39	5.55	5.87	5.12	5.15	4.93	5.94	5.68	5.68	5.11	5.6	0.49	1.40444	0.0519		5.07	5.77	0.7	1.6245	0.0038	DE
noncompact myelin associated protein	Ncmap	1424838_at	12.2	12.23	12.2	10.98	10.77	10.46	11.9	12.01	11.81	9.68	9.27	9.31	12.21	10.74	-1.47	0.360982	0.0101	DE	11.91	9.42	-2.49	0.178006	0.0007	DE
neurofilament, heavy polypeptide	Nefh	1424847_at	13.43	13.39	13.49	11.98	10.73	10.38	13.24	13.26	13.17	10.71	8.79	9.34	13.44	11.03	-2.41	0.188156	0.038	DE	13.22	9.61	-3.61	0.0818996	0.0239	DE
potassium large conductance calcium-activated channel, subfamily M, alpha member 1	Kcnma1	1424848_at	7.92	7.78	7.92	6.52	6.14	6.2	8.17	7.72	7.54	6.38	5.7	5.6	7.87	6.29	-1.59	0.332171	0.0021	DE	7.81	5.89	-1.92	0.264255	0.0042	DE
homeodomain interacting protein kinase 2	Hipk2	1424863_a_at	8.45	8.3	8.79	8.87	8.72	9.15	8.27	8.33	8.66	9.11	9.19	9.06	8.51	8.91	0.4	1.31951	0.1071		8.42	9.12	0.7	1.6245	0.0209	DE
5'-nucleotidase domain containing 2	Nt5dc2	1424882_a_at	7.66	7.47	7.7	7.81	7.88	8.09	7.06	7.24	7.28	8.08	7.73	7.94	7.61	7.93	0.32	1.24833	0.0467		7.19	7.92	0.72	1.64718	0.0063	DE
F-box and WD-40 domain protein 2	Fbxw2	1424884_at	8.12	8.07	8.05	7.49	7.35	7.42	8.17	7.95	8.18	7.55	7.42	7.36	8.08	7.42	-0.66	0.632878	0.0007	DE	8.1	7.44	-0.66	0.632878	0.0029	DE
kelch domain containing 8A	Klhdc8a	1424885_at	10.26	10.23	10.47	8.36	7.05	6.72	10.52	10.18	10.04	7.54	6.39	6.6	10.32	7.38	-2.94	0.130308	0.0256	DE	10.25	6.84	-3.4	0.0947323	0.0049	DE
nucleoporin like 2	Nupl2	1424889_at	5.99	5.97	5.83	5.47	5.18	5.26	6.03	5.99	5.88	5.29	5.26	5.45	5.93	5.3	-0.63	0.646176	0.0067	DE	5.97	5.33	-0.63	0.646176	0.0014	DE
RAB13, member RAS oncogene family	Rab13	1424894_at	8.86	9.21	8.8	9.67	9.72	9.5	9.03	9.3	9.22	9.76	9.78	10.06	8.96	9.63	0.67	1.59107	0.0184	DE	9.18	9.87	0.68	1.60214	0.0061	DE
G-protein signalling modulator 2 (AGS3-like, C. elegans)	Gpsm2	1424895_at	7.95	7.88	7.9	8.62	8.67	8.8	7.9	7.83	7.73	8.29	8.44	8.65	7.91	8.7	0.79	1.72907	0.0017	DE	7.82	8.46	0.64	1.55833	0.0132	DE
G protein-coupled receptor 85	Gpr85	1424896_at	7.05	7.25	7.09	5.95	5.61	6.08	6.96	6.72	7.22	6.16	5.82	6.32	7.13	5.88	-1.25	0.420448	0.0053	DE	6.97	6.1	-0.87	0.547147	0.0137	DE
G protein-coupled receptor 85	Gpr85	1424897_at	7.05	7.37	7.15	6.44	5.91	6.41	7.01	6.95	6.95	6.49	6.14	6.2	7.19	6.25	-0.94	0.521233	0.0161	DE	6.97	6.28	-0.69	0.619854	0.0205	DE
plexin domain containing 1	Plxdc1	1424902_at	5.35	5.63	5.64	6.06	6.18	6.28	5.95	5.72	6.47	6.48	6.51	6.77	5.54	6.17	0.63	1.54756	0.0077	DE	6.05	6.59	0.54	1.45397	0.1211
PQ loop repeat containing	Pqlc3	1424906_at	8.57	8.65	8.64	9.14	9.4	9.62	8.76	8.45	8.46	8.54	7.95	8.23	8.62	9.39	0.77	1.70527	0.028	DE	8.56	8.24	-0.32	0.80107	0.2015
RIKEN cDNA 2310044G17 gene	2310044G17Rik	1424913_at	5.89	6.44	5.99	6.75	7.14	7.37	5.86	5.53	6.14	6.17	5.82	6.53	6.11	7.09	0.98	1.97247	0.0169	DE	5.84	6.17	0.33	1.25701	0.2906
WD repeat domain, phosphoinositide interacting 1	Wipi1	1424917_a_at	8.03	7.82	7.81	8.85	8.95	9	7.79	7.77	7.68	8.41	8.41	8.43	7.89	8.93	1.05	2.07053	0.0007	DE	7.75	8.42	0.67	1.59107	0.0018	DE
v-erb-b2 erythroblastic leukemia viral oncogene homolog 2, neuro/glioblastoma derived oncogene homolog (avian)	Erbb2	1424919_at	7.33	7.34	7.92	7.86	7.92	8.15	7.03	7.28	7.31	7.99	8.16	8.1	7.53	7.98	0.45	1.36604	0.1351		7.21	8.08	0.88	1.84038	0.0027	DE
bone marrow stromal cell antigen 2	Bst2	1424921_at	8.12	10.46	7.87	8.4	8.43	9.68	8.17	8.79	8.74	9.07	9.23	9.66	8.82	8.84	0.02	1.01396	0.9841		8.57	9.32	0.75	1.68179	0.0479	DE
GLI pathogenesis-related 1 (glioma)	Glipr1	1424927_at	6.46	6.07	6.5	7.5	7.78	7.96	7.63	6.51	6.41	7.92	7.62	7.91	6.34	7.75	1.4	2.63902	0.0019	DE	6.85	7.82	0.97	1.95884	0.1246
family with sequence similarity 83, member F	Fam83f	1424930_s_at	6.22	6.39	6.55	7.23	7.55	7.85	6.25	6.31	5.95	6	5.95	6.1	6.39	7.54	1.16	2.23457	0.0102	DE	6.17	6.02	-0.15	0.90125	0.3023
epidermal growth factor receptor	Egfr	1424932_at	8.43	8.43	7.96	8.71	8.59	8.47	7.99	8.16	8.3	9.09	9.04	9.36	8.27	8.59	0.32	1.24833	0.1698		8.15	9.16	1.01	2.01391	0.0017	DE
ganglioside-induced differentiation-associated protein 1-like 1	Gdap1l1	1424935_at	7.24	7.5	7.2	6.49	5.85	5.8	7.99	7.41	7.65	5.88	5.21	5.31	7.31	6.05	-1.27	0.41466	0.0175	DE	7.68	5.47	-2.22	0.214641	0.0014	DE
cDNA sequence BC022687	BC022687	1424940_s_at	7.57	7.61	7.31	9.61	9.85	9.83	7.35	7.55	7.6	8.39	8.65	8.79	7.5	9.76	2.27	4.82323	0.0001	DE	7.5	8.61	1.11	2.15846	0.0025	DE
myelocytomatosis oncogene	Myc	1424942_a_at	7.59	7.11	7.32	8.66	8.81	9.13	7.24	7.12	7.27	7.85	7.68	7.83	7.34	8.87	1.53	2.88786	0.0015	DE	7.21	7.79	0.58	1.49485	0.0014
dynein cytoplasmic 1 light intermediate chain 1	Dync1li1	1424947_at	10.17	10.11	10.15	9.96	9.97	10.16	10.34	10.3	9.95	9.48	9.11	9.31	10.14	10.03	-0.11	0.926588	0.2186		10.2	9.3	-0.9	0.535887	0.0057	DE
histocompatibility 2, D region locus 1 /// histocompatibility 2, K1, K region /// h-2 class I histocompatibility antigen, K-D alpha chain-like	H2-D1 /// H2-K1 /// LOC101056305	1424948_x_at	8.15	8.57	8.16	8.47	8.8	9.03	8.03	8.53	8.65	9.09	9.23	9.47	8.29	8.77	0.47	1.38511	0.0926		8.4	9.26	0.86	1.81504	0.0261	DE
SRY-box containing gene 9	Sox9	1424950_at	8.57	8.39	8.48	8.91	8.5	8.61	7.78	8.25	8.28	8.93	8.87	8.86	8.48	8.67	0.19	1.14076	0.2519		8.1	8.89	0.78	1.71713	0.0381	DE
epsin 3	Epn3	1424960_at	7.56	7.43	7.81	6.94	6.73	6.29	7.62	7.68	7.45	6.86	7.03	6.83	7.6	6.65	-0.95	0.517632	0.0204	DE	7.58	6.91	-0.68	0.624165	0.002	DE
leupaxin	Lpxn	1424965_at	5.89	6.01	5.79	7.89	7.92	8.39	5.8	5.95	6.06	7.41	7.61	7.79	5.9	8.07	2.17	4.50023	0.0022	DE	5.94	7.6	1.67	3.18215	0.0005	DE
transmembrane protein 40	Tmem40	1424966_at	7.98	8.1	8.11	8.59	9.21	9.13	8.19	8.13	7.96	8.47	8.51	8.32	8.06	8.98	0.91	1.87905	0.0375	DE	8.09	8.43	0.34	1.26576	0.0205
uridine phosphorylase 2	Upp2	1424969_s_at	4.42	4.8	4.48	4.06	3.74	4.08	4.98	4.52	4.75	3.93	3.86	3.77	4.57	3.96	-0.61	0.655197	0.02	DE	4.75	3.85	-0.9	0.535887	0.0135	DE
spindle apparatus coiled-coil protein 1	Spdl1	1424971_at	5.48	5.56	5.43	6.67	6.96	7.25	6.12	5.83	5.05	5.67	5.62	5.69	5.49	6.96	1.47	2.77022	0.0099	DE	5.67	5.66	-0.01	0.993092	0.9853
sialic acid binding Ig-like lectin 5	Siglec5	1424975_at	3.34	3.69	3.99	4.06	4.13	4.02	3.56	3.59	3.43	4.45	4.19	4.37	3.67	4.07	0.4	1.31951	0.1657		3.53	4.34	0.81	1.75321	0.0018	DE
ras homolog gene family, member V	Rhov	1424976_at	6.7	6.56	6.75	6.42	6.35	6.59	6.69	6.53	6.58	5.82	5.55	5.96	6.67	6.45	-0.22	0.858565	0.0795		6.6	5.78	-0.82	0.566442	0.0118	DE
neurolysin (metallopeptidase M3 family)	Nln	1424981_at	5.51	5.8	5.59	6.93	7.22	7.57	5.47	5.22	6.11	6.54	6.22	6.72	5.63	7.24	1.61	3.05252	0.0052	DE	5.6	6.49	0.89	1.85318	0.0572
CDK2 associated, cullin domain 1	Cacul1	1424983_a_at	6.04	6.15	5.89	6.61	6.65	7	5.76	5.93	6.04	6.07	6.11	6.38	6.03	6.75	0.73	1.65864	0.0121	DE	5.91	6.19	0.28	1.21419	0.0969
F-box and WD-40 domain protein 7	Fbxw7	1424986_s_at	10.77	10.65	10.7	10.01	9.71	9.55	10.79	10.5	10.7	9.76	9.75	9.32	10.71	9.76	-0.95	0.517632	0.0149	DE	10.66	9.61	-1.05	0.482968	0.0065	DE
RIKEN cDNA 5430435G22 gene	5430435G22Rik	1424987_at	8.16	8.17	7.88	10.6	10.78	10.73	8.18	8.15	8.26	10.24	10.57	10.54	8.07	10.7	2.63	6.19026	0.0001	DE	8.2	10.45	2.25	4.75683	0.001	DE
myosin regulatory light chain interacting protein	Mylip	1424988_at	11.64	11.54	11.48	12.33	12.44	12.18	11.3	11.77	11.49	12.07	12.23	12.26	11.55	12.32	0.76	1.69349	0.0022	DE	11.52	12.19	0.67	1.59107	0.0254	DE
ORAI calcium release-activated calcium modulator 1	Orai1	1424990_at	8.13	8.3	8.25	8.43	8.52	8.45	8.2	8.19	8.36	8.81	9.04	8.67	8.23	8.47	0.24	1.18099	0.0236		8.25	8.84	0.59	1.50525	0.0168	DE
thymidylate synthase /// thymidylate synthase, pseudogene	Tyms /// Tyms-ps	1424991_s_at	6.21	6.06	6.03	7.52	7.89	8.26	7.09	6.47	6.42	7.12	7.03	7.15	6.1	7.89	1.79	3.45815	0.0101	DE	6.66	7.1	0.44	1.3566	0.1748
CASP8 and FADD-like apoptosis regulator	Cflar	1424996_at	9.64	9.68	9.58	10.32	10.29	10.28	9.37	9.71	9.68	10.14	10.33	10.47	9.63	10.3	0.66	1.58008	0.0005	DE	9.59	10.31	0.73	1.65864	0.0077	DE
Eph receptor B2	Ephb2	1425016_at	6.53	6.7	6.43	7.15	7.56	7.64	6.74	6.69	7.01	7.2	6.92	7.29	6.55	7.45	0.9	1.86607	0.0134	DE	6.81	7.14	0.32	1.24833	0.0972
UBX domain protein 2A	Ubxn2a	1425019_at	9.76	9.78	9.9	8.99	8.7	8.64	10	9.83	9.79	8.98	8.75	8.65	9.81	8.78	-1.04	0.486327	0.0049	DE	9.87	8.79	-1.08	0.473029	0.0015	DE
UBX domain protein 2A	Ubxn2a	1425020_at	12.07	11.97	12.02	11.3	10.81	10.92	11.98	11.79	11.92	11.18	10.98	11.03	12.02	11.01	-1.01	0.496546	0.0179	DE	11.9	11.06	-0.83	0.562529	0.0005	DE
transmembrane protein 106A	Tmem106a	1425025_at	5.95	6.57	6.49	7.03	7.74	7.84	6.26	6.15	6.45	7.18	7.31	7.39	6.34	7.54	1.2	2.2974	0.0227	DE	6.29	7.29	1.01	2.01391	0.0012	DE
SFT2 domain containing 2	Sft2d2	1425027_s_at	6.82	6.97	6.58	7.39	7.79	7.62	6.79	7.08	6.94	7.11	7.31	7.41	6.79	7.6	0.81	1.75321	0.0075	DE	6.94	7.28	0.34	1.26576	0.0492
tropomyosin 2, beta	Tpm2	1425028_a_at	8.86	8.12	8.62	8.46	8.29	8.58	7.67	7.96	8.06	8.86	8.63	8.54	8.53	8.44	-0.09	0.939523	0.7296		7.9	8.68	0.78	1.71713	0.0074	DE
membrane bound O-acyltransferase domain containing 2	Mboat2	1425029_a_at	8.8	8.89	8.46	9.18	9.45	9.42	8.8	8.75	8.79	9.02	9.14	9.5	8.72	9.35	0.63	1.54756	0.0208	DE	8.78	9.22	0.44	1.3566	0.0911
FYVE, RhoGEF and PH domain containing 4	Fgd4	1425037_at	5.73	6.04	5.72	6.43	6.68	6.75	5.92	5.9	5.89	5.96	5.82	6.13	5.83	6.62	0.79	1.72907	0.0053	DE	5.9	5.97	0.07	1.04972	0.535
integrin, beta-like 1	Itgbl1	1425039_at	9.33	9.47	9.51	10.03	9.8	9.8	9.21	9.35	9.39	10.51	10.41	10.72	9.44	9.88	0.44	1.3566	0.0121		9.32	10.55	1.23	2.34567	0.0009	DE
cytochrome b reductase 1	Cybrd1	1425040_at	5.43	5.39	4.93	6.04	5.79	6.13	5.32	5.47	5.54	5.93	5.68	5.87	5.25	5.99	0.74	1.67018	0.0244	DE	5.44	5.83	0.38	1.30134	0.019
coiled-coil domain containing 163	Ccdc163	1425043_s_at	5.86	5.84	5.91	6.15	6.14	6.09	5.86	6.19	6.02	6.52	6.72	6.6	5.87	6.13	0.26	1.19748	0.0008		6.02	6.61	0.59	1.50525	0.0103	DE
jumonji domain containing 7 /// phospholipase A2, group IVB (cytosolic)	Jmjd7 /// Pla2g4b	1425045_at	7.04	7.08	6.89	7.62	7.7	7.5	7	6.89	6.93	7.54	7.44	7.28	7	7.61	0.6	1.51572	0.0018	DE	6.94	7.42	0.48	1.39474	0.0134
cadherin, EGF LAG seven-pass G-type receptor 3 (flamingo homolog, Drosophila)	Celsr3	1425067_at	6.88	6.59	7.08	6.41	6.32	6.27	6.78	6.63	6.87	5.86	6.21	5.86	6.85	6.33	-0.52	0.697372	0.0586		6.76	5.98	-0.78	0.582367	0.0082	DE
neurotrophic tyrosine kinase, receptor, type 3	Ntrk3	1425070_at	5.22	5.05	4.78	4.83	4.96	5.15	5.15	5.04	4.74	5.51	5.48	5.75	5.02	4.98	-0.04	0.972655	0.8292		4.98	5.58	0.6	1.51572	0.0195	DE
Werner syndrome homolog (human)	Wrn	1425074_at	6.84	7.03	6.55	7.3	7.43	7.48	6.71	6.46	6.78	7.11	6.79	7.47	6.81	7.4	0.6	1.51572	0.0371	DE	6.65	7.12	0.47	1.38511	0.1219
zinc finger protein 286	Zfp286	1425080_at	6.63	6.74	6.6	5.92	5.35	5.63	6.61	6.46	6.7	5.79	5.8	5.87	6.66	5.63	-1.02	0.493116	0.0195	DE	6.59	5.82	-0.77	0.586417	0.004	DE
zinc finger protein 286	Zfp286	1425081_at	6.55	6.38	6.39	5.96	5.83	5.66	6.6	6.8	6.55	5.91	6.19	6.26	6.44	5.82	-0.62	0.650671	0.0063	DE	6.65	6.12	-0.53	0.692555	0.0191
cadherin 10	Cdh10	1425092_at	7.54	7.73	7.31	8.24	8.58	8.52	8.15	8.04	7.97	7.99	8.15	8.6	7.53	8.45	0.92	1.89212	0.0049	DE	8.05	8.25	0.19	1.14076	0.4028
zinc finger protein 106	Zfp106	1425098_at	7.17	7.4	6.96	6.54	6.7	6.35	6.52	6.79	6.75	6.36	6.33	6.37	7.18	6.53	-0.65	0.63728	0.018	DE	6.69	6.35	-0.33	0.795536	0.0555
small cell adhesion glycoprotein	Smagp	1425108_a_at	8.2	8.18	8.64	8.43	8.35	8.55	8.07	8.49	8.56	8.98	9.08	8.89	8.34	8.44	0.1	1.07177	0.5732		8.37	8.98	0.61	1.52626	0.0448	DE
sortilin-related VPS10 domain containing receptor 3	Sorcs3	1425110_at	8.11	8.43	8.01	9	8.89	8.53	7.72	8.37	8.14	8.56	8.45	9.04	8.18	8.81	0.62	1.53688	0.0312	DE	8.08	8.68	0.61	1.52626	0.0823
retinoblastoma binding protein 6	Rbbp6	1425115_at	9.91	10.06	9.71	9.22	9.02	8.58	10.02	9.91	9.97	9.43	9.42	9.34	9.89	8.94	-0.95	0.517632	0.0203	DE	9.97	9.4	-0.57	0.673617	0.0002
spectrin beta, non-erythrocytic 4	Sptbn4	1425116_a_at	9.19	9.13	9.64	7.3	6.16	6.28	9.49	9.23	9.05	6.22	6.95	5.84	9.32	6.58	-2.74	0.149685	0.008	DE	9.26	6.34	-2.92	0.132127	0.006	DE
transaldolase 1	Taldo1	1425129_a_at	10.92	11.1	10.84	11.61	11.85	11.72	11.15	11.2	11.22	11.43	11.48	11.62	10.95	11.73	0.77	1.70527	0.0018	DE	11.19	11.51	0.32	1.24833	0.0201
NADH dehydrogenase (ubiquinone) Fe-S protein 1	Ndufs1	1425143_a_at	11.89	11.9	11.88	11.23	11	11.03	11.99	11.91	11.76	10.76	10.76	10.72	11.89	11.09	-0.8	0.574349	0.0077	DE	11.89	10.75	-1.14	0.45376	0.0026	DE
C1q-like 3	C1ql3	1425175_at	9.37	9.51	9.57	7.43	7.92	7.19	9.17	9.62	9.35	7.31	7.34	7.86	9.48	7.51	-1.97	0.255253	0.008	DE	9.38	7.5	-1.88	0.271684	0.0015	DE
C1q-like 3	C1ql3	1425176_at	8.02	8.37	8.17	6.35	6.77	6.12	7.94	8.31	8.02	6.45	6.6	6.64	8.19	6.41	-1.77	0.293209	0.0035	DE	8.09	6.56	-1.53	0.346277	0.0012	DE
serine hydroxymethyltransferase 1 (soluble)	Shmt1	1425179_at	5.17	4.52	4.85	5.32	5.93	5.92	4.83	4.55	4.78	4.95	5.02	5.05	4.85	5.72	0.88	1.84038	0.0337	DE	4.72	5.01	0.29	1.22264	0.067
SH3-domain GRB2-like (endophilin) interacting protein 1	Sgip1	1425180_at	7.81	8.18	7.71	6.74	6.41	5.95	7.96	7.85	7.93	6.32	6.04	6.53	7.9	6.37	-1.53	0.346277	0.008	DE	7.91	6.3	-1.62	0.325335	0.0055	DE
SH3-domain GRB2-like (endophilin) interacting protein 1	Sgip1	1425181_at	9.34	9.63	9.23	7.93	7.19	7	9.52	9.25	9.28	7.33	6.89	6.98	9.4	7.37	-2.03	0.244855	0.0099	DE	9.35	7.07	-2.28	0.205898	0.0004	DE
erythrocyte protein band 4.1-like 5	Epb4.1l5	1425199_a_at	6.62	6.96	6.78	6.78	6.9	6.51	6.54	6.51	6.81	7.07	7.38	7.19	6.79	6.73	-0.06	0.959264	0.7278		6.62	7.21	0.59	1.50525	0.0107	DE
ankyrin 3, epithelial	Ank3	1425202_a_at	9.31	9.14	9.28	9.54	9.71	9.89	9.1	9.11	9.23	9.75	9.61	9.95	9.24	9.71	0.47	1.38511	0.0257		9.15	9.77	0.62	1.53688	0.0135	DE
DEAD (Asp-Glu-Ala-Asp) box polypeptide 19a /// DEAD (Asp-Glu-Ala-Asp) box polypeptide 19b	Ddx19a /// Ddx19b	1425204_s_at	6.08	6.13	5.87	6.55	6.84	6.87	6.23	6.19	6.03	6.02	6.04	6.14	6.03	6.75	0.73	1.65864	0.0059	DE	6.15	6.07	-0.08	0.946058	0.3211
ubiquitin protein ligase E3A	Ube3a	1425206_a_at	6.17	6.02	6.28	5.5	5.49	5.67	5.83	5.8	5.94	5.79	5.44	5.76	6.16	5.55	-0.6	0.659754	0.0039	DE	5.86	5.66	-0.19	0.876606	0.22
tumor necrosis factor receptor superfamily, member 19	Tnfrsf19	1425212_a_at	7.17	6.86	6.85	7.4	7.12	6.81	6.45	6.96	6.91	7.15	7.73	7.59	6.96	7.11	0.15	1.10957	0.5031		6.77	7.49	0.72	1.64718	0.04	DE
family with sequence similarity 81, member A	Fam81a	1425213_at	8.37	8.2	8.09	7.92	7.39	7.81	8.87	8.51	8.59	8.07	7.9	7.58	8.22	7.71	-0.51	0.702222	0.0669		8.66	7.85	-0.81	0.570382	0.0129	DE
pyrimidinergic receptor P2Y, G-protein coupled, 6	P2ry6	1425214_at	7.3	7.95	8.45	9.06	9.63	9.9	7.98	7.67	8.4	9.65	9.45	9.81	7.9	9.53	1.63	3.09513	0.0199	DE	8.02	9.64	1.62	3.07375	0.0069	DE
ATPase, H+ transporting, lysosomal V0 subunit A1	Atp6v0a1	1425227_a_at	5.82	5.98	5.93	5.92	5.86	5.63	5.81	5.94	5.79	5.39	5.12	5.22	5.91	5.8	-0.11	0.926588	0.3639		5.85	5.24	-0.6	0.659754	0.0055	DE
collagen, type XX, alpha 1	Col20a1	1425234_at	4.14	4.11	4.42	4.62	4.45	4.58	4.31	3.79	4.35	4.98	5.06	4.85	4.22	4.55	0.33	1.25701	0.0605		4.15	4.96	0.81	1.75321	0.0349	DE
RAP1, GTP-GDP dissociation stimulator 1	Rap1gds1	1425266_a_at	11.18	11.12	11.26	10.49	10.31	10.47	11.22	11.08	10.96	10.23	10	10.13	11.19	10.42	-0.76	0.590496	0.0007	DE	11.09	10.12	-0.97	0.510506	0.0007	DE
platelet endothelial aggregation receptor 1	Pear1	1425267_a_at	8.87	9.04	8.75	9.03	9.38	9.11	8.55	9.02	8.64	9.38	9.54	9.67	8.89	9.17	0.29	1.22264	0.1049		8.74	9.53	0.79	1.72907	0.015	DE
aspartate-beta-hydroxylase	Asph	1425274_at	8.21	7.91	7.93	6.62	5.67	5.88	7.92	7.68	7.6	6.31	5.91	5.38	8.02	6.06	-1.96	0.257028	0.0137	DE	7.73	5.87	-1.87	0.273573	0.0125	DE
aspartate-beta-hydroxylase	Asph	1425275_at	7.38	7.22	7.46	6.07	5.71	5.65	7.13	7.19	7.3	5.36	5.37	5.43	7.35	5.81	-1.54	0.343885	0.0017	DE	7.21	5.39	-1.82	0.283221	0.0001	DE
TSC22 domain family, member 3	Tsc22d3	1425281_a_at	10.59	11.26	11.17	9.79	9.97	10.13	10.78	10.46	11.12	10.29	9.48	10.49	11.01	9.96	-1.04	0.486327	0.0231	DE	10.79	10.09	-0.7	0.615572	0.1401
crystallin, gamma N	Crygn	1425286_at	5.75	6.34	5.99	5.38	5.38	4.64	5.75	6.11	6.13	5.66	5.41	5.69	6.03	5.13	-0.89	0.539614	0.0474	DE	6	5.59	-0.41	0.752623	0.0602
sterile alpha motif domain containing 11	Samd11	1425288_at	6.49	6.52	6.84	5.44	5.25	5.09	6.58	6.55	6.31	5.36	5.2	4.97	6.62	5.26	-1.36	0.389582	0.0009	DE	6.48	5.18	-1.3	0.406126	0.0011	DE
dystrobrevin alpha	Dtna	1425292_at	8.25	8.16	8.2	7.64	7.36	7.56	8.17	7.98	7.79	6.7	6.48	6.36	8.2	7.52	-0.68	0.624165	0.0093	DE	7.98	6.51	-1.47	0.360982	0.0006	DE
zinc finger, CCHC domain containing 18	Zcchc18	1425293_a_at	10.62	10.63	10.72	9.62	9.24	8.95	11	10.7	10.6	9.8	9.64	9.51	10.66	9.27	-1.39	0.381565	0.0169	DE	10.77	9.65	-1.12	0.460094	0.0025	DE
[truncated: 4,919 more rows]
