# Supplementary material for: Neural stem/progenitor cell properties of glial cells in the adult mouse auditory nerve
Source: Sci Rep. 2015 Aug 26;5:13383. doi: 10.1038/srep13383 (PMC4549618; doi:10.1038/srep13383)
Supplement: Supplementary Table 2 [file srep13383-s3.xls]

## Sheet: LangH_Dev P3 7 10 v P0_fc1p5 p0
Supplemental Table 2. Genes differentially expressed (6023) at P3, P7 or P10 relative to P0 in perinatal mouse auditory nerve (absolute fold change >1.5, p<0.05, student's unpaired t-test).
Gene Annotation (Affymetrix)			Expression Data (log2 RMA normalized)												Comparative Expression Data
															P3 vs P0						P7 vs P0						P10 vs P0
Gene Title	Gene Symbol	Probe Set ID	P0a	P0b	P3a	P3b	P7a	P7b	P10a	P10b	P14a	P14b	P21a	P21b	P0 mean	P3 mean	Mean difference	Relative difference	P value	filtered (DE = differentially expressed)	P0 mean	P7 mean	Mean difference	Relative difference	P value	filtered (DE = differentially expressed)	P0 mean	P10 mean	Mean difference	Relative difference	P value	filtered (DE = differentially expressed)
coatomer protein complex, subunit gamma 1	Copg1	1415670_at	9.89	9.95	9.6	9.64	9.61	9.81	9.23	9.33	9.19	8.97	8.61	9.14	9.92	9.62	-0.3	0.812252	0.021		9.92	9.71	-0.21	0.864537	0.2631		9.92	9.28	-0.64	0.641713	0.0158	DE
phosphoserine phosphatase	Psph	1415673_at	11.08	11.2	11.43	11.33	10.29	10.35	10.16	10.19	9.78	10	9.92	9.82	11.14	11.38	0.24	1.18099	0.0953		11.14	10.32	-0.82	0.566442	0.0186	DE	11.14	10.17	-0.97	0.510506	0.0298	DE
golgi membrane protein 1	Golm1	1415698_at	9.96	10	9.65	9.82	9.41	9.81	9.18	9.32	9.06	8.7	8.35	8.37	9.98	9.73	-0.25	0.840896	0.1975		9.98	9.61	-0.37	0.773782	0.3131		9.98	9.25	-0.73	0.602904	0.0452	DE
HECT, UBA and WWE domain containing 1	Huwe1	1415703_at	10.52	10.68	9.53	9.82	9.96	10.21	10.02	9.87	10.29	10	10.03	10.19	10.6	9.67	-0.93	0.524858	0.0518		10.6	10.09	-0.52	0.697372	0.0926		10.6	9.95	-0.66	0.632878	0.0272	DE
small integral membrane protein 7	Smim7	1415705_at	10.6	10.69	11.32	11.19	10.74	10.67	10.5	10.76	10.39	10.45	10.55	10.24	10.64	11.25	0.61	1.52626	0.0226	DE	10.64	10.7	0.06	1.04247	0.4086		10.64	10.63	-0.01	0.993092	0.9281
damage specific DNA binding protein 1	Ddb1	1415735_at	11.75	11.8	11.47	11.51	11.23	11.49	11.04	11.1	11.15	10.91	10.96	11.16	11.78	11.49	-0.28	0.823591	0.0143		11.78	11.36	-0.42	0.747425	0.1826		11.78	11.07	-0.7	0.615572	0.0035	DE
cDNA sequence BC031181	BC031181	1415752_at	11.67	11.59	11.86	12.07	11.97	12	12.5	12.36	12.15	12.24	12.14	12.15	11.63	11.96	0.33	1.25701	0.1596		11.63	11.99	0.36	1.28343	0.0458		11.63	12.43	0.8	1.7411	0.0203	DE
WD repeat domain 6	Wdr6	1415770_at	11.41	11.37	10.93	11.12	10.38	10.5	9.64	9.85	9.78	9.75	9.83	9.9	11.39	11.03	-0.36	0.779165	0.1494		11.39	10.44	-0.95	0.517632	0.0247	DE	11.39	9.75	-1.64	0.320856	0.0344	DE
nucleolin	Ncl	1415772_at	10.07	10.05	9.8	9.47	9.48	9.72	9.27	9.27	9.43	9.3	9.23	9.53	10.06	9.64	-0.42	0.747425	0.2347		10.06	9.6	-0.46	0.726986	0.1603		10.06	9.27	-0.79	0.578344	0.0081	DE
armadillo repeat containing, X-linked 2	Armcx2	1415780_a_at	11.97	12.08	11.72	11.85	11.43	11.54	11.07	11.16	10.97	11.12	10.85	10.93	12.03	11.79	-0.24	0.846745	0.1094		12.03	11.49	-0.54	0.687771	0.0201		12.03	11.11	-0.91	0.532185	0.007	DE
alpha glucosidase 2 alpha neutral subunit	Ganab	1415787_at	10.2	10.12	9.8	10.09	9.51	9.68	9.39	9.2	9.34	9.53	9.57	9.75	10.16	9.95	-0.21	0.864537	0.3654		10.16	9.6	-0.56	0.678302	0.0557		10.16	9.3	-0.86	0.550953	0.0401	DE
ubiquitin-like domain containing CTD phosphatase 1	Ublcp1	1415788_at	10.51	10.39	10.54	10.65	11.03	10.9	11.2	11.24	11.25	11.18	11.07	11.01	10.45	10.59	0.14	1.10191	0.2177		10.45	10.96	0.51	1.42405	0.0287		10.45	11.22	0.77	1.70527	0.0319	DE
ubiquitin-like domain containing CTD phosphatase 1	Ublcp1	1415789_a_at	9.06	8.79	9.29	8.76	9.67	9.52	9.81	10.04	9.93	10.14	9.24	9.83	8.93	9.03	0.1	1.07177	0.778		8.93	9.6	0.67	1.59107	0.0749		8.93	9.93	1	2	0.0318	DE
WW domain binding protein 11	Wbp11	1415799_at	10.63	10.64	10.2	10.34	10.03	10.18	9.78	9.86	10.02	10.05	10.13	10.28	10.64	10.27	-0.37	0.773782	0.1191		10.64	10.11	-0.53	0.692555	0.0883		10.64	9.82	-0.82	0.566442	0.0288	DE
ubiquitin-like, containing PHD and RING finger domains, 1	Uhrf1	1415810_at	10.11	9.83	9.17	9.53	8.08	8.25	7.88	7.98	9.53	7.76	6.94	7.26	9.97	9.35	-0.62	0.650671	0.1201		9.97	8.16	-1.8	0.287175	0.0154	DE	9.97	7.93	-2.04	0.243164	0.0257	DE
gelsolin	Gsn	1415812_at	11.91	11.97	11.91	12.08	12.44	12.34	13.05	12.91	12.83	12.82	12.85	12.71	11.94	11.99	0.05	1.03526	0.6341		11.94	12.39	0.45	1.36604	0.028		11.94	12.98	1.04	2.05623	0.0204	DE
ATPase, H+ transporting, lysosomal V1 subunit B2	Atp6v1b2	1415814_at	10.47	10.44	10.51	10.67	11.27	11.28	11.55	11.48	11.81	11.67	11.37	12.01	10.45	10.59	0.14	1.10191	0.3332		10.45	11.28	0.82	1.76541	0.0055	DE	10.45	11.51	1.06	2.08493	0.0078	DE
non-POU-domain-containing, octamer binding protein	Nono	1415820_x_at	12.07	12.02	11.74	11.71	11.37	11.51	11.16	11.1	11.04	10.94	10.95	10.98	12.05	11.72	-0.32	0.80107	0.0158		12.05	11.44	-0.61	0.655197	0.0491	DE	12.05	11.13	-0.91	0.532185	0.0021	DE
stearoyl-Coenzyme A desaturase 2	Scd2	1415823_at	9.7	9.6	9.51	9.35	10.33	10.29	10.36	10.07	10.44	9.77	7.99	8.8	9.65	9.43	-0.22	0.858565	0.1687		9.65	10.31	0.66	1.58008	0.0259	DE	9.65	10.21	0.56	1.47427	0.1305
stearoyl-Coenzyme A desaturase 2	Scd2	1415824_at	7.2	6.86	7.46	6.11	8.4	7.35	8.15	7.9	7.94	7.82	6.83	7.41	7.03	6.79	-0.24	0.846745	0.7793		7.03	7.87	0.84	1.79005	0.3365		7.03	8.02	0.99	1.98618	0.0495	DE
angiotensin II receptor, type 2	Agtr2	1415832_at	10.51	10.41	10.22	9.86	7.91	8.38	6.69	7.28	5.45	5.71	5.19	5.2	10.46	10.04	-0.42	0.747425	0.2391		10.46	8.14	-2.32	0.200267	0.0547		10.46	6.99	-3.47	0.0902456	0.0481	DE
serine incorporator 1	Serinc1	1415838_at	11.75	11.63	11.92	11.79	12.3	12.07	12.55	12.4	12.44	12.24	11.51	11.75	11.69	11.86	0.16	1.11729	0.2039		11.69	12.18	0.49	1.40444	0.0953		11.69	12.47	0.78	1.71713	0.0168	DE
RAS p21 protein activator 3	Rasa3	1415850_at	8.66	8.43	8.28	8.4	9.76	9.65	9.51	9.76	9.58	8.92	8.52	8.49	8.55	8.34	-0.21	0.864537	0.2926		8.55	9.7	1.16	2.23457	0.0305	DE	8.55	9.64	1.09	2.12874	0.0238	DE
predicted gene 15210 /// inosine 5'-phosphate dehydrogenase 2	Gm15210 /// Impdh2	1415851_a_at	12.57	12.61	12.48	12.39	11.77	12.08	11.45	11.61	11.68	11.37	11.4	11.3	12.59	12.43	-0.15	0.90125	0.1379		12.59	11.93	-0.66	0.632878	0.1408		12.59	11.53	-1.06	0.479632	0.037	DE
embigin	Emb	1415856_at	8.37	8.27	8.74	8.95	9.8	9.82	9.96	10.07	10.01	10.16	10.84	10.13	8.32	8.84	0.52	1.43396	0.0817		8.32	9.81	1.49	2.80889	0.0169	DE	8.32	10.01	1.69	3.22657	0.002	DE
embigin	Emb	1415857_at	8.59	8.58	9.13	9.18	10.55	10.42	10.32	10.65	10.37	10.03	9.93	9.53	8.59	9.16	0.57	1.48452	0.0226		8.59	10.49	1.9	3.73213	0.021	DE	8.59	10.48	1.9	3.73213	0.0549
eukaryotic translation initiation factor 3, subunit C	Eif3c	1415858_at	12.33	12.28	11.86	12.06	11.83	11.99	11.61	11.69	11.81	11.56	11.35	11.71	12.3	11.96	-0.34	0.790041	0.1624		12.3	11.91	-0.39	0.76313	0.1029		12.3	11.65	-0.66	0.632878	0.0099	DE
2,3-bisphosphoglycerate mutase	Bpgm	1415864_at	9.49	9.4	9.54	9.47	9.96	9.79	10.29	10.36	9.92	9.61	8.82	8.51	9.44	9.51	0.06	1.04247	0.4086		9.44	9.88	0.43	1.34723	0.0751		9.44	10.32	0.88	1.84038	0.0053	DE
2,3-bisphosphoglycerate mutase	Bpgm	1415865_s_at	9.86	9.9	9.91	10.03	10.18	9.98	10.62	10.64	10.37	10.26	10.32	9.61	9.88	9.97	0.09	1.06437	0.3578		9.88	10.08	0.2	1.1487	0.2856		9.88	10.63	0.75	1.68179	0.0042	DE
tripartite motif-containing 28	Trim28	1415869_a_at	11.29	11.32	10.78	10.84	10.68	10.62	10.16	10.11	10.27	10.19	10.35	10.46	11.3	10.81	-0.49	0.712025	0.0142		11.3	10.65	-0.65	0.63728	0.0094	DE	11.3	10.13	-1.17	0.444421	0.0019	DE
sprouty homolog 1 (Drosophila)	Spry1	1415874_at	9.21	9.39	8.96	9.23	8.37	8.63	8.32	8.37	8.38	8.38	8.45	8.36	9.3	9.09	-0.21	0.864537	0.3494		9.3	8.5	-0.8	0.574349	0.0466	DE	9.3	8.34	-0.96	0.514057	0.045	DE
ribonucleotide reductase M1	Rrm1	1415878_at	10.71	10.58	10.1	10.39	9.71	9.87	9.62	9.56	10.21	9.4	9.47	9.41	10.64	10.25	-0.4	0.757858	0.1809		10.64	9.79	-0.86	0.550953	0.016	DE	10.64	9.59	-1.05	0.482968	0.0164	DE
growth hormone inducible transmembrane protein	Ghitm	1415881_at	11.42	11.35	11.56	11.58	12.01	11.84	12.45	12.25	12.62	12.74	12.79	12.88	11.39	11.57	0.18	1.13288	0.0984		11.39	11.93	0.54	1.45397	0.0654		11.39	12.35	0.96	1.94531	0.0435	DE
chromogranin B	Chgb	1415885_at	10.95	10.8	10.14	10.56	11.96	11.7	12.36	12.19	12.79	12.84	12.43	13.27	10.88	10.35	-0.52	0.697372	0.2136		10.88	11.83	0.95	1.93187	0.0401	DE	10.88	12.27	1.4	2.63902	0.0069	DE
sphingosine phosphate lyase 1	Sgpl1	1415892_at	9.29	9.38	9.54	9.46	8.87	8.91	8.71	8.63	8.49	8.65	8.78	8.68	9.34	9.5	0.16	1.11729	0.113		9.34	8.89	-0.45	0.732043	0.034		9.34	8.67	-0.66	0.632878	0.0085	DE
procollagen-lysine, 2-oxoglutarate 5-dioxygenase 3	Plod3	1415901_at	9.55	9.57	9.14	9.43	9	9.16	8.79	8.85	8.89	8.79	8.72	9.09	9.56	9.29	-0.27	0.82932	0.3077		9.56	9.08	-0.48	0.716978	0.1008		9.56	8.82	-0.74	0.598739	0.0144	DE
lipoprotein lipase	Lpl	1415904_at	8.5	8.48	8.64	9.51	10.05	11	10.31	10.06	11.21	9.94	9.32	9.43	8.49	9.08	0.59	1.50525	0.407		8.49	10.53	2.04	4.11246	0.1458		8.49	10.19	1.7	3.24901	0.0456	DE
predicted gene 15483 /// ribosomal protein S13 /// ribosomal protein S13, pseudogene 4	Gm15483 /// Rps13 /// Rps13-ps4	1415912_a_at	13.49	13.53	13.58	13.55	12.93	13.25	12.82	12.93	12.71	12.64	12.55	12.54	13.51	13.57	0.06	1.04247	0.1687		13.51	13.09	-0.42	0.747425	0.2272		13.51	12.88	-0.63	0.646176	0.0337	DE
MARCKS-like 1	Marcksl1	1415922_s_at	12.42	12.45	12.18	12.38	11.64	11.51	11.24	11.08	10.82	11.23	11.42	10.81	12.43	12.28	-0.15	0.90125	0.3603		12.43	11.58	-0.86	0.550953	0.0385	DE	12.43	11.16	-1.28	0.411796	0.034	DE
SPARC related modular calcium binding 2	Smoc2	1415935_at	11.89	12.07	11.52	11.79	8.93	9.35	8.75	8.77	8.77	8.38	8.59	8.72	11.98	11.66	-0.32	0.80107	0.2016		11.98	9.14	-2.84	0.139661	0.0232	DE	11.98	8.76	-3.22	0.107321	0.0165	DE
breast cancer anti-estrogen resistance 3	Bcar3	1415936_at	8.44	8.42	8.26	8.25	9.45	9.48	9.24	9.5	9.04	9.11	9.12	9.18	8.43	8.26	-0.17	0.888843	0.013		8.43	9.46	1.03	2.04202	0.0007	DE	8.43	9.37	0.94	1.91853	0.0859
syndecan 1	Sdc1	1415944_at	7.89	7.75	7.91	7.84	7.23	7.81	7	7.21	6.98	7.04	6.85	7.03	7.82	7.88	0.06	1.04247	0.5766		7.82	7.52	-0.3	0.812252	0.4839		7.82	7.11	-0.71	0.61132	0.0402	DE
minichromosome maintenance deficient 5, cell division cycle 46 (S. cerevisiae)	Mcm5	1415945_at	8.31	7.89	7.24	7.55	6.47	6.78	6.21	5.95	7.6	5.76	4.89	5.72	8.1	7.39	-0.71	0.61132	0.1245		8.1	6.63	-1.48	0.358489	0.036	DE	8.1	6.08	-2.02	0.246558	0.0243	DE
phosphatidylinositol glycan anchor biosynthesis, class Q	Pigq	1415946_at	9.19	9.3	9.33	9.6	9.84	9.88	9.97	10.05	10.15	9.89	9.74	9.89	9.24	9.47	0.22	1.16473	0.3266		9.24	9.86	0.62	1.53688	0.0351	DE	9.24	10.01	0.77	1.70527	0.0107	DE
cellular repressor of E1A-stimulated genes 1	Creg1	1415947_at	9.99	9.95	10.43	10.29	10.46	10.37	10.58	10.64	10.69	10.31	10.14	9.92	9.97	10.36	0.39	1.31039	0.0927		9.97	10.41	0.45	1.36604	0.034		9.97	10.61	0.64	1.55833	0.0057	DE
cellular repressor of E1A-stimulated genes 1	Creg1	1415948_at	8.98	9.04	9.32	9.17	9.66	9.66	9.84	9.91	10.03	9.82	10.16	9.88	9.01	9.24	0.24	1.18099	0.1606		9.01	9.66	0.65	1.56917	0.0294	DE	9.01	9.88	0.87	1.82766	0.0031	DE
stearoyl-Coenzyme A desaturase 1	Scd1	1415964_at	10.45	10.61	10.84	10.54	11.93	11.6	12.35	12.25	12.39	12.5	12.94	12.49	10.53	10.69	0.16	1.11729	0.4712		10.53	11.77	1.24	2.36199	0.046	DE	10.53	12.3	1.77	3.41054	0.006	DE
stearoyl-Coenzyme A desaturase 1	Scd1	1415965_at	7.5	7.65	7.61	7.44	7.97	8.09	8.38	8.41	8.38	8.62	9.16	8.35	7.58	7.53	-0.05	0.965936	0.7028		7.58	8.03	0.45	1.36604	0.0457		7.58	8.39	0.82	1.76541	0.0498	DE
myristoylated alanine rich protein kinase C substrate	Marcks	1415971_at	13.09	13.01	12.75	13	12.3	12.4	11.79	11.84	11.72	11.55	11.19	11.14	13.05	12.88	-0.18	0.882703	0.3807		13.05	12.35	-0.7	0.615572	0.0097	DE	13.05	11.82	-1.24	0.423373	0.0034	DE
myristoylated alanine rich protein kinase C substrate	Marcks	1415972_at	13.16	13.06	12.86	13.02	12.3	12.39	11.74	11.78	11.64	11.86	11.38	11.27	13.11	12.94	-0.17	0.888843	0.2369		13.11	12.35	-0.76	0.590496	0.0079	DE	13.11	11.76	-1.35	0.392292	0.0102	DE
myristoylated alanine rich protein kinase C substrate	Marcks	1415973_at	13.48	13.39	13.24	13.35	12.89	12.98	12.29	12.49	12.17	12.03	11.36	11.14	13.43	13.3	-0.14	0.907519	0.1926		13.43	12.93	-0.5	0.707107	0.0158		13.43	12.39	-1.05	0.482968	0.0311	DE
myo-inositol 1-phosphate synthase A1	Isyna1	1415977_at	9.46	9.5	9.11	9.04	8.79	8.78	9.11	8.89	9.39	9.19	9.64	9.88	9.48	9.07	-0.41	0.752623	0.0199		9.48	8.78	-0.7	0.615572	0.0125	DE	9.48	9	-0.48	0.716978	0.1339
caspase 6	Casp6	1415995_at	10.37	10.5	10.36	10.16	9.67	9.93	9.49	9.58	9.07	9.09	8.97	8.56	10.43	10.26	-0.18	0.882703	0.2989		10.43	9.8	-0.63	0.646176	0.0818		10.43	9.53	-0.9	0.535887	0.0114	DE
midkine	Mdk	1416006_at	11.54	11.42	11.09	11.14	10.62	10.83	9.15	9.7	8.84	8.58	8.26	8.09	11.48	11.12	-0.36	0.779165	0.0687		11.48	10.72	-0.76	0.590496	0.0418	DE	11.48	9.42	-2.06	0.239816	0.0732
special AT-rich sequence binding protein 1	Satb1	1416007_at	10.13	10.25	9.45	9.59	10.01	10.01	9.74	9.91	9.94	9.95	9.63	9.83	10.19	9.52	-0.67	0.628507	0.0196	DE	10.19	10.01	-0.18	0.882703	0.2048		10.19	9.82	-0.37	0.773782	0.0843
ATP synthase, H+ transporting, mitochondrial F0 complex, subunit c1 (subunit 9)	Atp5g1	1416020_a_at	11.63	11.55	11.9	12.03	12.13	12.09	12.43	12.31	12.21	12.32	12	12	11.59	11.96	0.37	1.29235	0.0557		11.59	12.11	0.52	1.43396	0.0201		11.59	12.37	0.78	1.71713	0.0134	DE
fatty acid binding protein 3, muscle and heart	Fabp3	1416023_at	9.71	9.7	10.23	10.55	11.75	11.45	12.12	12.03	12.13	12.4	12.12	12.04	9.7	10.39	0.68	1.60214	0.1458		9.7	11.6	1.89	3.70635	0.0501		9.7	12.07	2.37	5.16941	0.0111	DE
60S ribosomal protein L12-like /// 60S ribosomal protein L12-like /// ribosomal protein L12	LOC101055925 /// LOC630855 /// Rpl12	1416026_a_at	13.67	13.7	13.79	13.71	13.25	13.37	13.04	13.1	12.89	12.76	12.92	12.65	13.68	13.75	0.07	1.04972	0.3297		13.68	13.31	-0.38	0.768438	0.0854		13.68	13.07	-0.61	0.655197	0.0103	DE
hematological and neurological expressed sequence 1	Hn1	1416028_a_at	10.77	10.73	10.61	10.81	9.78	10.03	9.27	9.34	9.14	8.81	7.96	8.09	10.75	10.71	-0.04	0.972655	0.7582		10.75	9.9	-0.85	0.554785	0.0868		10.75	9.31	-1.44	0.368567	0.0027	DE
minichromosome maintenance deficient 7 (S. cerevisiae)	Mcm7	1416030_a_at	9.65	9.8	9.1	9.57	8.58	8.74	8.56	8.34	9.14	8.14	7.84	7.78	9.72	9.34	-0.39	0.76313	0.3275		9.72	8.66	-1.07	0.476319	0.0106	DE	9.72	8.45	-1.27	0.41466	0.0159	DE
minichromosome maintenance deficient 7 (S. cerevisiae)	Mcm7	1416031_s_at	9.96	9.93	9.33	9.72	9.1	9.17	9.03	8.91	9.56	8.75	8.53	8.61	9.95	9.53	-0.42	0.747425	0.2751		9.95	9.14	-0.81	0.570382	0.0112	DE	9.95	8.97	-0.98	0.50698	0.0294	DE
serum/glucocorticoid regulated kinase 1	Sgk1	1416041_at	11.54	11.74	12.32	11.88	12.19	12.21	12.68	12.4	12.58	12.6	12.96	12.85	11.64	12.1	0.46	1.37554	0.249		11.64	12.2	0.56	1.47427	0.1096		11.64	12.54	0.9	1.86607	0.0426	DE
nuclear autoantigenic sperm protein (histone-binding)	Nasp	1416042_s_at	10.33	10.42	9.73	9.84	9.66	9.79	9.42	9.39	9.47	8.78	8.14	8.13	10.38	9.78	-0.59	0.664343	0.0159	DE	10.38	9.72	-0.65	0.63728	0.0202	DE	10.38	9.41	-0.97	0.510506	0.017	DE
nuclear autoantigenic sperm protein (histone-binding)	Nasp	1416043_at	6.4	6.41	4.92	4.96	4.74	4.87	4.69	4.44	4.69	4.22	4.17	4.35	6.4	4.94	-1.46	0.363493	0.0054	DE	6.4	4.8	-1.6	0.329877	0.025	DE	6.4	4.57	-1.84	0.279322	0.0429	DE
SWI/SNF related, matrix associated, actin dependent regulator of chromatin, subfamily b, member 1	Smarcb1	1416045_a_at	10.52	10.53	10.24	10.32	10.07	10.18	9.77	9.8	9.73	9.56	9.36	9.67	10.53	10.28	-0.25	0.840896	0.0987		10.53	10.13	-0.4	0.757858	0.0848		10.53	9.79	-0.74	0.598739	0.0062	DE
glycine decarboxylase	Gldc	1416049_at	6.91	6.9	6.43	6.76	6.18	6.48	5.77	5.88	5.89	5.73	5.82	6.01	6.9	6.6	-0.31	0.806642	0.3112		6.9	6.33	-0.58	0.668964	0.1621		6.9	5.83	-1.08	0.473029	0.0311	DE
complement component 2 (within H-2S)	C2	1416051_at	5.63	5.92	6.97	6.37	8.41	8.43	8.54	8.77	8.33	8.51	8.64	8.5	5.78	6.67	0.89	1.85318	0.1607		5.78	8.42	2.64	6.23332	0.0341	DE	5.78	8.66	2.88	7.3615	0.0051	DE
CD9 antigen	Cd9	1416066_at	12	12.2	12.69	12.57	13.66	13.64	13.89	13.77	13.73	13.76	13.49	13.62	12.1	12.63	0.53	1.44393	0.0647		12.1	13.65	1.55	2.92817	0.0392	DE	12.1	13.83	1.73	3.31728	0.0097	DE
lysyl-tRNA synthetase /// lysine--tRNA ligase-like	Kars /// LOC631033	1416068_at	10.82	10.83	10.57	10.76	10.23	10.28	10.1	9.99	10.09	10.06	9.85	10.04	10.82	10.66	-0.16	0.895025	0.3405		10.82	10.25	-0.57	0.673617	0.0226		10.82	10.05	-0.78	0.582367	0.0432	DE
phosphofructokinase, platelet	Pfkp	1416069_at	9.04	8.98	9.09	8.96	9.8	9.72	9.89	9.78	10.24	10.06	10.01	10.84	9.01	9.03	0.02	1.01396	0.8603		9.01	9.76	0.75	1.68179	0.006	DE	9.01	9.84	0.83	1.77769	0.0142	DE
DEAD (Asp-Glu-Ala-Asp) box polypeptide 18	Ddx18	1416071_at	10.36	10.26	9.93	10	9.62	9.83	9.55	9.41	9.6	9.48	9.52	9.63	10.31	9.97	-0.34	0.790041	0.0381		10.31	9.72	-0.59	0.664343	0.0704		10.31	9.48	-0.83	0.562529	0.0145	DE
cyclin B1 /// predicted gene 5593 /// G2/mitotic-specific cyclin-B1-like	Ccnb1 /// Gm5593 /// LOC101056596	1416076_at	7.65	7.25	5.95	7.21	6.08	6.27	6.12	5.81	6.95	5.16	5.09	4.98	7.45	6.58	-0.87	0.547147	0.3853		7.45	6.17	-1.28	0.411796	0.0586		7.45	5.96	-1.49	0.356013	0.032	DE
40S ribosomal protein S15-like /// ribosomal protein S15	LOC100046223 /// Rps15	1416088_a_at	13.62	13.66	13.63	13.69	13.07	13.2	12.9	12.95	12.75	12.73	12.92	12.72	13.64	13.66	0.02	1.01396	0.6419		13.64	13.13	-0.51	0.702222	0.0612		13.64	12.92	-0.72	0.607097	0.0025	DE
pyruvate dehydrogenase (lipoamide) beta	Pdhb	1416090_at	11.43	11.35	11.67	11.61	12.21	12.02	12.45	12.33	12.3	12.35	12.12	12.22	11.39	11.64	0.25	1.18921	0.0439		11.39	12.12	0.72	1.64718	0.0506		11.39	12.39	1	2	0.0087	DE
histone cluster 1, H1c	Hist1h1c	1416101_a_at	10.68	10.95	11.22	10.96	11.79	11.73	12.08	11.98	12.01	12.02	12.41	12.3	10.82	11.09	0.28	1.21419	0.2802		10.82	11.76	0.94	1.91853	0.0781		10.82	12.03	1.21	2.31338	0.0454	DE
nicotinamide nucleotide transhydrogenase	Nnt	1416105_at	11.04	11.2	10.95	11.04	10.21	10.44	9.91	10.03	9.99	9.86	10.38	10.2	11.12	10.99	-0.13	0.913831	0.3356		11.12	10.32	-0.8	0.574349	0.0382	DE	11.12	9.97	-1.15	0.450625	0.0097	DE
tripartite motif-containing 59	Trim59	1416118_at	10.64	10.41	9.83	10.35	9.44	9.45	9.08	9.15	9.95	9.13	9.19	8.81	10.53	10.09	-0.43	0.742262	0.3162		10.53	9.44	-1.08	0.473029	0.0671		10.53	9.11	-1.41	0.376312	0.036	DE
cyclin D2	Ccnd2	1416122_at	11.99	11.98	11.99	11.69	10.94	11.35	10.46	10.48	10.37	9.96	9.87	10.09	11.98	11.84	-0.14	0.907519	0.5107		11.98	11.14	-0.84	0.558644	0.1522		11.98	10.47	-1.51	0.351111	0.0005	DE
cyclin D2	Ccnd2	1416123_at	9.51	9.32	9.87	9.06	8.52	8.55	7.76	7.85	7.65	7.35	6.93	6.97	9.41	9.47	0.05	1.03526	0.9223		9.41	8.54	-0.88	0.543367	0.0627		9.41	7.81	-1.61	0.327598	0.0148	DE
cyclin D2	Ccnd2	1416124_at	7.31	7.13	7.56	6.49	6.16	6.21	5.97	5.8	5.48	5.4	5.07	4.79	7.22	7.02	-0.2	0.870551	0.7778		7.22	6.18	-1.04	0.486327	0.0411	DE	7.22	5.88	-1.34	0.395021	0.0086	DE
FK506 binding protein 5	Fkbp5	1416125_at	9.98	9.96	9.24	9.29	8.74	8.73	9.18	8.95	9.62	9.18	9.62	11.23	9.97	9.26	-0.7	0.615572	0.0096	DE	9.97	8.73	-1.24	0.423373	0.0007	DE	9.97	9.07	-0.9	0.535887	0.0785
prion protein	Prnp	1416130_at	9.92	9.86	10.16	9.93	10.59	10.22	10.8	10.66	10.92	10.69	9.94	10.59	9.89	10.05	0.16	1.11729	0.3965		9.89	10.41	0.52	1.43396	0.212		9.89	10.73	0.84	1.79005	0.0272	DE
EFR3 homolog A (S. cerevisiae)	Efr3a	1416131_s_at	11.57	11.41	11.91	11.81	12.14	12.05	12.4	12.26	12.51	12.79	12.64	13	11.49	11.86	0.37	1.29235	0.0781		11.49	12.1	0.61	1.52626	0.0393	DE	11.49	12.33	0.84	1.79005	0.0164	DE
EFR3 homolog A (S. cerevisiae)	Efr3a	1416132_at	8.22	8.09	9.02	8.23	9.72	9.32	10.04	9.66	10.46	9.82	8.04	9.16	8.16	8.63	0.47	1.38511	0.4413		8.16	9.52	1.36	2.56685	0.0692		8.16	9.85	1.69	3.22657	0.0486	DE
apurinic/apyrimidinic endonuclease 1	Apex1	1416135_at	10.29	10.37	10.13	10.15	9.71	9.96	9.23	9.39	9.11	8.91	8.43	8.73	10.33	10.14	-0.19	0.876606	0.1153		10.33	9.84	-0.49	0.712025	0.1314		10.33	9.31	-1.02	0.493116	0.0206	DE
matrix metallopeptidase 2	Mmp2	1416136_at	12.37	12.33	11.76	12	11.94	12.19	11.61	11.68	11.49	11.44	10.92	10.97	12.35	11.88	-0.47	0.721965	0.151		12.35	12.06	-0.29	0.817902	0.2563		12.35	11.64	-0.7	0.615572	0.0083	DE
annexin A7	Anxa7	1416138_at	9.72	9.89	10.25	10.01	10.54	10.34	10.75	10.61	10.58	10.31	10.53	10.25	9.81	10.13	0.32	1.24833	0.1715		9.81	10.44	0.63	1.54756	0.0422	DE	9.81	10.68	0.87	1.82766	0.0172	DE
ribosomal protein S6	Rps6	1416142_at	10.72	10.68	10.85	10.91	9.52	9.89	9.35	9.42	9.22	9.3	9.82	9.54	10.7	10.88	0.18	1.13288	0.0497		10.7	9.71	-0.99	0.503478	0.1136		10.7	9.39	-1.32	0.400535	0.0031	DE
nuclear receptor subfamily 2, group F, member 2	Nr2f2	1416160_at	9.18	9.01	8.91	8.65	8.36	8.66	8.28	8.5	8.43	8.07	7.72	7.85	9.1	8.78	-0.32	0.80107	0.1998		9.1	8.51	-0.59	0.664343	0.1055		9.1	8.39	-0.71	0.61132	0.0417	DE
peroxiredoxin 4	Prdx4	1416166_a_at	11.75	11.81	12.1	12.12	11.3	11.53	11.06	11.01	10.84	11.3	11.08	10.92	11.78	12.11	0.33	1.25701	0.0384		11.78	11.41	-0.37	0.773782	0.1759		11.78	11.04	-0.74	0.598739	0.0032	DE
peroxiredoxin 4	Prdx4	1416167_at	12.47	12.55	12.57	12.68	11.91	12.05	11.7	11.74	11.38	11.46	11.75	11.46	12.51	12.63	0.11	1.07923	0.2445		12.51	11.98	-0.53	0.692555	0.0386		12.51	11.72	-0.79	0.578344	0.0109	DE
pescadillo homolog 1, containing BRCT domain (zebrafish)	Pes1	1416172_at	9.86	9.86	9.9	9.96	9.46	9.67	9.29	9.23	9.23	9.02	9.07	8.8	9.86	9.93	0.07	1.04972	0.2578		9.86	9.57	-0.29	0.817902	0.2177		9.86	9.26	-0.6	0.659754	0.0318	DE
pescadillo homolog 1, containing BRCT domain (zebrafish)	Pes1	1416173_at	8.89	8.76	8.44	8.62	8.19	8.32	8.06	7.91	8.08	8.15	8.18	8.41	8.83	8.53	-0.3	0.812252	0.1292		8.83	8.25	-0.57	0.673617	0.025		8.83	7.99	-0.84	0.558644	0.0145	DE
GM2 ganglioside activator protein	Gm2a	1416188_at	8.57	8.47	9.16	8.89	9.09	9.28	9	9.16	8.85	8.87	7.91	8.14	8.52	9.03	0.51	1.42405	0.1335		8.52	9.18	0.66	1.58008	0.047	DE	8.52	9.08	0.56	1.47427	0.0404
negative elongation factor complex member C/D, Th1l	Nelfcd	1416198_at	9.37	9.36	8.97	9.06	8.91	8.93	8.73	8.74	8.77	8.76	8.91	8.9	9.36	9.02	-0.35	0.784584	0.0782		9.36	8.92	-0.44	0.737135	0.0033		9.36	8.73	-0.63	0.646176	0.0001	DE
kinesin family member C3	Kifc3	1416199_at	7.95	8.01	7.96	7.82	8.87	8.67	9.13	9.26	8.94	9.13	9.33	9.09	7.98	7.89	-0.09	0.939523	0.4043		7.98	8.77	0.79	1.72907	0.0608		7.98	9.2	1.22	2.32947	0.0134	DE
interleukin 33	Il33	1416200_at	10.14	10.46	10.04	10.03	8.76	9.01	8.67	8.27	8.53	8.26	9.36	9.37	10.3	10.03	-0.27	0.82932	0.3456		10.3	8.89	-1.41	0.376312	0.0232	DE	10.3	8.47	-1.83	0.281265	0.0216	DE
aquaporin 1	Aqp1	1416203_at	10.53	10.73	11.09	10.52	9.38	9.62	9.94	9.53	10.54	9.5	9.45	9.15	10.63	10.81	0.18	1.13288	0.6497		10.63	9.5	-1.13	0.456916	0.0202	DE	10.63	9.73	-0.89	0.539614	0.0969
signal-induced proliferation associated gene 1	Sipa1	1416206_at	7.9	7.77	6.83	7.03	7.57	7.71	7.45	7.59	7.74	7.49	7.29	7.79	7.84	6.93	-0.9	0.535887	0.0255	DE	7.84	7.64	-0.19	0.876606	0.1787		7.84	7.52	-0.32	0.80107	0.0815
minichromosome maintenance deficient 4 homolog (S. cerevisiae)	Mcm4	1416214_at	11.05	10.85	10.25	10.53	9.78	10.02	9.64	9.59	10.27	9.31	9.43	9.43	10.95	10.39	-0.56	0.678302	0.0944		10.95	9.9	-1.05	0.482968	0.0232	DE	10.95	9.62	-1.34	0.395021	0.0367	DE
follistatin-like 1	Fstl1	1416221_at	13.7	13.8	13.79	13.74	13.48	13.68	13.14	13.19	13.05	12.99	12.54	12.67	13.75	13.76	0.01	1.00696	0.8212		13.75	13.58	-0.17	0.888843	0.3084		13.75	13.16	-0.59	0.664343	0.0234	DE
alcohol dehydrogenase 1 (class I)	Adh1	1416225_at	7.41	7.59	8.49	8.73	7.81	8.61	8.51	8.49	8.32	8.61	9.09	8.34	7.5	8.61	1.11	2.15846	0.0218	DE	7.5	8.21	0.71	1.6358	0.3159		7.5	8.5	1	2	0.0544
protein (peptidyl-prolyl cis/trans isomerase) NIMA-interacting 1 /// protein (peptidyl-prolyl cis/trans isomerase) NIMA-interacting 1, retrogene 1	Pin1 /// Pin1rt1	1416228_at	10.85	10.94	11.09	11.2	11.34	11.3	11.57	11.65	11.63	11.77	11.56	11.67	10.89	11.14	0.25	1.18921	0.0763		10.89	11.32	0.43	1.34723	0.0362		10.89	11.61	0.71	1.6358	0.0074	DE
riboflavin kinase	Rfk	1416229_at	9.96	9.98	10.35	10.34	10.47	10.28	10.54	10.62	10.58	10.62	10.64	10.51	9.97	10.35	0.38	1.30134	0.0042		9.97	10.38	0.41	1.32869	0.1433		9.97	10.58	0.61	1.52626	0.0316	DE
oligodendrocyte transcription factor 2	Olig2	1416232_at	6.25	6.28	6.01	6.54	7.64	7.5	7.36	7.1	7	7.22	7.49	7.61	6.27	6.28	0.01	1.00696	0.976		6.27	7.57	1.3	2.46229	0.0273	DE	6.27	7.23	0.96	1.94531	0.0818
leucine rich repeat containing 59	Lrrc59	1416234_at	10.83	10.76	10.62	10.66	10.52	10.57	10.05	10.21	10.19	10.01	9.93	10.13	10.8	10.64	-0.16	0.895025	0.0873		10.8	10.55	-0.25	0.840896	0.0355		10.8	10.13	-0.66	0.632878	0.0437	DE
leucine rich repeat containing 59	Lrrc59	1416235_at	9.54	9.45	9.46	9.53	9.3	9.33	8.75	8.8	8.91	8.76	8.33	8.6	9.49	9.49	0	1	1		9.49	9.32	-0.18	0.882703	0.1281		9.49	8.78	-0.72	0.607097	0.0125	DE
tyrosine kinase with immunoglobulin-like and EGF-like domains 1	Tie1	1416238_at	6.23	6.11	5.51	5.41	5.82	5.65	5.61	5.92	5.48	5.46	4.72	5.26	6.17	5.46	-0.71	0.61132	0.0131	DE	6.17	5.74	-0.43	0.742262	0.0631		6.17	5.77	-0.4	0.757858	0.1999
kelch-like 13	Klhl13	1416242_at	9.2	9.3	9.65	9.6	8.89	9.05	8.63	8.54	8.34	8.26	8.21	8.19	9.25	9.63	0.38	1.30134	0.0445		9.25	8.97	-0.28	0.823591	0.1194		9.25	8.59	-0.66	0.632878	0.0104	DE
minichromosome maintenance deficient 6 (MIS5 homolog, S. pombe) (S. cerevisiae)	Mcm6	1416251_at	11.46	11.48	10.73	11.12	9.68	10.03	9.45	9.45	10.35	9.15	8.81	9.04	11.47	10.92	-0.55	0.68302	0.218		11.47	9.86	-1.61	0.327598	0.0679		11.47	9.45	-2.02	0.246558	0.0032	DE
tubulin, beta 5 class I	Tubb5	1416256_a_at	13.42	13.37	13.19	13.33	13.05	13.06	12.7	12.82	12.78	12.6	12.33	12.49	13.39	13.26	-0.14	0.907519	0.2803		13.39	13.06	-0.34	0.790041	0.0394		13.39	12.76	-0.64	0.641713	0.0332	DE
thymidine kinase 1	Tk1	1416258_at	8.64	8.54	7.85	8.63	7.39	7.53	7.1	7.22	8.19	6.69	6.22	6.24	8.59	8.24	-0.35	0.784584	0.5331		8.59	7.46	-1.13	0.456916	0.0083	DE	8.59	7.16	-1.43	0.371131	0.0034	DE
short coiled-coil protein	Scoc	1416267_at	10.74	10.6	10.98	11.09	11.23	11.07	11.46	11.4	11.43	11.76	11.6	11.62	10.67	11.03	0.36	1.28343	0.0599		10.67	11.15	0.48	1.39474	0.0472		10.67	11.43	0.76	1.69349	0.0311	DE
phosphoribosylglycinamide formyltransferase	Gart	1416283_at	9.55	9.54	9.51	9.65	9.1	9.24	8.81	8.76	8.94	8.71	8.54	8.82	9.55	9.58	0.03	1.02101	0.7048		9.55	9.17	-0.38	0.768438	0.116		9.55	8.79	-0.76	0.590496	0.0166	DE
matrix metallopeptidase 9	Mmp9	1416298_at	6.98	6.34	9.26	9.78	10.7	11.56	9.16	9.38	9.93	8.18	6.7	6.82	6.66	9.52	2.86	7.26015	0.0224	DE	6.66	11.13	4.47	22.1618	0.0177	DE	6.66	9.27	2.61	6.10504	0.0541
Shc SH2-domain binding protein 1	Shcbp1	1416299_at	9.37	9.17	8.22	9.36	7.91	8.07	7.5	7.71	8.29	7.17	6.67	6.6	9.27	8.79	-0.48	0.716978	0.5526		9.27	7.99	-1.28	0.411796	0.0115	DE	9.27	7.61	-1.66	0.316439	0.0076	DE
early B cell factor 1	Ebf1	1416302_at	11.25	11.37	10.97	10.87	10.85	10.75	10.51	10.62	10.6	10.61	10.63	10.62	11.31	10.92	-0.39	0.76313	0.0404		11.31	10.8	-0.51	0.702222	0.0245		11.31	10.57	-0.74	0.598739	0.012	DE
UDP-glucose dehydrogenase	Ugdh	1416308_at	12.19	12.22	12.1	12.13	11.37	11.44	11.35	11.34	11.18	11.13	11.24	10.99	12.2	12.12	-0.09	0.939523	0.0513		12.2	11.4	-0.8	0.574349	0.0114	DE	12.2	11.35	-0.86	0.550953	0.0052	DE
nucleolar and spindle associated protein 1	Nusap1	1416309_at	10.18	10.04	8.53	9.89	8.67	8.65	8.43	8.62	9.44	8.04	7.65	7.32	10.11	9.21	-0.9	0.535887	0.4102		10.11	8.66	-1.45	0.366021	0.0277	DE	10.11	8.53	-1.59	0.332171	0.0076	DE
nucleolar and spindle associated protein 1	Nusap1	1416310_at	6.2	5.85	4.7	5.7	4.96	4.99	4.64	4.86	4.99	4.42	4.72	4.9	6.02	5.2	-0.83	0.562529	0.3268		6.02	4.97	-1.05	0.482968	0.103		6.02	4.75	-1.27	0.41466	0.0377	DE
solute carrier family 27 (fatty acid transporter), member 2	Slc27a2	1416316_at	8.53	8.74	8.26	8.6	6.3	6.78	5.91	6.11	6.26	6.07	7.01	6.52	8.63	8.43	-0.2	0.870551	0.4307		8.63	6.54	-2.09	0.234881	0.0409	DE	8.63	6.01	-2.62	0.162668	0.0031	DE
cysteine-rich protein 1 (intestinal)	Crip1	1416326_at	10.46	10.58	10.93	11.14	10.66	10.5	11.43	11.32	11.14	11.32	10.98	10.87	10.52	11.04	0.52	1.43396	0.075		10.52	10.58	0.06	1.04247	0.6136		10.52	11.38	0.86	1.81504	0.0092	DE
macrophage migration inhibitory factor	Mif	1416335_at	13.1	13.17	12.6	12.77	12.35	12.67	12.34	12.38	12.32	12.25	12.1	12.34	13.14	12.69	-0.45	0.732043	0.0828		13.14	12.51	-0.63	0.646176	0.146		13.14	12.36	-0.78	0.582367	0.0071	DE
predicted gene 14277 /// small nuclear ribonucleoprotein D1	Gm14277 /// Snrpd1	1416336_s_at	10.72	10.81	11.04	11.05	10.13	10.24	9.98	10.05	9.84	9.92	9.87	9.75	10.77	11.05	0.28	1.21419	0.098		10.77	10.18	-0.58	0.668964	0.0164		10.77	10.01	-0.75	0.594604	0.0072	DE
tenascin C	Tnc	1416342_at	10.28	10.45	9.6	9.88	9.56	10.48	8.78	8.86	9.34	7.88	7.13	6.97	10.36	9.74	-0.62	0.650671	0.0837		10.36	10.02	-0.34	0.790041	0.589		10.36	8.82	-1.55	0.34151	0.0135	DE
lysosomal-associated membrane protein 2	Lamp2	1416343_a_at	9.93	10.04	10.63	10.35	10.6	10.61	10.91	10.75	10.46	10.64	10.35	10.07	9.99	10.49	0.51	1.42405	0.1365		9.99	10.61	0.62	1.53688	0.0545		9.99	10.83	0.84	1.79005	0.0185	DE
lysosomal-associated membrane protein 2	Lamp2	1416344_at	11.59	11.72	12.1	12	12.23	12.2	12.42	12.34	12.13	12.25	12.3	11.96	11.66	12.05	0.39	1.31039	0.0458		11.66	12.21	0.56	1.47427	0.0616		11.66	12.38	0.72	1.64718	0.0192	DE
multiple endocrine neoplasia 1	Men1	1416347_at	8.77	8.71	8.31	8.59	8.25	8.44	8	8.08	8.22	8.22	8.41	8.45	8.74	8.45	-0.29	0.817902	0.2753		8.74	8.34	-0.4	0.757858	0.1248		8.74	8.04	-0.7	0.615572	0.0068	DE
multiple endocrine neoplasia 1	Men1	1416348_at	7.14	6.97	6.51	6.73	6.44	6.63	6.46	6.31	6.45	6.3	6.05	6.48	7.05	6.62	-0.43	0.742262	0.0959		7.05	6.54	-0.52	0.697372	0.0563		7.05	6.38	-0.67	0.628507	0.0285	DE
RNA binding motif protein, X chromosome	Rbmx	1416354_at	9.96	9.81	9.37	9.62	9.11	9.04	9	8.78	8.75	8.53	8.96	8.92	9.89	9.49	-0.39	0.76313	0.1424		9.89	9.07	-0.81	0.570382	0.0285	DE	9.89	8.89	-1	0.5	0.0244	DE
melanoma cell adhesion molecule	Mcam	1416357_a_at	9.41	9.36	8.97	9.05	8.67	8.72	8.37	8.37	8.29	8.28	7.68	7.92	9.38	9.01	-0.37	0.773782	0.025		9.38	8.7	-0.69	0.619854	0.0026	DE	9.38	8.37	-1.01	0.496546	0.0157	DE
dynein cytoplasmic 1 intermediate chain 1	Dync1i1	1416361_a_at	9.91	9.68	10.11	10.37	11.67	11.59	11.97	11.83	11.99	11.97	11.77	12.22	9.8	10.24	0.44	1.3566	0.1262		9.8	11.63	1.84	3.5801	0.0235	DE	9.8	11.9	2.11	4.31691	0.0086	DE
heat shock protein 90 alpha (cytosolic), class B member 1	Hsp90ab1	1416364_at	13.25	13.23	12.87	12.93	12.71	12.98	12.46	12.55	12.79	12.55	12.31	12.81	13.24	12.9	-0.34	0.790041	0.0371		13.24	12.84	-0.39	0.76313	0.208		13.24	12.51	-0.73	0.602904	0.031	DE
cysteine desulfurase, mitochondrial-like /// nitrogen fixation gene 1 (S. cerevisiae)	LOC101056574 /// Nfs1	1416373_at	9.77	9.8	10.22	10.07	10.27	10.15	10.57	10.51	10.5	10.57	10.61	10.48	9.79	10.14	0.36	1.28343	0.1195		9.79	10.21	0.42	1.33793	0.0744		9.79	10.54	0.75	1.68179	0.0076	DE
pannexin 1	Panx1	1416379_at	9.26	9.12	8.94	9.14	8.28	8.46	8.18	8.22	8.25	8.35	7.87	8.64	9.19	9.04	-0.15	0.90125	0.3563		9.19	8.37	-0.82	0.566442	0.022	DE	9.19	8.2	-0.99	0.503478	0.0318	DE
Moloney leukemia virus 10	Mov10	1416380_at	6.93	6.78	6.64	6.56	6.06	6.48	6.02	6.05	5.83	6.07	6.26	6.11	6.86	6.6	-0.26	0.835088	0.131		6.86	6.27	-0.59	0.664343	0.1896		6.86	6.04	-0.82	0.566442	0.0498	DE
regulator of chromosome condensation (RCC1) and BTB (POZ) domain containing protein 2	Rcbtb2	1416390_at	10.45	10.48	10.62	10.64	9.82	10.01	9.35	9.4	9.18	9.43	9.67	9.5	10.46	10.63	0.17	1.12506	0.0178		10.46	9.91	-0.55	0.68302	0.102		10.46	9.38	-1.09	0.469761	0.0021	DE
pyrroline-5-carboxylate reductase-like	Pycrl	1416400_at	9.21	9.16	9.09	9.18	8.61	8.78	8.43	8.57	8.39	8.34	8.38	8.35	9.18	9.14	-0.05	0.965936	0.4573		9.18	8.69	-0.49	0.712025	0.0882		9.18	8.5	-0.68	0.624165	0.0421	DE
biglycan	Bgn	1416405_at	12.24	12.24	11.9	11.96	11.6	12.09	11.55	11.62	11.78	11.25	11.25	11.44	12.24	11.93	-0.31	0.806642	0.0614		12.24	11.85	-0.39	0.76313	0.3534		12.24	11.59	-0.65	0.63728	0.034	DE
phosphoprotein enriched in astrocytes 15A	Pea15a	1416406_at	9.82	9.63	9.94	10.15	11.17	11.01	11.35	11.24	11.29	11.3	11.37	11.17	9.72	10.04	0.32	1.24833	0.1536		9.72	11.09	1.37	2.58471	0.009	DE	9.72	11.3	1.57	2.96905	0.0111	DE
platelet-activating factor acetylhydrolase, isoform 1b, subunit 3	Pafah1b3	1416410_at	11.47	11.5	11.44	11.47	10.01	10.31	9.59	9.86	9.69	9.47	9.76	9.39	11.49	11.45	-0.03	0.97942	0.2929		11.49	10.16	-1.32	0.400535	0.0693		11.49	9.72	-1.76	0.295248	0.0463	DE
elastin microfibril interfacer 1	Emilin1	1416414_at	10.86	10.72	9.98	10.3	10.08	10.55	9.47	9.65	9.42	8.88	8.61	8.62	10.79	10.14	-0.65	0.63728	0.1126		10.79	10.32	-0.47	0.721965	0.2734		10.79	9.56	-1.23	0.426317	0.0104	DE
gamma-aminobutyric acid (GABA) A receptor-associated protein-like 1	Gabarapl1	1416418_at	9.55	9.46	9.7	9.42	10.51	10.44	10.58	10.76	10.69	10.36	9.36	10.02	9.51	9.56	0.05	1.03526	0.7635		9.51	10.47	0.97	1.95884	0.0044	DE	9.51	10.67	1.16	2.23457	0.0202	DE
gamma-aminobutyric acid (GABA) A receptor-associated protein-like 1	Gabarapl1	1416419_s_at	10.44	10.48	10.54	10.62	11.31	11.13	11.45	11.52	11.6	11.39	11.09	11.34	10.46	10.58	0.12	1.08673	0.158		10.46	11.22	0.76	1.69349	0.0638		10.46	11.49	1.03	2.04202	0.0046	DE
perilipin 3	Plin3	1416424_at	10.33	10.54	10.36	10.21	9.93	10	9.91	9.72	9.82	9.85	10.21	10.13	10.43	10.28	-0.15	0.90125	0.3755		10.43	9.97	-0.47	0.721965	0.1125		10.43	9.82	-0.62	0.650671	0.0493	DE
tubulin, beta 6 class V	Tubb6	1416431_at	10.01	9.86	9.76	10.23	9.72	9.71	9.16	9.28	8.95	8.9	8.66	8.62	9.93	9.99	0.06	1.04247	0.8427		9.93	9.72	-0.22	0.858565	0.2078		9.93	9.22	-0.72	0.607097	0.02	DE
replication protein A2	Rpa2	1416433_at	9.45	9.29	9.02	9.29	8.45	8.96	8.15	8.38	8.69	8.07	7.66	7.48	9.37	9.16	-0.21	0.864537	0.3294		9.37	8.7	-0.66	0.632878	0.2092		9.37	8.26	-1.11	0.463294	0.0216	DE
dCTP pyrophosphatase 1	Dctpp1	1416439_at	10.01	10.08	10.13	10.22	9.35	9.46	9.2	9.26	9.06	9.15	9.01	8.87	10.05	10.18	0.13	1.09429	0.1578		10.05	9.41	-0.64	0.641713	0.0171	DE	10.05	9.23	-0.82	0.566442	0.0035	DE
transmembrane protein 30A	Tmem30a	1416446_at	11.24	11.24	11.91	11.61	11.87	11.78	12.08	11.94	12.37	12.41	12.38	12.33	11.24	11.76	0.52	1.43396	0.1788		11.24	11.82	0.59	1.50525	0.0489	DE	11.24	12.01	0.77	1.70527	0.0577
transmembrane protein 30A	Tmem30a	1416447_at	10.97	10.71	11.57	10.98	11.56	11.32	11.64	11.78	11.69	11.89	11.33	11.51	10.84	11.27	0.43	1.34723	0.3573		10.84	11.44	0.6	1.51572	0.0777		10.84	11.71	0.87	1.82766	0.0492	DE
crystallin, alpha B	Cryab	1416455_a_at	10.59	10.54	10.88	10.78	11.54	11.47	11.79	11.42	11.62	11.59	11.39	11.67	10.57	10.83	0.26	1.19748	0.073		10.57	11.51	0.94	1.91853	0.0033	DE	10.57	11.61	1.04	2.05623	0.1069
solute carrier family 4 (anion exchanger), member 1	Slc4a1	1416464_at	5.86	6.36	5.55	7.24	8.82	7.43	9.44	9.2	10.93	9.12	9.2	9	6.11	6.39	0.28	1.21419	0.7945		6.11	8.12	2.01	4.02782	0.1809		6.11	9.32	3.21	9.25351	0.0216	DE
leucine zipper protein 1	Luzp1	1416469_at	9.53	9.45	9.31	9.33	10.12	10.11	10.22	10.18	10.59	10.43	10.34	10.79	9.49	9.32	-0.17	0.888843	0.13		9.49	10.11	0.63	1.54756	0.0379	DE	9.49	10.2	0.71	1.6358	0.0127	DE
ribophorin I	Rpn1	1416470_a_at	12.52	12.5	12.49	12.48	12.06	12.31	11.81	11.92	11.82	11.56	11.46	11.65	12.51	12.48	-0.03	0.97942	0.1987		12.51	12.19	-0.32	0.80107	0.2319		12.51	11.87	-0.64	0.641713	0.0475	DE
HIG1 domain family, member 1A	Higd1a	1416481_s_at	10.22	10.09	10.38	10.32	11.21	11.02	11.05	11.2	11.12	11.17	10.59	10.95	10.16	10.35	0.19	1.14076	0.1619		10.16	11.12	0.96	1.94531	0.0201	DE	10.16	11.13	0.97	1.95884	0.011	DE
dolichyl-di-phosphooligosaccharide-protein glycotransferase	Ddost	1416493_at	11.82	11.88	11.82	11.95	11.42	11.55	11.17	11.12	10.95	10.81	10.78	10.78	11.85	11.88	0.03	1.02101	0.6902		11.85	11.49	-0.36	0.779165	0.0712		11.85	11.14	-0.7	0.615572	0.0035	DE
NADH dehydrogenase [ubiquinone] iron-sulfur protein 5-like /// NADH dehydrogenase (ubiquinone) Fe-S protein 5	LOC100504968 /// Ndufs5	1416494_at	11.64	11.69	11.78	11.95	12.17	12.15	12.5	12.44	12.42	12.56	12.5	12.54	11.66	11.86	0.2	1.1487	0.2353		11.66	12.16	0.49	1.40444	0.0153		11.66	12.47	0.8	1.7411	0.0027	DE
NADH dehydrogenase Fe-S protein 5 pseudogene /// NADH dehydrogenase [ubiquinone] iron-sulfur protein 5-like /// NADH dehydrogenase (ubiquinone) Fe-S protein 5	BC002163 /// LOC100504968 /// Ndufs5	1416495_s_at	12.45	12.39	12.59	12.68	12.83	12.76	13.12	13.04	13.01	13.18	13.13	13.24	12.42	12.64	0.22	1.16473	0.0722		12.42	12.8	0.38	1.30134	0.0158		12.42	13.08	0.66	1.58008	0.0076	DE
protein disulfide isomerase associated 4	Pdia4	1416497_at	12.06	12.17	12.15	12.19	11.16	11.39	10.73	10.87	10.65	10.62	10.51	10.48	12.12	12.17	0.05	1.03526	0.4922		12.12	11.28	-0.84	0.558644	0.0482	DE	12.12	10.8	-1.32	0.400535	0.0057	DE
ribonuclease, RNase A family, 1 (pancreatic)	Rnase1	1416523_at	10.68	10.86	11.21	11.75	11.76	11.48	12.23	11.97	11.76	12.18	12.7	12.22	10.77	11.48	0.71	1.6358	0.205		10.77	11.62	0.85	1.8025	0.0498	DE	10.77	12.1	1.33	2.51403	0.0194	DE
speckle-type POZ protein	Spop	1416525_at	9.09	9.07	8.99	8.53	9.91	9.78	9.72	10.05	10	9.55	8.13	8.64	9.08	8.76	-0.32	0.80107	0.3964		9.08	9.84	0.76	1.69349	0.0491	DE	9.08	9.89	0.81	1.75321	0.1276
epithelial membrane protein 1	Emp1	1416529_at	11.95	11.97	11.81	11.8	11.13	11.22	11.32	11.41	10.85	10.83	10.61	9.92	11.96	11.81	-0.15	0.90125	0.0155		11.96	11.18	-0.78	0.582367	0.0289	DE	11.96	11.36	-0.6	0.659754	0.0391	DE
glutathione S-transferase omega 1	Gsto1	1416531_at	10.17	10.14	9.95	10.01	9.39	9.5	9.31	9.33	9.2	9.2	9.01	9.13	10.16	9.98	-0.18	0.882703	0.0638		10.16	9.45	-0.71	0.61132	0.0364	DE	10.16	9.32	-0.84	0.558644	0.0011	DE
transformation/transcription domain-associated protein	Trrap	1416532_at	9.82	9.81	8.71	8.89	9.23	9.43	8.91	8.91	8.99	8.84	8.85	9.03	9.82	8.8	-1.01	0.496546	0.0556		9.82	9.33	-0.49	0.712025	0.1287		9.82	8.91	-0.91	0.532185	0.0035	DE
sialic acid acetylesterase	Siae	1416539_at	8.03	8.03	7.98	7.83	7.33	7.71	7.12	7.13	7.31	7.07	7.53	7.28	8.03	7.9	-0.12	0.920188	0.344		8.03	7.52	-0.51	0.702222	0.227		8.03	7.13	-0.9	0.535887	0.0035	DE
nuclear factor, erythroid derived 2, like 2	Nfe2l2	1416543_at	10.4	10.33	10.63	10.54	11.08	11.05	11.35	11.14	11.25	11.17	11.09	11.03	10.36	10.59	0.22	1.16473	0.067		10.36	11.07	0.7	1.6245	0.0137	DE	10.36	11.25	0.88	1.84038	0.0534
enhancer of zeste homolog 2 (Drosophila)	Ezh2	1416544_at	10.92	10.81	10.45	10.54	10.31	10.36	9.99	10.11	10.19	9.75	9.26	8.66	10.87	10.49	-0.37	0.773782	0.0379		10.87	10.34	-0.53	0.692555	0.0344		10.87	10.05	-0.82	0.566442	0.0101	DE
ATPase, Ca++ transporting, cardiac muscle, slow twitch 2	Atp2a2	1416551_at	11.06	10.94	10.57	10.83	11.72	11.6	11.77	11.67	12.39	12.16	12.18	12.64	11	10.7	-0.3	0.812252	0.2221		11	11.66	0.66	1.58008	0.0161	DE	11	11.72	0.72	1.64718	0.0128	DE
PDZ and LIM domain 1 (elfin)	Pdlim1	1416554_at	8.02	8.13	8.02	8.08	8.19	8.42	8.76	8.79	8.74	8.69	8.94	8.73	8.08	8.05	-0.03	0.97942	0.738		8.08	8.3	0.23	1.17283	0.2599		8.08	8.78	0.7	1.6245	0.037	DE
elongation factor Tu GTP binding domain containing 2	Eftud2	1416557_a_at	10.22	10.23	9.89	10.03	9.45	9.44	9.25	8.98	9.37	9.37	9.57	9.49	10.22	9.96	-0.26	0.835088	0.1628		10.22	9.44	-0.78	0.582367	0.0001	DE	10.22	9.11	-1.11	0.463294	0.0767
maternal embryonic leucine zipper kinase	Melk	1416558_at	8.96	8.69	7.51	8.68	6.96	7.35	6.29	6.36	7.07	5.73	5.37	5.38	8.82	8.1	-0.73	0.602904	0.423		8.82	7.15	-1.67	0.314253	0.0265	DE	8.82	6.33	-2.5	0.176777	0.0249	DE
solute carrier family 13 (sodium-dependent dicarboxylate transporter), member 3	Slc13a3	1416560_at	5.89	5.54	6.1	5.89	7.25	6.64	7.68	7.4	8.34	7.99	8.17	9.26	5.71	5.99	0.28	1.21419	0.328		5.71	6.94	1.23	2.34567	0.0999		5.71	7.54	1.83	3.55537	0.0169	DE
glutamate decarboxylase 1	Gad1	1416561_at	8.62	9.2	9.34	9.54	6.37	7.79	6.67	5.88	8.15	7.43	7.2	8.68	8.91	9.44	0.53	1.44393	0.2968		8.91	7.08	-1.83	0.281265	0.2006		8.91	6.28	-2.63	0.161544	0.0395	DE
SRY-box containing gene 7	Sox7	1416564_at	8.19	8.04	6.73	7.27	7.07	7.2	6.87	7.1	6.77	6.63	6.39	7.01	8.11	7	-1.11	0.463294	0.1307		8.11	7.13	-0.98	0.50698	0.0108	DE	8.11	6.98	-1.13	0.456916	0.0221	DE
actin-like 6A	Actl6a	1416569_at	10.51	10.61	10.58	10.46	9.99	10.26	9.8	9.93	9.83	9.56	9.41	9.21	10.56	10.52	-0.04	0.972655	0.6609		10.56	10.13	-0.43	0.742262	0.1591		10.56	9.87	-0.69	0.619854	0.0165	DE
TNF receptor associated factor 4	Traf4	1416571_at	8.07	7.95	7.89	7.8	7.2	7.24	6.84	6.82	6.46	6.7	6.49	6.8	8.01	7.85	-0.16	0.895025	0.1687		8.01	7.22	-0.79	0.578344	0.0309	DE	8.01	6.83	-1.18	0.441351	0.0281	DE
zinc finger protein 239	Zfp239	1416586_at	8.8	8.7	8.66	8.66	7.76	7.94	7.86	7.77	7.78	7.83	8.26	8.03	8.75	8.66	-0.09	0.939523	0.3228		8.75	7.85	-0.9	0.535887	0.0259	DE	8.75	7.82	-0.93	0.524858	0.0054	DE
RAB34, member of RAS oncogene family	Rab34	1416590_a_at	10.65	10.64	11.1	10.9	11.48	11.43	11.4	11.46	11.1	11.19	11.24	10.93	10.64	11	0.36	1.28343	0.174		10.64	11.45	0.81	1.75321	0.0155	DE	10.64	11.43	0.78	1.71713	0.0208	DE
RAB34, member of RAS oncogene family	Rab34	1416591_at	10.81	10.69	11.11	11.11	11.45	11.42	11.33	11.36	11	11.11	11	10.68	10.75	11.11	0.36	1.28343	0.1051		10.75	11.43	0.68	1.60214	0.0437	DE	10.75	11.34	0.59	1.50525	0.0512
secreted frizzled-related protein 1	Sfrp1	1416594_at	10.16	10.45	10.18	10.21	9.11	9.46	8.1	8.58	7.71	7.73	7.25	7.02	10.3	10.2	-0.11	0.926588	0.5863		10.3	9.28	-1.02	0.493116	0.0492	DE	10.3	8.34	-1.96	0.257028	0.0323	DE
solute carrier family 44, member 4	Slc44a4	1416596_at	7.42	7.47	7.71	7.5	6.64	6.75	6.37	6.59	6.42	6.74	6.93	6.77	7.44	7.61	0.16	1.11729	0.3597		7.44	6.69	-0.75	0.594604	0.0213	DE	7.44	6.48	-0.96	0.514057	0.0607
hepatoma-derived growth factor, related protein 2	Hdgfrp2	1416597_at	8.21	8.14	7.61	7.52	7.69	7.81	7.48	7.41	7.46	7.42	7.31	7.75	8.18	7.57	-0.61	0.655197	0.0105	DE	8.18	7.75	-0.43	0.742262	0.042		8.18	7.44	-0.73	0.602904	0.0046	DE
chloride channel 3	Clcn3	1416610_a_at	9.65	9.53	9.94	9.39	10.33	10.01	10.47	10.28	10.43	10.16	9.54	9.98	9.59	9.66	0.08	1.05702	0.8312		9.59	10.17	0.58	1.49485	0.138		9.59	10.38	0.79	1.72907	0.0305	DE
RIKEN cDNA 4632428N05 gene	4632428N05Rik	1416619_at	7.49	7.59	7.62	7.59	8.66	8.76	8.38	8.61	8.91	8.37	8.29	8.07	7.54	7.61	0.07	1.04972	0.406		7.54	8.71	1.17	2.25012	0.0036	DE	7.54	8.49	0.95	1.93187	0.044	DE
sal-like 2 (Drosophila)	Sall2	1416638_at	11.02	11.13	10.7	10.9	10	10.34	9.37	9.68	9.49	9.56	9.52	9.5	11.08	10.8	-0.28	0.823591	0.1725		11.08	10.17	-0.91	0.532185	0.093		11.08	9.53	-1.55	0.34151	0.0412	DE
potassium voltage-gated channel, Isk-related family, member 1-like, pseudogene	Kcne1l	1416640_at	6.34	6.26	6.23	6.59	5.75	6.29	5.5	5.64	5.41	5.45	5.11	5.64	6.3	6.41	0.11	1.07923	0.6502		6.3	6.02	-0.28	0.823591	0.4861		6.3	5.57	-0.73	0.602904	0.0234	DE
sema domain, immunoglobulin domain (Ig), short basic domain, secreted, (semaphorin) 3B	Sema3b	1416644_a_at	6.94	7.07	7.16	7.63	8.57	8.32	8.39	8.19	8.54	8.49	7.77	8.49	7.01	7.39	0.39	1.31039	0.3311		7.01	8.44	1.44	2.71321	0.0227	DE	7.01	8.29	1.28	2.42839	0.0141	DE
asporin	Aspn	1416652_at	9.13	9.23	10.6	9.66	7.87	7.75	8.83	7.98	7.96	7.61	7.11	6.46	9.18	10.13	0.95	1.93187	0.2896		9.18	7.81	-1.37	0.386891	0.0037	DE	9.18	8.4	-0.77	0.586417	0.3161
C1GALT1-specific chaperone 1	C1galt1c1	1416655_at	11.05	10.93	11.69	11.52	11.33	11.21	11.49	11.42	11.39	11.64	11.85	11.42	10.99	11.61	0.61	1.52626	0.035	DE	10.99	11.27	0.28	1.21419	0.0809		10.99	11.45	0.46	1.37554	0.0365
thymoma viral proto-oncogene 1	Akt1	1416657_at	10.35	10.35	10.38	10.33	10.08	9.95	9.7	9.76	9.82	9.86	10.03	10.08	10.35	10.36	0	1	0.8743		10.35	10.01	-0.34	0.790041	0.122		10.35	9.73	-0.62	0.650671	0.0308	DE
frizzled-related protein	Frzb	1416658_at	9.13	9.48	9.86	9.45	10.38	10.75	10.49	10.73	10.29	10.6	10.24	9.43	9.3	9.65	0.35	1.27456	0.3264		9.3	10.57	1.26	2.39496	0.0387	DE	9.3	10.61	1.3	2.46229	0.0338	DE
cell division cycle 20	Cdc20	1416664_at	10	9.67	8.5	9.55	8.59	8.88	8.25	8.49	9.07	7.99	7.69	7.74	9.84	9.03	-0.81	0.570382	0.3503		9.84	8.74	-1.1	0.466516	0.0389	DE	9.84	8.37	-1.47	0.360982	0.0239	DE
phenylalkylamine Ca2+ antagonist (emopamil) binding protein	Ebp	1416667_at	9.81	9.8	10.14	10.06	10.43	10.46	10.42	10.45	10.36	10.18	10.09	10.33	9.81	10.1	0.3	1.23114	0.0817		9.81	10.45	0.64	1.55833	0.0074	DE	9.81	10.43	0.63	1.54756	0.0075	DE
protein tyrosine phosphatase, receptor type, U	Ptpru	1416674_at	8.97	9.14	8.61	8.6	8.51	8.76	8.01	8.25	8.04	8.14	8.95	8.69	9.06	8.61	-0.45	0.732043	0.1178		9.06	8.64	-0.42	0.747425	0.1248		9.06	8.13	-0.93	0.524858	0.0312	DE
phospholipase C, delta 1	Plcd1	1416675_s_at	8.25	8.34	8.25	7.91	9.54	9.4	9.22	9.28	8.86	8.64	8.42	8.42	8.3	8.08	-0.22	0.858565	0.4169		8.3	9.47	1.17	2.25012	0.0091	DE	8.3	9.25	0.95	1.93187	0.0057	DE
plexin B2	Plxnb2	1416683_at	10.49	10.52	9.82	9.89	9.93	10.18	9.68	9.86	9.89	9.66	9.96	9.77	10.51	9.86	-0.65	0.63728	0.0151	DE	10.51	10.06	-0.45	0.732043	0.1681		10.51	9.77	-0.74	0.598739	0.0708
coilin	Coil	1416692_at	9.75	9.72	9.67	9.84	9	9.06	8.82	8.9	8.83	9.01	9.2	9.15	9.74	9.76	0.02	1.01396	0.8533		9.74	9.03	-0.7	0.615572	0.0084	DE	9.74	8.86	-0.88	0.543367	0.0146	DE
translocator protein	Tspo	1416695_at	8.82	9.01	9.65	9.48	9.03	9.56	9.48	9.67	9.75	9.51	10.04	9.61	8.91	9.56	0.65	1.56917	0.0373	DE	8.91	9.3	0.38	1.30134	0.3706		8.91	9.57	0.66	1.58008	0.039	DE
Rho family GTPase 3	Rnd3	1416700_at	11.6	11.67	11.52	11.29	11.02	10.87	10.36	10.41	9.79	9.72	9.2	9.11	11.64	11.41	-0.23	0.852635	0.2755		11.64	10.95	-0.69	0.619854	0.0357	DE	11.64	10.38	-1.25	0.420448	0.002	DE
brevican	Bcan	1416718_at	6.96	6.75	6.74	7.32	8.29	7.83	8.34	8.27	8.17	8.38	7.88	8.5	6.86	7.03	0.17	1.12506	0.6549		6.86	8.06	1.2	2.2974	0.0787		6.86	8.31	1.45	2.73208	0.0292	DE
glycogen synthase 1, muscle	Gys1	1416737_at	8.31	8.31	7.75	8.05	7.58	7.78	7.34	7.41	7.63	7.41	7.67	7.75	8.31	7.9	-0.41	0.752623	0.2233		8.31	7.68	-0.63	0.646176	0.1002		8.31	7.38	-0.94	0.521233	0.0238	DE
H2A histone family, member X	H2afx	1416746_at	10.63	10.59	9.76	10.42	9.4	9.48	9.25	9.34	9.91	9.18	9.06	9.34	10.61	10.09	-0.52	0.697372	0.3592		10.61	9.44	-1.17	0.444421	0.0061	DE	10.61	9.3	-1.32	0.400535	0.0077	DE
meiotic recombination 11 homolog A (S. cerevisiae)	Mre11a	1416748_a_at	7.7	7.69	7.56	7.47	6.92	7.18	6.56	6.42	6.71	6.34	6.48	6.33	7.69	7.51	-0.18	0.882703	0.1522		7.69	7.05	-0.64	0.641713	0.1262		7.69	6.49	-1.2	0.435275	0.036	DE
HtrA serine peptidase 1	Htra1	1416749_at	10.69	10.81	11.14	11.22	12.32	12.41	12.09	12.14	11.84	11.75	11.24	11.49	10.75	11.18	0.43	1.34723	0.0369		10.75	12.36	1.61	3.05252	0.0031	DE	10.75	12.12	1.37	2.58471	0.012	DE
DEAD (Asp-Glu-Ala-Asp) box polypeptide 20	Ddx20	1416751_a_at	9.35	9.28	9.27	9.21	8.64	8.88	8.71	8.58	8.74	8.43	8.75	8.69	9.32	9.24	-0.07	0.952638	0.2481		9.32	8.76	-0.55	0.68302	0.1136		9.32	8.64	-0.67	0.628507	0.0257	DE
hydroxysteroid 11-beta dehydrogenase 2	Hsd11b2	1416761_at	9.2	8.96	9.22	8.97	7.51	7.8	6.79	6.65	6.36	6.77	6.99	6.71	9.08	9.1	0.02	1.01396	0.9389		9.08	7.66	-1.42	0.373712	0.0187	DE	9.08	6.72	-2.36	0.194791	0.0083	DE
small integral membrane protein 14	Smim14	1416768_at	11.34	11.4	11.69	11.55	11.79	11.79	12.02	12.02	11.94	11.87	11.91	11.91	11.37	11.62	0.25	1.18921	0.1337		11.37	11.79	0.42	1.33793	0.0454		11.37	12.02	0.65	1.56917	0.0294	DE
crystallin, mu	Crym	1416776_at	12.91	13.07	12.41	12.33	8.64	9.78	7.5	7.93	7.46	7.38	6.95	6.91	12.99	12.37	-0.62	0.650671	0.0425	DE	12.99	9.21	-3.78	0.0727958	0.09		12.99	7.71	-5.27	0.0259162	0.0127	DE
Kv channel-interacting protein 1	Kcnip1	1416785_at	5.77	5.77	5.95	5.96	7.31	7.2	7.8	7.6	8.01	7.88	6.56	7.34	5.77	5.95	0.18	1.13288	0.0172		5.77	7.25	1.48	2.78949	0.0236	DE	5.77	7.7	1.93	3.81055	0.033	DE
NME/NM23 nucleoside diphosphate kinase 4	Nme4	1416798_a_at	8.72	8.97	8.85	8.67	7.68	7.8	7.1	7.39	6.97	6.88	7.02	6.96	8.85	8.76	-0.09	0.939523	0.6413		8.85	7.74	-1.11	0.463294	0.0367	DE	8.85	7.24	-1.6	0.329877	0.0149	DE
cell division cycle associated 5	Cdca5	1416802_a_at	8.8	8.8	7.64	8.59	7.05	7.46	6.58	6.82	8.1	6.07	5	6.31	8.8	8.12	-0.69	0.619854	0.386		8.8	7.26	-1.55	0.34151	0.084		8.8	6.7	-2.1	0.233258	0.0363	DE
cytotoxic T lymphocyte-associated protein 2 alpha /// cytotoxic T lymphocyte-associated protein 2 beta	Ctla2a /// Ctla2b	1416811_s_at	8.06	8.26	8.99	8.74	8.91	8.55	9.09	9.17	8.84	8.76	9.05	8.67	8.16	8.86	0.7	1.6245	0.0521		8.16	8.73	0.57	1.48452	0.1424		8.16	9.13	0.97	1.95884	0.0387	DE
parvin, alpha	Parva	1416818_at	7.89	7.91	7.27	7.61	7.48	7.71	6.94	7.06	6.75	6.93	6.84	6.87	7.9	7.44	-0.46	0.726986	0.2243		7.9	7.6	-0.3	0.812252	0.2273		7.9	7	-0.9	0.535887	0.0374	DE
DiGeorge syndrome critical region gene 14	Dgcr14	1416822_at	7.37	7.3	7.25	7.28	6.95	6.7	6.64	6.77	6.96	7.16	7.51	7.43	7.34	7.27	-0.07	0.952638	0.2636		7.34	6.82	-0.51	0.702222	0.1321		7.34	6.7	-0.63	0.646176	0.0282	DE
oxysterol binding protein-like 1A	Osbpl1a	1416823_a_at	10.64	10.55	10.93	10.48	11.85	11.58	11.94	11.83	12.03	11.94	11.65	12.05	10.6	10.7	0.11	1.07923	0.7106		10.6	11.72	1.12	2.17347	0.054		10.6	11.88	1.29	2.44528	0.0036	DE
synaptosomal-associated protein 25	Snap25	1416828_at	11.06	10.9	11.18	11.3	12.94	12.69	13.23	13.24	13.59	13.63	13.59	13.86	10.98	11.24	0.26	1.19748	0.1311		10.98	12.81	1.83	3.55537	0.0115	DE	10.98	13.23	2.25	4.75683	0.0221	DE
neuraminidase 1	Neu1	1416831_at	7.44	7.4	7.87	7.78	8.22	8.1	7.88	8.18	7.96	8.05	8.2	8.22	7.42	7.83	0.4	1.31951	0.0387		7.42	8.16	0.74	1.67018	0.0335	DE	7.42	8.03	0.61	1.52626	0.1482
Mid1 interacting protein 1 (gastrulation specific G12-like (zebrafish))	Mid1ip1	1416840_at	10.19	10.06	10.24	10.17	11.11	10.87	11.12	11.08	11.37	11.18	11.19	11.55	10.13	10.2	0.08	1.05702	0.4196		10.13	10.99	0.86	1.81504	0.0438	DE	10.13	11.1	0.97	1.95884	0.0282	DE
CDGSH iron sulfur domain 1	Cisd1	1416849_at	10.44	10.27	10.57	10.74	10.9	11.07	11.09	11.16	11	11.03	10.51	10.72	10.36	10.65	0.3	1.23114	0.13		10.36	10.98	0.63	1.54756	0.0345	DE	10.36	11.13	0.77	1.70527	0.0412	DE
neurochondrin	Ncdn	1416852_a_at	9.37	9.22	9.25	9.3	9.93	9.73	9.95	10.01	10.82	10.68	10.86	11.35	9.3	9.28	-0.02	0.986233	0.8362		9.3	9.83	0.53	1.44393	0.0576		9.3	9.98	0.68	1.60214	0.0418	DE
FYVE, RhoGEF and PH domain containing 1	Fgd1	1416865_at	9.29	9.34	8.87	9.08	8.87	8.96	8.43	8.55	8.46	8.44	8.48	8.43	9.32	8.97	-0.34	0.790041	0.175		9.32	8.91	-0.4	0.757858	0.0311		9.32	8.49	-0.82	0.566442	0.0234	DE
cyclin-dependent kinase inhibitor 2C (p18, inhibits CDK4)	Cdkn2c	1416868_at	9.86	9.83	9.42	10.29	9.45	9.49	9.16	9.26	9.43	8.87	8.92	8.73	9.84	9.86	0.01	1.00696	0.9854		9.84	9.47	-0.38	0.768438	0.006		9.84	9.21	-0.63	0.646176	0.0349	DE
a disintegrin and metallopeptidase domain 8	Adam8	1416871_at	5.75	5.95	6.07	5.76	6.04	6.18	6.58	6.4	6.4	6.63	6.62	6.28	5.85	5.92	0.07	1.04972	0.7632		5.85	6.11	0.26	1.19748	0.1816		5.85	6.49	0.64	1.55833	0.0424	DE
tetraspanin 6	Tspan6	1416872_at	11.47	11.51	11.5	11.69	10.78	10.97	10.51	10.52	9.79	9.89	9.82	9.27	11.49	11.59	0.1	1.07177	0.4633		11.49	10.88	-0.62	0.650671	0.0862		11.49	10.52	-0.97	0.510506	0.0086	DE
regulator of G-protein signalling 10	Rgs10	1416882_at	8.76	8.54	8.71	9.1	9.72	9.76	9.79	9.96	9.72	9.51	8.99	9.14	8.65	8.91	0.26	1.19748	0.3985		8.65	9.74	1.09	2.12874	0.0568		8.65	9.88	1.22	2.32947	0.0152	DE
C1D nuclear receptor co-repressor	C1d	1416886_at	7.99	8.07	8.45	8.41	7.57	7.51	7.34	7.18	7.1	7.38	7.54	7.05	8.03	8.43	0.4	1.31951	0.0294		8.03	7.54	-0.49	0.712025	0.0131		8.03	7.26	-0.77	0.586417	0.0311	DE
family with sequence similarity 107, member B	Fam107b	1416892_s_at	11.13	11.2	11.26	11.18	10.57	10.54	10.43	10.38	10.81	10.04	9.88	9.65	11.16	11.22	0.06	1.04247	0.4111		11.16	10.55	-0.61	0.655197	0.0165	DE	11.16	10.41	-0.76	0.590496	0.0049	DE
muscleblind-like 1 (Drosophila)	Mbnl1	1416904_at	10.96	11.12	11.5	11.18	12.23	11.99	12.55	12.38	12.66	12.44	12.63	12.62	11.04	11.34	0.3	1.23114	0.2778		11.04	12.11	1.07	2.09943	0.0255	DE	11.04	12.47	1.43	2.69447	0.0067	DE
karyopherin (importin) beta 1	Kpnb1	1416925_at	10.52	10.44	10.02	10.29	9.63	9.94	9.03	9.27	9.27	9.04	8.61	8.79	10.48	10.16	-0.32	0.80107	0.2296		10.48	9.78	-0.7	0.615572	0.1217		10.48	9.15	-1.33	0.397768	0.0381	DE
RNA binding motif protein 12	Rbm12	1416928_at	10.68	10.88	10.65	10.78	10.04	10.39	9.72	9.85	9.84	9.62	9.19	9.04	10.78	10.71	-0.07	0.952638	0.6481		10.78	10.22	-0.57	0.673617	0.1375		10.78	9.79	-0.99	0.503478	0.0217	DE
RNA binding motif protein 12	Rbm12	1416929_at	8.31	8.34	8.18	8.29	7.1	7.64	6.87	6.75	6.86	6.91	6.63	6.66	8.33	8.24	-0.09	0.939523	0.3356		8.33	7.37	-0.96	0.514057	0.1745		8.33	6.81	-1.52	0.348686	0.018	DE
X-linked myotubular myopathy gene 1	Mtm1	1416934_at	7.51	7.59	7.91	7.62	7.89	7.83	8.61	8.42	8.43	8.66	9.1	8.66	7.55	7.76	0.21	1.15669	0.3654		7.55	7.86	0.31	1.23971	0.03		7.55	8.51	0.96	1.94531	0.0347	DE
tumor necrosis factor, alpha-induced protein 8	Tnfaip8	1416950_at	10.64	10.67	10.63	10.62	9.74	9.88	9.77	9.68	9.65	9.52	9.68	9.52	10.66	10.63	-0.03	0.97942	0.2726		10.66	9.81	-0.85	0.554785	0.0438	DE	10.66	9.73	-0.93	0.524858	0.0179	DE
ATPase, H+ transporting, lysosomal V1 subunit D	Atp6v1d	1416951_a_at	11.22	11.42	11.6	11.59	11.84	11.85	12.15	12.02	11.98	12.19	12.15	12.12	11.32	11.6	0.28	1.21419	0.2213		11.32	11.85	0.53	1.44393	0.1191		11.32	12.09	0.76	1.69349	0.0338	DE
ATPase, H+ transporting, lysosomal V1 subunit D	Atp6v1d	1416952_at	10.79	10.75	11.14	11.14	11.5	11.49	11.81	11.6	11.53	11.66	11.46	11.55	10.77	11.14	0.37	1.29235	0.0344		10.77	11.49	0.72	1.64718	0.012	DE	10.77	11.71	0.94	1.91853	0.0629
potassium voltage-gated channel, shaker-related subfamily, beta member 2	Kcnab2	1416956_at	7.07	6.94	6.55	6.96	8.47	7.95	9.22	8.93	9.73	9.87	9.9	10.27	7.01	6.76	-0.25	0.840896	0.4263		7.01	8.21	1.2	2.2974	0.1184		7.01	9.08	2.07	4.19887	0.0203	DE
POU domain, class 2, associating factor 1	Pou2af1	1416957_at	4.39	4.85	4.12	4.59	4.89	5.01	7.44	7.31	9.18	7.12	6.58	5.23	4.62	4.36	-0.26	0.835088	0.5049		4.62	4.95	0.33	1.25701	0.3767		4.62	7.38	2.76	6.77396	0.0388	DE
nuclear receptor subfamily 1, group D, member 2	Nr1d2	1416958_at	10.79	11.03	12.03	11.49	12.4	12	12.63	12.59	12.53	12.59	12.89	12.73	10.91	11.76	0.85	1.8025	0.1543		10.91	12.2	1.29	2.44528	0.0476	DE	10.91	12.61	1.7	3.24901	0.0397	DE
nuclear receptor subfamily 1, group D, member 2	Nr1d2	1416959_at	4.94	4.91	5.93	5.34	5.71	5.42	5.83	5.85	5.99	5.9	5.38	5.63	4.92	5.63	0.71	1.6358	0.25		4.92	5.57	0.64	1.55833	0.1386		4.92	5.84	0.91	1.87905	0.0009	DE
budding uninhibited by benzimidazoles 1 homolog, beta (S. cerevisiae)	Bub1b	1416961_at	7.8	7.76	6.42	7.73	6.3	6.94	6.27	6.25	6.87	6.03	6.09	6.14	7.78	7.08	-0.71	0.61132	0.4765		7.78	6.62	-1.16	0.447513	0.1702		7.78	6.26	-1.52	0.348686	0.0015	DE
eukaryotic elongation factor, selenocysteine-tRNA-specific	Eefsec	1416964_at	8.33	8.47	8.1	8.03	7.38	7.52	7.37	7.23	7.42	7.21	7.38	7.3	8.4	8.07	-0.34	0.790041	0.0842		8.4	7.45	-0.95	0.517632	0.0107	DE	8.4	7.3	-1.1	0.466516	0.008	DE
proprotein convertase subtilisin/kexin type 1 inhibitor	Pcsk1n	1416965_at	8.57	8.37	8.46	8.49	9.36	8.94	9.02	9.22	10	9.8	9.42	10.36	8.47	8.47	0.01	1.00696	0.9683		8.47	9.15	0.68	1.60214	0.1455		8.47	9.12	0.65	1.56917	0.0442	DE
Fc receptor, IgG, alpha chain transporter	Fcgrt	1416978_at	9.91	10.03	10.43	10.46	10.76	10.6	10.98	10.65	10.67	10.5	10.49	10.6	9.97	10.45	0.48	1.39474	0.0657		9.97	10.68	0.71	1.6358	0.0235	DE	9.97	10.81	0.84	1.79005	0.0923
elongation protein 4 homolog (S. cerevisiae)	Elp4	1416987_at	7.39	7.64	7.59	7.32	6.56	6.66	6.19	6.08	5.77	5.91	6.45	5.81	7.51	7.46	-0.06	0.959264	0.7755		7.51	6.61	-0.9	0.535887	0.0564		7.51	6.13	-1.38	0.384219	0.0296	DE
mutS homolog 2 (E. coli)	Msh2	1416988_at	10.1	9.97	9.64	9.77	9.21	9.62	8.73	9.01	9.01	8.73	8.7	8.79	10.04	9.71	-0.33	0.795536	0.0696		10.04	9.41	-0.62	0.650671	0.178		10.04	8.87	-1.17	0.444421	0.0413	DE
MFNG O-fucosylpeptide 3-beta-N-acetylglucosaminyltransferase	Mfng	1416992_at	8.58	8.54	8.31	8.55	7.88	7.92	7.45	7.93	7.49	7.47	7.47	7.91	8.56	8.43	-0.13	0.913831	0.4714		8.56	7.9	-0.66	0.632878	0.0018	DE	8.56	7.69	-0.87	0.547147	0.1692
tetratricopeptide repeat domain 1	Ttc1	1416994_at	7.5	7.55	8.15	7.66	8.33	8.07	8.25	8.25	8.02	7.77	6.88	7.4	7.53	7.9	0.38	1.30134	0.3625		7.53	8.2	0.67	1.59107	0.1109		7.53	8.25	0.72	1.64718	0.0219	DE
TBC1 domain family, member 8	Tbc1d8	1416996_at	9.48	9.4	8.64	8.76	8.72	8.56	8.5	8.62	9.24	9.04	9.07	9.53	9.44	8.7	-0.74	0.598739	0.0146	DE	9.44	8.64	-0.8	0.574349	0.0294	DE	9.44	8.56	-0.88	0.543367	0.0109	DE
kinesin light chain 1	Klc1	1417005_at	11.41	11.38	10.77	10.99	11.99	11.69	11.99	12.11	12.45	12.7	12.46	13.12	11.39	10.88	-0.51	0.702222	0.1285		11.39	11.84	0.44	1.3566	0.204		11.39	12.05	0.65	1.56917	0.046	DE
complement component 1, r subcomponent A /// complement component 1, r subcomponent B	C1ra /// C1rb	1417009_at	5.95	6.01	6.34	5.84	6.56	6.74	6.68	6.62	6.92	6.59	6.93	6.99	5.98	6.09	0.11	1.07923	0.7362		5.98	6.65	0.67	1.59107	0.0615		5.98	6.65	0.67	1.59107	0.004	DE
heat shock protein 8	Hspb8	1417013_at	7.64	7.73	8.44	7.78	8.43	8.13	9.16	9.03	9.52	9.63	10.06	10.1	7.68	8.11	0.42	1.33793	0.4174		7.68	8.28	0.6	1.51572	0.1337		7.68	9.09	1.41	2.65737	0.0052	DE
heat shock protein 8	Hspb8	1417014_at	6.26	6.29	7.01	6.55	6.93	6.69	7.26	7.15	7.58	7.52	7.09	7.53	6.28	6.78	0.51	1.42405	0.2709		6.28	6.81	0.53	1.44393	0.1358		6.28	7.21	0.93	1.90528	0.0267	DE
epidermal growth factor-containing fibulin-like extracellular matrix protein 2	Efemp2	1417018_at	11.18	11.12	10.87	11.07	10.62	10.71	10.2	10.27	10.18	10.14	10.45	10.37	11.15	10.97	-0.18	0.882703	0.3053		11.15	10.66	-0.49	0.712025	0.0184		11.15	10.24	-0.91	0.532185	0.0028	DE
solute carrier family 7 (cationic amino acid transporter, y+ system), member 3	Slc7a3	1417022_at	7.21	6.97	7.65	6.79	6.32	6.55	6.33	6.16	6.22	6.13	6.45	6.65	7.09	7.22	0.13	1.09429	0.8144		7.09	6.44	-0.65	0.63728	0.0589		7.09	6.24	-0.85	0.554785	0.0366	DE
septin 9	2014-09-09	1417038_at	10.42	10.45	9.91	10.2	9.85	9.98	9.68	9.78	9.76	9.77	9.72	9.83	10.43	10.05	-0.38	0.768438	0.229		10.43	9.91	-0.52	0.697372	0.0668		10.43	9.73	-0.7	0.615572	0.0309	DE
cullin 7	Cul7	1417039_a_at	10.56	10.55	9.86	10.16	9.71	10.07	9.39	9.52	9.46	9.41	9.54	9.59	10.56	10.01	-0.55	0.68302	0.1706		10.56	9.89	-0.67	0.628507	0.168		10.56	9.46	-1.1	0.466516	0.0365	DE
polymerase (RNA) I polypeptide C	Polr1c	1417041_at	10.16	10.06	10.22	10.07	9.36	9.58	9.25	9.37	9.04	9.03	8.55	8.69	10.11	10.14	0.03	1.02101	0.74		10.11	9.47	-0.64	0.641713	0.0686		10.11	9.31	-0.8	0.574349	0.0105	DE
lecithin cholesterol acyltransferase	Lcat	1417043_at	5.51	5.39	5.87	5.65	7.63	7.5	7.89	7.82	8.17	8.05	8.42	8.61	5.45	5.76	0.31	1.23971	0.1674		5.45	7.57	2.12	4.34694	0.0018	DE	5.45	7.86	2.4	5.27803	0.0026	DE
BH3 interacting domain death agonist	Bid	1417045_at	8.29	8.28	7.88	7.97	7.46	7.77	7.1	7.18	7.42	6.71	6.57	6.51	8.28	7.92	-0.36	0.779165	0.076		8.28	7.62	-0.67	0.628507	0.1444		8.28	7.14	-1.14	0.45376	0.0203	DE
prominin 2	Prom2	1417047_at	5.72	6.11	6.61	5.49	6.89	6.96	8.22	8.15	8.08	8.37	9.48	8.29	5.91	6.05	0.13	1.09429	0.8517		5.91	6.92	1.01	2.01391	0.1124		5.91	8.18	2.27	4.82323	0.048	DE
Rh blood group, D antigen	Rhd	1417049_at	6.36	6.41	6.25	6.64	7.43	6.85	7.81	7.87	9.41	7.66	7.25	7.36	6.38	6.44	0.06	1.04247	0.8102		6.38	7.14	0.75	1.68179	0.2313		6.38	7.84	1.45	2.73208	0.0009	DE
protocadherin 8	Pcdh8	1417051_at	8.5	8.07	7.97	7.97	5.74	6.9	5.28	5.22	5.14	5.77	5.46	6.27	8.28	7.97	-0.32	0.80107	0.3813		8.28	6.32	-1.96	0.257028	0.15		8.28	5.25	-3.03	0.122428	0.0413	DE
proteasome (prosome, macropain) 28 subunit, alpha	Psme1	1417056_at	11.3	11.45	11.25	11.33	10.66	10.91	10.3	10.38	10.18	10.04	10.29	10.22	11.38	11.29	-0.09	0.939523	0.4493		11.38	10.78	-0.59	0.664343	0.0773		11.38	10.34	-1.03	0.48971	0.0167	DE
complement component 1, q subcomponent, beta polypeptide	C1qb	1417063_at	9.03	8.92	9.01	8.52	9.82	9.87	9.86	9.74	9.69	9.59	9.12	9.31	8.97	8.77	-0.21	0.864537	0.546		8.97	9.84	0.87	1.82766	0.0173	DE	8.97	9.8	0.82	1.76541	0.0098	DE
early growth response 1	Egr1	1417065_at	11.4	11.26	10.76	11.85	12	12.23	12.55	12.39	11.74	11.36	10.54	10.86	11.33	11.31	-0.02	0.986233	0.9709		11.33	12.11	0.78	1.71713	0.043	DE	11.33	12.47	1.14	2.20381	0.0091	DE
solute carrier family 22 (organic anion transporter), member 6	Slc22a6	1417072_at	6.4	6.39	6.3	6.03	7.41	6.93	7.6	7.56	7.99	7.77	7.85	8.69	6.39	6.17	-0.23	0.852635	0.3376		6.39	7.17	0.77	1.70527	0.1911		6.39	7.58	1.18	2.26577	0.0069	DE
carcinoembryonic antigen-related cell adhesion molecule 10	Ceacam10	1417074_at	5.57	5.45	5.77	5.8	7.28	7	8.46	7.92	8.24	8.66	7.48	7.45	5.51	5.79	0.28	1.21419	0.1198		5.51	7.14	1.63	3.09513	0.0284	DE	5.51	8.19	2.68	6.40856	0.0535
golgi apparatus protein 1	Glg1	1417087_at	11.97	11.96	11.36	11.38	11.71	11.74	11.57	11.44	11.74	11.65	11.52	12.02	11.97	11.37	-0.6	0.659754	0.0022	DE	11.97	11.72	-0.24	0.846745	0.0244		11.97	11.5	-0.46	0.726986	0.0878
creatine kinase, mitochondrial 1, ubiquitous	Ckmt1	1417089_a_at	8.69	8.05	8.75	8.89	10.23	9.82	11.01	10.62	11.14	11.15	10.53	11.1	8.37	8.82	0.45	1.36604	0.3857		8.37	10.02	1.65	3.13834	0.0647		8.37	10.82	2.45	5.46416	0.0358	DE
parathyroid hormone 1 receptor	Pth1r	1417092_at	8.72	8.38	9.37	9.23	11.11	11.04	10.06	10.73	10.36	9.74	9.32	9.5	8.55	9.3	0.75	1.68179	0.1043		8.55	11.07	2.52	5.73582	0.0355	DE	8.55	10.39	1.84	3.5801	0.0684
general transcription factor II H, polypeptide 4	Gtf2h4	1417093_a_at	7.99	7.86	7.91	7.96	7.44	7.69	7.21	7.29	7.33	7.51	7.66	7.64	7.92	7.93	0.01	1.00696	0.905		7.92	7.57	-0.36	0.779165	0.1647		7.92	7.25	-0.67	0.628507	0.0216	DE
ribosomal RNA processing 15 homolog (S. cerevisiae)	Rrp15	1417096_at	9.71	9.64	9.63	9.65	8.97	9.27	8.9	8.73	8.51	8.49	8.25	8.28	9.68	9.64	-0.04	0.972655	0.4939		9.68	9.12	-0.55	0.68302	0.1528		9.68	8.81	-0.86	0.550953	0.0356	DE
epithelial membrane protein 3	Emp3	1417104_at	9.93	9.74	10.25	10.31	10.43	10.53	10.38	10.51	10.1	9.81	9.53	9.54	9.84	10.28	0.45	1.36604	0.1089		9.84	10.48	0.64	1.55833	0.0491	DE	9.84	10.45	0.61	1.52626	0.0437	DE
trafficking protein particle complex 2-like	Trappc2l	1417105_at	10.89	10.84	11.19	11.29	11.14	11.22	11.54	11.45	11.21	11.31	11.25	11.08	10.87	11.24	0.37	1.29235	0.0445		10.87	11.18	0.32	1.24833	0.0333		10.87	11.49	0.63	1.54756	0.0154	DE
mannosidase 1, alpha	Man1a	1417111_at	10.93	11.07	11.53	11.51	10.14	10.45	10.1	10.14	10.05	10.05	10.74	10.16	11	11.52	0.52	1.43396	0.0799		11	10.3	-0.7	0.615572	0.0956		11	10.12	-0.88	0.543367	0.0365	DE
germ cell-less homolog 1 (Drosophila)	Gmcl1	1417113_at	10.8	10.78	10.44	10.68	10.16	10.22	10.03	10.04	10.18	10.14	10.5	10.02	10.79	10.56	-0.23	0.852635	0.3044		10.79	10.19	-0.6	0.659754	0.0186	DE	10.79	10.03	-0.76	0.590496	0.0015	DE
solute carrier family 6 (neurotransmitter transporter, creatine), member 8	Slc6a8	1417116_at	9.61	9.72	10.07	9.92	10.56	10.44	10.51	10.39	10.6	10.77	11.1	11.22	9.66	9.99	0.33	1.25701	0.0805		9.66	10.5	0.84	1.79005	0.0096	DE	9.66	10.45	0.79	1.72907	0.0108	DE
vav 3 oncogene	Vav3	1417122_at	9.21	9.36	9.06	9.04	7.8	8.23	7.52	7.81	7.72	7.52	7.33	7.7	9.28	9.05	-0.23	0.852635	0.1914		9.28	8.01	-1.27	0.41466	0.0793		9.28	7.66	-1.62	0.325335	0.024	DE
Meis homeobox 2	Meis2	1417129_a_at	7.64	7.54	7.35	7.55	6.97	7.77	6.85	6.7	7.02	7.27	7.55	8.25	7.59	7.45	-0.14	0.907519	0.3736		7.59	7.37	-0.22	0.858565	0.6797		7.59	6.77	-0.82	0.566442	0.0182	DE
peripheral myelin protein 22	Pmp22	1417133_at	12.47	12.22	13.21	13.15	14.36	14.26	14.38	14.31	14.3	14.37	14.14	14.26	12.35	13.18	0.83	1.77769	0.0804		12.35	14.31	1.96	3.89062	0.0206	DE	12.35	14.35	2	4	0.028	DE
platelet derived growth factor receptor, beta polypeptide	Pdgfrb	1417148_at	9.43	9.39	8.75	8.83	8.85	8.85	9.15	8.8	9.04	9	9.04	9.07	9.41	8.79	-0.62	0.650671	0.0155	DE	9.41	8.85	-0.56	0.678302	0.0227		9.41	8.97	-0.44	0.737135	0.2398
procollagen-proline, 2-oxoglutarate 4-dioxygenase (proline 4-hydroxylase), alpha II polypeptide	P4ha2	1417149_at	8.96	9.11	9.2	9.67	7.46	8.74	6.96	7.01	7.22	6.53	6.69	7.21	9.03	9.43	0.4	1.31951	0.32		9.03	8.1	-0.93	0.524858	0.3795		9.03	6.99	-2.05	0.241484	0.0127	DE
neurotensin receptor 2	Ntsr2	1417151_a_at	5.56	5.09	5.37	6.57	7.63	6.84	8.8	7.93	8.88	8.75	9.65	9.77	5.33	5.97	0.64	1.55833	0.4669		5.33	7.24	1.91	3.75809	0.0748		5.33	8.37	3.04	8.22491	0.046	DE
nucleus accumbens associated 2, BEN and BTB (POZ) domain containing	Nacc2	1417152_at	8.26	8.11	8.15	8.47	8.97	8.85	9.29	8.95	9.36	9.73	9.95	10.32	8.18	8.31	0.13	1.09429	0.5773		8.18	8.91	0.73	1.65864	0.0195	DE	8.18	9.12	0.93	1.90528	0.0755
v-myc myelocytomatosis viral related oncogene, neuroblastoma derived (avian)	Mycn	1417155_at	9.92	10.05	9.92	9.83	9.18	9.5	8.69	8.96	8.71	8.72	8.16	8.17	9.99	9.88	-0.11	0.926588	0.3126		9.99	9.34	-0.64	0.641713	0.1175		9.99	8.82	-1.16	0.447513	0.0381	DE
keratin 19	Krt19	1417156_at	9.74	9.88	9.57	9.85	8.65	8.67	8.84	9.24	8.46	9.22	9.19	8.46	9.81	9.71	-0.1	0.933033	0.6079		9.81	8.66	-1.15	0.450625	0.0352	DE	9.81	9.04	-0.77	0.586417	0.1317
transmembrane BAX inhibitor motif containing 1	Tmbim1	1417162_at	9.73	9.94	10.55	10.4	10.67	10.68	11.03	11.02	10.98	11.19	11.67	11.17	9.83	10.47	0.64	1.55833	0.0467	DE	9.83	10.68	0.84	1.79005	0.0786		9.83	11.03	1.19	2.28153	0.0555
methyl-CpG binding domain protein 2	Mbd2	1417165_at	10.51	10.49	10.58	10.57	11.1	10.99	11.27	11.17	11.25	11.17	11.12	10.94	10.5	10.57	0.07	1.04972	0.0445		10.5	11.05	0.55	1.46409	0.0568		10.5	11.22	0.72	1.64718	0.0371	DE
PC4 and SFRS1 interacting protein 1	Psip1	1417166_at	11.32	11.3	10.79	10.76	10.53	10.61	10.41	10.44	10.59	10.37	10.64	10.41	11.31	10.78	-0.53	0.692555	0.0023		11.31	10.57	-0.74	0.598739	0.0255	DE	11.31	10.42	-0.89	0.539614	0.001	DE
activating transcription factor 6 beta	Atf6b	1417173_at	9.27	9.32	9.1	9.03	8.94	8.82	8.63	8.66	8.76	8.76	8.9	8.83	9.3	9.07	-0.23	0.852635	0.041		9.3	8.88	-0.42	0.747425	0.0581		9.3	8.64	-0.65	0.63728	0.005	DE
casein kinase 1, epsilon	Csnk1e	1417176_at	10.24	10.17	9.54	9.79	9.79	10.08	9.46	9.57	9.56	9.5	9.2	9.81	10.2	9.66	-0.54	0.687771	0.1241		10.2	9.93	-0.27	0.82932	0.3011		10.2	9.51	-0.69	0.619854	0.0151	DE
GIPC PDZ domain containing family, member 2	Gipc2	1417178_at	6.76	6.88	7.1	7.06	7.46	7.58	7.24	7.74	7.29	7.5	7.72	7.23	6.82	7.08	0.26	1.19748	0.1168		6.82	7.52	0.7	1.6245	0.0144	DE	6.82	7.49	0.67	1.59107	0.212
lymphocyte antigen 6 complex, locus A	Ly6a	1417185_at	7.93	7.85	8.52	8.83	9.6	9.34	9.43	9.43	8.8	9.09	9.47	9.72	7.89	8.68	0.79	1.72907	0.1066		7.89	9.47	1.58	2.9897	0.0361	DE	7.89	9.43	1.54	2.90795	0.0165	DE
dishevelled 2, dsh homolog (Drosophila)	Dvl2	1417207_at	8.75	8.6	8.44	8.3	7.85	8.09	7.66	7.64	7.55	7.7	8.02	7.65	8.68	8.37	-0.31	0.806642	0.0975		8.68	7.97	-0.71	0.61132	0.0536		8.68	7.65	-1.03	0.48971	0.0431	DE
family with sequence similarity 195, member A	Fam195a	1417212_at	8.21	8.19	8.76	8.6	8.83	8.78	8.64	8.91	8.73	8.86	9.07	8.96	8.2	8.68	0.48	1.39474	0.1008		8.2	8.8	0.61	1.52626	0.0117	DE	8.2	8.78	0.58	1.49485	0.1451
RAB27b, member RAS oncogene family	Rab27b	1417214_at	7.65	8.07	8.77	8.65	9.43	9.2	9.61	9.67	9.42	9.61	10.34	9.38	7.86	8.71	0.85	1.8025	0.1326		7.86	9.32	1.46	2.75108	0.046	DE	7.86	9.64	1.78	3.43426	0.0698
RAB27b, member RAS oncogene family	Rab27b	1417215_at	5.21	5.39	6.49	5.65	7.1	6.63	6.85	7.03	6.37	6.73	6.35	5.76	5.3	6.07	0.77	1.70527	0.3078		5.3	6.87	1.57	2.96905	0.0647		5.3	6.94	1.64	3.11666	0.006	DE
thymosin, beta 10	Tmsb10	1417219_s_at	11.43	11.37	11.23	11.04	10.56	10.6	9.91	9.98	9.71	9.48	8.55	8.56	11.4	11.13	-0.27	0.82932	0.1945		11.4	10.58	-0.82	0.566442	0.0037	DE	11.4	9.94	-1.46	0.363493	0.0011	DE
EH-domain containing 3	Ehd3	1417236_at	7.67	7.79	8.52	7.51	8.71	8.14	9.02	8.86	9.16	9.28	8.87	9.54	7.73	8.02	0.29	1.22264	0.6727		7.73	8.43	0.7	1.6245	0.2361		7.73	8.94	1.21	2.31338	0.0089	DE
Ewing sarcoma breakpoint region 1	Ewsr1	1417238_at	10.39	10.5	9.88	9.76	10.09	10.09	9.77	9.86	9.98	9.5	9.18	9.49	10.45	9.82	-0.63	0.646176	0.0169	DE	10.45	10.09	-0.36	0.779165	0.0979		10.45	9.82	-0.63	0.646176	0.014	DE
spermatogenesis associated 5	Spata5	1417254_at	8.76	8.71	8.73	8.69	8.09	8.46	8.05	7.9	7.8	7.59	7.19	7.34	8.74	8.71	-0.03	0.97942	0.52		8.74	8.28	-0.46	0.726986	0.2383		8.74	7.98	-0.76	0.590496	0.0425	DE
matrix metallopeptidase 13	Mmp13	1417256_at	5.18	3.99	8.15	10.21	10.63	12.02	8.82	9.33	10.5	8.64	5.56	5.84	4.58	9.18	4.59	24.0839	0.0858		4.58	11.33	6.74	106.891	0.0191	DE	4.58	9.07	4.49	22.4711	0.0506
prostaglandin-endoperoxide synthase 2	Ptgs2	1417262_at	4.4	4.68	5.74	5.33	6.75	5.98	8.83	8.18	8.06	8.14	7.96	7.7	4.54	5.53	0.99	1.98618	0.0697		4.54	6.37	1.83	3.55537	0.1013		4.54	8.51	3.97	15.6707	0.0265	DE
pyruvate dehydrogenase kinase, isoenzyme 4	Pdk4	1417273_at	7.44	7.47	8.03	7.94	8.5	8.85	9.16	8.96	9.86	9.46	10.34	10.17	7.45	7.98	0.53	1.44393	0.0354		7.45	8.68	1.22	2.32947	0.0887		7.45	9.06	1.61	3.05252	0.0357	DE
predicted gene, 21559 /// predicted pseudogene 5161 /// small nuclear ribonucleoprotein polypeptide A	Gm21559 /// Gm5161 /// Snrpa	1417274_at	10.91	10.9	10.43	10.32	10.08	10.14	10.01	9.99	10.1	9.9	10.15	10.2	10.9	10.38	-0.53	0.692555	0.0639		10.9	10.11	-0.79	0.578344	0.0205	DE	10.9	10	-0.9	0.535887	0.0012	DE
myelin and lymphocyte protein, T cell differentiation protein	Mal	1417275_at	11.02	10.62	12.09	11.97	13.2	13.13	13.49	13.35	13.4	13.53	13.35	13.44	10.82	12.03	1.21	2.31338	0.0828		10.82	13.16	2.34	5.06303	0.0479	DE	10.82	13.42	2.6	6.06287	0.0301	DE
inositol 1,4,5-trisphosphate receptor 1	Itpr1	1417279_at	8.38	8.36	8.09	7.74	8.67	9.04	9.08	9.08	9.23	8.76	8.75	8.72	8.37	7.91	-0.45	0.732043	0.2328		8.37	8.86	0.49	1.40444	0.2311		8.37	9.08	0.71	1.6358	0.009	DE
Ly6/neurotoxin 1	Lynx1	1417283_at	6.81	7.02	7.06	7.6	9.24	8.97	9.59	9.65	10.02	10	9.38	10.31	6.91	7.33	0.41	1.32869	0.3464		6.91	9.11	2.19	4.56305	0.0075	DE	6.91	9.62	2.7	6.49802	0.0159	DE
NADH dehydrogenase (ubiquinone) 1 alpha subcomplex, 5	Ndufa5	1417285_a_at	11.99	12.13	12.37	12.5	12.4	12.34	12.74	12.63	12.66	12.94	13.05	12.89	12.06	12.43	0.38	1.30134	0.0597		12.06	12.37	0.31	1.23971	0.1018		12.06	12.68	0.63	1.54756	0.0227	DE
NADH dehydrogenase (ubiquinone) 1 alpha subcomplex, 5	Ndufa5	1417286_at	11.3	11.44	11.67	11.87	11.84	11.67	12.1	12.02	12.18	12.41	12.53	12.29	11.37	11.77	0.4	1.31951	0.0947		11.37	11.76	0.39	1.31039	0.0768		11.37	12.06	0.69	1.61328	0.0256	DE
pleckstrin homology domain-containing, family A (phosphoinositide binding specific) member 2	Plekha2	1417288_at	9	8.97	8.89	9.21	9.68	9.65	10.02	9.97	10.67	10.34	10.13	10.53	8.99	9.05	0.07	1.04972	0.7544		8.99	9.66	0.68	1.60214	0.001	DE	8.99	10	1.01	2.01391	0.0024	DE
interferon gamma inducible protein 47	Ifi47	1417292_at	7.14	7.14	6.93	7.56	8.1	8.09	8.15	7.96	8.59	7.78	7.91	8.34	7.14	7.24	0.11	1.07923	0.7952		7.14	8.1	0.96	1.94531	0.0033	DE	7.14	8.05	0.91	1.87905	0.0659
metastasis associated 1	Mta1	1417295_at	8.65	8.52	8.3	8.18	8.04	8.24	7.76	7.86	7.83	7.8	7.96	7.88	8.59	8.24	-0.34	0.790041	0.0605		8.59	8.14	-0.45	0.732043	0.0816		8.59	7.81	-0.77	0.586417	0.0135	DE
inositol 1,4,5-triphosphate receptor 3	Itpr3	1417297_at	9.26	9.1	8.85	8.9	9.75	9.84	9.46	9.32	9.69	9.55	9.5	9.98	9.18	8.88	-0.31	0.806642	0.1381		9.18	9.8	0.61	1.52626	0.0383	DE	9.18	9.39	0.21	1.15669	0.1891
NIMA (never in mitosis gene a)-related expressed kinase 2	Nek2	1417299_at	6.65	6.52	5.94	6.47	5.77	5.93	5.88	5.8	6.34	5.71	5.66	5.85	6.59	6.2	-0.38	0.768438	0.3779		6.59	5.85	-0.74	0.598739	0.0213	DE	6.59	5.84	-0.74	0.598739	0.0183	DE
dickkopf homolog 3 (Xenopus laevis)	Dkk3	1417312_at	10.31	10.41	10.81	10.73	9.34	9.62	9.09	9.17	9.32	8.97	8.89	9.38	10.36	10.77	0.41	1.32869	0.0264		10.36	9.48	-0.88	0.543367	0.0726		10.36	9.13	-1.23	0.426317	0.0033	DE
acyl-CoA thioesterase 13	Acot13	1417316_at	9.78	9.84	10.43	10.06	10.27	10.14	10.79	10.62	10.52	10.76	11.03	10.88	9.81	10.25	0.44	1.3566	0.2489		9.81	10.21	0.4	1.31951	0.0639		9.81	10.7	0.89	1.85318	0.0388	DE
deleted in bladder cancer 1 (human)	Dbc1	1417318_at	9.92	9.74	9.29	9.36	9	9.09	8.51	8.71	8.73	9.16	8.34	9.32	9.83	9.32	-0.51	0.702222	0.0795		9.83	9.05	-0.78	0.582367	0.0358	DE	9.83	8.61	-1.22	0.429283	0.0124	DE
poliovirus receptor-related 3	Pvrl3	1417319_at	9.12	9.05	9.7	9.55	8.34	8.54	7.92	8.01	7.38	7.81	7.86	7.26	9.09	9.63	0.54	1.45397	0.0502		9.09	8.44	-0.64	0.641713	0.0711		9.09	7.97	-1.12	0.460094	0.0034	DE
proline/serine-rich coiled-coil 1	Psrc1	1417323_at	8.99	9.01	7.12	8.26	7.08	7.43	6.55	6.8	6.98	6.31	6.04	6.34	9	7.69	-1.31	0.403321	0.2612		9	7.25	-1.75	0.297302	0.0629		9	6.68	-2.32	0.200267	0.0331	DE
caveolin 2	Cav2	1417327_at	10.11	10.14	11.1	10.73	11.03	10.89	11.76	11.54	11.63	11.77	12.37	11.94	10.13	10.91	0.79	1.72907	0.1444		10.13	10.96	0.84	1.79005	0.0443	DE	10.13	11.65	1.53	2.88786	0.0423	DE
erythrocyte protein band 4.2	Epb4.2	1417337_at	4.38	4.23	4.41	4.15	5	4.62	5.28	5.56	7.09	5.04	5.19	4.97	4.31	4.28	-0.03	0.97942	0.8863		4.31	4.81	0.5	1.41421	0.1952		4.31	5.42	1.12	2.17347	0.0381	DE
FXYD domain-containing ion transport regulator 6	Fxyd6	1417343_at	10.17	10.1	10.61	10.64	12.05	11.85	12.2	12.2	12.24	12.42	12.4	12.32	10.14	10.63	0.49	1.40444	0.0221		10.14	11.95	1.82	3.53081	0.0199	DE	10.14	12.2	2.06	4.16986	0.0108	DE
ER membrane protein complex subunit 7	Emc7	1417344_at	11.16	11.12	11.47	11.55	11.73	11.75	11.85	11.87	11.72	11.79	11.61	11.59	11.14	11.51	0.37	1.29235	0.0329		11.14	11.74	0.6	1.51572	0.0059	DE	11.14	11.86	0.72	1.64718	0.0045	DE
small nuclear ribonucleoprotein polypeptide A'	Snrpa1	1417352_s_at	11.04	11.04	10.79	10.91	10.53	10.62	10.48	10.39	10.31	10.26	10.21	10.15	11.04	10.85	-0.19	0.876606	0.1947		11.04	10.57	-0.47	0.721965	0.0614		11.04	10.43	-0.61	0.655197	0.0473	DE
small nuclear ribonucleoprotein polypeptide A'	Snrpa1	1417353_x_at	10.81	10.9	10.66	10.66	10.2	10.41	10.03	9.91	9.84	9.97	9.86	9.69	10.86	10.66	-0.2	0.870551	0.1444		10.86	10.3	-0.55	0.68302	0.0819		10.86	9.97	-0.89	0.539614	0.0093	DE
paternally expressed 3	Peg3	1417355_at	11.36	11.06	10.78	10.08	10.54	10.25	10.06	9.85	9.92	9.61	8.55	9.38	11.21	10.43	-0.78	0.582367	0.2342		11.21	10.39	-0.82	0.566442	0.0598		11.21	9.96	-1.25	0.420448	0.0273	DE
paternally expressed 3	Peg3	1417356_at	9.6	9.41	8.76	8.62	8.36	8.71	7.73	7.62	7.97	7.69	6.35	7.44	9.51	8.69	-0.82	0.566442	0.0252	DE	9.51	8.53	-0.97	0.510506	0.0646		9.51	7.67	-1.83	0.281265	0.0087	DE
microfibrillar-associated protein 2	Mfap2	1417359_at	12.42	12.48	12	12.12	10.93	11.56	9.69	9.99	9.26	8.99	8.01	8.34	12.45	12.06	-0.39	0.76313	0.0547		12.45	11.25	-1.2	0.435275	0.16		12.45	9.84	-2.61	0.163799	0.0302	DE
tubulin, alpha 4A	Tuba4a	1417374_at	9.82	10.02	10.57	10.02	11.03	10.76	11.41	11.18	11.92	11.62	11.26	11.83	9.92	10.3	0.38	1.30134	0.3869		9.92	10.89	0.97	1.95884	0.0342	DE	9.92	11.3	1.38	2.60268	0.0128	DE
complement component 1, q subcomponent, alpha polypeptide	C1qa	1417381_at	9.17	9.07	9.86	9.26	10.37	10.3	10.48	10.31	10.11	10.05	9.55	9.62	9.12	9.56	0.44	1.3566	0.3759		9.12	10.34	1.22	2.32947	0.0041	DE	9.12	10.39	1.28	2.42839	0.0126	DE
interleukin 16	Il16	1417391_a_at	6.82	7.13	6.95	7.03	8.6	8.51	8.88	8.62	9.14	8.77	8.44	8.85	6.98	6.99	0.01	1.00696	0.9391		6.98	8.56	1.58	2.9897	0.046	DE	6.98	8.75	1.77	3.41054	0.014	DE
related RAS viral (r-ras) oncogene homolog 2	Rras2	1417398_at	8.91	8.92	9.47	9.1	9.96	9.61	9.47	9.53	8.74	8.73	8.48	8.06	8.91	9.29	0.37	1.29235	0.295		8.91	9.78	0.87	1.82766	0.1261		8.91	9.5	0.59	1.50525	0.0284	DE
growth arrest specific 6	Gas6	1417399_at	9.65	9.58	9.81	9.52	10.51	10.26	10.65	10.72	11.05	10.85	10.68	11.04	9.61	9.67	0.05	1.03526	0.7895		9.61	10.39	0.77	1.70527	0.0834		9.61	10.68	1.07	2.09943	0.0021	DE
ELOVL family member 6, elongation of long chain fatty acids (yeast)	Elovl6	1417403_at	9.29	9.2	9.18	8.99	9.93	9.87	9.58	9.75	9.91	9.92	9.54	9.87	9.24	9.09	-0.16	0.895025	0.3125		9.24	9.9	0.66	1.58008	0.011	DE	9.24	9.66	0.42	1.33793	0.0777
ELOVL family member 6, elongation of long chain fatty acids (yeast)	Elovl6	1417404_at	10.56	10.47	10.27	10.37	11.14	11.22	10.97	11.01	11.1	10.9	10.63	10.81	10.52	10.32	-0.2	0.870551	0.1025		10.52	11.18	0.66	1.58008	0.0085	DE	10.52	10.99	0.47	1.38511	0.0311
nucleosome assembly protein 1-like 5	Nap1l5	1417411_at	10.09	9.84	10.62	10.78	12.1	11.92	12.72	12.7	13.05	13.1	12.93	13.16	9.97	10.7	0.73	1.65864	0.0527		9.97	12.01	2.05	4.14106	0.0081	DE	9.97	12.71	2.74	6.6807	0.028	DE
potassium voltage-gated channel, shaker-related subfamily, member 1	Kcna1	1417416_at	9.32	8.76	10.15	10.02	12.58	12.02	12.71	12.4	12.91	12.81	12.51	13.21	9.04	10.09	1.05	2.07053	0.1515		9.04	12.3	3.26	9.57983	0.0144	DE	9.04	12.55	3.51	11.3924	0.0183	DE
cyclin D1	Ccnd1	1417420_at	12.02	11.87	11.96	11.97	10.86	11.25	10.12	10.37	10.07	9.97	9.71	9.55	11.95	11.97	0.02	1.01396	0.8341		11.95	11.05	-0.89	0.539614	0.1034		11.95	10.24	-1.7	0.307786	0.0144	DE
S100 calcium binding protein A1	S100a1	1417421_at	9.59	9.8	10.53	10.36	10.36	10.49	11.38	11.01	11.28	11.4	12.11	11.59	9.7	10.44	0.75	1.68179	0.034	DE	9.7	10.42	0.73	1.65864	0.0412	DE	9.7	11.2	1.5	2.82843	0.035	DE
serglycin	Srgn	1417426_at	10.5	10.43	12.19	11.17	12.25	11.98	13	12.74	12.95	12.99	12.87	13.09	10.47	11.68	1.21	2.31338	0.2517		10.47	12.11	1.65	3.13834	0.0398	DE	10.47	12.87	2.4	5.27803	0.0243	DE
guanine nucleotide binding protein (G protein), gamma 3	Gng3	1417428_at	9.17	8.95	8.89	8.99	10.06	9.75	10.24	9.96	10.35	10.32	9.7	10.21	9.06	8.94	-0.12	0.920188	0.4615		9.06	9.91	0.85	1.8025	0.0566		9.06	10.1	1.04	2.05623	0.0318	DE
retinol dehydrogenase 14 (all-trans and 9-cis)	Rdh14	1417438_at	10.38	10.47	11.09	10.94	10.77	10.62	10.74	10.88	10.68	10.97	11.05	10.87	10.43	11.01	0.59	1.50525	0.0347	DE	10.43	10.7	0.27	1.20581	0.1159		10.43	10.81	0.38	1.30134	0.0585
CD248 antigen, endosialin	Cd248	1417439_at	9.39	9.22	8.61	8.82	7.65	8	7.29	7.32	7.23	7.08	7.07	7.07	9.31	8.71	-0.59	0.664343	0.0525		9.31	7.83	-1.48	0.358489	0.0386	DE	9.31	7.31	-2	0.25	0.0229	DE
AT rich interactive domain 1A (SWI-like)	Arid1a	1417440_at	8.45	8.34	7.45	7.21	7.6	7.69	7.36	7.18	7.79	7.43	7.31	7.48	8.39	7.33	-1.07	0.476319	0.0382	DE	8.39	7.64	-0.75	0.594604	0.0101	DE	8.39	7.27	-1.13	0.456916	0.0161	DE
NDC80 homolog, kinetochore complex component (S. cerevisiae)	Ndc80	1417445_at	6.93	6.83	5.91	6.77	5.87	6	5.55	5.6	6.27	5.02	5.41	5.11	6.88	6.34	-0.54	0.687771	0.4261		6.88	5.93	-0.94	0.521233	0.0093	DE	6.88	5.58	-1.3	0.406126	0.0072	DE
solute carrier family 12, member 4	Slc12a4	1417446_at	8.81	8.71	8.94	8.88	10.12	9.81	9.99	10	9.9	9.91	9.86	10.03	8.76	8.91	0.15	1.10957	0.1505		8.76	9.97	1.2	2.2974	0.0596		8.76	9.99	1.23	2.34567	0.0244	DE
transforming, acidic coiled-coil containing protein 3	Tacc3	1417450_a_at	7.94	7.58	6.58	7.3	6.65	6.92	6.22	6.64	7.12	6.03	5.32	5.71	7.76	6.94	-0.82	0.566442	0.2224		7.76	6.79	-0.97	0.510506	0.0564		7.76	6.43	-1.33	0.397768	0.0425	DE
cullin 4B	Cul4b	1417453_at	8.84	8.87	8.95	8.74	8.23	8.45	8.24	8.27	8.15	7.96	7.91	7.81	8.86	8.84	-0.01	0.993092	0.9397		8.86	8.34	-0.52	0.697372	0.1285		8.86	8.26	-0.6	0.659754	0.0012	DE
transforming growth factor, beta 3	Tgfb3	1417455_at	9.98	9.88	9.66	9.64	9.5	9.95	8.67	8.89	8.71	8.53	8.94	8.69	9.93	9.65	-0.28	0.823591	0.1017		9.93	9.72	-0.2	0.870551	0.5262		9.93	8.78	-1.15	0.450625	0.0308	DE
CDC28 protein kinase regulatory subunit 2	Cks2	1417457_at	11.33	11.12	10.26	11.22	9.98	10.1	9.85	10.05	11.01	9.64	8.97	9.23	11.22	10.74	-0.48	0.716978	0.4924		11.22	10.04	-1.18	0.441351	0.0207	DE	11.22	9.95	-1.27	0.41466	0.0128	DE
CDC28 protein kinase regulatory subunit 2	Cks2	1417458_s_at	10.95	10.7	9.69	10.66	9.53	9.68	9.5	9.66	10.52	9.18	8.46	8.77	10.82	10.17	-0.65	0.63728	0.3985		10.82	9.61	-1.22	0.429283	0.0246	DE	10.82	9.58	-1.24	0.423373	0.0221	DE
farnesyltransferase, CAAX box, alpha	Fnta	1417465_at	11.91	11.79	12.06	12.14	12.52	12.7	12.45	12.51	12.37	12.3	12.05	12.28	11.85	12.1	0.25	1.18921	0.0898		11.85	12.61	0.76	1.69349	0.028	DE	11.85	12.48	0.63	1.54756	0.0274	DE
protein phosphatase 2, regulatory subunit B'', gamma	Ppp2r3c	1417479_at	7.67	7.52	7.85	7.78	6.98	7.14	6.83	7.03	6.8	6.73	7.03	7.12	7.6	7.82	0.22	1.16473	0.1659		7.6	7.06	-0.54	0.687771	0.0399		7.6	6.93	-0.66	0.632878	0.0394	DE
f-box protein 9	Fbxo9	1417480_at	9.35	9.32	9.6	9.69	10.37	10.17	10.47	10.65	10.47	10.39	10.25	10.34	9.34	9.64	0.31	1.23971	0.0675		9.34	10.27	0.93	1.90528	0.0626		9.34	10.56	1.22	2.32947	0.0414	DE
receptor (calcitonin) activity modifying protein 1	Ramp1	1417481_at	6.99	6.98	8.49	8.23	10.52	10.04	10.51	10.76	10.44	10.02	10.34	10.42	6.98	8.36	1.37	2.58471	0.0597		6.98	10.28	3.3	9.84916	0.0462	DE	6.98	10.64	3.65	12.5533	0.0216	DE
integrin binding sialoprotein	Ibsp	1417484_at	7.23	6.51	10.86	10.35	13.79	13.57	13.74	13.8	13.44	13.56	12.76	12.42	6.87	10.61	3.73	13.2691	0.0185	DE	6.87	13.68	6.81	112.206	0.0215	DE	6.87	13.77	6.9	119.428	0.0321	DE
integrin binding sialoprotein	Ibsp	1417485_at	4.73	4.55	7.73	6.89	12.69	11.89	12.56	12.89	11.63	11.19	8.64	8.24	4.64	7.31	2.67	6.36429	0.0875		4.64	12.29	7.65	200.854	0.0259	DE	4.64	12.73	8.09	272.479	0.0023	DE
cathepsin B	Ctsb	1417491_at	8.67	8.65	8.97	8.89	9.26	9.26	9.63	9.55	10.07	10.01	10.01	10.32	8.66	8.93	0.27	1.20581	0.0784		8.66	9.26	0.6	1.51572	0.0106	DE	8.66	9.59	0.93	1.90528	0.0197	DE
cathepsin B	Ctsb	1417492_at	9.35	9.44	9.9	9.68	9.96	9.9	10.13	10.17	10.36	10.3	9.9	10.13	9.39	9.79	0.39	1.31039	0.1352		9.39	9.93	0.53	1.44393	0.0156		9.39	10.15	0.76	1.69349	0.0165	DE
ceruloplasmin	Cp	1417494_a_at	10.39	10.38	11.04	10.43	11.21	11.24	12.29	11.72	12.08	12.07	12.13	12.28	10.39	10.74	0.35	1.27456	0.4563		10.39	11.22	0.84	1.79005	0.0053	DE	10.39	12.01	1.62	3.07375	0.1108
ceruloplasmin	Cp	1417495_x_at	10.22	10.19	10.87	10.28	11.06	10.99	11.99	11.52	11.85	11.82	11.79	11.99	10.2	10.57	0.37	1.29235	0.4281		10.2	11.03	0.82	1.76541	0.011	DE	10.2	11.76	1.55	2.92817	0.0947
ceruloplasmin	Cp	1417497_at	8.67	8.85	9.15	8.59	9.42	9.57	9.74	9.59	9.47	9.59	9.97	9.63	8.76	8.87	0.11	1.07923	0.7635		8.76	9.49	0.73	1.65864	0.0265	DE	8.76	9.66	0.9	1.86607	0.0179	DE
F-box protein 6	Fbxo6	1417501_at	8.08	8.17	8.47	8.49	8.46	8.58	8.73	8.7	8.64	8.71	8.97	8.81	8.13	8.48	0.36	1.28343	0.0687		8.13	8.52	0.39	1.31039	0.0401		8.13	8.71	0.59	1.50525	0.0311	DE
predicted gene 13305 /// predicted gene 2002 /// interleukin 11 receptor, alpha chain 1 /// interleukin 11 receptor, alpha chain 2 /// interleukin-11 receptor subunit alpha-2-like	Gm13305 /// Gm2002 /// Il11ra1 /// Il11ra2 /// LOC100861969	1417505_s_at	10.72	10.82	10.87	10.79	10.16	10.54	10.03	10.05	9.6	9.88	9.99	9.97	10.77	10.83	0.06	1.04247	0.4517		10.77	10.35	-0.42	0.747425	0.2539		10.77	10.04	-0.73	0.602904	0.0365	DE
geminin	Gmnn	1417506_at	9.73	9.63	9.19	9.63	8.91	8.78	8.99	9.06	9.8	9.08	9.08	9.1	9.68	9.41	-0.27	0.82932	0.4285		9.68	8.84	-0.84	0.558644	0.0117	DE	9.68	9.03	-0.65	0.63728	0.0124	DE
pleiomorphic adenoma gene-like 2	Plagl2	1417517_at	9.71	9.65	9.04	9.18	8.37	8.68	8.03	8.15	8.31	7.82	8.04	8.13	9.68	9.11	-0.57	0.673617	0.0458		9.68	8.53	-1.15	0.450625	0.0757		9.68	8.09	-1.59	0.332171	0.0071	DE
pleiomorphic adenoma gene-like 2	Plagl2	1417519_at	7.89	7.65	7.4	7.07	6.95	7.17	6.84	6.93	6.76	6.46	5.73	6.3	7.77	7.24	-0.53	0.692555	0.1314		7.77	7.06	-0.71	0.61132	0.0494	DE	7.77	6.88	-0.88	0.543367	0.0577
nuclear factor, erythroid derived 2, like 3	Nfe2l3	1417520_at	7.76	7.9	8.03	7.81	8.16	8.39	8.68	8.84	8.15	8.67	8.49	7.33	7.83	7.92	0.09	1.06437	0.5722		7.83	8.28	0.44	1.3566	0.1037		7.83	8.76	0.93	1.90528	0.0135	DE
sperm associated antigen 6	Spag6	1417528_at	6.27	6.29	6.29	6.69	5.39	5.69	5.22	5.18	5.28	5.13	5.53	5.77	6.28	6.49	0.21	1.15669	0.4842		6.28	5.54	-0.74	0.598739	0.126		6.28	5.2	-1.08	0.473029	0.0025	DE
RAB33A, member of RAS oncogene family	Rab33a	1417529_at	9.48	9.47	9.22	9.59	10.77	10.34	10.83	11.02	11.08	11.31	11.2	11.45	9.47	9.41	-0.07	0.952638	0.7697		9.47	10.56	1.08	2.11404	0.1249		9.47	10.93	1.45	2.73208	0.0411	DE
helicase, lymphoid specific	Hells	1417541_at	9.76	9.28	9.11	9.12	7.66	8.21	7.45	7.68	8.44	7.3	7.25	6.85	9.52	9.11	-0.41	0.752623	0.3405		9.52	7.93	-1.59	0.332171	0.0508		9.52	7.56	-1.96	0.257028	0.0412	DE
fibroblast activation protein	Fap	1417552_at	10.44	10.44	10.57	10.78	12.03	11.89	11.94	11.84	11.9	11.09	11.05	10.45	10.44	10.67	0.24	1.18099	0.2675		10.44	11.96	1.52	2.86791	0.0293	DE	10.44	11.89	1.45	2.73208	0.0219	DE
Fyn proto-oncogene	Fyn	1417558_at	9.11	9.03	9.11	8.99	10	9.81	9.83	9.78	9.72	9.54	8.94	9.2	9.07	9.05	-0.02	0.986233	0.8109		9.07	9.91	0.84	1.79005	0.042	DE	9.07	9.8	0.74	1.67018	0.0082	DE
sideroflexin 1	Sfxn1	1417559_at	11.12	11.26	10.74	10.99	10.34	10.7	9.96	10.1	10.12	9.87	9.74	9.96	11.19	10.86	-0.33	0.795536	0.185		11.19	10.52	-0.67	0.628507	0.1319		11.19	10.03	-1.16	0.447513	0.0072	DE
sideroflexin 1	Sfxn1	1417560_at	10.87	10.84	10.61	10.63	10.36	10.31	10	10.12	10.07	10	9.8	10.05	10.86	10.62	-0.24	0.846745	0.0097		10.86	10.34	-0.52	0.697372	0.0072		10.86	10.06	-0.8	0.574349	0.037	DE
apolipoprotein C-I	Apoc1	1417561_at	7.63	7.57	8.37	8.39	7.96	8.71	8.73	9.07	8.53	8.79	9.65	8.63	7.6	8.38	0.78	1.71713	0.0135	DE	7.6	8.34	0.73	1.65864	0.2987		7.6	8.9	1.3	2.46229	0.0751
eukaryotic translation initiation factor 4E binding protein 1	Eif4ebp1	1417562_at	9.29	9.33	9.2	9.39	8.9	9.23	8.66	8.66	8.63	8.14	7.92	7.87	9.31	9.3	-0.01	0.993092	0.9008		9.31	9.06	-0.25	0.840896	0.3745		9.31	8.66	-0.65	0.63728	0.0196	DE
abhydrolase domain containing 5	Abhd5	1417566_at	8	7.92	8.46	8.34	8.4	8.37	8.72	8.62	8.62	8.43	8.43	8.05	7.96	8.4	0.44	1.3566	0.0355		7.96	8.38	0.42	1.33793	0.0365		7.96	8.67	0.71	1.6358	0.0095	DE
catenin beta interacting protein 1	Ctnnbip1	1417567_at	9.7	9.86	9.67	9.77	9.23	9.25	9.08	9.21	9.04	9.17	9.1	9.16	9.78	9.72	-0.06	0.959264	0.6005		9.78	9.24	-0.54	0.687771	0.0894		9.78	9.14	-0.63	0.646176	0.028	DE
anaphase promoting complex subunit 1	Anapc1	1417570_at	7.83	7.71	7.34	7.54	7.08	7.43	6.71	6.75	7.03	6.61	5.76	6.03	7.77	7.44	-0.33	0.795536	0.1315		7.77	7.25	-0.52	0.697372	0.1801		7.77	6.73	-1.04	0.486327	0.0221	DE
dihydroorotate dehydrogenase	Dhodh	1417582_s_at	8.69	8.73	8.94	8.91	8.25	8.25	8.08	8.06	8.13	8.11	8.04	8.07	8.71	8.92	0.22	1.16473	0.0166		8.71	8.25	-0.46	0.726986	0.0277		8.71	8.07	-0.64	0.641713	0.0054	DE
timeless circadian clock 1	Timeless	1417586_at	9.02	8.86	7.98	8.13	8.2	8.17	8.08	8.29	8.1	7.79	7.69	7.23	8.94	8.06	-0.88	0.543367	0.0152	DE	8.94	8.18	-0.76	0.590496	0.0593		8.94	8.18	-0.76	0.590496	0.034	DE
UDP-N-acetyl-alpha-D-galactosamine:polypeptide N-acetylgalactosaminyltransferase 3	Galnt3	1417588_at	8.6	8.62	9.21	9.15	9.59	9.4	9.47	9.56	9.09	9.04	9.4	8.41	8.61	9.18	0.57	1.48452	0.0198		8.61	9.49	0.88	1.84038	0.0654		8.61	9.52	0.91	1.87905	0.0247	DE
cytochrome P450, family 27, subfamily a, polypeptide 1	Cyp27a1	1417590_at	6.26	6.36	6.47	6.39	7.17	7.09	7.53	7.34	7.63	7.85	8.45	8.28	6.31	6.43	0.12	1.08673	0.2078		6.31	7.13	0.82	1.76541	0.0072	DE	6.31	7.44	1.13	2.18859	0.0215	DE
mechanistic target of rapamycin (serine/threonine kinase)	Mtor	1417592_at	9.8	9.67	9.08	9.14	9.7	9.84	9.72	9.52	9.94	9.72	9.78	10.21	9.74	9.11	-0.63	0.646176	0.034	DE	9.74	9.77	0.03	1.02101	0.7494		9.74	9.62	-0.11	0.926588	0.4507
B9 protein domain 1	B9d1	1417596_at	9.69	9.67	9.73	9.91	8.94	9.03	8.84	8.83	8.34	8.6	8.8	8.54	9.68	9.82	0.14	1.10191	0.3612		9.68	8.98	-0.7	0.615572	0.033	DE	9.68	8.84	-0.84	0.558644	0.0013	DE
CD28 antigen	Cd28	1417597_at	4.41	4.29	4.24	4.32	4.77	6.14	4.94	4.98	4.68	4.99	4.45	4.4	4.35	4.28	-0.07	0.952638	0.4468		4.35	5.45	1.11	2.15846	0.3516		4.35	4.96	0.61	1.52626	0.0423	DE
inter-alpha trypsin inhibitor, heavy chain 2	Itih2	1417618_at	8.67	8.21	9.72	8.94	10.23	10.11	11.16	10.7	11.65	11.25	11.84	12.33	8.44	9.33	0.89	1.85318	0.2172		8.44	10.17	1.73	3.31728	0.0685		8.44	10.93	2.49	5.61778	0.0166	DE
RAS-related C3 botulinum substrate 2	Rac2	1417620_at	6.42	6.56	6.68	7	7.38	8.09	7.67	7.53	8.71	7.31	6.68	6.83	6.49	6.84	0.35	1.27456	0.2382		6.49	7.74	1.25	2.37841	0.1656		6.49	7.6	1.11	2.15846	0.0079	DE
phosphodiesterase 4D interacting protein (myomegalin)	Pde4dip	1417626_at	8.74	8.54	7.2	7.49	8.49	8.53	8.78	8.63	9.17	8.86	8.97	9.61	8.64	7.34	-1.3	0.406126	0.0247	DE	8.64	8.51	-0.13	0.913831	0.4115		8.64	8.7	0.07	1.04972	0.6584
superoxide dismutase 3, extracellular	Sod3	1417633_at	4.92	4.83	5.72	5.23	5.84	5.59	6	5.9	6.63	6.38	6.59	7.09	4.88	5.47	0.6	1.51572	0.2377		4.88	5.72	0.84	1.79005	0.0666		4.88	5.95	1.08	2.11404	0.0041	DE
solute carrier family 22 (organic cation transporter), member 4	Slc22a4	1417639_at	5.75	6.16	6.31	6.31	6.79	6.54	7.52	7.28	7.91	7.86	8.62	8.39	5.95	6.31	0.36	1.28343	0.3334		5.95	6.66	0.71	1.6358	0.1221		5.95	7.4	1.45	2.73208	0.0422	DE
sarcospan	Sspn	1417644_at	9.65	9.72	10.31	10.12	10.37	10.53	10.29	10.48	10.13	9.93	9.94	9.55	9.68	10.22	0.53	1.44393	0.0825		9.68	10.45	0.76	1.69349	0.0362	DE	9.68	10.38	0.7	1.6245	0.0585
cyclin-dependent kinase inhibitor 1C (P57)	Cdkn1c	1417649_at	12.47	12.39	12.6	12.2	11.42	11.28	10.42	10.82	10.12	10.24	10.49	10.22	12.43	12.4	-0.03	0.97942	0.9056		12.43	11.35	-1.08	0.473029	0.0127	DE	12.43	10.62	-1.81	0.285191	0.061
parvalbumin	Pvalb	1417653_at	11.28	10.95	11.66	11.75	12.78	12.38	13.19	12.95	13.05	13.17	12.98	13.07	11.11	11.7	0.59	1.50525	0.1536		11.11	12.58	1.47	2.77022	0.0324	DE	11.11	13.07	1.95	3.86375	0.0143	DE
N-myc downstream regulated gene 3	Ndrg3	1417663_a_at	10.17	10.13	10.21	10.26	10.61	10.59	10.87	10.77	11.18	11.22	11.25	11.49	10.15	10.24	0.09	1.06437	0.1232		10.15	10.6	0.45	1.36604	0.009		10.15	10.82	0.67	1.59107	0.0254	DE
cleavage and polyadenylation specific factor 1	Cpsf1	1417665_a_at	10.05	10.13	9.37	9.55	9.55	9.58	9.34	9.34	9.7	9.5	10.02	10.28	10.09	9.46	-0.63	0.646176	0.0544		10.09	9.57	-0.53	0.692555	0.0279		10.09	9.34	-0.75	0.594604	0.0339	DE
abhydrolase domain containing 12	Abhd12	1417669_at	10.6	10.52	10.95	10.98	11.49	11.38	11.69	11.66	11.88	11.87	11.82	12.15	10.56	10.96	0.4	1.31951	0.0388		10.56	11.43	0.87	1.82766	0.0084	DE	10.56	11.67	1.11	2.15846	0.0107	DE
solute carrier family 4, sodium bicarbonate cotransporter-like, member 10	Slc4a10	1417672_at	9.4	9.09	10.19	10.24	11.2	10.73	10.98	11.11	11.33	11.16	12.25	12	9.24	10.21	0.97	1.95884	0.0939		9.24	10.96	1.72	3.29436	0.0359	DE	9.24	11.04	1.8	3.4822	0.0291	DE
growth factor receptor bound protein 14	Grb14	1417673_at	10.76	10.94	11	11.1	11.67	11.65	11.79	11.83	11.59	11.88	11.97	11.72	10.85	11.05	0.2	1.1487	0.2258		10.85	11.66	0.81	1.75321	0.0675		10.85	11.81	0.96	1.94531	0.0494	DE
protein tyrosine phosphatase, receptor type, O	Ptpro	1417676_a_at	9.16	8.98	8	8.58	8.1	8.14	8.02	7.76	7.83	7.99	7.66	7.61	9.07	8.29	-0.78	0.582367	0.2029		9.07	8.12	-0.95	0.517632	0.05		9.07	7.89	-1.18	0.441351	0.0239	DE
nudix (nucleoside diphosphate linked moiety X)-type motif 21	Nudt21	1417681_at	12.15	12.23	12.12	12.14	11.56	11.63	11.29	11.35	11.35	11.18	11.1	10.88	12.19	12.13	-0.06	0.959264	0.3637		12.19	11.6	-0.59	0.664343	0.0084	DE	12.19	11.32	-0.87	0.547147	0.0045	DE
ankyrin repeat and FYVE domain containing 1	Ankfy1	1417685_at	9.97	9.93	9.67	9.67	9.42	9.8	9.32	9.27	9.41	8.98	9.16	9.05	9.95	9.67	-0.28	0.823591	0.0454		9.95	9.61	-0.34	0.790041	0.3218		9.95	9.3	-0.66	0.632878	0.003	DE
family with sequence similarity 20, member C	Fam20c	1417688_at	8.95	8.95	8.86	8.76	9.46	9.38	9.78	9.86	9.43	9.2	9.26	9.47	8.95	8.81	-0.14	0.907519	0.2184		8.95	9.42	0.47	1.38511	0.0541		8.95	9.82	0.87	1.82766	0.0292	DE
histamine N-methyltransferase	Hnmt	1417702_a_at	7.51	7.25	8.73	8.53	8.89	8.72	9.43	9.3	9.24	9.45	10.19	9.83	7.38	8.63	1.25	2.37841	0.02	DE	7.38	8.81	1.43	2.69447	0.0183	DE	7.38	9.37	1.99	3.97237	0.0159	DE
poliovirus receptor-related 2	Pvrl2	1417703_at	9.72	9.88	9.55	9.61	9.07	9.28	8.75	9.24	8.47	8.87	8.99	8.45	9.8	9.58	-0.22	0.858565	0.1901		9.8	9.17	-0.63	0.646176	0.0476	DE	9.8	8.99	-0.81	0.570382	0.1612
sin3 associated polypeptide	Sap30	1417719_at	10.94	10.78	10.9	10.97	9.95	10.16	9.82	9.92	9.76	9.62	10.04	9.54	10.86	10.93	0.08	1.05702	0.5144		10.86	10.05	-0.8	0.574349	0.0303	DE	10.86	9.87	-0.99	0.503478	0.0158	DE
Aly/REF export factor	Alyref	1417724_at	11.36	11.37	11.45	11.44	10.8	10.92	10.59	10.63	10.62	10.32	10.08	10.21	11.36	11.44	0.08	1.05702	0.0077		11.36	10.86	-0.5	0.707107	0.0735		11.36	10.61	-0.75	0.594604	0.0114	DE
methyl-CpG binding domain protein 3	Mbd3	1417728_at	9.28	9.23	9.03	8.96	8.72	8.76	8.48	8.49	8.41	8.24	8.43	8.53	9.25	8.99	-0.26	0.835088	0.0332		9.25	8.74	-0.51	0.702222	0.0047		9.25	8.48	-0.77	0.586417	0.0163	DE
exostoses (multiple) 1	Ext1	1417730_at	10.56	10.72	10.14	10.24	10.09	10.39	9.77	9.86	9.74	9.59	9.33	9.4	10.64	10.19	-0.45	0.732043	0.0574		10.64	10.24	-0.4	0.757858	0.1808		10.64	9.82	-0.83	0.562529	0.0243	DE
A kinase (PRKA) anchor protein 8-like	Akap8l	1417734_at	8.61	8.72	8.02	8.07	9.11	8.89	9.36	9.06	9.27	9.37	9.85	9.64	8.66	8.05	-0.62	0.650671	0.0277	DE	8.66	9	0.34	1.26576	0.1549		8.66	9.21	0.55	1.46409	0.1387
cell division cycle 37-like 1	Cdc37l1	1417740_at	8.64	8.43	9.22	8.94	9.44	9.33	9.77	9.66	9.56	9.64	9.55	9.59	8.54	9.08	0.54	1.45397	0.0983		8.54	9.38	0.85	1.8025	0.0381	DE	8.54	9.72	1.18	2.26577	0.0234	DE
complexin 1	Cplx1	1417746_at	10.08	9.89	9.99	10.33	11.78	11.51	12.02	11.8	12.37	12.46	12.3	12.79	9.99	10.16	0.17	1.12506	0.4852		9.99	11.64	1.66	3.16017	0.0138	DE	9.99	11.91	1.93	3.81055	0.0061	DE
solute carrier family 25, member 37	Slc25a37	1417750_a_at	8.49	8.71	8.26	8.91	9.51	8.87	9.87	9.82	10.95	9.87	10.2	10.17	8.6	8.59	-0.01	0.993092	0.9711		8.6	9.19	0.59	1.50525	0.2944		8.6	9.84	1.24	2.36199	0.046	DE
serine/threonine kinase 10	Stk10	1417751_at	8.45	8.47	8.09	8.42	9.34	9.57	9.42	9.41	9.76	9.45	9.29	9.53	8.46	8.26	-0.2	0.870551	0.4309		8.46	9.45	0.99	1.98618	0.0714		8.46	9.41	0.95	1.93187	0.0011	DE
chemokine (C-C motif) ligand 11	Ccl11	1417789_at	7.22	7.13	7.95	8.43	8.44	8.6	7.72	8.27	6.73	7.75	8.28	7.75	7.17	8.19	1.02	2.02792	0.1377		7.17	8.52	1.35	2.54912	0.0113	DE	7.17	8	0.82	1.76541	0.1982
zinc finger, MYM-type 3	Zmym3	1417794_at	8.77	8.81	7.98	8.17	8.04	8.11	7.89	7.76	7.99	7.95	8.22	8.46	8.79	8.08	-0.72	0.607097	0.0733		8.79	8.07	-0.72	0.607097	0.0081	DE	8.79	7.83	-0.97	0.510506	0.0285	DE
RIKEN cDNA 1810019J16 gene	1810019J16Rik	1417797_a_at	10.05	10.45	10.42	10.32	9.04	9.56	8.77	9.19	8.51	9.13	9.67	8.68	10.25	10.37	0.12	1.08673	0.6555		10.25	9.3	-0.95	0.517632	0.1091		10.25	8.98	-1.27	0.41466	0.0486	DE
ATPase, H+ transporting, lysosomal V1 subunit G2	Atp6v1g2	1417799_at	7.35	7.17	7.22	7.72	9.06	8.54	9.28	9.11	9.57	9.77	9.28	10.16	7.26	7.47	0.21	1.15669	0.5512		7.26	8.8	1.54	2.90795	0.0793		7.26	9.19	1.93	3.81055	0.0041	DE
PTPRF interacting protein, binding protein 2 (liprin beta 2)	Ppfibp2	1417801_a_at	7.41	7.36	7.32	6.99	8.62	8.43	9.03	8.77	8.94	8.68	8.87	8.76	7.38	7.15	-0.23	0.852635	0.3922		7.38	8.53	1.14	2.20381	0.0403	DE	7.38	8.9	1.52	2.86791	0.0471	DE
RAS, guanyl releasing protein 2	Rasgrp2	1417804_at	5.63	5.78	5.84	6.01	6.34	6.3	6.67	6.57	7.7	6.61	6.68	6.96	5.71	5.93	0.22	1.16473	0.1938		5.71	6.32	0.62	1.53688	0.0616		5.71	6.62	0.91	1.87905	0.0149	DE
laminin, beta 3	Lamb3	1417812_a_at	5.25	5.3	5.71	5.29	5.97	6.49	6.11	6.17	6.07	6.44	6.77	6.31	5.28	5.5	0.22	1.16473	0.4764		5.28	6.23	0.95	1.93187	0.1664		5.28	6.14	0.87	1.82766	0.0024	DE
phospholipase A2, group V	Pla2g5	1417814_at	7.65	7.85	8.98	8.34	10.01	9.58	10.53	10.59	10.16	10.65	10.64	10.19	7.75	8.66	0.91	1.87905	0.1909		7.75	9.8	2.05	4.14106	0.0342	DE	7.75	10.56	2.81	7.01285	0.0137	DE
serine incorporator 3	Serinc3	1417816_s_at	8.05	7.91	8.31	8.18	8.57	8.78	9.27	9	9.27	8.71	8	8.27	7.98	8.25	0.27	1.20581	0.1097		7.98	8.67	0.69	1.61328	0.0422	DE	7.98	9.14	1.16	2.23457	0.0355	DE
DNA segment, Chr 17, human D6S56E 5	D17H6S56E-5	1417822_at	9.58	9.3	8.56	9.33	8.4	8.63	8.34	8.39	9.39	7.94	7.11	7.07	9.44	8.95	-0.49	0.712025	0.4065		9.44	8.51	-0.93	0.524858	0.0392	DE	9.44	8.37	-1.07	0.476319	0.0746
galanin receptor 3 /// glycine C-acetyltransferase (2-amino-3-ketobutyrate-coenzyme A ligase)	Galr3 /// Gcat	1417823_at	8.57	8.62	8.8	8.76	7.79	7.92	7.96	7.89	7.81	8.01	8.64	8.48	8.59	8.78	0.19	1.14076	0.0319		8.59	7.86	-0.74	0.598739	0.0326	DE	8.59	7.92	-0.67	0.628507	0.0061	DE
peroxisomal membrane protein 2	Pxmp2	1417841_at	8.65	8.58	9.22	9.32	9.22	9.33	9.59	9.51	9.33	9.62	9.59	9.36	8.61	9.27	0.66	1.58008	0.0124	DE	8.61	9.28	0.66	1.58008	0.0163	DE	8.61	9.55	0.94	1.91853	0.0035	DE
claudin 6	Cldn6	1417845_at	10.11	10.17	9.82	9.53	7.1	7.36	6.59	6.42	6.45	6.04	6.14	6.65	10.14	9.67	-0.47	0.721965	0.1803		10.14	7.23	-2.91	0.133046	0.0215	DE	10.14	6.51	-3.63	0.0807721	0.0068	DE
zinc finger protein 704	Zfp704	1417848_at	10.52	10.57	9.62	9.88	10.02	10.24	9.73	9.75	9.81	9.64	9.62	9.48	10.55	9.75	-0.8	0.574349	0.0934		10.55	10.13	-0.41	0.752623	0.1504		10.55	9.74	-0.81	0.570382	0.0081	DE
zinc finger protein 704	Zfp704	1417849_at	8.28	8.11	7.68	7.42	7.86	7.82	7.33	7.38	7.55	7.44	7.19	7.49	8.19	7.55	-0.64	0.641713	0.0685		8.19	7.84	-0.35	0.784584	0.1342		8.19	7.36	-0.84	0.558644	0.0474	DE
PWP1 homolog (S. cerevisiae)	Pwp1	1417873_at	10.62	10.65	10.7	10.69	9.97	10.27	9.89	9.8	9.68	9.66	9.54	9.67	10.63	10.69	0.06	1.04247	0.1281		10.63	10.12	-0.51	0.702222	0.1774		10.63	9.85	-0.79	0.578344	0.0218	DE
TMEM9 domain family, member B	Tmem9b	1417874_at	9.75	9.74	10.16	10.18	10.44	10.38	10.69	10.48	10.37	10.46	10.27	10.09	9.74	10.17	0.43	1.34723	0.0035		9.74	10.41	0.66	1.58008	0.0248	DE	9.74	10.58	0.84	1.79005	0.0786
E2F transcription factor 1	E2f1	1417878_at	7.28	7.2	7.14	7.12	6.71	6.72	6.35	6.44	6.68	6.37	6.58	6.17	7.24	7.13	-0.11	0.926588	0.2055		7.24	6.71	-0.53	0.692555	0.0453		7.24	6.39	-0.85	0.554785	0.0053	DE
tripartite motif-containing 13	Trim13	1417888_at	9.83	9.71	10.04	10.13	10.54	10.48	10.55	10.42	9.97	10.16	9.7	9.35	9.77	10.09	0.32	1.24833	0.0595		9.77	10.51	0.74	1.67018	0.0217	DE	9.77	10.49	0.72	1.64718	0.0152	DE
sirtuin 3 (silent mating type information regulation 2, homolog) 3 (S. cerevisiae)	Sirt3	1417892_a_at	9.2	9.35	9.66	9.65	10.04	9.99	10.17	10.36	10.24	10.38	10.18	10.25	9.28	9.65	0.38	1.30134	0.1227		9.28	10.01	0.74	1.67018	0.0438	DE	9.28	10.26	0.99	1.98618	0.017	DE
cyclin A2	Ccna2	1417910_at	10.33	10.22	8.88	10	8.76	8.94	8.57	8.62	9.96	8.3	7.76	7.89	10.28	9.44	-0.84	0.558644	0.3742		10.28	8.85	-1.43	0.371131	0.0109	DE	10.28	8.59	-1.68	0.312083	0.0069	DE
cyclin A2	Ccna2	1417911_at	9.44	9.21	8.27	9.26	8.16	8.32	8.2	8.39	9.49	7.73	7.32	7.28	9.32	8.77	-0.56	0.678302	0.4548		9.32	8.24	-1.09	0.469761	0.0223	DE	9.32	8.3	-1.03	0.48971	0.0223	DE
p21 protein (Cdc42/Rac)-activated kinase 3	Pak3	1417924_at	7.69	7.56	7.82	7.46	7.05	6.91	6.91	6.7	6.79	7.28	6.27	7.11	7.63	7.64	0.02	1.01396	0.9481		7.63	6.98	-0.64	0.641713	0.0215	DE	7.63	6.8	-0.82	0.566442	0.0341	DE
non-SMC condensin II complex, subunit G2	Ncapg2	1417926_at	8.93	8.69	8.05	8.66	7.83	7.86	7.84	7.6	8.66	7.42	7.71	7.16	8.81	8.36	-0.45	0.732043	0.3558		8.81	7.85	-0.96	0.514057	0.0748		8.81	7.72	-1.09	0.469761	0.0234	DE
insulin-like growth factor binding protein 6	Igfbp6	1417933_at	7.32	7.05	8.16	7.65	10.03	9.29	10.81	10.78	11.41	11.24	11.46	11.97	7.19	7.9	0.72	1.64718	0.1682		7.19	9.66	2.47	5.54044	0.0664		7.19	10.8	3.61	12.2101	0.0222	DE
chemokine (C-C motif) ligand 9	Ccl9	1417936_at	5.53	5.28	7.76	7.97	6.68	7.15	5.85	6.14	6.61	6.04	6.03	6.29	5.41	7.87	2.46	5.50217	0.0049	DE	5.41	6.91	1.51	2.8481	0.0528		5.41	5.99	0.59	1.50525	0.0936
dapper homolog 1, antagonist of beta-catenin (xenopus)	Dact1	1417937_at	11.47	11.28	10.45	10.92	10.2	10.77	9.7	9.9	9.86	9.57	9.51	9.46	11.38	10.68	-0.69	0.619854	0.1728		11.38	10.49	-0.89	0.539614	0.1697		11.38	9.8	-1.58	0.334482	0.0077	DE
RAD51 associated protein 1	Rad51ap1	1417938_at	8.63	8.52	7.81	8.34	7.61	7.7	7.42	7.58	8.25	7.12	6.78	6.79	8.58	8.08	-0.5	0.707107	0.3005		8.58	7.65	-0.92	0.528509	0.0068	DE	8.58	7.5	-1.08	0.473029	0.0121	DE
abhydrolase domain containing 3	Abhd3	1417946_at	8.93	8.51	9.6	9.37	10.99	10.72	11.21	11.06	11.38	11.67	11.5	11.88	8.72	9.49	0.76	1.69349	0.1179		8.72	10.86	2.13	4.37717	0.0212	DE	8.72	11.14	2.41	5.31474	0.0344	DE
interleukin enhancer binding factor 2	Ilf2	1417948_s_at	10.48	10.45	10.49	10.49	9.91	9.9	9.73	9.61	9.61	9.88	10.13	10.11	10.46	10.49	0.03	1.02101	0.344		10.46	9.9	-0.56	0.678302	0.0087		10.46	9.67	-0.8	0.574349	0.037	DE
cytochrome P450, family 2, subfamily j, polypeptide 6	Cyp2j6	1417952_at	9	8.94	9.5	9.47	9.74	9.85	9.68	9.67	9.32	9.52	9.27	9.08	8.97	9.49	0.52	1.43396	0.0134		8.97	9.8	0.83	1.77769	0.0142	DE	8.97	9.68	0.71	1.6358	0.0233	DE
cell death-inducing DNA fragmentation factor, alpha subunit-like effector A	Cidea	1417956_at	5.89	6.16	7.03	6.42	6.83	7.76	6.91	7.24	6.98	6.99	7.03	6.69	6.02	6.73	0.7	1.6245	0.2252		6.02	7.3	1.27	2.41162	0.2021		6.02	7.07	1.05	2.07053	0.0419	DE
cytoplasmic polyadenylation element binding protein 1	Cpeb1	1417960_at	4.67	4	5.13	4.9	7.76	7.07	8.83	8.34	8.84	8.74	8.28	8.86	4.34	5.02	0.68	1.60214	0.2676		4.34	7.42	3.08	8.45614	0.0236	DE	4.34	8.59	4.25	19.0273	0.0125	DE
phospholipid transfer protein	Pltp	1417963_at	7.14	6.79	7.31	7.28	8.54	8.02	8.32	7.98	8.18	7.72	7.25	7.53	6.96	7.3	0.33	1.25701	0.3086		6.96	8.28	1.32	2.49666	0.0655		6.96	8.15	1.18	2.26577	0.0399	DE
pleckstrin homology domain containing, family A (phosphoinositide binding specific) member 1	Plekha1	1417965_at	10.1	9.99	10.27	10.21	11.47	11.25	11.39	11.27	11.19	11.06	10.62	10.88	10.05	10.24	0.2	1.1487	0.1226		10.05	11.36	1.32	2.49666	0.0227	DE	10.05	11.33	1.29	2.44528	0.0041	DE
tenomodulin	Tnmd	1417979_at	7.55	7.6	8.46	8.85	9.69	9.83	10.18	10.06	9.44	9.51	9.12	8.92	7.58	8.66	1.08	2.11404	0.109		7.58	9.76	2.18	4.53154	0.0099	DE	7.58	10.12	2.55	5.85634	0.0052	DE
insulin induced gene 2	Insig2	1417980_a_at	9.7	9.7	10.37	10.16	10.63	10.65	10.92	11.01	10.84	10.99	11.14	10.9	9.7	10.26	0.57	1.48452	0.117		9.7	10.64	0.94	1.91853	0.0068	DE	9.7	10.97	1.27	2.41162	0.0226	DE
insulin induced gene 2	Insig2	1417981_at	9.61	9.72	10.12	10.11	10.48	10.51	10.78	10.95	10.7	10.58	10.69	10.53	9.66	10.11	0.45	1.36604	0.0753		9.66	10.49	0.83	1.77769	0.0304	DE	9.66	10.86	1.2	2.2974	0.0121	DE
insulin induced gene 2	Insig2	1417982_at	8.94	8.67	9.41	9.03	10.08	9.93	10.3	10.4	10.14	9.8	9.37	9.29	8.8	9.22	0.41	1.32869	0.2303		8.8	10.01	1.2	2.2974	0.0311	DE	8.8	10.35	1.55	2.92817	0.0336	DE
regulated endocrine-specific protein 18	Resp18	1417988_at	9.18	9.12	8.94	9.38	10.38	10.04	11.06	10.85	11.04	11.41	11.11	11.28	9.15	9.16	0.01	1.00696	0.9711		9.15	10.21	1.06	2.08493	0.0929		9.15	10.96	1.81	3.50642	0.0254	DE
regulator of cell cycle	Rgcc	1418003_at	10.48	10.35	10.34	10.11	9.29	9	9.38	9.41	9.33	9.26	9.82	9.62	10.41	10.22	-0.19	0.876606	0.3167		10.41	9.14	-1.27	0.41466	0.0398	DE	10.41	9.39	-1.02	0.493116	0.0319	DE
PAX3 and PAX7 binding protein 1	Paxbp1	1418007_at	9.38	9.25	8.74	8.55	10.41	9.86	11.06	10.43	10.53	10.78	11.12	10.77	9.32	8.64	-0.67	0.628507	0.0373	DE	9.32	10.13	0.82	1.76541	0.1907		9.32	10.75	1.43	2.69447	0.126
PAX3 and PAX7 binding protein 1	Paxbp1	1418008_at	7.58	7.48	6.71	6.71	8.2	7.78	8.51	8.08	8.08	8.26	8.63	8.09	7.53	6.71	-0.82	0.566442	0.0388	DE	7.53	7.99	0.46	1.37554	0.2588		7.53	8.3	0.77	1.70527	0.1593
camello-like 1	Cml1	1418013_at	8.39	8.29	9.09	8.76	8.71	8.59	9.38	9.24	9.07	9.39	9.66	9.51	8.34	8.93	0.59	1.50525	0.1511		8.34	8.65	0.31	1.23971	0.0611		8.34	9.31	0.97	1.95884	0.011	DE
basic helix-loop-helix family, member e40	Bhlhe40	1418025_at	8.58	8.35	8.34	8.33	9.69	9.61	10.07	9.78	10.07	9.99	10.47	10.61	8.47	8.34	-0.13	0.913831	0.4608		8.47	9.65	1.18	2.26577	0.0403	DE	8.47	9.92	1.46	2.75108	0.0181	DE
exonuclease 1	Exo1	1418026_at	7.25	6.81	6.55	6.88	5.55	5.98	5.2	5.54	6.6	5.38	5.24	4.61	7.03	6.72	-0.31	0.806642	0.3784		7.03	5.77	-1.26	0.417544	0.0544		7.03	5.37	-1.66	0.316439	0.0311	DE
myosin IXb	Myo9b	1418031_at	9.31	9.25	8.54	8.69	9.44	9.55	9.27	9.24	9.36	9.24	9.46	9.33	9.28	8.61	-0.67	0.628507	0.0435	DE	9.28	9.49	0.21	1.15669	0.1069		9.28	9.26	-0.03	0.97942	0.5568
DNA primase, p58 subunit	Prim2	1418036_at	8.43	8.28	8.13	8.23	7.71	7.94	7.75	7.53	7.89	7.29	7.06	7.06	8.36	8.18	-0.18	0.882703	0.2102		8.36	7.83	-0.53	0.692555	0.0771		8.36	7.64	-0.71	0.61132	0.0429	DE
transmembrane protein 186	Tmem186	1418040_at	7.57	7.4	7.28	7.24	6.98	7.15	6.77	6.9	7.08	6.96	6.96	6.85	7.49	7.26	-0.23	0.852635	0.2152		7.49	7.07	-0.42	0.747425	0.0731		7.49	6.84	-0.65	0.63728	0.0304	DE
nucleosome assembly protein 1-like 2	Nap1l2	1418046_at	10.21	10.15	10.56	10.61	11.46	11.09	11.51	11.59	11.92	12.1	11.96	12.38	10.18	10.59	0.41	1.32869	0.0102		10.18	11.28	1.1	2.14355	0.0993		10.18	11.55	1.37	2.58471	0.002	DE
Eph receptor B6	Ephb6	1418051_at	7.83	7.84	7.78	8.06	8.7	8.77	8.34	8.62	8.53	8.54	7.77	8.48	7.84	7.92	0.09	1.06437	0.6526		7.84	8.74	0.9	1.86607	0.0221	DE	7.84	8.48	0.64	1.55833	0.1357
mitogen-activated protein kinase 7	Mapk7	1418060_a_at	8.65	8.63	7.87	8.1	7.66	8	7.44	7.5	7.43	7.36	7.35	7.17	8.64	7.99	-0.65	0.63728	0.1085		8.64	7.83	-0.81	0.570382	0.1307		8.64	7.47	-1.17	0.444421	0.0082	DE
keratocan	Kera	1418063_at	6.23	6.01	5.52	5.3	4.53	5.59	4.76	5.09	4.52	4.88	4.91	4.71	6.12	5.41	-0.71	0.61132	0.0448	DE	6.12	5.06	-1.06	0.479632	0.285		6.12	4.93	-1.19	0.438303	0.0363	DE
cofilin 2, muscle	Cfl2	1418066_at	10.94	10.86	11.4	11.28	11.74	11.45	11.7	11.8	11.56	11.93	11.94	11.81	10.9	11.34	0.44	1.3566	0.0355		10.9	11.59	0.7	1.6245	0.111		10.9	11.75	0.85	1.8025	0.0067	DE
histone cluster 1, H2bc /// histone cluster 1, H2be /// histone cluster 1, H2bg	Hist1h2bc /// Hist1h2be /// Hist1h2bg	1418072_at	10.07	9.91	11.27	10.78	11.88	11.83	12.25	12.21	12.22	12.38	12.52	12.45	9.99	11.03	1.04	2.05623	0.1212		9.99	11.86	1.87	3.65533	0.0165	DE	9.99	12.23	2.24	4.72397	0.016	DE
suppression of tumorigenicity 14 (colon carcinoma)	St14	1418076_at	8.45	8.7	8.69	8.49	7.32	7.72	7.46	7.58	6.88	7.49	8.13	7.21	8.57	8.59	0.01	1.00696	0.9342		8.57	7.52	-1.05	0.482968	0.0636		8.57	7.52	-1.05	0.482968	0.0392	DE
UDP-Gal:betaGlcNAc beta 1,4- galactosyltransferase, polypeptide 2	B4galt2	1418080_at	8.67	8.87	9.08	9	8.06	8.17	7.45	7.66	7.21	7.33	7.16	7.05	8.77	9.04	0.27	1.20581	0.1911		8.77	8.12	-0.65	0.63728	0.0499	DE	8.77	7.55	-1.22	0.429283	0.014	DE
protein kinase C, zeta	Prkcz	1418085_at	8.13	7.99	7.95	8.07	8.8	8.47	8.98	9.07	9	9.12	9.06	9.38	8.06	8.01	-0.05	0.965936	0.6431		8.06	8.64	0.58	1.49485	0.1383		8.06	9.02	0.96	1.94531	0.0127	DE
carbonic anhydrase 4	Car4	1418094_s_at	5.64	5.81	5.98	6.03	6.21	6.18	6.58	6.53	6.88	6.99	6.22	6.63	5.72	6.01	0.28	1.21419	0.165		5.72	6.19	0.47	1.38511	0.1053		5.72	6.56	0.83	1.77769	0.048	DE
recombination signal binding protein for immunoglobulin kappa J region	Rbpj	1418114_at	8.22	8.21	8	8.06	7.65	7.89	7.37	7.42	7.42	7.09	7.02	7.26	8.22	8.03	-0.18	0.882703	0.0948		8.22	7.77	-0.45	0.732043	0.1671		8.22	7.39	-0.82	0.566442	0.0153	DE
unc-119 homolog (C. elegans)	Unc119	1418123_at	9.93	10.12	10.01	9.93	9.12	9.36	8.8	9.03	8.87	8.88	9.15	8.88	10.03	9.97	-0.05	0.965936	0.6684		10.03	9.24	-0.79	0.578344	0.04	DE	10.03	8.91	-1.11	0.463294	0.0194	DE
AF4/FMR2 family, member 1	Aff1	1418135_at	9.05	9.21	8.66	8.63	9.76	9.86	9.9	9.84	10.06	9.84	10.17	10.06	9.13	8.64	-0.49	0.712025	0.0947		9.13	9.81	0.68	1.60214	0.0294	DE	9.13	9.87	0.74	1.67018	0.0434	DE
doublecortin	Dcx	1418139_at	10.58	10.43	9.14	9.56	7.18	7.1	6.86	6.9	7.29	7.41	6.66	6.57	10.51	9.35	-1.15	0.450625	0.0854		10.51	7.14	-3.37	0.0967228	0.0028	DE	10.51	6.88	-3.63	0.0807721	0.0082	DE
doublecortin	Dcx	1418141_at	10.46	10.12	9.39	8.71	7.38	7.09	7.16	7.28	7.4	7.4	6.12	6.73	10.29	9.05	-1.24	0.423373	0.1221		10.29	7.24	-3.05	0.120742	0.0058	DE	10.29	7.22	-3.07	0.11908	0.0199	DE
chromogranin A	Chga	1418149_at	8.47	8.37	7.78	7.92	9.08	8.85	9.3	9.28	10.06	9.83	9.67	10.48	8.42	7.85	-0.57	0.673617	0.0282		8.42	8.97	0.55	1.46409	0.0926		8.42	9.29	0.87	1.82766	0.0302	DE
high-mobility group nucleosome binding domain 5	Hmgn5	1418152_at	9.94	10.03	9.33	9.22	9.62	9.75	9.74	9.69	9.73	9.58	9.85	9.68	9.98	9.28	-0.71	0.61132	0.0112	DE	9.98	9.68	-0.3	0.812252	0.0753		9.98	9.71	-0.27	0.82932	0.0565
makorin, ring finger protein, 3	Mkrn3	1418160_at	8.74	8.54	8.69	8.74	7.44	7.64	7.07	7.15	6.82	6.99	7.35	6.92	8.64	8.71	0.07	1.04972	0.5883		8.64	7.54	-1.1	0.466516	0.0161	DE	8.64	7.11	-1.53	0.346277	0.0214	DE
toll-like receptor 4	Tlr4	1418162_at	7.08	6.78	8	7.72	7.54	7.55	7.66	7.87	7.59	7.52	7.9	7.65	6.93	7.86	0.93	1.90528	0.0458	DE	6.93	7.55	0.62	1.53688	0.152		6.93	7.76	0.83	1.77769	0.055
toll-like receptor 4	Tlr4	1418163_at	5.92	6.06	7.21	6.38	6.33	6.45	6.62	6.55	6.36	6.08	6.1	5.74	5.99	6.8	0.81	1.75321	0.2962		5.99	6.39	0.4	1.31951	0.0513		5.99	6.59	0.6	1.51572	0.0372	DE
transcription factor AP4	Tfap4	1418167_at	7.42	7.48	6.68	6.97	6.37	6.52	6.16	6.23	6.41	6.36	6.85	6.83	7.45	6.82	-0.63	0.646176	0.133		7.45	6.44	-1.01	0.496546	0.0254	DE	7.45	6.19	-1.26	0.417544	0.0015	DE
zinc finger, CCHC domain containing 14	Zcchc14	1418168_at	10.53	10.46	9.7	9.73	9.97	10.27	9.64	9.8	9.88	9.57	9.32	9.6	10.49	9.71	-0.78	0.582367	0.0118	DE	10.49	10.12	-0.37	0.773782	0.228		10.49	9.72	-0.77	0.586417	0.0355	DE
zinc finger, CCHC domain containing 14	Zcchc14	1418169_at	8.59	8.49	7.6	7.63	8.06	8.36	7.46	7.64	7.77	7.43	6.67	7.23	8.54	7.62	-0.92	0.528509	0.0225	DE	8.54	8.21	-0.33	0.795536	0.2475		8.54	7.55	-0.99	0.503478	0.0224	DE
D site albumin promoter binding protein	Dbp	1418174_at	7.59	7.8	8.55	7.96	9.27	8.84	9.63	9.19	9.1	9.44	10.55	9.85	7.7	8.26	0.56	1.47427	0.2849		7.7	9.06	1.36	2.56685	0.0579		7.7	9.41	1.71	3.27161	0.044	DE
vitamin D receptor	Vdr	1418175_at	5.14	5.74	5.77	5.94	7.79	8.05	7.78	7.31	8.25	7.15	7.51	7.34	5.44	5.86	0.42	1.33793	0.3868		5.44	7.92	2.48	5.57897	0.0444	DE	5.44	7.55	2.11	4.31691	0.0353	DE
vitamin D receptor	Vdr	1418176_at	6.08	6.25	6.81	6.57	8.16	8.55	8.19	7.6	8.49	7.45	7.37	7.07	6.16	6.69	0.53	1.44393	0.0817		6.16	8.36	2.19	4.56305	0.0292	DE	6.16	7.89	1.73	3.31728	0.0872
internexin neuronal intermediate filament protein, alpha	Ina	1418178_at	10.67	10.47	9.06	9.36	10.59	10.12	10.48	10.45	10.9	10.84	10.27	11.12	10.57	9.21	-1.36	0.389582	0.0248	DE	10.57	10.36	-0.22	0.858565	0.5227		10.57	10.46	-0.11	0.926588	0.4821
centromere protein M	Cenpm	1418184_at	8.23	7.93	7.53	8.4	7.17	7.42	6.74	6.91	7.05	6.74	6.68	7.01	8.08	7.96	-0.11	0.926588	0.8378		8.08	7.3	-0.78	0.582367	0.0597		8.08	6.82	-1.25	0.420448	0.0334	DE
glutathione S-transferase, theta 1	Gstt1	1418186_at	8.72	8.82	9.45	9.32	9.29	9.45	9.22	9.18	9.11	9.14	10.03	9.52	8.77	9.38	0.61	1.52626	0.0206	DE	8.77	9.37	0.6	1.51572	0.0361	DE	8.77	9.2	0.43	1.34723	0.0452
UDP-N-acetyl-alpha-D-galactosamine:polypeptide N-acetylgalactosaminyltransferase 10	Galnt10	1418195_at	9.1	9.16	8.9	9.12	8.62	8.93	8.39	8.51	8.47	8.28	8.18	8.11	9.13	9.01	-0.12	0.920188	0.4652		9.13	8.78	-0.36	0.779165	0.2523		9.13	8.45	-0.68	0.624165	0.0245	DE
widely-interspaced zinc finger motifs	Wiz	1418202_a_at	8.24	8.41	7.71	7.91	7.69	7.6	7.35	7.58	7.57	7.51	7.57	7.59	8.32	7.81	-0.51	0.702222	0.0617		8.32	7.64	-0.68	0.624165	0.0383	DE	8.32	7.46	-0.86	0.550953	0.0322	DE
oligodendrocyte myelin glycoprotein	Omg	1418212_at	6.02	5.88	6.17	6.17	8.93	8.39	9.99	9.53	10.13	10.38	10.12	10.21	5.95	6.17	0.22	1.16473	0.1961		5.95	8.66	2.71	6.54322	0.0497	DE	5.95	9.76	3.81	14.0257	0.0253	DE
NME/NM23 family member 7	Nme7	1418217_at	10.26	10.28	10.16	10.21	9.45	9.63	9.43	9.41	9.17	9.16	9.25	9.05	10.27	10.18	-0.09	0.939523	0.1456		10.27	9.54	-0.73	0.602904	0.075		10.27	9.42	-0.85	0.554785	0.0003	DE
interleukin 15	Il15	1418219_at	6.13	6.12	7.46	7.39	7.43	7.55	7.31	7.21	6.71	7.14	7.63	6.5	6.13	7.42	1.3	2.46229	0.0151	DE	6.13	7.49	1.37	2.58471	0.0269	DE	6.13	7.26	1.13	2.18859	0.0266	DE
forkhead box F2	Foxf2	1418220_at	9.78	9.7	8.88	9.1	8.34	8.78	8.11	8.21	7.78	8.06	7.6	7.71	9.74	8.99	-0.75	0.594604	0.065		9.74	8.56	-1.18	0.441351	0.1082		9.74	8.16	-1.58	0.334482	0.0021	DE
guanylate binding protein 2	Gbp2	1418240_at	6.83	6.75	6.56	7.08	8.3	8.51	8.37	8.13	8.11	8.09	8.36	8.74	6.79	6.82	0.03	1.02101	0.9271		6.79	8.41	1.62	3.07375	0.0224	DE	6.79	8.25	1.46	2.75108	0.034	DE
N(alpha)-acetyltransferase 20, NatB catalytic subunit	Naa20	1418244_at	10.83	10.81	11.3	11.33	11.4	11.1	11.47	11.39	11.34	11.59	11.81	11.47	10.82	11.32	0.49	1.40444	0.0027		10.82	11.25	0.43	1.34723	0.2123		10.82	11.43	0.61	1.52626	0.0316	DE
RNA binding protein, fox-1 homolog (C. elegans) 2	Rbfox2	1418247_s_at	6.31	6.28	6.23	5.52	5.63	5.64	5.51	5.61	5.67	5.65	5.39	5.52	6.3	5.88	-0.42	0.747425	0.4465		6.3	5.63	-0.66	0.632878	0.0071	DE	6.3	5.56	-0.73	0.602904	0.0294	DE
ADP-ribosylation factor-like 4D	Arl4d	1418250_at	7.38	7.32	7.77	7.45	8.57	8.37	8.43	8.57	8.61	8.32	8.47	8.58	7.35	7.61	0.26	1.19748	0.3441		7.35	8.47	1.12	2.17347	0.0405	DE	7.35	8.5	1.15	2.21914	0.0178	DE
peptidyl arginine deiminase, type II	Padi2	1418252_at	9.24	9.48	9.3	9.3	9.98	9.64	10.32	10.11	10.13	10.29	10.96	10.54	9.36	9.3	-0.06	0.959264	0.7048		9.36	9.81	0.45	1.36604	0.1772		9.36	10.21	0.86	1.81504	0.0343	DE
heat shock protein 4 like	Hspa4l	1418253_a_at	8.49	8.52	8.81	8.36	9.34	9.34	9.48	9.39	10.07	9.57	9.73	9.93	8.51	8.59	0.08	1.05702	0.7826		8.51	9.34	0.84	1.79005	0.0114	DE	8.51	9.43	0.93	1.90528	0.0179	DE
hormonally upregulated Neu-associated kinase	Hunk	1418260_at	9.89	10.07	9.22	9.6	8.61	9.09	8.29	8.54	8.08	8.01	7.64	7.49	9.98	9.41	-0.57	0.673617	0.1606		9.98	8.85	-1.13	0.456916	0.1007		9.98	8.41	-1.57	0.336808	0.0131	DE
centromere protein K	Cenpk	1418264_at	8.99	8.93	8.62	9.11	7.98	7.77	7.71	7.7	8.6	7.19	7.1	6.75	8.96	8.86	-0.1	0.933033	0.7646		8.96	7.88	-1.09	0.469761	0.0457	DE	8.96	7.7	-1.26	0.417544	0.0127	DE
basic helix-loop-helix family, member e22	Bhlhe22	1418271_at	9.49	9.39	9.43	9.79	10.41	10.19	9.99	10.18	10.17	10.34	9.73	9.85	9.44	9.61	0.17	1.12506	0.5131		9.44	10.3	0.86	1.81504	0.0459	DE	9.44	10.09	0.64	1.55833	0.0491	DE
RAD51 homolog	Rad51	1418281_at	8.67	8.5	8.04	8.32	7.15	7.23	6.71	6.89	7.37	6.52	6.2	6.29	8.59	8.18	-0.41	0.752623	0.1579		8.59	7.19	-1.39	0.381565	0.0157	DE	8.59	6.8	-1.79	0.289172	0.0048	DE
vacuolar protein sorting 72 (yeast)	Vps72	1418284_at	8.38	8.26	8.22	8.24	7.95	7.95	7.57	7.6	7.64	7.46	7.31	7.67	8.32	8.23	-0.09	0.939523	0.3691		8.32	7.95	-0.37	0.773782	0.1023		8.32	7.59	-0.74	0.598739	0.0404	DE
lipin 1	Lpin1	1418288_at	7.86	7.96	7.63	7.61	8.37	8.54	8.58	8.72	9.08	8.99	9.09	9.52	7.91	7.62	-0.29	0.817902	0.098		7.91	8.45	0.54	1.45397	0.0488		7.91	8.65	0.74	1.67018	0.0178	DE
enhancer of zeste homolog 1 (Drosophila)	Ezh1	1418290_a_at	6.5	6.48	6.61	6.88	7.05	6.66	7.16	7.27	7.33	7.33	6.88	7.07	6.49	6.75	0.26	1.19748	0.3086		6.49	6.86	0.37	1.29235	0.3117		6.49	7.21	0.72	1.64718	0.0419	DE
dihydropyrimidinase-like 4	Dpysl4	1418297_at	6.77	6.84	6.33	6.93	6.43	6.55	5.92	6.09	6.08	6.17	6.27	6.08	6.81	6.63	-0.18	0.882703	0.6636		6.81	6.49	-0.32	0.80107	0.0668		6.81	6.01	-0.8	0.574349	0.0392	DE
dihydropyrimidinase-like 4	Dpysl4	1418298_s_at	8.85	8.72	8.48	8.62	7.98	8.13	7.16	7.48	7.65	7.7	7.15	7.18	8.79	8.55	-0.24	0.846745	0.1337		8.79	8.06	-0.73	0.602904	0.019	DE	8.79	7.32	-1.47	0.360982	0.0411	DE
dihydropyrimidinase-like 4	Dpysl4	1418299_at	6.59	6.51	6.31	6.47	5.93	6.14	5.55	5.6	5.74	5.86	5.36	5.97	6.55	6.39	-0.16	0.895025	0.2585		6.55	6.03	-0.52	0.697372	0.095		6.55	5.58	-0.98	0.50698	0.0051	DE
cadherin-related family member 1	Cdhr1	1418304_at	8.63	8.35	7.36	7.48	5.14	5.57	4.94	5.02	5.11	4.96	5.12	5.39	8.49	7.42	-1.07	0.476319	0.0498	DE	8.49	5.36	-3.14	0.11344	0.0113	DE	8.49	4.98	-3.51	0.0877778	0.0164	DE
tumor necrosis factor receptor superfamily, member 11b (osteoprotegerin)	Tnfrsf11b	1418309_at	4.54	4.92	5.1	5.36	5.99	6.16	6.66	6.47	6.62	6.05	5.87	5.47	4.73	5.23	0.5	1.41421	0.1784		4.73	6.07	1.34	2.53151	0.0533		4.73	6.56	1.83	3.55537	0.0309	DE
zinc finger protein (C2H2 type) 276	Zfp276	1418312_at	7.99	7.8	7.59	7.56	8.7	8.6	8.63	8.67	8.63	8.65	8.73	8.62	7.89	7.58	-0.32	0.80107	0.1763		7.89	8.65	0.76	1.69349	0.0389	DE	7.89	8.65	0.76	1.69349	0.0692
RNA binding protein, fox-1 homolog (C. elegans) 1	Rbfox1	1418314_a_at	9.03	8.82	8.43	8.75	9.74	9.4	10.08	9.83	10.58	10.52	10.06	11.02	8.92	8.59	-0.33	0.795536	0.2415		8.92	9.57	0.64	1.55833	0.1063		8.92	9.95	1.03	2.04202	0.026	DE
ring finger protein 128	Rnf128	1418318_at	9.98	10.24	11.14	10.99	11.29	11.66	11.28	11.37	11.36	11.5	11.47	11.37	10.11	11.07	0.96	1.94531	0.0401	DE	10.11	11.47	1.37	2.58471	0.0339	DE	10.11	11.32	1.22	2.32947	0.0456	DE
protease, serine, 8 (prostasin)	Prss8	1418320_at	9.5	9.65	9.54	9.58	8.58	8.55	8.58	8.6	8.04	8.81	9.45	8.57	9.57	9.56	-0.01	0.993092	0.8754		9.57	8.57	-1.01	0.496546	0.0398	DE	9.57	8.59	-0.98	0.50698	0.0449	DE
solute carrier family 7 (cationic amino acid transporter, y+ system), member 5	Slc7a5	1418326_at	10.5	10.57	10.09	10.22	9.88	9.78	9.77	9.85	10	9.86	9.61	10.26	10.53	10.16	-0.38	0.768438	0.0601		10.53	9.83	-0.7	0.615572	0.0109	DE	10.53	9.81	-0.72	0.607097	0.0057	DE
cDNA sequence BC090627 /// choline kinase beta /// carnitine palmitoyltransferase 1b, muscle	BC090627 /// Chkb /// Cpt1b	1418328_at	5.91	5.94	6.52	6.38	7.89	7.39	8.38	8.15	8.74	8.99	9.34	9.59	5.92	6.45	0.53	1.44393	0.0733		5.92	7.64	1.71	3.27161	0.0912		5.92	8.26	2.34	5.06303	0.0287	DE
DBF4 homolog (S. cerevisiae)	Dbf4	1418334_at	9.62	9.55	8.6	9.1	8.51	8.72	8.31	8.34	8.96	7.92	7.51	7.32	9.59	8.85	-0.73	0.602904	0.203		9.59	8.62	-0.97	0.510506	0.0475	DE	9.59	8.33	-1.26	0.417544	0.0062	DE
Fc receptor, IgE, high affinity I, gamma polypeptide	Fcer1g	1418340_at	8.66	8.76	9.02	9.16	9.42	9.71	9.41	9.32	9.49	9	8.66	8.84	8.71	9.09	0.38	1.30134	0.0569		8.71	9.57	0.86	1.81504	0.0799		8.71	9.36	0.65	1.56917	0.0108	DE
replication factor C (activator 1) 1	Rfc1	1418342_at	10.04	10.06	9.22	9.32	9.65	9.81	9.56	9.53	9.64	9.26	9.18	9.4	10.05	9.27	-0.78	0.582367	0.034	DE	10.05	9.73	-0.32	0.80107	0.1512		10.05	9.55	-0.51	0.702222	0.0026
cDNA sequence BC096441 /// tumor necrosis factor (ligand) superfamily, member 12 /// tumor necrosis factor (ligand) superfamily, member 13	BC096441 /// Tnfsf12 /// Tnfsf13	1418345_at	8.44	8.44	9.29	8.9	9.87	9.64	10.69	10.64	10.71	10.94	11.58	11.2	8.44	9.09	0.66	1.58008	0.1842		8.44	9.76	1.32	2.49666	0.0555		8.44	10.66	2.23	4.69134	0.0072	DE
insulin-like 6	Insl6	1418346_at	6.84	7.19	7.51	7.74	5.89	6.28	5.65	6.05	5.76	5.75	5.89	6.26	7.02	7.63	0.61	1.52626	0.1187		7.02	6.09	-0.93	0.524858	0.0722		7.02	5.85	-1.16	0.447513	0.0498	DE
forkhead box G1	Foxg1	1418357_at	11.83	11.93	11.36	11.41	10.54	10.61	10.27	10.51	10.58	10.78	10.99	11.2	11.88	11.38	-0.5	0.707107	0.0298		11.88	10.57	-1.31	0.403321	0.0036	DE	11.88	10.39	-1.49	0.356013	0.0268	DE
cathepsin H	Ctsh	1418365_at	9.89	9.85	10.72	10.23	10.66	10.6	11.23	11.11	10.7	10.77	10.48	10.4	9.87	10.47	0.6	1.51572	0.243		9.87	10.63	0.76	1.69349	0.0042	DE	9.87	11.17	1.3	2.46229	0.0169	DE
histone cluster 2, H2aa2	Hist2h2aa2	1418367_x_at	8.79	8.98	9.9	9.74	10	10.07	10.36	10.4	10.47	10.35	10.55	10.47	8.88	9.82	0.93	1.90528	0.0186	DE	8.88	10.03	1.15	2.21914	0.0314	DE	8.88	10.38	1.49	2.80889	0.033	DE
DNA primase, p49 subunit	Prim1	1418369_at	10.11	10.14	9.85	10.13	9.1	9.16	9.21	9.03	9.39	8.81	9.16	8.92	10.13	9.99	-0.13	0.913831	0.5105		10.13	9.13	-0.99	0.503478	0.0051	DE	10.13	9.12	-1.01	0.496546	0.051
dynein light chain LC8-type 2	Dynll2	1418371_at	10.63	10.57	10.64	10.79	11.46	11.12	11.43	11.58	11.32	11.36	11.03	11.14	10.6	10.72	0.12	1.08673	0.3465		10.6	11.29	0.69	1.61328	0.1447		10.6	11.51	0.91	1.87905	0.0291	DE
adenylosuccinate lyase	Adsl	1418372_at	9.23	9.33	9.2	9.19	8.79	9.09	8.55	8.72	8.62	8.59	8.46	8.69	9.28	9.19	-0.09	0.939523	0.3363		9.28	8.94	-0.34	0.790041	0.2399		9.28	8.64	-0.64	0.641713	0.0375	DE
phosphoglycerate mutase 2	Pgam2	1418373_at	8.86	9.03	9.56	9.76	7.47	7.91	7.06	7.38	6.93	7.07	7.28	7.53	8.94	9.66	0.72	1.64718	0.0339	DE	8.94	7.69	-1.25	0.420448	0.0782		8.94	7.22	-1.72	0.303549	0.0244	DE
FXYD domain-containing ion transport regulator 3	Fxyd3	1418374_at	8.34	8.35	9.77	9.74	11.06	10.84	11.93	11.77	11.4	11.79	11.94	11.32	8.35	9.76	1.41	2.65737	0.0028	DE	8.35	10.95	2.61	6.10504	0.0266	DE	8.35	11.85	3.51	11.3924	0.0142	DE
SIVA1, apoptosis-inducing factor	Siva1	1418377_a_at	11.21	11.23	11.14	11.33	10.12	10.41	10.02	10.19	10.12	10.02	10.27	10	11.22	11.24	0.02	1.01396	0.9004		11.22	10.26	-0.95	0.517632	0.0946		11.22	10.11	-1.11	0.463294	0.0457	DE
G protein-coupled receptor 124	Gpr124	1418379_s_at	11.01	10.92	10.23	10.2	9.97	10.27	9.71	9.89	9.8	9.8	9.98	9.81	10.97	10.21	-0.75	0.594604	0.0232	DE	10.97	10.12	-0.84	0.558644	0.0899		10.97	9.8	-1.16	0.447513	0.0202	DE
PHD finger protein 21A	Phf21a	1418390_at	10.22	10.25	9.52	9.63	9.97	9.85	9.84	9.75	9.69	9.79	9.87	9.51	10.24	9.58	-0.66	0.632878	0.0395	DE	10.24	9.91	-0.32	0.80107	0.0999		10.24	9.8	-0.44	0.737135	0.0443
PHD finger protein 21A	Phf21a	1418391_at	9.62	9.58	8.91	9.03	9.26	9.46	8.92	9.04	8.94	8.69	8.99	8.71	9.6	8.97	-0.63	0.646176	0.0407	DE	9.6	9.36	-0.24	0.846745	0.2408		9.6	8.98	-0.62	0.650671	0.0415	DE
guanylate binding protein 3	Gbp3	1418392_a_at	8.41	8.48	7.63	8.34	9.77	9.79	9.82	9.65	9.42	9.48	9.45	9.71	8.44	7.99	-0.46	0.726986	0.4169		8.44	9.78	1.34	2.53151	0.0101	DE	8.44	9.73	1.29	2.44528	0.0209	DE
solute carrier family 47, member 1	Slc47a1	1418395_at	6.78	6.4	8.45	8.28	10.14	9.26	9.88	10.28	10.44	9.9	10.9	10.8	6.59	8.36	1.77	3.41054	0.0365	DE	6.59	9.7	3.11	8.63383	0.0549		6.59	10.08	3.49	11.2356	0.0063	DE
G-protein signalling modulator 3 (AGS3-like, C. elegans)	Gpsm3	1418396_at	6.67	6.73	6.72	6.79	7.26	7.09	7.27	7.33	7.65	7.3	7.46	7.21	6.7	6.75	0.05	1.03526	0.3576		6.7	7.18	0.48	1.39474	0.0842		6.7	7.3	0.6	1.51572	0.005	DE
zinc finger protein 275	Zfp275	1418397_at	10.88	10.85	10.98	10.99	10.35	10.38	10.17	10.17	10.15	9.91	10.16	10.03	10.87	10.98	0.12	1.08673	0.0564		10.87	10.37	-0.5	0.707107	0.0018		10.87	10.17	-0.7	0.615572	0.0137	DE
tetraspanin 32	Tspan32	1418398_a_at	4.88	4.86	5.35	5.17	5.38	5.38	5.85	5.72	7.24	5.78	5.93	5.62	4.87	5.26	0.39	1.31039	0.1407		4.87	5.38	0.51	1.42405	0.0125		4.87	5.78	0.91	1.87905	0.0407	DE
phosphodiesterase 8A	Pde8a	1418406_at	8.53	8.7	8.5	8.6	9.22	9.26	9.14	9.3	9.25	8.92	9.1	8.95	8.61	8.55	-0.06	0.959264	0.5911		8.61	9.24	0.63	1.54756	0.0728		8.61	9.22	0.61	1.52626	0.0355	DE
jerky	Jrk	1418409_at	8.57	8.65	8.29	8.65	7.79	8.1	7.64	7.77	7.6	7.33	7.59	7.9	8.61	8.47	-0.14	0.907519	0.5771		8.61	7.95	-0.66	0.632878	0.1277		8.61	7.7	-0.9	0.535887	0.0133	DE
musculin	Msc	1418417_at	6.47	6.58	6.88	7.19	5.91	5.99	5.81	5.94	5.75	6.23	5.76	6.04	6.52	7.04	0.51	1.42405	0.1573		6.52	5.95	-0.58	0.668964	0.0179		6.52	5.88	-0.65	0.63728	0.018	DE
Sp7 transcription factor 7	Sp7	1418425_at	6.85	7	7.86	8.17	10.56	10.38	10.2	10.27	10.01	9.39	9.01	8.55	6.92	8.02	1.09	2.12874	0.0503		6.92	10.47	3.55	11.7127	0.0013	DE	6.92	10.24	3.31	9.91766	0.0039	DE
kinesin family member 5B	Kif5b	1418427_at	10.41	10.22	10.5	9.18	11.16	10.69	11.31	11.4	10.98	10.97	9.49	10.15	10.32	9.84	-0.47	0.721965	0.6021		10.32	10.92	0.61	1.52626	0.1994		10.32	11.36	1.04	2.05623	0.0275	DE
kinesin family member 5B	Kif5b	1418429_at	9.42	9.26	9.62	9.25	10.15	10.13	10.3	10.17	10.14	9.98	9.42	9.33	9.34	9.43	0.09	1.06437	0.7018		9.34	10.14	0.8	1.7411	0.0599		9.34	10.24	0.89	1.85318	0.0147	DE
kinesin family member 5B	Kif5b	1418430_at	11.25	11.12	11.37	10.77	11.79	11.63	11.91	11.87	11.9	11.97	11.28	11.74	11.18	11.07	-0.11	0.926588	0.7675		11.18	11.71	0.53	1.44393	0.0397		11.18	11.89	0.7	1.6245	0.0413	DE
ATPase, Na+/K+ transporting, beta 1 polypeptide	Atp1b1	1418453_a_at	10.86	10.8	10.93	10.77	12.14	11.88	12.19	12.16	12.48	12.13	11.47	12.03	10.83	10.85	0.02	1.01396	0.8469		10.83	12.01	1.18	2.26577	0.0582		10.83	12.17	1.34	2.53151	0.0033	DE
chemokine (C-X-C motif) ligand 14	Cxcl14	1418457_at	5.31	5.31	6.64	6.44	6.58	6.6	7.39	7	7.29	7.06	7.38	7.52	5.31	6.54	1.23	2.34567	0.0516		5.31	6.59	1.28	2.42839	0.005	DE	5.31	7.19	1.88	3.68075	0.0656
aspartoacylase	Aspa	1418472_at	8.36	7.86	8.7	9.04	10.03	9.46	10.43	10.05	10.15	10.4	11.38	10.58	8.11	8.87	0.76	1.69349	0.145		8.11	9.74	1.63	3.09513	0.0513		8.11	10.24	2.13	4.37717	0.0251	DE
ER membrane protein complex subunit 9	Emc9	1418474_at	8.14	8.04	8.65	8.76	9.36	9.23	9.36	9.6	9.68	9.78	9.74	10.03	8.09	8.7	0.61	1.52626	0.0147	DE	8.09	9.29	1.2	2.2974	0.0059	DE	8.09	9.48	1.39	2.62079	0.0294	DE
cytokine receptor-like factor 1	Crlf1	1418476_at	8.35	8.55	8.25	8.69	6.92	7.13	7.4	7.29	7.33	7.44	7.15	7.33	8.45	8.47	0.02	1.01396	0.9443		8.45	7.03	-1.43	0.371131	0.0103	DE	8.45	7.35	-1.11	0.463294	0.0225	DE
matrilin 1, cartilage matrix protein	Matn1	1418477_at	10.02	9.97	10.75	10.55	6.5	7.33	5.47	5.9	5.04	5.35	5.62	5.85	10	10.65	0.65	1.56917	0.0811		10	6.91	-3.08	0.118257	0.0843		10	5.68	-4.31	0.0504151	0.0296	DE
LIM domain only 1	Lmo1	1418478_at	9.02	9.11	9.6	9.7	9.81	10.04	9.57	9.86	9.45	9.73	9.46	9.38	9.07	9.65	0.59	1.50525	0.0134	DE	9.07	9.93	0.86	1.81504	0.055		9.07	9.71	0.65	1.56917	0.1152
pro-platelet basic protein	Ppbp	1418480_at	4.79	5.15	4.38	5.49	7.32	7.09	7.86	7.6	10.82	8.1	8.81	8.94	4.97	4.93	-0.04	0.972655	0.9605		4.97	7.21	2.24	4.72397	0.0153	DE	4.97	7.73	2.76	6.77396	0.009	DE
glycoprotein galactosyltransferase alpha 1, 3	Ggta1	1418483_a_at	9.63	9.42	9.02	9	8.17	8.41	8.2	8.21	8.07	7.66	7.36	7.67	9.53	9.01	-0.51	0.702222	0.1253		9.53	8.29	-1.24	0.423373	0.0171	DE	9.53	8.2	-1.32	0.400535	0.0501
tektin 2	Tekt2	1418484_at	7.42	7.55	7.38	7.35	6.23	6.37	5.9	5.68	5.78	5.87	6.05	5.92	7.49	7.37	-0.12	0.920188	0.3045		7.49	6.3	-1.19	0.438303	0.0066	DE	7.49	5.79	-1.7	0.307786	0.012	DE
solute carrier family 4 (anion exchanger), member 3	Slc4a3	1418485_at	7.23	7.33	7.38	7.58	8.1	8.06	7.94	8.07	8.07	8.33	8.5	8.82	7.28	7.48	0.2	1.1487	0.2585		7.28	8.08	0.8	1.7411	0.0202	DE	7.28	8	0.72	1.64718	0.0152	DE
nucleosome assembly protein 1-like 3	Nap1l3	1418500_at	9.91	9.81	9.96	9.82	10.39	10.06	10.63	10.45	10.83	11.05	10.85	11.04	9.86	9.89	0.03	1.02101	0.7636		9.86	10.23	0.37	1.29235	0.2494		9.86	10.54	0.68	1.60214	0.0398	DE
carbonyl reductase 2	Cbr2	1418509_at	7.09	7.02	7.49	7.41	8.32	8.44	8.75	8.97	8.54	8.41	7.86	8.47	7.06	7.45	0.39	1.31039	0.0185		7.06	8.38	1.32	2.49666	0.0069	DE	7.06	8.86	1.81	3.50642	0.0247	DE
F-box protein 8	Fbxo8	1418510_s_at	9.3	9.37	9.72	9.64	9.84	9.69	10.1	10.03	9.67	9.79	9.76	9.58	9.34	9.68	0.35	1.27456	0.0239		9.34	9.76	0.43	1.34723	0.0687		9.34	10.07	0.73	1.65864	0.0046	DE
dermatopontin	Dpt	1418511_at	6.45	6.66	5.91	6.79	7.3	7.58	7.14	7.23	7.36	7.46	7.15	7.15	6.55	6.35	-0.2	0.870551	0.7229		6.55	7.44	0.89	1.85318	0.043	DE	6.55	7.18	0.63	1.54756	0.0686
metal response element binding transcription factor 2	Mtf2	1418514_at	9.69	9.49	9.88	9.23	10.03	9.55	10.34	10.23	9.86	9.89	9.37	9.21	9.59	9.55	-0.03	0.97942	0.9326		9.59	9.79	0.2	1.1487	0.5543		9.59	10.28	0.7	1.6245	0.0456	DE
Iroquois related homeobox 3 (Drosophila)	Irx3	1418517_at	12.35	12.56	12.04	11.8	11.67	11.87	11.73	11.82	11.42	11.61	11.5	11.03	12.46	11.92	-0.54	0.687771	0.0804		12.46	11.77	-0.69	0.619854	0.0422	DE	12.46	11.77	-0.68	0.624165	0.062
trans-golgi network protein /// trans-golgi network protein 2	Tgoln1 /// Tgoln2	1418520_at	8.13	8.08	8.5	8.38	8.84	8.79	9.16	8.96	8.98	9.13	9.28	9	8.11	8.44	0.34	1.26576	0.0767		8.11	8.82	0.71	1.6358	0.0025	DE	8.11	9.06	0.95	1.93187	0.0533
pericentriolar material 1	Pcm1	1418524_at	9.28	9.24	8.61	8.34	8.7	8.92	8.43	8.54	8.55	8.54	8.69	8.57	9.26	8.47	-0.78	0.582367	0.1023		9.26	8.81	-0.45	0.732043	0.143		9.26	8.49	-0.77	0.586417	0.0263	DE
frizzled homolog 2 (Drosophila)	Fzd2	1418533_s_at	10.86	10.59	10.5	10.3	9.36	9.35	8.98	9	9.07	8.9	9.39	9.18	10.72	10.4	-0.32	0.80107	0.2034		10.72	9.36	-1.37	0.386891	0.0622		10.72	8.99	-1.74	0.29937	0.0483	DE
frizzled homolog 2 (Drosophila)	Fzd2	1418534_at	11.61	11.45	11.27	11.17	9.92	10.3	9.59	9.72	9.68	9.66	10.27	10.04	11.53	11.22	-0.31	0.806642	0.1025		11.53	10.11	-1.42	0.373712	0.052		11.53	9.66	-1.87	0.273573	0.0036	DE
serpine1 mRNA binding protein 1	Serbp1	1418564_s_at	12.68	12.64	12.38	12.59	12.04	12.29	11.98	11.89	11.9	11.81	11.66	11.72	12.66	12.49	-0.18	0.882703	0.3366		12.66	12.16	-0.5	0.707107	0.1499		12.66	11.93	-0.73	0.602904	0.0174	DE
serpine1 mRNA binding protein 1	Serbp1	1418565_at	8.71	8.63	8.78	8.82	8.06	8.5	8.09	8	8.25	8.21	8.6	8.37	8.67	8.8	0.13	1.09429	0.1423		8.67	8.28	-0.39	0.76313	0.3197		8.67	8.05	-0.63	0.646176	0.0096	DE
tumor necrosis factor receptor superfamily, member 12a	Tnfrsf12a	1418571_at	8.57	8.88	9.47	9.44	9.7	9.59	9.66	9.93	9.55	9.77	9.71	9.7	8.72	9.45	0.73	1.65864	0.1304		8.72	9.64	0.92	1.89212	0.0781		8.72	9.8	1.07	2.09943	0.0364	DE
tumor necrosis factor receptor superfamily, member 12a	Tnfrsf12a	1418572_x_at	8.32	8.55	9.22	9.14	9.48	9.35	9.41	9.77	9.24	9.59	9.5	9.43	8.43	9.18	0.75	1.68179	0.071		8.43	9.41	0.98	1.97247	0.0325	DE	8.43	9.59	1.16	2.23457	0.0457	DE
receptor transporter protein 4	Rtp4	1418580_at	9.07	9.05	8.44	9.02	8.7	8.74	8.27	8.29	8.39	8.64	9.22	9.56	9.06	8.73	-0.33	0.795536	0.4588		9.06	8.72	-0.34	0.790041	0.0136		9.06	8.28	-0.78	0.582367	0.0003	DE
histidine triad nucleotide binding protein 3	Hint3	1418583_at	9.05	9.17	9.92	9.8	9.23	9.23	9.41	9.55	9.2	9.36	9.79	9.12	9.11	9.86	0.75	1.68179	0.0126	DE	9.11	9.23	0.12	1.08673	0.2952		9.11	9.48	0.37	1.29235	0.0591
cyclin H	Ccnh	1418585_at	9.25	9.26	9.8	9.6	9.95	9.75	9.99	10.08	10.08	10.41	10.65	10.54	9.26	9.7	0.45	1.36604	0.14		9.26	9.85	0.59	1.50525	0.1053		9.26	10.03	0.78	1.71713	0.0346	DE
myeloid leukemia factor 1	Mlf1	1418589_a_at	8.67	8.76	9.01	9.15	8.01	7.82	7.81	8.18	7.31	7.86	7.05	7.04	8.72	9.08	0.36	1.28343	0.0638		8.72	7.92	-0.8	0.574349	0.0398	DE	8.72	8	-0.72	0.607097	0.1437
DnaJ (Hsp40) homolog, subfamily A, member 4	Dnaja4	1418591_at	7.35	7.31	7.99	7.91	8.38	8.41	8.88	8.84	9.13	9.04	8.97	9.13	7.33	7.95	0.62	1.53688	0.0155	DE	7.33	8.39	1.07	2.09943	0.0009	DE	7.33	8.86	1.53	2.88786	0.0003	DE
fibroblast growth factor receptor 4	Fgfr4	1418596_at	9.54	9.78	9.26	9.03	8.47	8.66	8.14	8.4	7.69	8.02	8.17	7.53	9.66	9.14	-0.51	0.702222	0.0905		9.66	8.57	-1.09	0.469761	0.0218	DE	9.66	8.27	-1.39	0.381565	0.0161	DE
collagen, type XI, alpha 1	Col11a1	1418599_at	12.35	12.4	11.3	11.44	12.42	12.36	12.47	12.38	12.66	12.11	10.75	10.58	12.38	11.37	-1.01	0.496546	0.0261	DE	12.38	12.39	0.01	1.00696	0.7389		12.38	12.43	0.05	1.03526	0.4573
Kruppel-like factor 1 (erythroid)	Klf1	1418600_at	6.06	6.57	6.63	6.72	7.66	6.91	8.54	8.11	10.1	8.17	8.06	8.22	6.32	6.67	0.36	1.28343	0.387		6.32	7.28	0.97	1.95884	0.1828		6.32	8.32	2.01	4.02782	0.0283	DE
aldehyde dehydrogenase family 1, subfamily A7	Aldh1a7	1418601_at	9.61	9.95	10.64	10.89	8.47	9.69	8	8.36	8.05	7.8	7.37	7.64	9.78	10.77	0.99	1.98618	0.0504		9.78	9.08	-0.7	0.615572	0.4482		9.78	8.18	-1.6	0.329877	0.0233	DE
G protein-coupled receptor 162	Gpr162	1418611_at	8.12	8.16	8.02	8.25	7.7	7.74	7.49	7.55	7.71	7.94	8.21	8.87	8.14	8.14	0	1	0.9724		8.14	7.72	-0.42	0.747425	0.0045		8.14	7.52	-0.62	0.650671	0.006	DE
astrotactin 1	Astn1	1418615_at	9.81	9.69	8.82	8.97	8.78	8.64	8.35	8.17	8.77	8.61	8.57	8.95	9.75	8.89	-0.86	0.550953	0.0143	DE	9.75	8.71	-1.04	0.486327	0.0084	DE	9.75	8.26	-1.49	0.356013	0.0088	DE
glutamate-cysteine ligase, modifier subunit	Gclm	1418627_at	9.34	9.28	9.66	9.23	10.05	9.83	10.31	10.41	10.7	10.27	9.51	10.21	9.31	9.44	0.13	1.09429	0.6426		9.31	9.94	0.63	1.54756	0.0914		9.31	10.36	1.05	2.07053	0.0071	DE
KH domain containing, RNA binding, signal transduction associated 1	Khdrbs1	1418629_a_at	11.48	11.62	11.12	11.22	10.7	10.78	10.33	10.43	10.5	10.41	10.33	10.38	11.55	11.17	-0.38	0.768438	0.0569		11.55	10.74	-0.81	0.570382	0.0199	DE	11.55	10.38	-1.17	0.444421	0.0078	DE
KH domain containing, RNA binding, signal transduction associated 1	Khdrbs1	1418630_at	5.55	5.56	5.38	5.21	4.95	5.2	4.87	4.92	4.92	4.97	4.94	4.89	5.56	5.3	-0.26	0.835088	0.2001		5.56	5.07	-0.48	0.716978	0.1617		5.56	4.89	-0.66	0.632878	0.0193	DE
notch 1	Notch1	1418634_at	11.91	11.88	11.04	11.09	10.63	10.9	10.29	10.34	10.41	10.28	10.43	10.36	11.89	11.07	-0.83	0.562529	0.0034	DE	11.89	10.76	-1.13	0.456916	0.0726		11.89	10.32	-1.58	0.334482	0.0012	DE
spermatogenesis associated 6	Spata6	1418650_at	8.31	8.46	8.04	7.97	7.71	7.8	7.56	7.78	7.47	7.12	7.18	6.93	8.39	8	-0.38	0.768438	0.0812		8.39	7.76	-0.63	0.646176	0.0313	DE	8.39	7.67	-0.72	0.607097	0.0429	DE
spermatogenesis associated 6	Spata6	1418651_at	9.58	9.66	8.96	9.14	8.74	8.82	8.51	8.76	8.43	8.66	8.77	8.42	9.62	9.05	-0.57	0.673617	0.0622		9.62	8.78	-0.84	0.558644	0.0045	DE	9.62	8.64	-0.98	0.50698	0.0589
beta-1,4-N-acetyl-galactosaminyl transferase 1	B4galnt1	1418655_at	5.27	5.41	5	5.41	6.11	6.05	6.11	5.95	6.62	6.49	6.59	7.12	5.34	5.2	-0.13	0.913831	0.6286		5.34	6.08	0.74	1.67018	0.0323	DE	5.34	6.03	0.69	1.61328	0.0239	DE
circadian locomotor output cycles kaput	Clock	1418659_at	8.48	8.34	9.02	8.49	9.4	9.35	9.75	9.54	9.54	9.57	9.35	9.31	8.41	8.76	0.35	1.27456	0.4075		8.41	9.38	0.97	1.95884	0.0275	DE	8.41	9.64	1.24	2.36199	0.0159	DE
perlecan (heparan sulfate proteoglycan 2)	Hspg2	1418670_s_at	9.48	9.27	7.95	8.31	9.36	9.51	8.86	8.78	9.15	8.67	8.31	8.98	9.38	8.13	-1.24	0.423373	0.0436	DE	9.38	9.43	0.06	1.04247	0.6918		9.38	8.82	-0.56	0.678302	0.0866
calpain 5	Capn5	1418671_at	9.18	8.99	8.68	9.09	8.49	8.74	8.07	8.25	8.26	8.28	8.61	8.48	9.09	8.89	-0.2	0.870551	0.501		9.09	8.61	-0.47	0.721965	0.1041		9.09	8.16	-0.93	0.524858	0.0196	DE
aldo-keto reductase family 1, member C13	Akr1c13	1418672_at	5.06	5.13	5.67	5.64	5.64	5.73	5.47	5.68	5.47	5.51	5.58	5.76	5.1	5.65	0.56	1.47427	0.0185		5.1	5.68	0.59	1.50525	0.0112	DE	5.1	5.57	0.48	1.39474	0.1097
lin-7 homolog B (C. elegans)	Lin7b	1418683_at	6.16	6.21	6.61	7.14	8.08	7.76	7.96	8.17	8.12	8.34	7.67	8.03	6.18	6.88	0.69	1.61328	0.2309		6.18	7.92	1.74	3.34035	0.0533		6.18	8.07	1.88	3.68075	0.0271	DE
indolethylamine N-methyltransferase	Inmt	1418697_at	6.59	6.7	6.58	6.96	8.4	7.98	9.9	9.43	10.57	10.96	12.38	11.66	6.64	6.77	0.13	1.09429	0.6286		6.64	8.19	1.54	2.90795	0.0701		6.64	9.66	3.02	8.11168	0.0395	DE
S100 calcium binding protein A13	S100a13	1418704_at	10.04	10.26	10.81	10.96	10.6	10.72	11.52	11.43	11.63	11.99	12.7	12.06	10.15	10.89	0.74	1.67018	0.0409	DE	10.15	10.66	0.51	1.42405	0.0837		10.15	11.48	1.33	2.51403	0.0285	DE
cytochrome c oxidase subunit VIIa 1	Cox7a1	1418709_at	7.96	8.14	8.6	8.27	8.28	8.56	9.16	9.12	9.15	9.44	10.52	9.48	8.05	8.44	0.39	1.31039	0.2131		8.05	8.42	0.37	1.29235	0.1777		8.05	9.14	1.09	2.12874	0.043	DE
CD59a antigen	Cd59a	1418710_at	10.4	10.48	10.51	10.59	11.36	11.07	11.58	11.61	11.78	11.98	12.24	12.04	10.44	10.55	0.11	1.07923	0.1913		10.44	11.21	0.78	1.71713	0.0983		10.44	11.59	1.16	2.23457	0.0102	DE
CDC42 effector protein (Rho GTPase binding) 5	Cdc42ep5	1418712_at	8.87	9.05	9.06	8.87	8.02	8.1	7.9	7.88	7.79	7.79	8.3	7.67	8.96	8.97	0.01	1.00696	0.973		8.96	8.06	-0.9	0.535887	0.0335	DE	8.96	7.89	-1.07	0.476319	0.0508
pterin 4 alpha carbinolamine dehydratase/dimerization cofactor of hepatocyte nuclear factor 1 alpha (TCF1) 1	Pcbd1	1418713_at	9.73	9.83	9.84	10.02	8.89	9.08	8.42	8.78	8.53	8.71	8.69	8.55	9.78	9.93	0.15	1.10957	0.3138		9.78	8.99	-0.79	0.578344	0.0361	DE	9.78	8.6	-1.18	0.441351	0.078
chemokine (C-X-C motif) ligand 16	Cxcl16	1418718_at	7.63	7.62	8.11	8.11	8.43	8.33	8.41	8.49	8.23	8.28	8.29	8.15	7.63	8.11	0.48	1.39474	0.0066		7.63	8.38	0.76	1.69349	0.0402	DE	7.63	8.45	0.82	1.76541	0.0285	DE
neutrophilic granule protein	Ngp	1418722_at	7.37	6.96	7.83	7.53	8.67	8.3	11.42	9.92	13.17	10.36	10.16	10.73	7.16	7.68	0.52	1.43396	0.1914		7.16	8.49	1.32	2.49666	0.0419	DE	7.16	10.67	3.51	11.3924	0.1145
sodium channel, voltage-gated, type I, beta	Scn1b	1418738_at	7.22	7.23	7.54	7.61	8.67	8.34	9.1	8.95	9.54	9.36	9.48	9.96	7.22	7.58	0.35	1.27456	0.0588		7.22	8.51	1.28	2.42839	0.0814		7.22	9.03	1.8	3.4822	0.0259	DE
serum/glucocorticoid regulated kinase 2	Sgk2	1418739_at	5.59	5.77	5.72	5.96	6.59	6.51	6.38	6.58	6.26	6.5	6.93	6.61	5.68	5.84	0.16	1.11729	0.4052		5.68	6.55	0.87	1.82766	0.0351	DE	5.68	6.48	0.8	1.7411	0.0278	DE
tescalcin	Tesc	1418743_a_at	7.17	7.25	8.06	7.81	8.55	8.32	9.01	9.22	9.41	9.58	9.61	9.58	7.21	7.94	0.73	1.65864	0.0845		7.21	8.43	1.22	2.32947	0.0387	DE	7.21	9.12	1.91	3.75809	0.0182	DE
tescalcin	Tesc	1418744_s_at	9.01	9.26	9.71	9.63	10.49	10.18	11.07	11.17	11.5	11.64	11.68	11.66	9.14	9.67	0.53	1.44393	0.1202		9.14	10.34	1.2	2.2974	0.0293	DE	9.14	11.12	1.98	3.94493	0.0204	DE
osteomodulin	Omd	1418745_at	8.2	8.12	11.16	10.4	11.69	11.25	12.19	11.94	11.98	11.71	11.8	11.34	8.16	10.78	2.62	6.1475	0.0887		8.16	11.47	3.31	9.91766	0.0364	DE	8.16	12.06	3.9	14.9285	0.0113	DE
insulin-like growth factor 2 mRNA binding protein 1	Igf2bp1	1418761_at	7.3	7.13	7.12	6.62	5.58	5.85	5.75	5.52	5.51	5.34	5.73	5.59	7.22	6.87	-0.35	0.784584	0.3842		7.22	5.71	-1.5	0.353553	0.0187	DE	7.22	5.63	-1.58	0.334482	0.0107	DE
CD55 antigen	Cd55	1418762_at	6.86	6.73	7.08	6.64	7.55	7.47	8.09	7.74	8.17	8.11	8.09	8.19	6.8	6.86	0.06	1.04247	0.8187		6.8	7.51	0.71	1.6358	0.0196	DE	6.8	7.91	1.12	2.17347	0.0693
nitrilase family, member 2	Nit2	1418763_at	10.01	9.96	10.32	10.17	9.4	9.63	9.31	9.45	8.94	9.03	8.55	8.45	9.99	10.24	0.26	1.19748	0.1509		9.99	9.51	-0.47	0.721965	0.1394		9.99	9.38	-0.61	0.655197	0.0491	DE
bisphosphate 3'-nucleotidase 1	Bpnt1	1418764_a_at	7.51	7.34	7.94	7.43	8.25	8.01	8.44	8.21	8.3	7.98	7	7.54	7.43	7.68	0.26	1.19748	0.4861		7.43	8.13	0.7	1.6245	0.0499	DE	7.43	8.32	0.9	1.86607	0.0297	DE
coiled-coil domain containing 109B	Ccdc109b	1418778_at	5.56	5.82	6.53	6.42	7.37	7.15	7.91	7.73	8.01	8.17	8.02	8.06	5.69	6.48	0.79	1.72907	0.0686		5.69	7.26	1.57	2.96905	0.0126	DE	5.69	7.82	2.13	4.37717	0.0085	DE
retinoid X receptor gamma	Rxrg	1418782_at	7.84	7.69	7.54	7.59	6.99	7.05	6.89	6.64	6.55	6.87	7.11	7.34	7.77	7.57	-0.2	0.870551	0.2019		7.77	7.02	-0.75	0.594604	0.0375	DE	7.77	6.76	-1	0.5	0.0338	DE
transient receptor potential cation channel, subfamily M, member 5	Trpm5	1418783_at	6.3	6.62	6.64	6.73	4.95	5.46	4.7	5.05	4.72	5	5.14	5.11	6.46	6.68	0.22	1.16473	0.3817		6.46	5.2	-1.26	0.417544	0.0708		6.46	4.88	-1.59	0.332171	0.0221	DE
glutamate receptor, ionotropic, kainate 5 (gamma 2)	Grik5	1418784_at	7.69	7.76	7.15	7.32	7.32	7.32	7.15	7.1	7.22	7.19	7.39	7.43	7.73	7.24	-0.49	0.712025	0.0742		7.73	7.32	-0.4	0.757858	0.0549		7.73	7.13	-0.6	0.659754	0.0075	DE
mitogen-activated protein kinase 8 interacting protein 2	Mapk8ip2	1418785_at	7.69	7.56	7.27	7.8	8.5	8.1	8.65	8.51	9.2	9.18	9.16	9.8	7.63	7.54	-0.09	0.939523	0.7925		7.63	8.3	0.68	1.60214	0.1567		7.63	8.58	0.95	1.93187	0.01	DE
syntrophin, gamma 2	Sntg2	1418789_at	5.8	5.88	6.01	5.88	6.4	6.28	6.98	7	7.21	7.32	6.73	7.44	5.84	5.95	0.11	1.07923	0.3251		5.84	6.34	0.5	1.41421	0.0286		5.84	6.99	1.15	2.21914	0.0155	DE
SH3-domain GRB2-like 2	Sh3gl2	1418791_at	9.43	9.29	9.37	9.59	10.9	10.53	11.64	11.35	11.88	11.87	11.91	12.23	9.36	9.48	0.12	1.08673	0.4691		9.36	10.71	1.35	2.54912	0.0579		9.36	11.5	2.14	4.40762	0.0176	DE
SH3-domain GRB2-like 2	Sh3gl2	1418792_at	7.76	7.64	7.63	7.48	9.23	8.92	9.53	9.7	10.06	9.84	9.26	9.92	7.7	7.56	-0.14	0.907519	0.2759		7.7	9.07	1.37	2.58471	0.0446	DE	7.7	9.61	1.91	3.75809	0.0047	DE
C-type lectin domain family 11, member a	Clec11a	1418796_at	8.62	8.72	10.35	10.03	10.36	10.6	9.72	9.93	9.46	9	9	8.58	8.67	10.19	1.52	2.86791	0.0479	DE	8.67	10.48	1.81	3.50642	0.0207	DE	8.67	9.83	1.16	2.23457	0.0272	DE
serine/arginine-rich protein specific kinase 3	Srpk3	1418798_s_at	5.55	5.4	5.37	5.62	6.16	5.84	6.43	6.23	5.9	6	6.02	6	5.48	5.49	0.02	1.01396	0.9058		5.48	6	0.52	1.43396	0.1438		5.48	6.33	0.85	1.8025	0.0251	DE
zinc finger with KRAB and SCAN domains 1	Zkscan1	1418801_at	11.03	11.11	10.67	10.8	10.48	10.57	10.42	10.38	10.37	10.27	10.32	10.29	11.07	10.74	-0.33	0.795536	0.0665		11.07	10.52	-0.55	0.68302	0.0125		11.07	10.4	-0.67	0.628507	0.0138	DE
succinate receptor 1	Sucnr1	1418804_at	4.84	4.74	5.49	5.53	6.39	6.2	6.65	6.57	6.04	6.6	6.15	5.75	4.79	5.51	0.72	1.64718	0.0231	DE	4.79	6.29	1.5	2.82843	0.0139	DE	4.79	6.61	1.82	3.53081	0.0016	DE
retinol dehydrogenase 5	Rdh5	1418808_at	6.29	6.08	7.1	6.81	7.52	7.29	8.13	7.96	8.25	8.67	8.95	8.98	6.18	6.95	0.77	1.70527	0.0588		6.18	7.4	1.22	2.32947	0.0163	DE	6.18	8.05	1.86	3.63008	0.0062	DE
BarH-like 1 (Drosophila)	Barhl1	1418811_at	5.69	5.62	5.79	5.89	4.84	5.17	5.08	5.05	5.21	5.15	5.21	5.33	5.65	5.84	0.18	1.13288	0.1072		5.65	5.01	-0.65	0.63728	0.1454		5.65	5.07	-0.59	0.664343	0.0172	DE
aquaporin 5	Aqp5	1418818_at	7.9	7.76	8.74	7.13	6.36	7.12	6.23	6.22	6.44	6.7	7.96	7.42	7.83	7.93	0.1	1.07177	0.9175		7.83	6.74	-1.09	0.469761	0.2039		7.83	6.22	-1.61	0.327598	0.027	DE
immunity-related GTPase family M member 1	Irgm1	1418825_at	8.15	8.34	8.52	8.6	9.34	9.2	9.3	9.41	9.07	9.03	9.03	8.89	8.24	8.56	0.32	1.24833	0.1475		8.24	9.27	1.03	2.04202	0.0167	DE	8.24	9.36	1.11	2.15846	0.0193	DE
exoribonuclease 1	Eri1	1418828_at	9.92	10.07	9.72	10.01	9.04	9.3	8.86	8.89	8.97	8.7	8.6	8.64	9.99	9.87	-0.13	0.913831	0.5323		9.99	9.17	-0.82	0.566442	0.0503		9.99	8.88	-1.12	0.460094	0.0356	DE
enolase 2, gamma neuronal	Eno2	1418829_a_at	9.22	8.94	9.4	9.78	11.21	10.52	11.57	11.2	11.86	12.04	11.57	12.25	9.08	9.59	0.51	1.42405	0.1743		9.08	10.87	1.79	3.45815	0.0859		9.08	11.38	2.3	4.92458	0.0126	DE
cytochrome P450, family 24, subfamily a, polypeptide 1	Cyp24a1	1418866_at	4.06	4.14	4.19	4.09	5.07	4.36	6.6	6.82	6.37	6.5	5.39	5.23	4.1	4.14	0.04	1.02811	0.5986		4.1	4.72	0.62	1.53688	0.3304		4.1	6.71	2.61	6.10504	0.0137	DE
family with sequence similarity 110, member C	Fam110c	1418879_at	8.22	8.35	8.64	8.59	7.08	7.45	7.39	7.4	7.2	7.53	8.31	7.7	8.29	8.62	0.33	1.25701	0.0906		8.29	7.26	-1.02	0.493116	0.0858		8.29	7.39	-0.89	0.539614	0.0452	DE
N-terminal EF-hand calcium binding protein 2	Necab2	1418881_at	8.4	8.49	8.03	8.36	8.28	8.22	7.39	7.62	7.61	7.41	7.84	7.98	8.44	8.19	-0.25	0.840896	0.3589		8.44	8.25	-0.19	0.876606	0.0844		8.44	7.5	-0.94	0.521233	0.0491	DE
RAB3D, member RAS oncogene family	Rab3d	1418890_a_at	7.82	7.89	7.92	8	6.98	7.15	6.53	6.89	6.75	6.55	6.59	6.58	7.86	7.96	0.11	1.07923	0.1891		7.86	7.07	-0.79	0.578344	0.0398	DE	7.86	6.71	-1.14	0.45376	0.0894
RAB3D, member RAS oncogene family	Rab3d	1418891_a_at	9.01	8.88	9.11	8.95	8.48	8.44	8.25	8.41	8.27	8.37	8.21	8.17	8.95	9.03	0.08	1.05702	0.4994		8.95	8.46	-0.49	0.712025	0.0641		8.95	8.33	-0.62	0.650671	0.0297	DE
pre B cell leukemia homeobox 2	Pbx2	1418893_at	9.88	9.86	9.94	9.71	9.41	9.48	9.17	9.24	9.19	9.16	9.18	9.21	9.87	9.82	-0.05	0.965936	0.7626		9.87	9.44	-0.43	0.742262	0.038		9.87	9.2	-0.66	0.632878	0.0226	DE
src family associated phosphoprotein 2	Skap2	1418895_at	7.72	7.89	8.25	8.23	8.51	8.75	8.58	8.76	8.98	8.25	8.47	8.09	7.8	8.24	0.43	1.34723	0.1188		7.8	8.63	0.83	1.77769	0.0381	DE	7.8	8.67	0.87	1.82766	0.02	DE
ribophorin II	Rpn2	1418896_a_at	11.11	11.18	10.92	11.04	10.47	10.72	10.18	10.26	10.29	10.04	9.88	10.4	11.14	10.98	-0.16	0.895025	0.1705		11.14	10.6	-0.55	0.68302	0.1216		11.14	10.22	-0.92	0.528509	0.0035	DE
bone morphogenetic protein 7	Bmp7	1418910_at	9.15	9.1	8.8	9.11	8.37	8.33	8.17	8.23	8.07	8.05	8.91	8.78	9.13	8.95	-0.17	0.888843	0.4676		9.13	8.35	-0.78	0.582367	0.0022	DE	9.13	8.2	-0.93	0.524858	0.0021	DE
betaine-homocysteine methyltransferase 2	Bhmt2	1418914_s_at	3.51	3.63	3.99	3.92	3.7	4.32	5.14	5.15	5.46	6.05	6.85	5.75	3.57	3.96	0.38	1.30134	0.049		3.57	4.01	0.44	1.3566	0.3844		3.57	5.14	1.57	2.96905	0.0233	DE
shugoshin-like 1 (S. pombe)	Sgol1	1418919_at	8.36	8.11	7.35	8.08	7.15	7.35	7.06	7.27	8.13	6.77	6.85	6.75	8.23	7.71	-0.52	0.697372	0.3737		8.23	7.25	-0.98	0.50698	0.0284	DE	8.23	7.16	-1.07	0.476319	0.0242	DE
cell adhesion molecule 3	Cadm3	1418922_at	7.7	7.92	7.24	7.35	8.62	8.49	8.61	8.65	9.27	9.4	8.95	9.64	7.81	7.29	-0.52	0.697372	0.0868		7.81	8.55	0.74	1.67018	0.0446	DE	7.81	8.63	0.82	1.76541	0.0766
Ras association (RalGDS/AF-6) domain family (N-terminal) member 7	Rassf7	1418924_at	9.39	9.29	9.39	9.39	8.7	8.68	8.62	8.7	8.65	8.88	9.07	8.85	9.34	9.39	0.05	1.03526	0.5		9.34	8.69	-0.65	0.63728	0.0414	DE	9.34	8.66	-0.68	0.624165	0.0103	DE
cadherin, EGF LAG seven-pass G-type receptor 1 (flamingo homolog, Drosophila)	Celsr1	1418925_at	10.25	10.5	9.57	9.83	8.01	8.93	7.13	7.64	7.21	7.38	7.56	7.33	10.38	9.7	-0.68	0.624165	0.0647		10.38	8.47	-1.9	0.267943	0.131		10.38	7.38	-2.99	0.125869	0.0239	DE
hyaluronic acid binding protein 4	Habp4	1418927_a_at	7.81	7.85	7.84	7.81	8.82	8.67	8.81	9.06	9.22	9.26	8.97	9.58	7.83	7.83	0	1	0.8612		7.83	8.74	0.91	1.87905	0.0393	DE	7.83	8.94	1.11	2.15846	0.0657
deiodinase, iodothyronine, type II	Dio2	1418937_at	7.45	7.23	10.34	10.1	12.84	12.84	12.43	12.63	11.86	11.92	10.48	10.77	7.34	10.22	2.88	7.3615	0.0033	DE	7.34	12.84	5.5	45.2548	0.0127	DE	7.34	12.53	5.19	36.5044	0.0009	DE
deiodinase, iodothyronine, type II	Dio2	1418938_at	5.69	6.01	6.25	6.31	7.91	7.43	7.25	7.48	6.7	6.79	6.45	6.42	5.85	6.28	0.43	1.34723	0.217		5.85	7.67	1.82	3.53081	0.0336	DE	5.85	7.37	1.51	2.8481	0.0215	DE
F-box protein 16	Fbxo16	1418953_at	7.48	7.52	7.33	7.46	6.23	6.72	6.45	6.32	6.15	6.35	6.46	6.29	7.5	7.39	-0.11	0.926588	0.3366		7.5	6.47	-1.03	0.48971	0.1473		7.5	6.38	-1.12	0.460094	0.024	DE
S-phase kinase-associated protein 2 (p45)	Skp2	1418969_at	10.08	9.83	9.12	9.18	8.4	8.74	8.02	8.06	8.24	7.69	7.21	7.08	9.95	9.15	-0.8	0.574349	0.0837		9.95	8.57	-1.39	0.381565	0.0277	DE	9.95	8.04	-1.91	0.266093	0.037	DE
2',3'-cyclic nucleotide 3' phosphodiesterase	Cnp	1418980_a_at	9.45	9.12	9.95	10.19	11.58	11.45	11.59	11.32	11.54	11.69	11.41	11.91	9.28	10.07	0.78	1.71713	0.0708		9.28	11.51	2.23	4.69134	0.0255	DE	9.28	11.45	2.17	4.50023	0.0108	DE
caspase 12	Casp12	1418981_at	6.97	7.12	8.29	7.91	8.51	8.31	8.54	8.27	8	7.98	7.98	7.68	7.04	8.1	1.06	2.08493	0.0799		7.04	8.41	1.37	2.58471	0.0107	DE	7.04	8.41	1.36	2.56685	0.0256	DE
CCAAT/enhancer binding protein (C/EBP), alpha	Cebpa	1418982_at	6.62	6.85	7.26	6.86	7.86	7.83	7.83	7.9	7.89	7.77	7.73	7.46	6.73	7.06	0.33	1.25701	0.3223		6.73	7.85	1.11	2.15846	0.0618		6.73	7.87	1.13	2.18859	0.0467	DE
InaD-like (Drosophila)	Inadl	1418983_at	9.34	9.56	8.94	9.07	8.51	8.78	8.3	8.34	8.21	8.44	9.02	9.05	9.45	9	-0.45	0.732043	0.0982		9.45	8.64	-0.81	0.570382	0.0472	DE	9.45	8.32	-1.13	0.456916	0.0546
peroxisomal biogenesis factor 7	Pex7	1418988_at	9.58	9.42	10.16	9.94	10.32	10.11	10.48	10.47	10.41	10.53	10.72	10.57	9.5	10.05	0.55	1.46409	0.0651		9.5	10.21	0.71	1.6358	0.0375	DE	9.5	10.47	0.97	1.95884	0.0513
cathepsin E	Ctse	1418989_at	5.68	5.96	6	6.69	8.23	6.96	9.38	8.99	11.04	9.05	8.85	8.97	5.82	6.35	0.53	1.44393	0.3486		5.82	7.59	1.77	3.41054	0.2054		5.82	9.18	3.37	10.3388	0.0074	DE
membrane-spanning 4-domains, subfamily A, member 4D	Ms4a4d	1418990_at	4.2	3.91	5.25	4.26	5.83	5.62	7	6.07	6.01	7.05	7.01	7.3	4.05	4.76	0.7	1.6245	0.3792		4.05	5.72	1.67	3.18215	0.0151	DE	4.05	6.54	2.48	5.57897	0.0942
B cell leukemia/lymphoma 2 related protein A1a /// B cell leukemia/lymphoma 2 related protein A1b /// B cell leukemia/lymphoma 2 related protein A1d	Bcl2a1a /// Bcl2a1b /// Bcl2a1d	1419004_s_at	4.47	4.16	4.63	5.22	6.64	6.53	6.41	6.18	6.03	6.11	6.46	5.91	4.31	4.92	0.61	1.52626	0.2475		4.31	6.59	2.27	4.82323	0.0257	DE	4.31	6.29	1.98	3.94493	0.0122	DE
mcf.2 transforming sequence	Mcf2	1419021_at	4.11	4.06	4.6	4.77	5.06	4.88	5.6	5.14	6.26	6.51	6.86	6.92	4.09	4.68	0.6	1.51572	0.0699		4.09	4.97	0.88	1.84038	0.0491	DE	4.09	5.37	1.28	2.42839	0.1094
glycolipid transfer protein	Gltp	1419027_s_at	10.01	9.87	10.05	9.99	10.64	10.55	10.98	10.87	10.83	10.97	11.1	10.85	9.94	10.02	0.08	1.05702	0.4452		9.94	10.6	0.66	1.58008	0.0244	DE	9.94	10.92	0.98	1.97247	0.0097	DE
RIKEN cDNA 2610018G03 gene	2610018G03Rik	1419033_at	9.95	9.75	10.51	10.38	8.71	9.24	8.58	8.57	9.39	8.4	8.46	7.93	9.85	10.45	0.6	1.51572	0.0512		9.85	8.97	-0.88	0.543367	0.1537		9.85	8.57	-1.28	0.411796	0.0493	DE
interferon inducible GTPase 1	Iigp1	1419042_at	8.87	9.13	9.43	9.33	8.18	8.56	7.39	7.3	6.81	7.19	7.26	7.69	9	9.38	0.38	1.30134	0.1762		9	8.37	-0.63	0.646176	0.1273		9	7.35	-1.65	0.31864	0.0312	DE
interferon inducible GTPase 1	Iigp1	1419043_a_at	9.59	9.85	10.23	9.88	9.12	9.27	8.25	8.4	7.83	7.84	7.71	8.16	9.72	10.05	0.33	1.25701	0.2741		9.72	9.2	-0.53	0.692555	0.0995		9.72	8.32	-1.4	0.378929	0.0221	DE
contactin associated protein-like 4	Cntnap4	1419044_at	7.37	7.4	7.45	7.75	8.36	8.5	8.73	8.21	8.83	8.7	8.75	8.88	7.38	7.6	0.21	1.15669	0.386		7.38	8.43	1.04	2.05623	0.0348	DE	7.38	8.47	1.08	2.11404	0.1487
reticulon 2 (Z-band associated protein)	Rtn2	1419056_at	7.8	7.67	7.79	7.86	8.31	7.94	8.37	8.51	8.56	8.68	8.32	9.01	7.74	7.83	0.09	1.06437	0.3775		7.74	8.13	0.39	1.31039	0.2566		7.74	8.44	0.7	1.6245	0.0181	DE
UDP galactosyltransferase 8A	Ugt8a	1419063_at	10.8	10.76	11.76	11.59	13.2	12.89	13.37	13.17	13.27	13.44	13.37	13.26	10.78	11.68	0.89	1.85318	0.0491	DE	10.78	13.05	2.26	4.78991	0.0404	DE	10.78	13.27	2.49	5.61778	0.0205	DE
UDP galactosyltransferase 8A	Ugt8a	1419064_a_at	5.94	6.26	7.09	6.89	9.48	8.31	9.34	8.68	8.93	8.47	7.5	7.43	6.1	6.99	0.89	1.85318	0.0584		6.1	8.89	2.79	6.9163	0.1117		6.1	9.01	2.91	7.51618	0.0364	DE
RAB guanine nucleotide exchange factor (GEF) 1	Rabgef1	1419067_a_at	9.66	9.51	9.87	9.75	10.09	10.08	10.25	10.31	10.46	10.54	10.77	10.7	9.59	9.81	0.22	1.16473	0.1499		9.59	10.09	0.5	1.41421	0.0936		9.59	10.28	0.7	1.6245	0.041	DE
RAB guanine nucleotide exchange factor (GEF) 1	Rabgef1	1419068_at	8.82	8.75	9.01	8.88	9.35	9.31	9.51	9.51	9.7	9.84	9.89	9.99	8.78	8.95	0.16	1.11729	0.1997		8.78	9.33	0.55	1.46409	0.0125		8.78	9.51	0.73	1.65864	0.0307	DE
glutathione S-transferase, mu 7	Gstm7	1419072_at	7.44	7.57	7.77	7.72	6.98	7.05	6.94	6.87	7.19	7.12	7.44	7.62	7.51	7.74	0.24	1.18099	0.1338		7.51	7.02	-0.49	0.712025	0.0412		7.51	6.9	-0.6	0.659754	0.0304	DE
breast cancer 2	Brca2	1419076_a_at	8.81	8.94	7.93	8.08	7.8	8.23	7.67	7.55	8.18	7.55	7.6	7.57	8.88	8	-0.87	0.547147	0.0136	DE	8.88	8.01	-0.86	0.550953	0.1322		8.88	7.61	-1.26	0.417544	0.005	DE
ninein	Nin	1419078_at	8.12	7.85	6.96	7.15	8.84	8.99	8.52	8.41	8.72	8.64	8.8	9.08	7.98	7.06	-0.93	0.524858	0.0381	DE	7.98	8.91	0.93	1.90528	0.0458	DE	7.98	8.47	0.48	1.39474	0.137
tumor necrosis factor (ligand) superfamily, member 11	Tnfsf11	1419083_at	4.97	5.03	6.94	6.9	6.97	7.68	6.23	6.51	6.7	5.11	5.33	4.98	5	6.92	1.92	3.78423	0.0008	DE	5	7.32	2.32	4.99332	0.0945		5	6.37	1.37	2.58471	0.055
fibroblast growth factor binding protein 1	Fgfbp1	1419086_at	7.54	7.46	8.42	7.72	8.59	8.29	8.81	8.78	8.83	8.75	9.56	9.96	7.5	8.07	0.57	1.48452	0.3478		7.5	8.44	0.94	1.91853	0.0833		7.5	8.8	1.3	2.46229	0.0088	DE
transcriptional regulator, SIN3A (yeast)	Sin3a	1419101_at	7.53	7.52	7.25	7.14	7.08	7.22	6.96	6.91	7.07	6.86	6.74	6.63	7.53	7.19	-0.33	0.795536	0.1028		7.53	7.15	-0.38	0.768438	0.116		7.53	6.93	-0.59	0.664343	0.0218	DE
abhydrolase domain containing 6	Abhd6	1419103_a_at	8.42	8.04	8.44	7.91	8.95	8.7	9.56	9.29	9.4	9.58	9.67	9.9	8.23	8.17	-0.06	0.959264	0.883		8.23	8.82	0.59	1.50525	0.1393		8.23	9.43	1.2	2.2974	0.0444	DE
solute carrier family 22 (organic cation transporter), member 2	Slc22a2	1419117_at	5.85	5.51	6.71	6.58	8.44	8.07	9.3	9.05	9.81	9.52	9.75	10.35	5.68	6.64	0.96	1.94531	0.0791		5.68	8.25	2.57	5.93809	0.0096	DE	5.68	9.18	3.5	11.3137	0.0052	DE
V-set and transmembrane domain containing 2B	Vstm2b	1419118_at	8.18	8.14	7.92	7.86	7.19	7.12	6.53	6.67	6.87	6.67	6.99	6.95	8.16	7.89	-0.27	0.82932	0.0251		8.16	7.15	-1.01	0.496546	0.0047	DE	8.16	6.6	-1.56	0.339151	0.0188	DE
hematopoietic cell signal transducer	Hcst	1419119_at	5.76	5.91	6.38	6.26	6.25	6.31	6.53	6.42	6.96	6.32	6.45	6.76	5.84	6.32	0.49	1.40444	0.0408		5.84	6.28	0.44	1.3566	0.0728		5.84	6.48	0.64	1.55833	0.0255	DE
lymphoblastomic leukemia 1	Lyl1	1419120_at	6.95	6.86	6.72	6.61	7.44	7.22	7.71	7.59	8.56	7.4	7.42	7.38	6.9	6.66	-0.24	0.846745	0.0818		6.9	7.33	0.42	1.33793	0.1235		6.9	7.65	0.75	1.68179	0.0127	DE
platelet-derived growth factor, C polypeptide	Pdgfc	1419123_a_at	12.39	12.54	12.54	12.4	11.86	11.97	11.44	11.59	11.38	11.31	11.52	11.3	12.47	12.47	0	1	0.9656		12.47	11.91	-0.55	0.68302	0.0334		12.47	11.51	-0.95	0.517632	0.0122	DE
major facilitator superfamily domain containing 6	Mfsd6	1419124_at	6.73	6.67	6.76	6	7.18	7.15	7.59	7.58	7.84	8	7.8	8.06	6.7	6.38	-0.32	0.80107	0.554		6.7	7.16	0.46	1.37554	0.0155		6.7	7.59	0.88	1.84038	0.0184	DE
protein tyrosine phosphatase, non-receptor type 18	Ptpn18	1419125_at	8.07	7.98	8.66	8.63	8.46	8.77	8.54	8.68	8.58	8.18	8.16	7.79	8.02	8.64	0.62	1.53688	0.0293	DE	8.02	8.62	0.59	1.50525	0.1413		8.02	8.61	0.59	1.50525	0.0294	DE
neuropeptide Y	Npy	1419127_at	10.54	10.7	10.79	11.17	8.43	10.17	7.16	7.51	6.93	7.27	6.91	7.11	10.62	10.98	0.36	1.28343	0.2798		10.62	9.3	-1.32	0.400535	0.3693		10.62	7.34	-3.28	0.102949	0.0135	DE
adenosine deaminase, tRNA-specific 2	Adat2	1419130_at	8.01	8.09	8.01	8.1	7.24	7.51	7.34	7.24	7.15	7.15	6.76	6.77	8.05	8.06	0.01	1.00696	0.9415		8.05	7.38	-0.68	0.624165	0.1034		8.05	7.29	-0.76	0.590496	0.0083	DE
envoplakin	Evpl	1419133_at	6.58	6.71	6.4	6.62	5.94	6.22	5.89	6.02	5.47	5.84	6.45	5.82	6.64	6.51	-0.13	0.913831	0.4227		6.64	6.08	-0.57	0.673617	0.1104		6.64	5.95	-0.69	0.619854	0.0173	DE
SH3/ankyrin domain gene 3	Shank3	1419137_at	6.38	6.2	5.39	5.54	6.26	6.08	5.96	5.86	5.99	6.02	5.62	6.04	6.29	5.46	-0.83	0.562529	0.0213	DE	6.29	6.17	-0.12	0.920188	0.4453		6.29	5.91	-0.38	0.768438	0.0949
activin receptor IIB	Acvr2b	1419140_at	8.97	8.94	8.24	8.2	7.96	7.92	7.66	7.57	7.57	7.64	7.99	7.93	8.95	8.22	-0.74	0.598739	0.0017	DE	8.95	7.94	-1.01	0.496546	0.0009	DE	8.95	7.62	-1.34	0.395021	0.0115	DE
RIKEN cDNA 2810417H13 gene	2810417H13Rik	1419152_at	9.48	9.48	8.45	9.33	7.49	7.81	7.12	7.29	8.57	6.71	5.64	5.86	9.48	8.89	-0.59	0.664343	0.4079		9.48	7.65	-1.83	0.281265	0.0555		9.48	7.2	-2.27	0.20733	0.0238	DE
RIKEN cDNA 2810417H13 gene	2810417H13Rik	1419153_at	11.2	11.09	10	11.06	9.64	9.98	9.46	9.73	10.76	9.1	8.05	8.23	11.14	10.53	-0.61	0.655197	0.4514		11.14	9.81	-1.34	0.395021	0.0588		11.14	9.59	-1.55	0.34151	0.0305	DE
transmembrane protease, serine 2	Tmprss2	1419154_at	7.87	7.7	8.11	8.06	8.43	8.52	7.96	8.73	7.52	7.91	7.78	6.97	7.78	8.09	0.3	1.23114	0.153		7.78	8.48	0.69	1.61328	0.0375	DE	7.78	8.34	0.56	1.47427	0.3751
SRY-box containing gene 4	Sox4	1419156_at	11.1	10.94	10.81	10.46	10.74	10.67	9.98	10.09	9.73	9.44	8.77	8.69	11.02	10.64	-0.38	0.768438	0.235		11.02	10.7	-0.32	0.80107	0.1172		11.02	10.03	-0.99	0.503478	0.0141	DE
golgi autoantigen, golgin subfamily a, 3	Golga3	1419159_at	8.06	7.9	7.28	7.48	7.92	8.17	7.78	7.97	8.12	7.92	7.86	7.98	7.98	7.38	-0.6	0.659754	0.0467	DE	7.98	8.05	0.06	1.04247	0.7106		7.98	7.88	-0.11	0.926588	0.4891
DnaJ (Hsp40) homolog, subfamily C, member 3	Dnajc3	1419163_s_at	9.68	9.72	9.88	9.84	10.08	10.21	10.36	10.25	10.23	9.93	9.47	9.74	9.7	9.86	0.16	1.11729	0.0299		9.7	10.14	0.44	1.3566	0.0709		9.7	10.3	0.6	1.51572	0.0359	DE
family with sequence similarity 174, member A	Fam174a	1419171_at	7.53	7.44	8.19	8.1	7.9	7.76	7.9	8.01	7.93	8.3	8.8	8.16	7.49	8.14	0.66	1.58008	0.0092	DE	7.49	7.83	0.35	1.27456	0.0698		7.49	7.96	0.47	1.38511	0.0244
dihydrofolate reductase	Dhfr	1419172_at	9.22	9.15	9.11	9.17	8.44	8.56	8.03	8.27	8.37	8.19	8.25	7.96	9.18	9.14	-0.05	0.965936	0.434		9.18	8.5	-0.68	0.624165	0.0198	DE	9.18	8.15	-1.03	0.48971	0.0557
sushi, von Willebrand factor type A, EGF and pentraxin domain containing 1	Svep1	1419182_at	9.17	9.04	7.84	7.91	7.8	8	7.74	7.68	7.36	7.06	6.54	6.99	9.11	7.88	-1.23	0.426317	0.0102	DE	9.11	7.9	-1.2	0.435275	0.0157	DE	9.11	7.71	-1.4	0.378929	0.0111	DE
four and a half LIM domains 2	Fhl2	1419184_a_at	8.94	8.85	8.86	8.97	9.23	9.36	9.51	9.57	9.48	9.32	9.46	9.49	8.89	8.91	0.02	1.01396	0.8057		8.89	9.29	0.4	1.31951	0.0466		8.89	9.54	0.64	1.55833	0.0113	DE
MLX interacting protein-like	Mlxipl	1419185_a_at	6.3	6.44	5.88	6.43	7.16	6.96	7.62	7.32	7.45	7.67	8.18	8.15	6.37	6.15	-0.22	0.858565	0.5751		6.37	7.06	0.69	1.61328	0.0381	DE	6.37	7.47	1.1	2.14355	0.0489	DE
chemokine (C-C motif) ligand 27A /// chemokine (C-C motif) ligand 27b /// predicted gene 13306 /// predicted gene 2506 /// c-C motif chemokine 27-like	Ccl27a /// Ccl27b /// Gm13306 /// Gm2506 /// LOC100861978	1419188_s_at	8.45	8.64	8.75	8.99	7.91	8.14	7.85	7.75	7.62	7.8	8.21	8.04	8.55	8.87	0.32	1.24833	0.1744		8.55	8.03	-0.52	0.697372	0.0771		8.55	7.8	-0.75	0.594604	0.0397	DE
predicted pseudogene 9835 /// glia maturation factor, gamma	Gm9835 /// Gmfg	1419194_s_at	7.76	7.71	8.35	8.65	8.47	8.66	8.86	8.75	9.63	8.51	8.24	7.66	7.74	8.5	0.76	1.69349	0.1154		7.74	8.57	0.83	1.77769	0.0577		7.74	8.8	1.07	2.09943	0.013	DE
hepcidin antimicrobial peptide	Hamp	1419197_x_at	4.79	4.98	5.17	5.21	5.79	5.61	6.29	6.23	5.82	6.2	5.94	5.31	4.88	5.19	0.31	1.23971	0.1797		4.88	5.7	0.82	1.76541	0.025	DE	4.88	6.26	1.38	2.60268	0.0288	DE
regulator of G-protein signaling 2	Rgs2	1419248_at	12.14	12.18	11.99	11.92	11.56	11.49	12.29	12.01	11.88	11.94	11.88	11.85	12.16	11.95	-0.21	0.864537	0.0573		12.16	11.53	-0.64	0.641713	0.0098	DE	12.16	12.15	-0.01	0.993092	0.9547
anterior gradient 2 (Xenopus laevis)	Agr2	1419268_at	8.23	8.58	9.1	9.55	5.9	6.77	5.8	5.74	5.82	5.87	6.45	5.99	8.4	9.33	0.92	1.89212	0.0908		8.4	6.34	-2.07	0.238159	0.096		8.4	5.77	-2.63	0.161544	0.037	DE
myeloid differentiation primary response gene 88	Myd88	1419272_at	7.89	7.86	8.26	8.39	8.74	9.12	8.72	8.83	8.89	8.46	8.38	8.3	7.88	8.33	0.45	1.36604	0.0782		7.88	8.93	1.05	2.07053	0.1116		7.88	8.78	0.9	1.86607	0.0277	DE
phosphatidylinositol-5-phosphate 4-kinase, type II, alpha	Pip4k2a	1419280_at	5.45	5.2	5.39	5.52	6.1	5.91	6.62	6.55	7.13	6.48	5.65	6.44	5.32	5.45	0.13	1.09429	0.4798		5.32	6	0.68	1.60214	0.0558		5.32	6.59	1.26	2.39496	0.0476	DE
intraflagellar transport 81	Ift81	1419286_s_at	10.69	10.89	10.35	10.41	10.14	10.27	10.2	10.06	9.92	9.98	10.15	9.97	10.79	10.38	-0.41	0.752623	0.1289		10.79	10.21	-0.58	0.668964	0.0526		10.79	10.13	-0.66	0.632878	0.0412	DE
synaptogyrin 1	Syngr1	1419289_a_at	7.56	7.67	8.68	8.35	8.86	8.74	8.8	8.94	8.6	8.7	8.55	8.26	7.62	8.52	0.9	1.86607	0.0892		7.62	8.8	1.18	2.26577	0.0048	DE	7.62	8.87	1.25	2.37841	0.0062	DE
growth arrest specific 5	Gas5	1419291_x_at	12.95	12.94	12.99	13.03	12.2	12.37	12.12	12.07	11.92	12.12	12.28	11.76	12.94	13.01	0.07	1.04972	0.1729		12.94	12.28	-0.66	0.632878	0.0806		12.94	12.09	-0.85	0.554785	0.0147	DE
tumor necrosis factor receptor superfamily, member 13c	Tnfrsf13c	1419307_at	5.23	5.49	5.09	5.35	6.16	6.1	6.64	6.49	7.75	6.68	6.56	6.41	5.36	5.22	-0.14	0.907519	0.5259		5.36	6.13	0.77	1.70527	0.0927		5.36	6.56	1.2	2.2974	0.0279	DE
podoplanin	Pdpn	1419309_at	11.62	11.69	11.76	11.52	11.01	11.11	10.83	10.93	10.87	10.74	10.96	10.75	11.65	11.64	-0.01	0.993092	0.9217		11.65	11.06	-0.59	0.664343	0.0147	DE	11.65	10.88	-0.77	0.586417	0.0092	DE
tripartite motif-containing 10	Trim10	1419311_at	6.1	6.18	6.64	6.59	7.27	6.66	7.37	7.58	9.03	7.53	7.32	7.04	6.14	6.62	0.48	1.39474	0.0169		6.14	6.96	0.83	1.77769	0.2205		6.14	7.47	1.34	2.53151	0.0286	DE
SLAM family member 9	Slamf9	1419315_at	5.48	5.55	5.98	6.07	6.36	6.6	6.48	6.62	6.49	6.32	6.47	6.48	5.52	6.03	0.51	1.42405	0.0147		5.52	6.48	0.96	1.94531	0.0604		5.52	6.55	1.03	2.04202	0.0166	DE
guanine nucleotide binding protein (G protein), beta polypeptide 1-like	Gnb1l	1419316_s_at	7.52	7.64	7.79	7.71	6.86	7.1	6.61	6.76	6.28	6.65	6.84	6.49	7.58	7.75	0.17	1.12506	0.1608		7.58	6.98	-0.6	0.659754	0.0792		7.58	6.69	-0.89	0.539614	0.0131	DE
RIKEN cDNA 1700028P14 gene	1700028P14Rik	1419326_at	5.97	5.8	6.1	5.73	5.04	5.29	5.07	5.28	5.27	4.77	5.53	5.85	5.88	5.91	0.03	1.02101	0.9012		5.88	5.16	-0.72	0.607097	0.0526		5.88	5.18	-0.71	0.61132	0.0376	DE
sema domain, immunoglobulin domain (Ig), TM domain, and short cytoplasmic domain	Sema4f	1419328_at	8.16	8.26	7.55	7.89	7.07	6.82	6.9	6.89	7.21	7.13	7.09	7.5	8.21	7.72	-0.49	0.712025	0.1904		8.21	6.95	-1.26	0.417544	0.0366	DE	8.21	6.89	-1.32	0.400535	0.0229	DE
cadherin 17	Cdh17	1419331_at	6.12	6.27	5.65	5.22	4.15	4.39	4.01	4.15	4.06	4.27	4.24	4.4	6.19	5.43	-0.76	0.590496	0.1456		6.19	4.27	-1.92	0.264255	0.0103	DE	6.19	4.08	-2.11	0.231647	0.0024	DE
EGF-like-domain, multiple 6	Egfl6	1419332_at	9.35	9.52	9.35	9.09	6.09	7.81	6.22	6.34	6.59	6.9	7.61	6.49	9.44	9.22	-0.22	0.858565	0.3184		9.44	6.95	-2.49	0.178006	0.2092		9.44	6.28	-3.16	0.111878	0.0019	DE
Kruppel-like factor 7 (ubiquitous)	Klf7	1419354_at	10.01	9.97	9.33	9.47	9.34	9.44	9.39	9.17	9.64	9.56	9.57	10.12	9.99	9.4	-0.59	0.664343	0.0578		9.99	9.39	-0.6	0.659754	0.0293	DE	9.99	9.28	-0.71	0.61132	0.0892
Kruppel-like factor 7 (ubiquitous)	Klf7	1419355_at	9.79	9.84	9.25	9.16	9.38	9.2	9.47	9.21	9.48	9.43	9.03	9.8	9.82	9.2	-0.61	0.655197	0.0162	DE	9.82	9.29	-0.53	0.692555	0.0889		9.82	9.34	-0.47	0.721965	0.1593
ATPase, H+ transporting, lysosomal V1 subunit B1	Atp6v1b1	1419373_at	8.1	8.19	7.97	8	4.7	5	4.54	4.79	4.4	4.45	4.81	4.95	8.14	7.98	-0.16	0.895025	0.1466		8.14	4.85	-3.3	0.101532	0.0183	DE	8.14	4.66	-3.48	0.0896222	0.0113	DE
fin bud initiation factor homolog (zebrafish)	Fibin	1419376_at	7.14	7.19	7.85	7.68	7.52	7.3	7.85	7.75	7.81	7.64	8.25	8.43	7.16	7.76	0.6	1.51572	0.0699		7.16	7.41	0.25	1.18921	0.2558		7.16	7.8	0.63	1.54756	0.0208	DE
zinc finger protein 423	Zfp423	1419380_at	11.14	11.19	10.13	10.41	10.07	10.32	9.77	9.79	9.98	9.86	10.05	10.21	11.16	10.27	-0.89	0.539614	0.0903		11.16	10.19	-0.97	0.510506	0.0719		11.16	9.78	-1.38	0.384219	0.004	DE
S100 protein, beta polypeptide, neural	S100b	1419383_at	10.29	10.42	11.55	11.45	12.18	11.78	13.08	12.78	12.99	13.27	13.64	13.45	10.36	11.5	1.14	2.20381	0.0065	DE	10.36	11.98	1.63	3.09513	0.0563		10.36	12.93	2.57	5.93809	0.0166	DE
piccolo (presynaptic cytomatrix protein)	Pclo	1419392_at	8.36	8.13	5.92	6.6	6.85	7.08	6.98	6.82	7.9	7.85	8.26	8.71	8.24	6.26	-1.98	0.25349	0.0817		8.24	6.96	-1.28	0.411796	0.0158	DE	8.24	6.9	-1.34	0.395021	0.0153	DE
ATP-binding cassette, sub-family G (WHITE), member 5	Abcg5	1419393_at	7.75	8.05	7.17	6.83	4.53	4.81	4.5	4.58	4.43	4.32	4.54	4.77	7.9	7	-0.9	0.535887	0.0595		7.9	4.67	-3.23	0.106579	0.0041	DE	7.9	4.54	-3.36	0.0973956	0.0197	DE
S100 calcium binding protein A8 (calgranulin A)	S100a8	1419394_s_at	9.78	8.98	10.86	9.81	11.17	10.81	13.02	12.27	14.01	12.23	12.36	12.58	9.38	10.34	0.96	1.94531	0.293		9.38	10.99	1.61	3.05252	0.1124		9.38	12.65	3.27	9.64646	0.0273	DE
polymerase (DNA directed), alpha 1	Pola1	1419397_at	9.44	9.42	8.98	9.11	8.19	8.52	8.2	8.07	8.65	7.95	7.86	7.97	9.43	9.04	-0.39	0.76313	0.1		9.43	8.36	-1.07	0.476319	0.0959		9.43	8.13	-1.3	0.406126	0.0283	DE
microsomal triglyceride transfer protein	Mttp	1419400_at	7.98	8.14	8.02	8.15	7.21	7.63	6.64	6.9	6.64	6.79	6.96	7.13	8.06	8.09	0.02	1.01396	0.8318		8.06	7.42	-0.64	0.641713	0.1683		8.06	6.77	-1.29	0.408951	0.0232	DE
ankyrin repeat and SOCS box-containing 13	Asb13	1419401_at	7.24	7.38	7.32	7.13	8.58	8.3	8.87	9	9.55	9.97	9.86	10.12	7.31	7.23	-0.08	0.946058	0.5518		7.31	8.44	1.13	2.18859	0.0401	DE	7.31	8.93	1.63	3.09513	0.0035	DE
ST6 (alpha-N-acetyl-neuraminyl-2,3-beta-galactosyl-1,3)-N-acetylgalactosaminide alpha-2,6-sialyltransferase 5	St6galnac5	1419420_at	7.21	6.77	6.32	6.04	5.78	7.05	4.96	5.52	5.08	5.27	5.03	5.06	6.99	6.18	-0.81	0.570382	0.1102		6.99	6.42	-0.57	0.673617	0.5261		6.99	5.24	-1.75	0.297302	0.0434	DE
ankyrin 1, erythroid	Ank1	1419421_at	8.38	8.16	8.26	8.38	10.11	9.82	10.41	10.46	11.15	10.9	10.9	11.59	8.27	8.32	0.05	1.03526	0.738		8.27	9.96	1.69	3.22657	0.0141	DE	8.27	10.43	2.16	4.46915	0.025	DE
glucosidase, alpha, acid	Gaa	1419428_a_at	10.46	10.53	9.79	10.14	9.96	10.08	9.7	9.66	10.11	10.06	10.53	11	10.49	9.97	-0.53	0.692555	0.1917		10.49	10.02	-0.47	0.721965	0.0353		10.49	9.68	-0.82	0.566442	0.0066	DE
aldehyde oxidase 1	Aox1	1419435_at	6.24	6.19	6.39	6.31	7.42	7.16	7.68	7.45	7.78	7.75	8.53	8.37	6.21	6.35	0.13	1.09429	0.126		6.21	7.29	1.08	2.11404	0.0679		6.21	7.56	1.35	2.54912	0.0449	DE
single-minded homolog 2 (Drosophila)	Sim2	1419437_at	5.99	5.75	5.52	5.34	4.19	4.27	3.99	4.07	4.32	4.02	4.26	4.16	5.87	5.43	-0.44	0.737135	0.1083		5.87	4.23	-1.64	0.320856	0.0295	DE	5.87	4.03	-1.84	0.279322	0.0257	DE
TBC1 domain family member 1-like /// TBC1 domain family, member 1	LOC100862515 /// Tbc1d1	1419447_s_at	8.61	8.53	7.99	8.17	7.92	8.04	7.68	7.97	7.72	7.45	7.68	7.57	8.57	8.08	-0.49	0.712025	0.0761		8.57	7.98	-0.59	0.664343	0.0216	DE	8.57	7.82	-0.74	0.598739	0.1028
fizzy/cell division cycle 20 related 1 (Drosophila)	Fzr1	1419451_at	7.81	7.71	7.56	7.57	7.4	7.27	7.21	7.12	7.45	7.1	6.73	7.09	7.76	7.57	-0.19	0.876606	0.1567		7.76	7.34	-0.42	0.747425	0.0402		7.76	7.16	-0.6	0.659754	0.013	DE
interleukin 10 receptor, beta	Il10rb	1419455_at	9.02	9.14	9.53	9.35	9.97	9.84	10.38	10.25	10.33	10.34	10.6	10.44	9.08	9.44	0.36	1.28343	0.0958		9.08	9.91	0.82	1.76541	0.0115	DE	9.08	10.32	1.23	2.34567	0.0052	DE
naked cuticle 2 homolog (Drosophila)	Nkd2	1419466_at	8.19	8.31	7.39	7.56	7.75	7.79	8.03	7.76	7.86	7.68	7.69	7.61	8.25	7.47	-0.78	0.582367	0.0233	DE	8.25	7.77	-0.48	0.716978	0.0564		8.25	7.89	-0.36	0.779165	0.192
cholecystokinin	Cck	1419473_a_at	5.25	5.3	4.79	5.63	5.08	5.76	4.59	4.55	5.15	4.68	4.63	5.59	5.28	5.21	-0.07	0.952638	0.9023		5.28	5.42	0.14	1.10191	0.7434		5.28	4.57	-0.7	0.615572	0.0026	DE
ets homologous factor	Ehf	1419474_a_at	5.02	4.9	4.85	4.63	4.33	4.33	4.25	4.14	4.33	4.02	4.64	4.13	4.96	4.74	-0.22	0.858565	0.2564		4.96	4.33	-0.63	0.646176	0.0604		4.96	4.19	-0.77	0.586417	0.0114	DE
C-type lectin domain family 2, member d	Clec2d	1419477_at	8.41	8.43	7.26	7.2	9.69	9.74	9.81	10.14	10.19	10.26	11.07	10.7	8.42	7.23	-1.19	0.438303	0.0081	DE	8.42	9.71	1.29	2.44528	0.0043	DE	8.42	9.98	1.56	2.94854	0.0664
complement component 3a receptor 1	C3ar1	1419483_at	6.37	6.18	7.1	6.66	7.53	7.28	7.27	7.31	7.05	6.92	6.43	6.66	6.27	6.88	0.61	1.52626	0.1834		6.27	7.41	1.13	2.18859	0.0225	DE	6.27	7.29	1.02	2.02792	0.0503
transmembrane and immunoglobulin domain containing 1	Tmigd1	1419498_at	5.21	4.9	7.14	6.18	6.47	6.49	7.44	7.01	7.18	7.42	7.68	7.6	5.06	6.66	1.6	3.03143	0.1586		5.06	6.48	1.42	2.67586	0.068		5.06	7.23	2.17	4.50023	0.0192	DE
monoacylglycerol O-acyltransferase 1	Mogat1	1419504_at	8.07	7.81	8.06	8.06	5.62	5.63	5.62	5.62	5.72	5.58	5.86	5.81	7.94	8.06	0.12	1.08673	0.5254		7.94	5.63	-2.31	0.20166	0.0355	DE	7.94	5.62	-2.32	0.200267	0.0356	DE
ect2 oncogene	Ect2	1419513_a_at	9.73	9.46	8.73	9.54	8.34	8.57	8.08	8.13	8.92	7.95	8.1	7.61	9.59	9.13	-0.46	0.726986	0.4495		9.59	8.45	-1.14	0.45376	0.0248	DE	9.59	8.11	-1.49	0.356013	0.0504
cornichon homolog 3 (Drosophila)	Cnih3	1419517_at	5.16	5.31	5.11	4.98	4.35	4.5	4.26	4.71	4.33	4.59	4.36	4.76	5.23	5.05	-0.19	0.876606	0.1982		5.23	4.42	-0.81	0.570382	0.0167	DE	5.23	4.49	-0.75	0.594604	0.1578
N-acetyltransferase 8 (GCN5-related, putative)	Nat8	1419520_at	7.25	7.41	7.78	7.78	7.77	7.61	8.16	8.09	8.16	8.34	8.55	8.67	7.33	7.78	0.45	1.36604	0.112		7.33	7.69	0.36	1.28343	0.0862		7.33	8.13	0.8	1.7411	0.0343	DE
interleukin 23, alpha subunit p19	Il23a	1419529_at	4.18	4.42	4.41	4.92	5.58	5.53	5.22	5.04	5.02	4.97	5.06	4.82	4.3	4.66	0.37	1.29235	0.3664		4.3	5.56	1.26	2.39496	0.0516		4.3	5.13	0.83	1.77769	0.0367	DE
FMS-like tyrosine kinase 3	Flt3	1419538_at	5.76	6.08	6.32	6.56	6.85	6.66	7.93	7.49	8.19	8.24	8.16	8.84	5.92	6.44	0.52	1.43396	0.1311		5.92	6.75	0.83	1.77769	0.0667		5.92	7.71	1.79	3.45815	0.0279	DE
ATPase, H+ transporting, lysosomal V1 subunit C1	Atp6v1c1	1419544_at	9.01	8.96	9.29	9.16	9.88	9.78	9.92	9.83	9.88	9.57	9.13	9.18	8.99	9.22	0.24	1.18099	0.1338		8.99	9.83	0.84	1.79005	0.0137	DE	8.99	9.88	0.89	1.85318	0.009	DE
ATPase, H+ transporting, lysosomal V1 subunit C1	Atp6v1c1	1419545_a_at	10.85	10.81	11.34	11.27	11.82	11.86	11.86	11.98	11.97	11.9	11.78	12.13	10.83	11.31	0.47	1.38511	0.0155		10.83	11.84	1.01	2.01391	0.0008	DE	10.83	11.92	1.09	2.12874	0.0209	DE
ATPase, H+ transporting, lysosomal V1 subunit C1	Atp6v1c1	1419546_at	9.72	9.6	10.07	9.92	10.71	10.66	11.03	10.89	10.94	11.06	11.05	11.25	9.66	9.99	0.33	1.25701	0.0784		9.66	10.68	1.02	2.02792	0.0176	DE	9.66	10.96	1.3	2.46229	0.0055	DE
serine/threonine kinase 39	Stk39	1419551_s_at	10.97	10.97	11.21	11.11	11.82	11.58	11.84	11.8	11.9	11.89	11.79	11.69	10.97	11.16	0.19	1.14076	0.1638		10.97	11.7	0.73	1.65864	0.1037		10.97	11.82	0.85	1.8025	0.015	DE
transmembrane protein 9	Tmem9	1419557_a_at	9.82	9.85	10.03	9.88	9.39	9.56	8.86	9.02	8.77	8.7	8.45	8.65	9.84	9.95	0.12	1.08673	0.3478		9.84	9.48	-0.36	0.779165	0.1385		9.84	8.94	-0.89	0.539614	0.0495	DE
lipase, hepatic	Lipc	1419560_at	5.35	5.68	5.82	5.83	9.68	9.16	8.87	9.23	8.64	7.95	7.42	6.95	5.51	5.83	0.31	1.23971	0.3112		5.51	9.42	3.91	15.0324	0.0112	DE	5.51	9.05	3.53	11.5514	0.0049	DE
zinc finger protein 467	Zfp467	1419564_at	9.31	9.08	8.53	8.81	7.94	8.39	7.77	8.13	7.82	7.86	7.95	7.85	9.2	8.67	-0.53	0.692555	0.1057		9.2	8.17	-1.03	0.48971	0.0884		9.2	7.95	-1.25	0.420448	0.0405	DE
zinc finger protein 292	Zfp292	1419574_at	10.73	10.58	9.88	9.93	9.81	9.99	9.83	9.66	9.75	9.74	9.68	9.51	10.65	9.91	-0.75	0.594604	0.0431	DE	10.65	9.9	-0.75	0.594604	0.0252	DE	10.65	9.74	-0.91	0.532185	0.0159	DE
zinc finger protein 292	Zfp292	1419575_s_at	10.41	10.25	9.62	9.61	9.47	9.58	9.69	9.27	9.56	9.47	9.49	9.43	10.33	9.61	-0.72	0.607097	0.07		10.33	9.53	-0.8	0.574349	0.0201	DE	10.33	9.48	-0.85	0.554785	0.1202
tetratricopeptide repeat domain 28	Ttc28	1419584_at	10.62	10.65	9.01	9.58	9.7	9.79	9.2	9.19	9.46	9.26	9.39	9.65	10.63	9.3	-1.34	0.395021	0.1326		10.63	9.74	-0.89	0.539614	0.0189	DE	10.63	9.19	-1.44	0.368567	0.0028	DE
sperm associated antigen 1	Spag1	1419588_at	5.65	5.45	4.98	5.26	7.06	6.31	7.66	7.43	7.56	7.96	8.33	7.8	5.55	5.12	-0.43	0.742262	0.1426		5.55	6.68	1.13	2.18859	0.1842		5.55	7.54	1.99	3.97237	0.0062	DE
cathepsin G	Ctsg	1419594_at	5.08	5.16	5.56	5.65	5.95	5.92	7.93	7.56	9.33	7.63	6.5	7.35	5.12	5.61	0.49	1.40444	0.0157		5.12	5.93	0.82	1.76541	0.016	DE	5.12	7.74	2.63	6.19026	0.0366	DE
gamma-glutamyl hydrolase	Ggh	1419595_a_at	10.49	10.58	11.13	11.28	10.94	10.94	10.93	11.04	10.62	10.85	11.05	10.67	10.53	11.2	0.67	1.59107	0.0283	DE	10.53	10.94	0.4	1.31951	0.0704		10.53	10.99	0.45	1.36604	0.0264
C-type lectin domain family 4, member n	Clec4n	1419627_s_at	5.89	5.94	6.79	6.29	7.14	6.94	7.14	7.5	6.69	6.6	6.48	6.01	5.91	6.54	0.63	1.54756	0.2394		5.91	7.04	1.13	2.18859	0.0444	DE	5.91	7.32	1.4	2.63902	0.0762
Wiskott-Aldrich syndrome homolog (human)	Was	1419631_at	5.97	5.81	6.1	6.17	6.45	6.65	6.84	6.84	7.97	6.63	6.2	6.49	5.89	6.13	0.25	1.18921	0.1605		5.89	6.55	0.66	1.58008	0.0393	DE	5.89	6.84	0.95	1.93187	0.0535
tectorin alpha	Tecta	1419632_at	13.05	13.21	12.76	12.99	10.04	11.92	6.26	6.93	6.33	6.17	5.43	6.77	13.13	12.88	-0.26	0.835088	0.2253		13.13	10.98	-2.15	0.225313	0.2604		13.13	6.6	-6.54	0.0107464	0.0246	DE
ephrin B2	Efnb2	1419638_at	11.39	11.39	10.94	10.92	10.55	10.72	10.37	10.5	10.41	10.49	10.02	10.44	11.39	10.93	-0.46	0.726986	0.0138		11.39	10.64	-0.76	0.590496	0.0714		11.39	10.43	-0.96	0.514057	0.0433	DE
ephrin B2	Efnb2	1419639_at	12.31	12.19	12.01	12	11.46	11.57	11.5	11.45	11.25	11.59	11.74	11.74	12.25	12.01	-0.24	0.846745	0.1508		12.25	11.51	-0.74	0.598739	0.0123	DE	12.25	11.47	-0.78	0.582367	0.0255	DE
purine rich element binding protein B	Purb	1419642_at	11.37	11.24	11.53	10.93	11.96	11.7	11.97	12.01	12.01	12.05	11.13	11.66	11.3	11.23	-0.07	0.952638	0.8447		11.3	11.83	0.53	1.44393	0.1064		11.3	11.99	0.69	1.61328	0.0428	DE
Na+/K+ transporting ATPase interacting 1	Nkain1	1419651_at	5.98	5.87	5.69	5.76	5.14	5.25	5.78	5.6	5.53	5.7	5.71	5.83	5.92	5.73	-0.2	0.870551	0.1122		5.92	5.19	-0.73	0.602904	0.0112	DE	5.92	5.69	-0.23	0.852635	0.1815
Na+/K+ transporting ATPase interacting 1	Nkain1	1419652_s_at	8.18	8.09	7.77	7.93	6.97	7.21	7.17	7.01	7.01	7.24	7.26	7.28	8.14	7.85	-0.29	0.817902	0.1204		8.14	7.09	-1.05	0.482968	0.0469	DE	8.14	7.09	-1.05	0.482968	0.0168	DE
transducin-like enhancer of split 3, homolog of Drosophila E(spl)	Tle3	1419654_at	7.53	7.34	7.13	7.06	7.06	7.34	6.83	6.73	6.77	6.57	6.38	6.48	7.44	7.1	-0.34	0.790041	0.1409		7.44	7.2	-0.24	0.846745	0.3146		7.44	6.78	-0.66	0.632878	0.048	DE
nuclear protein transcription regulator 1	Nupr1	1419665_a_at	8.31	8.42	9.47	9.05	10.34	10.11	11.38	10.96	10.93	11.05	11.21	10.95	8.37	9.26	0.89	1.85318	0.1282		8.37	10.22	1.86	3.63008	0.0156	DE	8.37	11.17	2.8	6.9644	0.0358	DE
nuclear protein transcription regulator 1	Nupr1	1419666_x_at	7.77	8	9.07	8.56	9.69	9.72	10.84	10.48	10.42	10.56	10.62	10.36	7.88	8.82	0.93	1.90528	0.1275		7.88	9.7	1.82	3.53081	0.0371	DE	7.88	10.66	2.77	6.82108	0.0106	DE
sarcoglycan, beta (dystrophin-associated glycoprotein)	Sgcb	1419668_at	9.96	9.84	10.06	10.07	10.67	10.6	10.53	10.59	10.41	10.58	10.18	10.25	9.9	10.07	0.16	1.11729	0.22		9.9	10.64	0.74	1.67018	0.0177	DE	9.9	10.56	0.66	1.58008	0.0256	DE
proteinase 3	Prtn3	1419669_at	6.87	7.17	7.05	7.19	7.16	6.92	8.79	8.39	9.92	8.02	6.97	7.93	7.02	7.12	0.1	1.07177	0.6281		7.02	7.04	0.02	1.01396	0.927		7.02	8.59	1.57	2.96905	0.0293	DE
interleukin 17 receptor C	Il17rc	1419671_a_at	7.62	7.69	7.94	7.73	8.09	8.07	8.19	8.32	8.32	8.39	8.84	8.75	7.65	7.84	0.18	1.13288	0.3166		7.65	8.08	0.42	1.33793	0.038		7.65	8.25	0.6	1.51572	0.0304	DE
UPF1 regulator of nonsense transcripts homolog (yeast)	Upf1	1419685_at	7.97	7.76	7.18	7.05	7.62	7.82	7.39	7.44	7.77	7.4	7.49	7.87	7.87	7.12	-0.75	0.594604	0.0394	DE	7.87	7.72	-0.14	0.907519	0.4229		7.87	7.41	-0.45	0.732043	0.1303
centrosomal protein 41	Cep41	1419686_at	8.69	8.66	9.55	9.43	10.2	10.56	11.12	11.39	10.42	10.62	7.8	7.53	8.67	9.49	0.82	1.76541	0.036	DE	8.67	10.38	1.71	3.27161	0.0653		8.67	11.26	2.58	5.9794	0.0313	DE
RIKEN cDNA 2610002M06 gene /// charged multivesicular body protein 1B	2610002M06Rik /// Chmp1b	1419690_at	8.71	8.84	8.88	8.94	8.35	8.43	8.1	8.27	8.12	7.99	8.19	7.95	8.78	8.91	0.13	1.09429	0.2504		8.78	8.39	-0.38	0.768438	0.0534		8.78	8.19	-0.59	0.664343	0.0362	DE
cathelicidin antimicrobial peptide	Camp	1419691_at	6.98	6.34	7.69	6.4	8.46	7.8	11.08	10.05	12.83	10	9.85	10.35	6.66	7.05	0.38	1.30134	0.6627		6.66	8.13	1.47	2.77022	0.0855		6.66	10.57	3.9	14.9285	0.0356	DE
stefin A3	Stfa3	1419709_at	7.83	7.06	8.87	7.91	8.66	8.76	10.42	9.6	11.24	9.01	4.97	5.47	7.44	8.39	0.94	1.91853	0.27		7.44	8.71	1.27	2.41162	0.183		7.44	10.01	2.57	5.93809	0.0452	DE
actin, beta	Actb	1419734_at	12.23	12.37	12.13	12.42	11.06	11.31	11.51	10.95	11.33	11.91	12.58	12.53	12.3	12.28	-0.02	0.986233	0.8955		12.3	11.19	-1.11	0.463294	0.0306	DE	12.3	11.23	-1.07	0.476319	0.1457
lactate dehydrogenase A	Ldha	1419737_a_at	12.48	12.45	11.98	11.93	11.78	11.82	11.7	11.6	11.75	11.49	11.62	11.42	12.46	11.95	-0.51	0.702222	0.0074		12.46	11.8	-0.66	0.632878	0.0021	DE	12.46	11.65	-0.81	0.570382	0.0261	DE
coactivator-associated arginine methyltransferase 1	Carm1	1419743_s_at	9.91	9.85	9.25	9.38	9.24	9.24	8.93	8.97	9.17	9.09	9.35	9.49	9.88	9.32	-0.57	0.673617	0.0391		9.88	9.24	-0.64	0.641713	0.0298	DE	9.88	8.95	-0.93	0.524858	0.003	DE
ATP-binding cassette, sub-family D (ALD), member 2	Abcd2	1419748_at	5.05	4.66	4.86	4.85	6.19	5.89	5.8	5.7	5.67	5.29	4.48	5	4.86	4.86	0	1	1		4.86	6.04	1.18	2.26577	0.0458	DE	4.86	5.75	0.89	1.85318	0.1189
myosin VA	Myo5a	1419754_at	9.46	9.44	9.22	9.01	10.14	10.03	10.01	9.91	10.3	10.11	10.46	10.8	9.45	9.12	-0.33	0.795536	0.1906		9.45	10.09	0.64	1.55833	0.0483	DE	9.45	9.96	0.51	1.42405	0.0537
salt inducible kinase 1	Sik1	1419766_at	7.65	7.78	7.44	7.1	6.88	6.81	7.45	7	7.38	7.15	7.42	7.3	7.72	7.27	-0.45	0.732043	0.2001		7.72	6.85	-0.87	0.547147	0.0173	DE	7.72	7.22	-0.49	0.712025	0.2549
aprataxin and PNKP like factor	Aplf	1419773_at	5.72	5.47	5.09	5.1	4.94	5.15	4.72	4.92	5.03	4.74	5.38	4.97	5.59	5.1	-0.5	0.707107	0.1555		5.59	5.05	-0.55	0.68302	0.0811		5.59	4.82	-0.77	0.586417	0.044	DE
latent transforming growth factor beta binding protein 1	Ltbp1	1419786_at	5.88	5.92	5.2	5.17	5.67	5.78	5.91	5.22	5.46	5.38	5.53	5.04	5.9	5.18	-0.72	0.607097	0.0018	DE	5.9	5.73	-0.17	0.888843	0.1623		5.9	5.56	-0.34	0.790041	0.509
S100 calcium binding protein A1	S100a1	1419814_s_at	10.85	11.09	11.89	11.7	11.77	11.96	12.94	12.6	12.99	13.21	13.73	13.39	10.97	11.8	0.82	1.76541	0.0365	DE	10.97	11.87	0.89	1.85318	0.0315	DE	10.97	12.77	1.8	3.4822	0.0179	DE
ArfGAP with RhoGAP domain, ankyrin repeat and PH domain 3	Arap3	1419833_s_at	8.35	8.14	7.71	7.76	7.56	7.89	7.39	7.5	7.52	7.17	7.34	7.27	8.25	7.74	-0.51	0.702222	0.1139		8.25	7.72	-0.52	0.697372	0.1387		8.25	7.44	-0.8	0.574349	0.0416	DE
polo-like kinase 4	Plk4	1419838_s_at	10.74	10.54	10.19	10.58	9.6	9.83	9.15	9.3	9.71	8.79	8.55	8.25	10.64	10.38	-0.26	0.835088	0.3975		10.64	9.72	-0.92	0.528509	0.0273	DE	10.64	9.22	-1.41	0.376312	0.01	DE
colony stimulating factor 1 receptor	Csf1r	1419872_at	11.15	11.14	11.13	10.9	11.91	12.54	11.76	11.71	11.97	11.54	11.43	11.57	11.14	11.01	-0.13	0.913831	0.4608		11.14	12.22	1.08	2.11404	0.1806		11.14	11.74	0.59	1.50525	0.0218	DE
ATPase, H+ transporting, lysosomal V1 subunit B2	Atp6v1b2	1419883_s_at	8.99	8.98	9.41	9.36	9.77	9.92	10.03	9.93	10.45	10.5	9.64	10.58	8.98	9.38	0.4	1.31951	0.0331		8.98	9.85	0.86	1.81504	0.0544		8.98	9.98	1	2	0.0304	DE
hydroxyprostaglandin dehydrogenase 15 (NAD)	Hpgd	1419905_s_at	8.92	8.72	10.07	9.58	10.76	11	10.88	10.77	10.73	10.59	10.5	10.25	8.82	9.82	1	2	0.1148		8.82	10.88	2.06	4.16986	0.0064	DE	8.82	10.83	2.01	4.02782	0.009	DE
Fc receptor-like A	Fcrla	1419907_s_at	4.31	4.3	4.05	4.08	4.95	4.57	7.58	7.23	8.93	6.39	6.47	5.6	4.31	4.07	-0.24	0.846745	0.0244		4.31	4.76	0.45	1.36604	0.2516		4.31	7.4	3.1	8.57419	0.0358	DE
serine/threonine kinase receptor associated protein	Strap	1419913_at	9.24	9.32	9.62	9.61	8.9	8.94	8.61	8.68	8.87	9.02	9.32	8.44	9.28	9.61	0.34	1.26576	0.0718		9.28	8.92	-0.36	0.779165	0.0342		9.28	8.64	-0.63	0.646176	0.0074	DE
attractin like 1	Atrnl1	1419922_s_at	11.59	11.66	11.22	11.2	11.1	11.27	10.89	11.03	11.3	11.24	11.33	11.6	11.63	11.21	-0.41	0.752623	0.039		11.63	11.19	-0.44	0.737135	0.0852		11.63	10.96	-0.66	0.632878	0.0317	DE
casein kinase 2, alpha prime polypeptide	Csnk2a2	1419935_s_at	8.28	8.29	8.3	8.09	7.79	8.08	7.55	7.47	7.68	7.53	6.97	7.37	8.28	8.2	-0.09	0.939523	0.5487		8.28	7.93	-0.35	0.784584	0.2497		8.28	7.51	-0.77	0.586417	0.0304	DE
Rho guanine nucleotide exchange factor (GEF) 17	Arhgef17	1419938_s_at	9.49	9.54	8.83	8.97	9.28	9.44	9.13	9.25	9.25	9.21	9	9.35	9.51	8.9	-0.61	0.655197	0.0481	DE	9.51	9.36	-0.16	0.895025	0.2834		9.51	9.19	-0.32	0.80107	0.0798
cyclin B1 /// predicted gene 5593 /// G2/mitotic-specific cyclin-B1-like	Ccnb1 /// Gm5593 /// LOC101056596	1419943_s_at	8.5	8.07	6.58	8.24	6.73	7.06	6.59	6.64	7.59	6.23	5.95	5.65	8.28	7.41	-0.88	0.543367	0.4771		8.28	6.89	-1.39	0.381565	0.0411	DE	8.28	6.62	-1.67	0.314253	0.078
cytoplasmic polyadenylated homeobox 1 /// cytoplasmic polyadenylated homeobox 2 /// cytoplasmic polyadenylated homeobox 3	Cphx1 /// Cphx2 /// Cphx3	1419959_s_at	6.98	6.88	7.3	6.92	4.79	5.37	4.48	4.68	4.19	4.7	4.4	4.56	6.93	7.11	0.18	1.13288	0.5124		6.93	5.08	-1.85	0.277392	0.0911		6.93	4.58	-2.35	0.196146	0.0084	DE
SEH1-like (S. cerevisiae	Seh1l	1419967_at	6.61	6.66	7.12	6.95	6.02	6.11	5.92	6.03	6.25	6.16	6.43	5.98	6.63	7.03	0.4	1.31951	0.1111		6.63	6.07	-0.57	0.673617	0.018		6.63	5.98	-0.66	0.632878	0.0254	DE
solute carrier family 35, member A5	Slc35a5	1419971_s_at	9.89	9.81	10.33	10.11	10.35	10.23	10.73	10.54	10.37	10.57	10.59	10.19	9.85	10.22	0.37	1.29235	0.1522		9.85	10.29	0.44	1.3566	0.0355		9.85	10.63	0.78	1.71713	0.0456	DE
epithelial splicing regulatory protein 2	Esrp2	1419977_s_at	6.37	6.46	6.59	6.35	5.61	5.98	5.52	5.62	5.57	5.65	5.82	5.35	6.41	6.47	0.06	1.04247	0.729		6.41	5.8	-0.62	0.650671	0.1682		6.41	5.57	-0.85	0.554785	0.0065	DE
Rho guanine nucleotide exchange factor (GEF) 25	Arhgef25	1419978_s_at	10.34	10.37	10.1	10	9.83	9.86	9.53	9.65	9.47	9.35	9.34	9.54	10.36	10.05	-0.3	0.812252	0.082		10.36	9.84	-0.51	0.702222	0.0017		10.36	9.59	-0.77	0.586417	0.0386	DE
nuclear pore membrane protein 121	Pom121	1420004_s_at	9.7	9.67	8.61	8.95	8.65	8.96	8.32	8.46	8.93	8.83	9.09	9.22	9.68	8.78	-0.91	0.532185	0.1159		9.68	8.8	-0.88	0.543367	0.1083		9.68	8.39	-1.3	0.406126	0.0275	DE
WW, C2 and coiled-coil domain containing 1	Wwc1	1420008_s_at	10.8	10.98	10.3	10.64	9.71	10.1	9.56	9.66	9.37	9.59	10.37	9.65	10.89	10.47	-0.42	0.747425	0.1994		10.89	9.91	-0.98	0.50698	0.0821		10.89	9.61	-1.28	0.411796	0.015	DE
X-box binding protein 1	Xbp1	1420011_s_at	10.35	10.16	10.92	10.76	10.53	10.62	10.48	10.59	10.51	10.49	10.28	10.67	10.26	10.84	0.59	1.50525	0.0446	DE	10.26	10.57	0.32	1.24833	0.1385		10.26	10.53	0.28	1.21419	0.1554
tetraspanin 8	Tspan8	1420018_s_at	6.86	7	8	8	6.54	6.45	7.36	7.23	6.96	7.67	8.7	7.4	6.93	8	1.07	2.09943	0.0416	DE	6.93	6.49	-0.44	0.737135	0.048		6.93	7.3	0.37	1.29235	0.0627
tetraspanin 8	Tspan8	1420019_at	6.46	6.57	7.38	7.36	6.38	6.43	6.69	6.8	6.72	7.15	7.63	6.67	6.52	7.37	0.86	1.81504	0.0352	DE	6.52	6.4	-0.11	0.926588	0.2616		6.52	6.75	0.23	1.17283	0.0979
minichromosome maintenance deficient 3 (S. cerevisiae)	Mcm3	1420028_s_at	10.43	10.19	9.5	9.86	8.72	9.07	8.45	8.47	9.63	8.37	8.17	8.17	10.31	9.68	-0.63	0.646176	0.1177		10.31	8.89	-1.41	0.376312	0.0294	DE	10.31	8.46	-1.85	0.277392	0.0399	DE
solute carrier family 35, member C2	Slc35c2	1420054_s_at	7.47	7.34	7.33	7.2	6.77	6.79	6.72	6.53	6.64	6.9	6.99	7.07	7.4	7.26	-0.14	0.907519	0.2672		7.4	6.78	-0.63	0.646176	0.0606		7.4	6.63	-0.78	0.582367	0.0287	DE
expressed sequence AU016916	AU016916	1420083_at	7.17	7.22	7.61	7.47	6.32	6.36	6.33	6.27	6.41	6.58	7.53	6.38	7.19	7.54	0.35	1.27456	0.0975		7.19	6.34	-0.85	0.554785	0.0018	DE	7.19	6.3	-0.89	0.539614	0.0022	DE
zinc finger and SCAN domain containing 21	Zscan21	1420095_s_at	10.4	10.41	10.28	10.25	9.86	9.87	9.77	9.73	9.45	9.66	9.74	9.46	10.4	10.26	-0.14	0.907519	0.0469		10.4	9.86	-0.54	0.687771	0.0002		10.4	9.75	-0.65	0.63728	0.0134	DE
zinc finger and SCAN domain containing 21	Zscan21	1420096_at	7.68	7.64	7.57	7.62	6.8	7.12	6.74	6.84	6.91	7.05	7.4	6.58	7.66	7.6	-0.06	0.959264	0.1856		7.66	6.96	-0.7	0.615572	0.1384		7.66	6.79	-0.87	0.547147	0.0181	DE
zinc finger protein 334	Zfp334	1420110_s_at	9.7	9.66	9.28	9.21	8.74	9.02	8.39	8.58	8.63	8.43	8.45	8.71	9.68	9.24	-0.43	0.742262	0.0178		9.68	8.88	-0.8	0.574349	0.1046		9.68	8.49	-1.19	0.438303	0.0421	DE
T cell leukemia translocation altered gene	Tcta	1420123_at	9.86	9.91	10.27	10.27	10.48	10.24	10.57	10.65	10.44	10.54	10.77	10.52	9.88	10.27	0.39	1.31039	0.0413		9.88	10.36	0.47	1.38511	0.1451		9.88	10.61	0.72	1.64718	0.0084	DE
cell cycle progression 1	Ccpg1	1420127_s_at	9.77	9.87	9.43	9.67	10.32	10.41	10.45	10.51	10.64	10.63	10.74	10.64	9.82	9.55	-0.27	0.82932	0.2328		9.82	10.36	0.54	1.45397	0.0154		9.82	10.48	0.66	1.58008	0.0151	DE
proliferation-associated 2G4	Pa2g4	1420142_s_at	10.36	10.33	10.38	10.46	9.54	9.94	9.41	9.42	9.56	9.44	9.55	9.75	10.34	10.42	0.08	1.05702	0.2867		10.34	9.74	-0.61	0.655197	0.2015		10.34	9.41	-0.93	0.524858	0.0047	DE
myosin, heavy polypeptide 9, non-muscle	Myh9	1420170_at	9.2	9.1	8.58	8.51	9.01	9.03	8.96	8.85	9.18	8.83	8.39	8.73	9.15	8.55	-0.61	0.655197	0.0143	DE	9.15	9.02	-0.13	0.913831	0.2228		9.15	8.91	-0.24	0.846745	0.082
---	---	1420296_at	8.82	8.9	8.49	8.58	8.02	8.17	7.83	7.87	7.96	7.82	7.74	7.61	8.86	8.53	-0.32	0.80107	0.0336		8.86	8.1	-0.76	0.590496	0.0264	DE	8.86	7.85	-1.01	0.496546	0.0076	DE
cyclin M1	Cnnm1	1420354_at	6.83	6.56	6.83	6.78	7.39	6.79	7.8	7.61	8.33	8.41	7.86	9.01	6.69	6.81	0.11	1.07923	0.5629		6.69	7.09	0.39	1.31039	0.3956		6.69	7.71	1.01	2.01391	0.0331	DE
ninjurin 2	Ninj2	1420356_at	5.8	6.08	6.45	6.53	7.24	7.31	7.8	7.69	7.33	7.74	7.22	7.27	5.94	6.49	0.55	1.46409	0.137		5.94	7.27	1.33	2.51403	0.0534		5.94	7.75	1.81	3.50642	0.0272	DE
dickkopf homolog 1 (Xenopus laevis)	Dkk1	1420360_at	5.83	5.83	6.52	6.65	9.83	10.3	9.07	9.23	9.59	8.55	8.93	8.17	5.83	6.59	0.76	1.69349	0.0547		5.83	10.07	4.24	18.8959	0.0353	DE	5.83	9.15	3.32	9.98664	0.0153	DE
BCL2-interacting killer	Bik	1420363_at	5.36	5.21	5.61	5.33	6.17	6.06	6.03	6.44	5.85	6.33	6.49	5.99	5.29	5.47	0.18	1.13288	0.3941		5.29	6.12	0.83	1.77769	0.016	DE	5.29	6.24	0.95	1.93187	0.1038
ST8 alpha-N-acetyl-neuraminide alpha-2,8-sialyltransferase 2	St8sia2	1420377_at	9.12	9.02	7.7	8.39	6.79	7.5	7.31	7.34	7.16	7.08	6.96	7.1	9.07	8.05	-1.03	0.48971	0.2005		9.07	7.14	-1.93	0.262429	0.1105		9.07	7.33	-1.75	0.297302	0.0106	DE
60S ribosomal protein L31-like /// ribosomal protein L31 /// ribosomal protein L31, pseudogene 1 2	LOC638399 /// Rpl31 /// Rpl31-ps12	1420381_a_at	11.69	11.78	11.53	11.74	10.23	10.71	10.08	10.26	9.94	10.08	10.19	9.83	11.73	11.63	-0.1	0.933033	0.5089		11.73	10.47	-1.26	0.417544	0.1096		11.73	10.17	-1.56	0.339151	0.0131	DE
apolipoprotein B receptor	Apobr	1420382_at	5.88	5.74	6.37	6.24	6.63	6.73	6.82	6.89	6.98	7.03	7.7	6.92	5.81	6.3	0.49	1.40444	0.0357		5.81	6.68	0.87	1.82766	0.0133	DE	5.81	6.86	1.05	2.07053	0.0164	DE
guanine nucleotide binding protein, alpha 14	Gna14	1420385_at	8.1	8.32	8.83	8.97	7.37	7.94	8.22	8.04	8.06	8.49	9.6	8.68	8.21	8.9	0.69	1.61328	0.0476	DE	8.21	7.65	-0.56	0.678302	0.2749		8.21	8.13	-0.08	0.946058	0.6321
protease, serine, 12 neurotrypsin (motopsin)	Prss12	1420388_at	7.89	7.49	7.85	8.46	9.27	9.27	9.04	9.24	9.12	9.06	8.54	8.69	7.69	8.15	0.47	1.38511	0.3473		7.69	9.27	1.58	2.9897	0.0802		7.69	9.14	1.45	2.73208	0.0468	DE
regulator of G-protein signaling 18	Rgs18	1420398_at	4.28	3.85	4.64	4.84	4.86	5	5.8	5.49	7.89	5.66	5.69	6.18	4.07	4.74	0.67	1.59107	0.1525		4.07	4.93	0.87	1.82766	0.1283		4.07	5.64	1.58	2.9897	0.0336	DE
ATPase, Ca++ transporting, plasma membrane 2	Atp2b2	1420403_at	7.34	7.36	7.29	7.51	8.17	8.1	8.21	8.18	8.9	8.82	8.89	9.36	7.35	7.4	0.05	1.03526	0.7284		7.35	8.14	0.79	1.72907	0.0186	DE	7.35	8.2	0.85	1.8025	0.001	DE
solute carrier organic anion transporter family, member 1a4	Slco1a4	1420405_at	7.39	7.14	8.85	7.91	9	8.94	9.94	9.32	9.4	9.68	10.28	9.94	7.26	8.38	1.12	2.17347	0.2365		7.26	8.97	1.7	3.24901	0.0365	DE	7.26	9.63	2.36	5.1337	0.0524
solute carrier family 7 (cationic amino acid transporter, y+ system), member 11	Slc7a11	1420413_at	6.05	5.6	6.23	5.57	6.97	6.89	7.54	7.31	7.22	7.31	7.64	7.49	5.83	5.9	0.08	1.05702	0.8704		5.83	6.93	1.1	2.14355	0.1189		5.83	7.42	1.6	3.03143	0.0471	DE
sema domain, immunoglobulin domain (Ig), short basic domain, secreted, (semaphorin) 3A	Sema3a	1420416_at	10.29	10.46	10.12	10.14	9.42	9.61	9.17	9.23	8.97	9.11	9.33	9.26	10.38	10.13	-0.24	0.846745	0.2085		10.38	9.51	-0.86	0.550953	0.022	DE	10.38	9.2	-1.18	0.441351	0.0277	DE
protocadherin beta 21	Pcdhb21	1420422_at	7.88	7.76	7.84	7.05	7.33	7.11	7.23	7.14	7.31	7.05	6.33	7.09	7.82	7.45	-0.38	0.768438	0.5146		7.82	7.22	-0.6	0.659754	0.066		7.82	7.18	-0.64	0.641713	0.0171	DE
advanced glycosylation end product-specific receptor	Ager	1420428_at	5.69	5.89	5.69	5.67	5.93	5.92	6.56	6.68	6.18	6.05	5.8	5.76	5.79	5.68	-0.11	0.926588	0.4685		5.79	5.92	0.13	1.09429	0.4054		5.79	6.62	0.83	1.77769	0.0319	DE
testis expressed gene 21	Tex21	1420436_x_at	5.28	5.08	5.3	6.06	4.21	4.11	4.35	4.07	4.09	4.26	4.34	4.37	5.18	5.68	0.5	1.41421	0.4041		5.18	4.16	-1.02	0.493116	0.0286	DE	5.18	4.21	-0.97	0.510506	0.0374	DE
protocadherin beta 19	Pcdhb19	1420443_at	7.54	7.55	7.32	7.28	7.25	7.22	6.92	6.81	6.85	6.75	7.01	7.08	7.55	7.3	-0.24	0.846745	0.0404		7.55	7.23	-0.31	0.806642	0.0179		7.55	6.87	-0.68	0.624165	0.0497	DE
solute carrier family 22 (organic cation transporter), member 3	Slc22a3	1420444_at	8.55	8.68	8.91	9.25	8.01	8.98	7.43	7.67	7.81	7.56	7.27	7.58	8.62	9.08	0.46	1.37554	0.1904		8.62	8.49	-0.12	0.920188	0.8458		8.62	7.55	-1.07	0.476319	0.032	DE
nucleosome assembly protein 1-like 1	Nap1l1	1420476_a_at	12.52	12.6	12.16	12.22	11.33	11.43	10.88	11.14	10.93	10.68	10.03	10.19	12.56	12.19	-0.37	0.773782	0.0218		12.56	11.38	-1.18	0.441351	0.0036	DE	12.56	11.01	-1.55	0.34151	0.037	DE
nucleosome assembly protein 1-like 1	Nap1l1	1420477_at	11.79	11.88	11.77	11.74	11.09	11.11	10.66	10.74	10.72	10.7	10.65	10.64	11.84	11.76	-0.08	0.946058	0.3059		11.84	11.1	-0.74	0.598739	0.031	DE	11.84	10.7	-1.14	0.45376	0.003	DE
nucleosome assembly protein 1-like 1	Nap1l1	1420478_at	12.7	12.83	12.37	12.57	11.64	11.91	11.27	11.4	11.28	11.04	10.89	10.99	12.76	12.47	-0.3	0.812252	0.1521		12.76	11.78	-0.99	0.503478	0.0476	DE	12.76	11.34	-1.43	0.371131	0.0041	DE
nucleosome assembly protein 1-like 1	Nap1l1	1420479_a_at	11.46	11.45	11.05	10.91	10.29	10.27	9.77	9.97	9.72	9.64	8.57	8.91	11.45	10.98	-0.47	0.721965	0.0917		11.45	10.28	-1.17	0.444421	0.0008	DE	11.45	9.87	-1.58	0.334482	0.0396	DE
phosphate cytidylyltransferase 2, ethanolamine	Pcyt2	1420493_a_at	8.49	8.59	8.85	8.67	9.52	9.29	9.56	9.52	9.51	9.59	9.81	10.06	8.54	8.76	0.22	1.16473	0.2005		8.54	9.41	0.87	1.82766	0.0503		8.54	9.54	1	2	0.0151	DE
GTP cyclohydrolase 1	Gch1	1420499_at	6.44	6.6	6.9	6.87	7.57	6.89	7.91	8.11	8.94	7.46	7.54	7.3	6.52	6.88	0.37	1.29235	0.1273		6.52	7.23	0.71	1.6358	0.2712		6.52	8.01	1.49	2.80889	0.0086	DE
spermidine/spermine N1-acetyl transferase 1	Sat1	1420502_at	10.67	10.75	11.45	11.34	11.7	11.47	11.94	11.87	11.51	11.73	11.58	11.25	10.71	11.39	0.68	1.60214	0.013	DE	10.71	11.59	0.88	1.84038	0.0584		10.71	11.9	1.19	2.28153	0.0021	DE
solute carrier family 6 (neurotransmitter transporter), member 14	Slc6a14	1420504_at	7.36	7.55	8.71	8.88	6.9	8.01	5.86	6.49	5.47	6.03	4.62	5.61	7.46	8.8	1.34	2.53151	0.0093	DE	7.46	7.46	0	1	1		7.46	6.17	-1.28	0.411796	0.13
syntaxin binding protein 1	Stxbp1	1420505_a_at	9.22	9.05	8.63	8.86	10.47	10.05	10.74	10.62	11.38	11.12	10.96	11.74	9.14	8.74	-0.39	0.76313	0.1226		9.14	10.26	1.13	2.18859	0.0824		9.14	10.68	1.54	2.90795	0.0069	DE
immunoglobulin superfamily, member 9	Igsf9	1420518_a_at	9.02	9.33	8.86	9.25	7.13	7.74	6.44	6.97	6.06	6.91	7.07	6.98	9.18	9.05	-0.12	0.920188	0.6797		9.18	7.43	-1.74	0.29937	0.065		9.18	6.7	-2.47	0.180491	0.0272	DE
membrane associated guanylate kinase, WW and PDZ domain containing 2	Magi2	1420532_at	7	6.93	7.17	6.52	8.09	7.65	7.92	7.87	7.83	7.41	6.66	7.24	6.96	6.85	-0.12	0.920188	0.7749		6.96	7.87	0.91	1.87905	0.1443		6.96	7.89	0.93	1.90528	0.0034	DE
chimerin (chimaerin) 1	Chn1	1420545_a_at	7.05	6.94	7.03	7.26	8.28	8.03	8.72	8.54	8.94	8.28	7.18	7.93	7	7.15	0.15	1.10957	0.3984		7	8.15	1.16	2.23457	0.0375	DE	7	8.63	1.63	3.09513	0.0087	DE
chondroadherin	Chad	1420569_at	7.16	7.53	8.23	7.72	9.13	9.32	10.07	9.72	10.26	10.16	10.21	9.98	7.35	7.97	0.63	1.54756	0.1957		7.35	9.22	1.88	3.68075	0.0278	DE	7.35	9.89	2.55	5.85634	0.0099	DE
membrane-spanning 4-domains, subfamily A, member 3	Ms4a3	1420572_at	5.25	5.5	5.49	5.91	5.81	5.58	6.8	6.55	8.22	6.43	6.09	6.31	5.38	5.7	0.32	1.24833	0.3394		5.38	5.69	0.32	1.24833	0.2011		5.38	6.68	1.3	2.46229	0.018	DE
metallothionein 3	Mt3	1420575_at	7.44	7.7	8.4	8.05	10.19	9.83	10.33	10.53	10.64	10.67	10.27	10.79	7.57	8.22	0.65	1.56917	0.1048		7.57	10.01	2.44	5.42642	0.0113	DE	7.57	10.43	2.86	7.26015	0.0043	DE
RAR-related orphan receptor alpha	Rora	1420583_a_at	7.88	7.99	8.28	8.25	9.36	9.41	9.77	9.65	9.77	9.57	9.29	9.12	7.93	8.26	0.33	1.25701	0.0867		7.93	9.38	1.45	2.73208	0.0085	DE	7.93	9.71	1.78	3.43426	0.0022	DE
calcium binding protein 2	Cabp2	1420597_a_at	6.28	6.38	6.88	6.9	6.92	6.79	7.4	7.33	7.26	7.41	7.7	7.21	6.33	6.89	0.56	1.47427	0.0486		6.33	6.86	0.52	1.43396	0.0275		6.33	7.37	1.03	2.04202	0.0055	DE
dynein light chain Tctex-type 3	Dynlt3	1420614_at	9.83	9.78	10.75	10.12	11.54	10.92	11.89	11.75	11.6	11.62	10.83	10.95	9.8	10.43	0.63	1.54756	0.2936		9.8	11.23	1.43	2.69447	0.1344		9.8	11.82	2.02	4.05584	0.011	DE
ash2 (absent, small, or homeotic)-like (Drosophila)	Ash2l	1420616_at	9.92	9.91	9.67	9.61	9.38	9.61	9.11	9.23	9.11	8.78	8.54	8.37	9.91	9.64	-0.28	0.823591	0.0628		9.91	9.49	-0.42	0.747425	0.1696		9.91	9.17	-0.75	0.594604	0.0497	DE
cytoplasmic polyadenylation element binding protein 4	Cpeb4	1420617_at	9.9	9.96	9.81	9.76	10.44	10.17	10.69	10.56	10.92	10.87	11.09	10.81	9.93	9.79	-0.14	0.907519	0.0688		9.93	10.3	0.38	1.30134	0.2065		9.93	10.63	0.7	1.6245	0.0293	DE
vesicle-associated membrane protein 8	Vamp8	1420624_a_at	10.02	10.12	10.59	10.52	10.46	10.57	10.81	10.79	10.53	10.67	11.02	10.4	10.07	10.56	0.49	1.40444	0.0211		10.07	10.51	0.44	1.3566	0.0274		10.07	10.8	0.73	1.65864	0.0365	DE
purine rich element binding protein A	Pura	1420628_at	11.03	10.79	11.5	11.16	12.09	11.9	11.99	12.09	12.27	12.29	12.09	12.39	10.91	11.33	0.42	1.33793	0.1951		10.91	11.99	1.09	2.12874	0.0221	DE	10.91	12.04	1.13	2.18859	0.0387	DE
keratin 8	Krt8	1420647_a_at	10.56	10.93	10.9	10.66	8.96	9.19	8.69	9.27	8.15	8.57	9.29	8.45	10.75	10.78	0.03	1.02101	0.8906		10.75	9.07	-1.67	0.314253	0.0268	DE	10.75	8.98	-1.77	0.293209	0.0499	DE
zinc finger homeobox 3	Zfhx3	1420649_at	11.48	11.45	9.8	9.63	10.03	10.2	9.72	9.87	9.94	9.9	10.32	10.35	11.46	9.72	-1.75	0.297302	0.0264	DE	11.46	10.11	-1.35	0.392292	0.0347	DE	11.46	9.8	-1.67	0.314253	0.0232	DE
zinc finger homeobox 3	Zfhx3	1420650_at	10.52	10.49	8.65	8.57	8.83	9.07	8.61	8.65	8.75	8.71	9.19	9.31	10.51	8.61	-1.9	0.267943	0.0054	DE	10.51	8.95	-1.56	0.339151	0.0459	DE	10.51	8.63	-1.88	0.271684	0.0003	DE
interleukin 17 receptor B	Il17rb	1420678_a_at	6.45	6.81	7.1	6.79	7.44	7.08	8.09	7.73	7.86	7.83	8.03	8.1	6.63	6.94	0.32	1.24833	0.3184		6.63	7.26	0.63	1.54756	0.1318		6.63	7.91	1.28	2.42839	0.0373	DE
BCL2/adenovirus E1B 19kD interacting protein like	Bnipl	1420683_at	7.33	7.74	7.54	7.37	5.82	6.03	5.85	6.06	5.56	5.9	6.09	5.81	7.53	7.45	-0.08	0.946058	0.7672		7.53	5.93	-1.61	0.327598	0.0407	DE	7.53	5.95	-1.58	0.334482	0.0418	DE
fibroblast growth factor 10	Fgf10	1420690_at	9.16	8.97	9.01	8.47	8.74	8.41	8.24	8.47	7.97	8.24	7.47	8.15	9.07	8.74	-0.32	0.80107	0.4292		9.07	8.57	-0.49	0.712025	0.154		9.07	8.36	-0.71	0.61132	0.0443	DE
dachshund 1 (Drosophila)	Dach1	1420694_a_at	6.08	6.11	6.18	5.28	5.5	5.28	5.28	5.33	5.12	5.21	4.71	4.9	6.1	5.73	-0.37	0.773782	0.5661		6.1	5.39	-0.7	0.615572	0.0935		6.1	5.31	-0.79	0.578344	0.0036	DE
dachshund 1 (Drosophila)	Dach1	1420695_at	7.19	7.28	7.49	7.01	6.33	6.67	6.03	6.2	6.09	5.86	5.76	5.69	7.24	7.25	0.01	1.00696	0.9604		7.24	6.5	-0.74	0.598739	0.1259		7.24	6.12	-1.12	0.460094	0.0181	DE
C-type lectin domain family 7, member a	Clec7a	1420699_at	5.65	5.64	6.52	6.45	7.75	7.64	8.07	7.9	8.01	7.86	8.42	8.19	5.64	6.48	0.84	1.79005	0.0237	DE	5.64	7.69	2.05	4.14106	0.0162	DE	5.64	7.98	2.34	5.06303	0.0227	DE
hepsin	Hpn	1420712_a_at	7.31	7.56	7.61	7.55	6.47	6.76	5.98	6.16	5.67	5.78	6.24	5.69	7.43	7.58	0.15	1.10957	0.4463		7.43	6.62	-0.82	0.566442	0.0524		7.43	6.07	-1.37	0.386891	0.0167	DE
MyoD family inhibitor	Mdfi	1420713_a_at	10.19	10.27	10.36	10.07	9.44	9.52	9.16	9.11	8.88	8.88	8.89	8.11	10.23	10.21	-0.02	0.986233	0.935		10.23	9.48	-0.75	0.594604	0.0056	DE	10.23	9.13	-1.1	0.466516	0.0042	DE
testis expressed gene 15	Tex15	1420719_at	9.94	10.09	9.55	9.76	8.25	9.12	7.81	8.18	7.3	7.42	7.69	7.18	10.01	9.66	-0.36	0.779165	0.1205		10.01	8.68	-1.33	0.397768	0.1926		10.01	8	-2.02	0.246558	0.0327	DE
cysteine and glycine-rich protein 2	Csrp2	1420731_a_at	10.93	10.88	11.2	11.35	11.98	12.13	10.99	11.24	10.35	10.46	10.08	9.88	10.91	11.28	0.37	1.29235	0.1004		10.91	12.05	1.15	2.21914	0.0257	DE	10.91	11.11	0.21	1.15669	0.3336
protein phosphatase 3, catalytic subunit, gamma isoform	Ppp3cc	1420743_a_at	6.42	6.54	6.91	6.54	7.51	7.29	7.78	7.68	7.4	7.47	6.9	7.19	6.48	6.72	0.24	1.18099	0.3986		6.48	7.4	0.92	1.89212	0.0348	DE	6.48	7.73	1.25	2.37841	0.0044	DE
cyclin D-type binding-protein 1	Ccndbp1	1420745_a_at	10.26	10.37	10.65	10.63	10.79	10.7	11.15	10.95	10.82	10.88	10.68	10.61	10.32	10.64	0.32	1.24833	0.0978		10.32	10.74	0.43	1.34723	0.0287		10.32	11.05	0.73	1.65864	0.0419	DE
transcription termination factor, RNA polymerase I	Ttf1	1420754_at	8.45	8.38	7.83	7.82	8.28	8.43	8.22	8.24	8.47	8.39	8.53	8.69	8.41	7.83	-0.59	0.664343	0.0343	DE	8.41	8.36	-0.06	0.959264	0.5693		8.41	8.23	-0.18	0.882703	0.0984
N-myc downstream regulated gene 1	Ndrg1	1420760_s_at	10.26	10.04	10.9	10.74	12.77	12.55	13.18	12.98	13.31	13.25	13.14	13.34	10.15	10.82	0.67	1.59107	0.0464	DE	10.15	12.66	2.51	5.6962	0.0038	DE	10.15	13.08	2.93	7.6211	0.0027	DE
scrapie responsive gene 1	Scrg1	1420764_at	6.93	7.13	8.12	7.82	8.86	8.62	9.34	8.97	8.8	9.29	10	9.52	7.03	7.97	0.94	1.91853	0.0462	DE	7.03	8.74	1.71	3.27161	0.0092	DE	7.03	9.16	2.13	4.37717	0.0217	DE
TSC22 domain family, member 3	Tsc22d3	1420772_a_at	10.93	10.96	11.14	11.12	11.37	11.18	11.76	11.68	11.78	11.92	11.93	12.07	10.95	11.13	0.18	1.13288	0.0146		10.95	11.28	0.33	1.25701	0.1711		10.95	11.72	0.78	1.71713	0.017	DE
AU RNA binding protein/enoyl-coenzyme A hydratase	Auh	1420776_a_at	9.38	9.35	9.82	9.66	10.8	10.29	11.14	11.15	11.4	11.54	11.55	11.58	9.37	9.74	0.37	1.29235	0.1238		9.37	10.55	1.18	2.26577	0.1344		9.37	11.14	1.78	3.43426	0.0021	DE
sodium channel, voltage-gated, type XI, alpha	Scn11a	1420784_at	7.52	7.62	6.16	6.68	5.42	5.37	5.14	5.28	5.22	5.52	5.56	5.4	7.57	6.42	-1.15	0.450625	0.131		7.57	5.39	-2.17	0.222211	0.0034	DE	7.57	5.21	-2.36	0.194791	0.0022	DE
fibroblast growth factor 9	Fgf9	1420795_at	9.02	8.94	8.85	8.88	9.66	9.53	9.98	9.78	10.19	10.27	9.46	10.15	8.98	8.87	-0.11	0.926588	0.1808		8.98	9.59	0.61	1.52626	0.0251	DE	8.98	9.88	0.9	1.86607	0.0426	DE
otogelin	Otog	1420797_at	10.69	10.96	9.87	10.53	9.59	10.06	9.5	9.78	9.59	9.64	9.44	9.39	10.82	10.2	-0.63	0.646176	0.2809		10.82	9.83	-1	0.5	0.0923		10.82	9.64	-1.18	0.441351	0.026	DE
delta-like 2 homolog (Drosophila)	Dlk2	1420807_a_at	7.75	7.9	7.98	8.16	6.58	6.88	6.83	6.6	6.55	6.8	7.24	7.08	7.83	8.07	0.24	1.18099	0.1758		7.83	6.73	-1.1	0.466516	0.0463	DE	7.83	6.71	-1.11	0.463294	0.0228	DE
src-like adaptor	Sla	1420819_at	7.02	6.72	7.25	7.06	7.77	8.13	8.17	8.17	8.9	7.71	7.62	7.57	6.87	7.15	0.29	1.22264	0.2714		6.87	7.95	1.08	2.11404	0.0467	DE	6.87	8.17	1.3	2.46229	0.0731
sphingosine-1-phosphate phosphatase 1	Sgpp1	1420821_at	9.88	9.98	10.62	10.47	10.29	10.32	10.61	10.55	10.58	10.93	10.79	10.68	9.93	10.55	0.62	1.53688	0.0294	DE	9.93	10.3	0.38	1.30134	0.0646		9.93	10.58	0.65	1.56917	0.0155	DE
sphingosine-1-phosphate phosphatase 1	Sgpp1	1420822_s_at	10.52	10.65	11.29	11.23	11.01	11.07	11.26	11.29	11.29	11.49	11.64	11.44	10.59	11.26	0.67	1.59107	0.0305	DE	10.59	11.04	0.45	1.36604	0.0527		10.59	11.28	0.69	1.61328	0.049	DE
sema domain, immunoglobulin domain (Ig), transmembrane domain (TM) and short cytoplasmic domain, (semaphorin) 4D	Sema4d	1420824_at	8.41	8.49	8.25	8.21	9.28	9.26	8.78	9.3	9.18	8.59	8.4	8.25	8.45	8.23	-0.22	0.858565	0.0693		8.45	9.27	0.82	1.76541	0.0227	DE	8.45	9.04	0.59	1.50525	0.2579
pleckstrin homology domain-containing, family A (phosphoinositide binding specific) member 3	Plekha3	1420839_at	6.95	6.91	7.37	7.02	7.46	7.45	7.69	7.6	7.45	7.5	6.59	7.18	6.93	7.19	0.27	1.20581	0.369		6.93	7.45	0.53	1.44393	0.0172		6.93	7.64	0.72	1.64718	0.0178	DE
protein tyrosine phosphatase, receptor type, F	Ptprf	1420841_at	9.82	9.81	8.88	9.13	8.98	8.9	8.64	8.23	9.1	9.27	9.23	9.74	9.82	9.01	-0.81	0.570382	0.097		9.82	8.94	-0.88	0.543367	0.0268	DE	9.82	8.43	-1.38	0.384219	0.0937
protein tyrosine phosphatase, receptor type, F	Ptprf	1420842_at	12.85	12.85	12.33	12.29	12.43	12.5	12.16	12.22	12.38	12.35	12.54	12.57	12.85	12.31	-0.54	0.687771	0.0236		12.85	12.47	-0.39	0.76313	0.0577		12.85	12.19	-0.66	0.632878	0.0289	DE
LanC (bacterial lantibiotic synthetase component C)-like 2	Lancl2	1420856_a_at	7.12	7.02	7.48	7.24	6.64	6.71	6.28	6.44	6.69	6.39	5.73	6.18	7.07	7.36	0.29	1.22264	0.2149		7.07	6.67	-0.39	0.76313	0.0302		7.07	6.36	-0.71	0.61132	0.0274	DE
protein kinase inhibitor, alpha	Pkia	1420858_at	7.62	7.61	8.05	7.78	7.36	7.17	6.78	6.68	6.49	6.29	5.65	5.7	7.62	7.92	0.3	1.23114	0.2688		7.62	7.27	-0.35	0.784584	0.1679		7.62	6.73	-0.88	0.543367	0.0342	DE
protein kinase inhibitor, alpha	Pkia	1420859_at	11.3	11.27	11.5	11.57	10.97	10.9	10.45	10.52	10.32	10.56	10.46	10.17	11.29	11.53	0.25	1.18921	0.0545		11.29	10.93	-0.35	0.784584	0.0348		11.29	10.49	-0.8	0.574349	0.0114	DE
guanylate cyclase 1, soluble, beta 3	Gucy1b3	1420872_at	7.79	7.7	7.85	7.65	6.93	7.21	6.92	6.77	6.84	6.62	6.06	6.93	7.74	7.75	0.01	1.00696	0.9693		7.74	7.07	-0.67	0.628507	0.1046		7.74	6.85	-0.9	0.535887	0.0176	DE
holocytochrome c synthetase	Hccs	1420889_at	7.61	7.42	7.99	7.41	8.68	8.36	8.62	8.64	8.43	8.05	7.06	7.38	7.52	7.7	0.18	1.13288	0.6381		7.52	8.52	1	2	0.05	DE	7.52	8.63	1.12	2.17347	0.0517
holocytochrome c synthetase	Hccs	1420890_at	9.45	9.45	9.89	9.77	10.27	10.07	10.37	10.36	10.25	10.38	10.27	10.31	9.45	9.83	0.38	1.30134	0.0997		9.45	10.17	0.72	1.64718	0.0879		9.45	10.36	0.91	1.87905	0.0035	DE
wingless-related MMTV integration site 7B	Wnt7b	1420892_at	8.72	8.91	8.85	9.02	8.02	8.16	7.97	8.14	7.76	8.17	8.43	8.11	8.82	8.94	0.12	1.08673	0.4469		8.82	8.09	-0.72	0.607097	0.0311	DE	8.82	8.06	-0.76	0.590496	0.0278	DE
transforming growth factor, beta receptor I	Tgfbr1	1420895_at	11.95	11.97	12.05	12.03	11.55	11.62	11.34	11.36	11.24	11.18	11.22	10.94	11.96	12.04	0.08	1.05702	0.0299		11.96	11.59	-0.38	0.768438	0.0439		11.96	11.35	-0.61	0.655197	0.0005	DE
ST6 (alpha-N-acetyl-neuraminyl-2,3-beta-galactosyl-1,3)-N-acetylgalactosaminide alpha-2,6-sialyltransferase 3	St6galnac3	1420903_at	8.78	8.68	8.02	8.08	7.44	7.62	7.24	7.35	6.9	6.96	7.17	6.91	8.73	8.05	-0.68	0.624165	0.0144	DE	8.73	7.53	-1.2	0.435275	0.0166	DE	8.73	7.29	-1.44	0.368567	0.0028	DE
milk fat globule-EGF factor 8 protein	Mfge8	1420911_a_at	10.8	10.83	10.75	10.83	10.16	10.34	10.02	10.1	10.07	9.94	10.15	10.25	10.82	10.79	-0.03	0.97942	0.6449		10.82	10.25	-0.57	0.673617	0.0931		10.82	10.06	-0.75	0.594604	0.0176	DE
serum/glucocorticoid regulated kinase 3	Sgk3	1420919_at	9.96	10.1	10.72	10.59	10.49	10.37	10.65	10.64	10.43	10.45	10.98	10.51	10.03	10.66	0.63	1.54756	0.0229	DE	10.03	10.43	0.4	1.31951	0.0513		10.03	10.64	0.61	1.52626	0.0709
beta galactoside alpha 2,6 sialyltransferase 1	St6gal1	1420928_at	10.47	10.43	10.68	10.53	12.25	12.11	12.38	12.4	12.53	12.3	11.94	12.15	10.45	10.61	0.15	1.10957	0.2707		10.45	12.18	1.73	3.31728	0.0167	DE	10.45	12.39	1.94	3.83706	0.0011	DE
catenin (cadherin associated protein), alpha-like 1	Ctnnal1	1420929_at	7.9	7.69	8.07	7.83	8.89	9.03	8.41	8.57	8.32	7.77	6.9	7.25	7.8	7.95	0.15	1.10957	0.4351		7.8	8.96	1.16	2.23457	0.0176	DE	7.8	8.49	0.69	1.61328	0.0395	DE
catenin (cadherin associated protein), alpha-like 1	Ctnnal1	1420930_s_at	10.02	9.84	10.18	10.4	11.15	11.33	10.91	11	10.65	10.75	10.16	10.05	9.93	10.29	0.36	1.28343	0.1317		9.93	11.24	1.31	2.47942	0.0093	DE	9.93	10.95	1.02	2.02792	0.0243	DE
regulator of G-protein signaling 5	Rgs5	1420940_x_at	8.61	8.43	8.24	8.11	9.06	8.89	9.18	9.44	8.65	8.39	7.02	7.1	8.52	8.17	-0.35	0.784584	0.101		8.52	8.98	0.46	1.37554	0.067		8.52	9.31	0.79	1.72907	0.0477	DE
regulator of G-protein signaling 5	Rgs5	1420941_at	11.21	11.09	10.84	10.52	11.51	11.25	11.85	11.89	11.54	11.59	10.83	11.36	11.15	10.68	-0.47	0.721965	0.1764		11.15	11.38	0.23	1.17283	0.2976		11.15	11.87	0.72	1.64718	0.0346	DE
regulator of G-protein signaling 5	Rgs5	1420942_s_at	8.97	8.88	8.61	7.81	9.54	9.11	9.61	9.53	9.15	9.01	7.44	8.3	8.93	8.21	-0.72	0.607097	0.3218		8.93	9.32	0.4	1.31951	0.3042		8.93	9.57	0.64	1.55833	0.009	DE
zinc finger protein 185	Zfp185	1420944_at	8.4	8.71	8.97	8.91	9.19	8.98	9.86	9.61	9.51	10.09	10.68	9.93	8.55	8.94	0.39	1.31039	0.2336		8.55	9.08	0.53	1.44393	0.1216		8.55	9.73	1.18	2.26577	0.0302	DE
alpha thalassemia/mental retardation syndrome X-linked homolog (human)	Atrx	1420948_s_at	4.78	4.72	4.22	4.08	5.01	4.68	4.73	4.38	4.51	4.14	3.96	4.48	4.75	4.15	-0.6	0.659754	0.0427	DE	4.75	4.85	0.1	1.07177	0.6671		4.75	4.56	-0.19	0.876606	0.4622
visinin-like 1	Vsnl1	1420955_at	9.36	9.35	10.08	10.19	12	11.62	12.14	12.25	12.52	12.7	12.27	12.76	9.36	10.13	0.78	1.71713	0.0432	DE	9.36	11.81	2.45	5.46416	0.049	DE	9.36	12.2	2.84	7.1602	0.0116	DE
adenomatosis polyposis coli	Apc	1420956_at	11.19	11.09	10.02	10.15	11.24	11.35	10.97	10.87	11.11	11.01	11.32	11.19	11.14	10.09	-1.05	0.482968	0.0076	DE	11.14	11.3	0.16	1.11729	0.1735		11.14	10.92	-0.22	0.858565	0.0896
aspartate-beta-hydroxylase	Asph	1420959_at	9.6	9.55	9.29	9.32	8.69	9.05	8.21	8.24	8.21	7.97	8.1	8.05	9.58	9.3	-0.27	0.82932	0.0209		9.58	8.87	-0.71	0.61132	0.1534		9.58	8.22	-1.35	0.392292	0.0015	DE
influenza virus NS1A binding protein	Ivns1abp	1420961_a_at	6.53	6.66	7.62	7.2	7.49	7.46	7.42	7.3	7.09	7.04	6.51	6.43	6.6	7.41	0.81	1.75321	0.1358		6.6	7.47	0.88	1.84038	0.0375	DE	6.6	7.36	0.77	1.70527	0.0134	DE
ectodermal-neural cortex 1	Enc1	1420965_a_at	10.31	10.19	10.01	9.75	9.18	9.53	8.44	8.55	8.4	8.18	8.1	7.65	10.25	9.88	-0.37	0.773782	0.1728		10.25	9.36	-0.89	0.539614	0.095		10.25	8.49	-1.76	0.295248	0.0022	DE
adenylate cyclase 7	Adcy7	1420970_at	5.74	5.68	5.61	5.92	6.68	6.77	6.02	6.37	5.95	5.51	5.07	5.07	5.71	5.77	0.06	1.04247	0.7834		5.71	6.72	1.02	2.02792	0.0052	DE	5.71	6.19	0.49	1.40444	0.2121
AT rich interactive domain 5B (MRF1-like)	Arid5b	1420973_at	9.84	9.8	9.21	8.8	9.13	9.32	9.2	9.13	8.9	8.64	8.02	8.79	9.82	9.01	-0.82	0.566442	0.154		9.82	9.22	-0.6	0.659754	0.0893		9.82	9.16	-0.66	0.632878	0.0093	DE
LIM domain only 4	Lmo4	1420981_a_at	11.89	11.95	11.68	11.75	11.37	11.44	11.12	11.26	11.3	11.23	11.34	11.54	11.92	11.72	-0.2	0.870551	0.0491		11.92	11.4	-0.52	0.697372	0.0086		11.92	11.19	-0.73	0.602904	0.0329	DE
plexin A3	Plxna3	1420995_at	5.68	5.65	5.27	5.15	4.98	4.93	4.72	4.86	4.86	4.96	4.91	5.07	5.66	5.21	-0.45	0.732043	0.0689		5.66	4.95	-0.71	0.61132	0.0043	DE	5.66	4.79	-0.88	0.543367	0.0422	DE
plexin A3	Plxna3	1420996_at	8.94	8.87	8.21	8.44	8.01	8.1	7.75	8	7.72	7.76	7.98	8.11	8.9	8.32	-0.58	0.668964	0.1014		8.9	8.06	-0.85	0.554785	0.0057	DE	8.9	7.88	-1.03	0.48971	0.0599
ets variant gene 5	Etv5	1420998_at	6.22	6.43	6.51	5.88	5.73	5.6	5.71	5.36	5.49	5.61	5.48	5.44	6.32	6.2	-0.13	0.913831	0.7528		6.32	5.66	-0.66	0.632878	0.0484	DE	6.32	5.54	-0.79	0.578344	0.0827
myelin-associated oligodendrocytic basic protein	Mobp	1421010_at	3.59	3.75	4.21	4.82	9.69	8.11	10.91	10.42	10.35	10.73	10.94	10.5	3.67	4.52	0.85	1.8025	0.2025		3.67	8.9	5.23	37.5307	0.0926		3.67	10.66	7	128	0.0123	DE
neuregulin 3	Nrg3	1421017_at	7.49	7.3	6.81	6.4	6.59	6.43	6.29	6.5	6.94	7.17	6.86	7.4	7.39	6.61	-0.79	0.578344	0.1174		7.39	6.51	-0.88	0.543367	0.0206	DE	7.39	6.39	-1	0.5	0.02	DE
myocyte enhancer factor 2C	Mef2c	1421027_a_at	9.34	8.92	9.76	8.48	11.57	10.99	10.98	11.28	10.76	10.08	8.73	9.19	9.13	9.12	-0.01	0.993092	0.9902		9.13	11.28	2.15	4.43828	0.033	DE	9.13	11.13	2	4	0.0214	DE
myocyte enhancer factor 2C	Mef2c	1421028_a_at	8.1	7.79	8.53	7.47	10.15	9.65	9.52	9.82	9.47	8.78	7.8	8	7.95	8	0.05	1.03526	0.9349		7.95	9.9	1.95	3.86375	0.034	DE	7.95	9.67	1.72	3.29436	0.0153	DE
zinc finger protein 64	Zfp64	1421030_at	9.41	9.5	9.21	9.23	8.91	9.06	8.65	8.81	8.83	8.68	8.74	8.79	9.45	9.22	-0.24	0.846745	0.1071		9.45	8.99	-0.47	0.721965	0.0498		9.45	8.73	-0.72	0.607097	0.0297	DE
DnaJ (Hsp40) homolog, subfamily B, member 12	Dnajb12	1421032_a_at	6.71	6.66	6.5	6.48	7.43	7.38	7.12	7.22	7.02	6.97	6.56	6.61	6.68	6.49	-0.19	0.876606	0.0513		6.68	7.4	0.72	1.64718	0.0024	DE	6.68	7.17	0.48	1.39474	0.0307
transcription elongation regulator 1 (CA150)	Tcerg1	1421033_a_at	9.03	9.01	8.01	8.14	8.64	8.63	8.42	8.26	8.53	8.13	7.54	7.79	9.02	8.08	-0.94	0.521233	0.0394	DE	9.02	8.64	-0.38	0.768438	0.0041		9.02	8.34	-0.68	0.624165	0.0707
neuronal PAS domain protein 2	Npas2	1421037_at	4.87	4.81	4.8	5.1	6.75	6.91	6.71	6.9	6.92	6.96	6.55	6.91	4.84	4.95	0.11	1.07923	0.5958		4.84	6.83	1.99	3.97237	0.0124	DE	4.84	6.81	1.97	3.91768	0.0188	DE
potassium intermediate/small conductance calcium-activated channel, subfamily N, member 4	Kcnn4	1421038_a_at	6.24	6.24	6.04	5.92	5.46	5.49	5.53	5.38	6.25	5.4	5.57	5.38	6.24	5.98	-0.26	0.835088	0.1444		6.24	5.47	-0.76	0.590496	0.0125	DE	6.24	5.46	-0.78	0.582367	0.0606
rho/rac guanine nucleotide exchange factor (GEF) 2	Arhgef2	1421043_s_at	9.22	9.19	8.62	8.62	8.89	8.86	8.84	8.92	8.95	8.83	8.99	9.15	9.2	8.62	-0.59	0.664343	0.0163	DE	9.2	8.88	-0.33	0.795536	0.0041		9.2	8.88	-0.32	0.80107	0.0511
SMAD family member 5	Smad5	1421047_at	9.5	9.34	9.85	8.49	8.96	8.65	8.65	8.77	8.34	8.09	6.42	7.19	9.42	9.17	-0.25	0.840896	0.7758		9.42	8.8	-0.62	0.650671	0.1074		9.42	8.71	-0.71	0.61132	0.0235	DE
yippee-like 1 (Drosophila)	Ypel1	1421048_a_at	9.36	9.59	9.13	9.22	8	8.35	7.47	7.83	7.18	7.51	7.27	7.1	9.47	9.18	-0.3	0.812252	0.1998		9.47	8.18	-1.3	0.406126	0.0352	DE	9.47	7.65	-1.83	0.281265	0.0215	DE
small nuclear ribonucleoprotein N /// SNRPN upstream reading frame	Snrpn /// Snurf	1421063_s_at	8.71	8.3	8.89	8.38	10.22	9.43	10.6	10.04	10.42	10.34	8.29	9.19	8.51	8.64	0.13	1.09429	0.7311		8.51	9.83	1.32	2.49666	0.1354		8.51	10.32	1.82	3.53081	0.0415	DE
cytochrome P450, family 7, subfamily b, polypeptide 1	Cyp7b1	1421075_s_at	9.34	9.23	9.89	10	9.83	9.87	9.73	9.64	9.34	9.53	9.57	9.25	9.28	9.95	0.66	1.58008	0.0136	DE	9.28	9.85	0.57	1.48452	0.0391		9.28	9.68	0.4	1.31951	0.0328
period circadian clock 3	Per3	1421087_at	8.46	8.6	8.91	8.7	10.16	9.92	10.38	10.08	9.93	10.08	10.53	9.81	8.53	8.8	0.27	1.20581	0.1797		8.53	10.04	1.51	2.8481	0.017	DE	8.53	10.23	1.7	3.24901	0.0267	DE
glypican 4	Gpc4	1421088_at	9.98	10.13	10.11	10.2	9.37	9.86	8.84	9.13	9.01	8.68	8.59	8.61	10.05	10.15	0.1	1.07177	0.3928		10.05	9.61	-0.44	0.737135	0.3054		10.05	8.99	-1.07	0.476319	0.0442	DE
endonuclease G	Endog	1421097_at	8.26	8.38	8.69	8.68	8.76	8.79	8.81	9	9.1	9.09	8.95	9.41	8.32	8.68	0.36	1.28343	0.1018		8.32	8.78	0.45	1.36604	0.0689		8.32	8.91	0.59	1.50525	0.0493	DE
LIM domain binding 2	Ldb2	1421101_a_at	9.7	9.88	9.78	9.15	8.69	8.77	8.15	8.54	7.94	7.88	7.64	7.62	9.79	9.46	-0.33	0.795536	0.4834		9.79	8.73	-1.06	0.479632	0.0268	DE	9.79	8.34	-1.45	0.366021	0.0487	DE
jagged 1	Jag1	1421105_at	6.7	6.64	6.78	6.11	5.86	6.26	5.46	5.6	5.45	5.38	5.6	5.6	6.67	6.45	-0.22	0.858565	0.6232		6.67	6.06	-0.61	0.655197	0.1951		6.67	5.53	-1.14	0.45376	0.018	DE
jagged 1	Jag1	1421106_at	10.16	10.14	10.34	9.77	8.57	9.55	7.94	8.21	7.98	7.51	6.91	7.19	10.15	10.06	-0.09	0.939523	0.7952		10.15	9.06	-1.09	0.469761	0.2688		10.15	8.08	-2.08	0.236514	0.0403	DE
ATPase, Ca++ transporting, ubiquitous	Atp2a3	1421129_a_at	6.99	6.86	7.91	8.14	7.98	8.32	8.9	8.87	9.33	8.98	9.4	8.87	6.92	8.03	1.1	2.14355	0.0272	DE	6.92	8.15	1.22	2.32947	0.0587		6.92	8.88	1.96	3.89062	0.0155	DE
protein kinase inhibitor beta, cAMP dependent, testis specific	Pkib	1421137_a_at	7.06	7.09	7.4	7.15	5.42	5.84	5.09	5.35	5.58	6.11	5.63	6.35	7.08	7.28	0.2	1.1487	0.3526		7.08	5.63	-1.44	0.368567	0.0905		7.08	5.22	-1.86	0.275476	0.042	DE
forkhead box P1	Foxp1	1421140_a_at	10.14	10.21	9.54	9.68	9.49	9.26	9.45	9.32	9.59	9.22	9.25	9.68	10.18	9.61	-0.57	0.673617	0.0401		10.18	9.38	-0.8	0.574349	0.07		10.18	9.38	-0.79	0.578344	0.02	DE
forkhead box P1	Foxp1	1421141_a_at	11.08	11.08	10.27	10.24	10.27	10.07	9.98	9.99	10.37	10.39	10.33	10.91	11.08	10.26	-0.82	0.566442	0.0116	DE	11.08	10.17	-0.91	0.532185	0.0697		11.08	9.98	-1.1	0.466516	0.0029	DE
forkhead box P1	Foxp1	1421142_s_at	10.6	10.53	9.7	9.74	9.67	9.63	9.52	9.5	9.92	9.92	10.14	10.38	10.57	9.72	-0.85	0.554785	0.0062	DE	10.57	9.65	-0.91	0.532185	0.0055	DE	10.57	9.51	-1.05	0.482968	0.0132	DE
nuclear factor I/A	Nfia	1421163_a_at	11.18	11.16	10.76	10.87	10.31	10.54	10.17	10.23	10.37	10.46	10.45	10.71	11.17	10.82	-0.36	0.779165	0.0892		11.17	10.43	-0.74	0.598739	0.0954		11.17	10.2	-0.97	0.510506	0.0104	DE
myelin transcription factor 1-like	Myt1l	1421175_at	7.71	7.55	6.19	6.23	7.62	7.35	7.57	7.39	8.23	8.03	7.6	8.73	7.63	6.21	-1.42	0.373712	0.0267	DE	7.63	7.48	-0.15	0.90125	0.4717		7.63	7.48	-0.15	0.90125	0.3405
pre B cell leukemia homeobox 3	Pbx3	1421193_a_at	9.84	9.9	9.51	9.47	9.28	9.28	9.3	9.15	9.46	9.47	9.06	9.56	9.87	9.49	-0.38	0.768438	0.014		9.87	9.28	-0.59	0.664343	0.0323	DE	9.87	9.22	-0.64	0.641713	0.0452	DE
cholecystokinin A receptor	Cckar	1421195_at	8.18	8.12	8.43	8.76	6.08	6.31	5.55	5.85	5.69	5.86	5.71	5.92	8.15	8.6	0.45	1.36604	0.2168		8.15	6.19	-1.96	0.257028	0.0273	DE	8.15	5.7	-2.45	0.183011	0.0324	DE
sclerostin	Sost	1421245_at	5.04	5.05	4.61	4.83	6.01	5.92	5.54	5.65	5.84	5.33	5.38	5.25	5.05	4.72	-0.33	0.795536	0.2071		5.05	5.97	0.92	1.89212	0.0292	DE	5.05	5.6	0.55	1.46409	0.0615
myocyte enhancer factor 2A	Mef2a	1421252_a_at	9.6	9.41	10.02	9.38	11.02	10.5	10.69	10.76	10.53	10.57	9.57	10.16	9.51	9.7	0.2	1.1487	0.6512		9.51	10.76	1.26	2.39496	0.0989		9.51	10.72	1.22	2.32947	0.0292	DE
calcium binding protein 1	Cabp1	1421255_a_at	4.72	4.92	4.82	4.84	5.93	5.35	6.1	6.05	6.73	6.57	6.49	7.15	4.82	4.83	0.01	1.00696	0.9366		4.82	5.64	0.82	1.76541	0.188		4.82	6.08	1.26	2.39496	0.0393	DE
spermidine synthase	Srm	1421260_a_at	10.55	10.36	10.26	10.33	10.2	10.35	9.73	9.87	9.65	9.66	9.45	9.56	10.45	10.3	-0.16	0.895025	0.3191		10.45	10.28	-0.18	0.882703	0.2817		10.45	9.8	-0.66	0.632878	0.0372	DE
nuclear factor of kappa light polypeptide gene enhancer in B cells inhibitor, beta	Nfkbib	1421266_s_at	7.77	7.72	7.85	7.74	8.45	8.38	8.31	8.35	8.29	8.46	8.27	8.62	7.74	7.79	0.05	1.03526	0.5254		7.74	8.41	0.67	1.59107	0.0061	DE	7.74	8.33	0.59	1.50525	0.0037	DE
spectrin alpha, erythrocytic 1	Spta1	1421278_s_at	5.38	4.96	5	5.84	7.09	6.06	7.82	7.56	9.69	7.36	7.65	7.39	5.17	5.42	0.25	1.18921	0.6637		5.17	6.58	1.4	2.63902	0.1879		5.17	7.69	2.52	5.73582	0.0169	DE
gamma-aminobutyric acid (GABA) A receptor, subunit alpha 1	Gabra1	1421281_at	7.21	6.7	6.11	5.83	4.61	5.22	5.07	4.79	5.78	5.38	4.81	5.69	6.95	5.97	-0.98	0.50698	0.1084		6.95	4.91	-2.04	0.243164	0.0383	DE	6.95	4.93	-2.02	0.246558	0.0374	DE
phosphatidylinositol glycan anchor biosynthesis, class N	Pign	1421284_at	6.98	6.91	7.08	7.03	6.31	6.76	6.32	6.38	6.1	6.33	6.28	6.11	6.94	7.06	0.11	1.07923	0.1377		6.94	6.54	-0.41	0.752623	0.314		6.94	6.35	-0.59	0.664343	0.0065	DE
platelet/endothelial cell adhesion molecule 1	Pecam1	1421287_a_at	7.18	7.06	6.18	6.39	6.49	6.34	6.42	6.41	6.67	6.02	5.7	6.51	7.12	6.28	-0.84	0.558644	0.0358	DE	7.12	6.41	-0.7	0.615572	0.0205	DE	7.12	6.41	-0.7	0.615572	0.0526
calcium channel, voltage-dependent, L type, alpha 1C subunit	Cacna1c	1421297_a_at	7.42	7.23	6.28	6.23	6.5	6.65	5.97	6.16	6.24	6.24	6.35	6.44	7.33	6.26	-1.07	0.476319	0.0433	DE	7.33	6.58	-0.75	0.594604	0.0284	DE	7.33	6.06	-1.26	0.417544	0.0112	DE
zinc finger protein of the cerebellum 2	Zic2	1421301_at	10.93	10.82	10.45	10.3	10.34	10.16	10.46	10.34	10.46	10.48	10.82	10.83	10.88	10.38	-0.5	0.707107	0.0395		10.88	10.25	-0.63	0.646176	0.0417	DE	10.88	10.4	-0.47	0.721965	0.0286
IKAROS family zinc finger 1	Ikzf1	1421303_at	5.16	5.12	5.71	5.76	5.12	5.33	5.31	5.43	5.4	5.46	5.45	5.44	5.14	5.74	0.6	1.51572	0.0036	DE	5.14	5.22	0.09	1.06437	0.5649		5.14	5.37	0.23	1.17283	0.1346
myeloblastosis oncogene	Myb	1421317_x_at	6.62	6.42	5.96	5.88	6.88	7.02	8.68	8.33	10.26	8.24	7.47	7.34	6.52	5.92	-0.6	0.659754	0.0718		6.52	6.95	0.43	1.34723	0.0843		6.52	8.51	1.99	3.97237	0.0206	DE
prostaglandin F2 receptor negative regulator	Ptgfrn	1421319_at	7.27	7.35	7.27	7.35	6.69	6.7	6.51	6.65	6.32	6.64	6.28	6.51	7.31	7.31	0	1	1		7.31	6.69	-0.62	0.650671	0.0385	DE	7.31	6.58	-0.73	0.602904	0.0234	DE
neuroepithelial cell transforming gene 1	Net1	1421321_a_at	8.96	9.22	9.27	9.4	7.26	7.8	6.94	7.17	7.25	6.73	6.18	6.52	9.09	9.34	0.24	1.18099	0.2762		9.09	7.53	-1.56	0.339151	0.0664		9.09	7.06	-2.04	0.243164	0.0076	DE
ajuba LIM protein	Ajuba	1421344_a_at	10.65	10.67	10.48	10.39	9.35	9.66	9.18	9.39	9.26	9.28	9.33	9.03	10.66	10.43	-0.22	0.858565	0.1122		10.66	9.51	-1.15	0.450625	0.0838		10.66	9.29	-1.37	0.386891	0.0467	DE
cell cycle exit and neuronal differentiation 1	Cend1	1421348_a_at	7.59	7.33	7.26	7.16	9.37	8.78	9.15	9.18	9.68	9.61	8.89	9.89	7.46	7.21	-0.25	0.840896	0.2786		7.46	9.07	1.61	3.05252	0.076		7.46	9.16	1.7	3.24901	0.0458	DE
cell cycle exit and neuronal differentiation 1	Cend1	1421349_x_at	7.77	7.47	7.41	7.34	9.59	8.93	9.22	9.35	9.75	9.73	8.92	9.95	7.62	7.38	-0.24	0.846745	0.3393		7.62	9.26	1.64	3.11666	0.0847		7.62	9.29	1.67	3.18215	0.0299	DE
glutamate receptor interacting protein 1	Grip1	1421350_a_at	8.99	8.88	8.27	7.87	8.05	7.89	7.76	7.76	7.59	7.77	7.01	7.59	8.93	8.07	-0.86	0.550953	0.1245		8.93	7.97	-0.96	0.514057	0.0147	DE	8.93	7.76	-1.17	0.444421	0.0298	DE
S100 calcium binding protein A6 (calcyclin)	S100a6	1421375_a_at	9.62	9.42	11.39	11.47	11.93	11.92	12.18	12.21	11.87	12.13	12.11	12.02	9.52	11.43	1.91	3.75809	0.016	DE	9.52	11.93	2.41	5.31474	0.0261	DE	9.52	12.2	2.68	6.40856	0.021	DE
myosin VIIA	Myo7a	1421385_a_at	7.66	7.66	7.31	7.66	6.34	6.98	6.75	6.83	6.83	6.76	7.12	7.04	7.66	7.48	-0.17	0.888843	0.5		7.66	6.66	-1	0.5	0.1972		7.66	6.79	-0.87	0.547147	0.0292	DE
zinc finger protein interacting with K protein 1	Zik1	1421395_at	6.72	6.62	6.88	6.22	6.09	5.51	5.49	5.55	5.48	5.6	5.1	5.31	6.67	6.55	-0.12	0.920188	0.7782		6.67	5.8	-0.87	0.547147	0.1962		6.67	5.52	-1.15	0.450625	0.0061	DE
immunoglobulin superfamily, member 6	Igsf6	1421408_at	5.31	5.43	5.54	5.31	6	6.13	6.39	6.18	7.62	6.12	5.86	6.05	5.37	5.42	0.06	1.04247	0.7242		5.37	6.07	0.7	1.6245	0.0161	DE	5.37	6.28	0.91	1.87905	0.0311	DE
regulator of calcineurin 2	Rcan2	1421425_a_at	10.44	10.43	10.36	10.59	11.29	11.02	11.48	11.53	11.92	11.8	11.62	12.17	10.43	10.47	0.04	1.02811	0.7869		10.43	11.16	0.72	1.64718	0.1176		10.43	11.5	1.07	2.09943	0.0115	DE
solute carrier family 5 (choline transporter), member 7	Slc5a7	1421428_at	5.22	4.96	4.61	4.78	4.19	4.26	4.08	4.25	4.22	4.23	4.46	4.37	5.09	4.7	-0.39	0.76313	0.1456		5.09	4.23	-0.86	0.550953	0.0776		5.09	4.16	-0.92	0.528509	0.0379	DE
nephronectin	Npnt	1421429_a_at	5.8	5.89	6.39	5.75	6.64	6.78	6.17	6.59	6.17	5.71	5.25	5.33	5.85	6.07	0.22	1.16473	0.6092		5.85	6.71	0.87	1.82766	0.0153	DE	5.85	6.38	0.54	1.45397	0.2258
zinc finger homeodomain 4	Zfhx4	1421433_at	10.9	10.83	9.58	9.51	9.67	9.9	9.31	9.13	9.38	9.09	8.74	8.74	10.86	9.55	-1.32	0.400535	0.0014	DE	10.86	9.78	-1.08	0.473029	0.0493	DE	10.86	9.22	-1.64	0.320856	0.0175	DE
glutamate receptor, ionotropic, delta 2	Grid2	1421436_at	9.31	9.19	8.69	8.64	8.24	8.53	7.98	8	8.19	8.03	7.94	8.05	9.25	8.66	-0.59	0.664343	0.037	DE	9.25	8.38	-0.87	0.547147	0.0708		9.25	7.99	-1.26	0.417544	0.0263	DE
purinergic receptor P2Y, G-protein coupled 1	P2ry1	1421456_at	6.52	6.74	7.39	7.19	7.5	7.38	7.38	7.6	7.19	7.26	7.23	7.11	6.63	7.29	0.66	1.58008	0.048	DE	6.63	7.44	0.81	1.75321	0.0421	DE	6.63	7.49	0.86	1.81504	0.0312	DE
signal transducer and activator of transcription 5A	Stat5a	1421469_a_at	7	7.08	7.09	6.94	8.25	8.15	7.87	8.32	8.09	8.05	8.13	8.13	7.04	7.02	-0.02	0.986233	0.8037		7.04	8.2	1.16	2.23457	0.0037	DE	7.04	8.09	1.05	2.07053	0.1247
complexin 2	Cplx2	1421477_at	9.57	9.31	8.47	8.11	9.09	9.39	8.44	8.8	8.66	8.43	7.85	8.61	9.44	8.29	-1.15	0.450625	0.0429	DE	9.44	9.24	-0.2	0.870551	0.4216		9.44	8.62	-0.82	0.566442	0.0762
vacuole membrane protein 1	Vmp1	1421491_a_at	8.28	8.21	8.9	8.44	8.94	8.74	9.09	8.94	8.67	8.46	7.45	7.46	8.24	8.67	0.42	1.33793	0.3104		8.24	8.84	0.59	1.50525	0.0784		8.24	9.01	0.77	1.70527	0.0306	DE
RIKEN cDNA 2010204K13 gene	2010204K13Rik	1421498_a_at	9.24	9.19	9.14	9.3	7.55	8.09	7.45	7.49	7.48	7.69	7.45	7.68	9.21	9.22	0.01	1.00696	0.9608		9.21	7.82	-1.39	0.381565	0.1192		9.21	7.47	-1.74	0.29937	0.0005	DE
sex comb on midleg-like 2 (Drosophila)	Scml2	1421514_a_at	6.47	6.32	5.79	6.44	5.64	5.96	5.46	5.44	5.29	5.47	5.09	5.23	6.39	6.12	-0.28	0.823591	0.5442		6.39	5.8	-0.6	0.659754	0.1224		6.39	5.45	-0.94	0.521233	0.0468	DE
K+ voltage-gated channel, subfamily S, 1	Kcns1	1421518_at	6.03	6.05	6.56	6.25	6.81	6.73	6.54	6.57	6.92	6.98	6.49	7.07	6.04	6.4	0.36	1.28343	0.2545		6.04	6.77	0.73	1.65864	0.0258	DE	6.04	6.56	0.51	1.42405	0.0025
deafness, autosomal dominant 5 (human)	Dfna5	1421534_at	9.75	9.67	10.89	10.37	10.86	10.94	10.38	10.66	10.39	9.73	9.11	9.16	9.71	10.63	0.92	1.89212	0.1683		9.71	10.9	1.19	2.28153	0.0023	DE	9.71	10.52	0.81	1.75321	0.0888
interferon activated gene 202B	Ifi202b	1421551_s_at	6.71	6.61	7.09	6.68	7.24	7.32	7.04	7.23	6.96	6.93	6.71	6.72	6.66	6.88	0.22	1.16473	0.4643		6.66	7.28	0.62	1.53688	0.0122	DE	6.66	7.13	0.47	1.38511	0.0767
LIM homeobox transcription factor 1 alpha	Lmx1a	1421554_at	6.38	6.44	6.65	6.22	5.91	5.56	5.65	5.65	5.5	5.89	6.33	5.86	6.41	6.43	0.02	1.01396	0.9265		6.41	5.73	-0.68	0.624165	0.1529		6.41	5.65	-0.76	0.590496	0.0251	DE
lymphocyte antigen 6 complex, locus C1 /// lymphocyte antigen 6 complex, locus C2	Ly6c1 /// Ly6c2	1421571_a_at	8.56	8.57	8.93	8.61	9.67	9.51	10.75	10.16	10.86	10.5	10.89	11.34	8.57	8.77	0.2	1.1487	0.4217		8.57	9.59	1.03	2.04202	0.0488	DE	8.57	10.45	1.89	3.70635	0.0985
family with sequence similarity 184, member B	Fam184b	1421595_at	5.47	5.29	5.42	5.38	5.96	6.14	4.89	4.91	5.07	4.64	4.66	4.83	5.38	5.4	0.02	1.01396	0.8615		5.38	6.05	0.67	1.59107	0.0342	DE	5.38	4.9	-0.48	0.716978	0.1144
Rap guanine nucleotide exchange factor (GEF) 4	Rapgef4	1421622_a_at	5.48	5.39	6	5.72	6.51	6.19	6.89	6.72	7.41	6.43	5.61	6.27	5.43	5.86	0.42	1.33793	0.1767		5.43	6.35	0.92	1.89212	0.0905		5.43	6.8	1.37	2.58471	0.0134	DE
TRAF family member-associated Nf-kappa B activator	Tank	1421640_a_at	10.11	10.13	10.31	10.35	10.89	10.97	10.72	10.65	10.6	10.68	10.62	10.55	10.12	10.33	0.21	1.15669	0.0274		10.12	10.93	0.81	1.75321	0.023	DE	10.12	10.68	0.57	1.48452	0.0273
matrix extracellular phosphoglycoprotein with ASARM motif (bone)	Mepe	1421650_at	6.22	6.03	5.93	6.2	10.32	10.16	10.5	10.28	10.55	9.65	10.28	9.93	6.13	6.06	-0.06	0.959264	0.7545		6.13	10.24	4.11	17.2677	0.0011	DE	6.13	10.39	4.26	19.1597	0.0013	DE
dehydrogenase/reductase member 2	Dhrs2	1421663_at	8.07	7.9	7.84	8.26	6.97	7.35	6.63	6.77	6.58	6.54	6.23	6.34	7.98	8.05	0.07	1.04972	0.8127		7.98	7.16	-0.83	0.562529	0.1022		7.98	6.7	-1.28	0.411796	0.0083	DE
fibroblast growth factor 20	Fgf20	1421677_at	5.83	5.85	5.97	6	5.53	5.42	5.15	5.14	5.22	5.15	5.31	5.27	5.84	5.98	0.14	1.10191	0.0222		5.84	5.48	-0.36	0.779165	0.0866		5.84	5.14	-0.69	0.619854	0.0017	DE
cyclin-dependent kinase inhibitor 1A (P21)	Cdkn1a	1421679_a_at	9.72	9.65	10.07	9.8	11.2	10.98	11.39	11.24	10.71	10.79	9.6	10.29	9.68	9.93	0.25	1.18921	0.301		9.68	11.09	1.4	2.63902	0.0333	DE	9.68	11.32	1.63	3.09513	0.0107	DE
predicted gene 3417 /// predicted gene 3448 /// t-complex-associated testis expressed 3	Gm3417 /// Gm3448 /// Tcte3	1421682_a_at	4.32	4.55	5.3	5.13	4.32	4.73	4.67	4.57	4.52	4.69	4.69	4.55	4.44	5.22	0.78	1.71713	0.0382	DE	4.44	4.53	0.09	1.06437	0.7472		4.44	4.62	0.18	1.13288	0.3291
versican	Vcan	1421694_a_at	10.27	9.69	8.11	8.87	7.85	8.08	7.36	6.84	6.65	6.49	6.08	5.97	9.98	8.49	-1.49	0.356013	0.0972		9.98	7.96	-2.02	0.246558	0.0599		9.98	7.1	-2.88	0.135842	0.0184	DE
collagen, type XIX, alpha 1	Col19a1	1421698_a_at	4.25	4.42	4.52	4.25	6.17	6.14	7.37	7.37	8.13	8.08	7.85	8.55	4.34	4.38	0.05	1.03526	0.7884		4.34	6.15	1.82	3.53081	0.0253	DE	4.34	7.37	3.03	8.1681	0.0178	DE
flap structure specific endonuclease 1	Fen1	1421731_a_at	8.46	8.28	7.93	8.14	7.78	7.71	7.82	7.71	8.61	7.67	7.22	7.64	8.37	8.04	-0.33	0.795536	0.1393		8.37	7.75	-0.62	0.650671	0.0607		8.37	7.77	-0.6	0.659754	0.0439	DE
serine (or cysteine) peptidase inhibitor, clade B, member 5	Serpinb5	1421752_a_at	7.12	7.21	7.38	7.25	5.58	5.54	5.47	5.45	5.46	5.34	5.32	5.41	7.16	7.32	0.15	1.10957	0.2137		7.16	5.56	-1.61	0.327598	0.0058	DE	7.16	5.46	-1.71	0.30566	0.0123	DE
BarH-like homeobox 2	Barx2	1421761_a_at	5.87	6.01	5.92	6.22	6.34	6.2	6.76	6.78	6.65	6.6	6.71	6.7	5.94	6.07	0.13	1.09429	0.5422		5.94	6.27	0.33	1.25701	0.0794		5.94	6.77	0.83	1.77769	0.0493	DE
triggering receptor expressed on myeloid cells 2	Trem2	1421792_s_at	6.87	6.62	7.03	7.13	7.23	7.49	7.68	7.53	7.25	7.11	6.95	6.51	6.74	7.08	0.34	1.26576	0.1927		6.74	7.36	0.62	1.53688	0.0764		6.74	7.61	0.86	1.81504	0.043	DE
eosinophil-associated, ribonuclease A family, member 1 /// eosinophil cationic protein 1-like	Ear1 /// LOC101056653	1421802_at	4.78	4.64	4.85	4.76	5.52	5.55	8.74	6.42	9.08	7.88	8.3	7.97	4.71	4.81	0.1	1.07177	0.3887		4.71	5.54	0.83	1.77769	0.0449	DE	4.71	7.58	2.87	7.31065	0.2435
DiGeorge syndrome critical region gene 2	Dgcr2	1421809_at	8.36	8.23	7.97	8.07	7.71	7.68	7.49	7.46	7.62	7.61	7.32	7.52	8.29	8.02	-0.27	0.82932	0.0857		8.29	7.69	-0.6	0.659754	0.0571		8.29	7.47	-0.82	0.566442	0.0405	DE
DiGeorge syndrome critical region gene 2	Dgcr2	1421810_at	10.21	10.11	9.76	9.91	9.5	9.77	9.3	9.49	9.42	9.26	9.1	9.2	10.16	9.84	-0.32	0.80107	0.0844		10.16	9.64	-0.52	0.697372	0.1275		10.16	9.39	-0.76	0.590496	0.0382	DE
prosaposin	Psap	1421813_a_at	10.5	10.55	10.49	10.36	11.15	11.09	11.33	11.14	11.5	11.16	10.27	10.96	10.53	10.42	-0.1	0.933033	0.3463		10.53	11.12	0.59	1.50525	0.0049	DE	10.53	11.24	0.71	1.6358	0.0687
ependymin related protein 1 (zebrafish)	Epdr1	1421815_at	7.41	7.17	7.61	7.47	8.17	8.15	8.66	8.48	8.51	8.14	7.39	7.75	7.29	7.54	0.25	1.18921	0.2432		7.29	8.16	0.87	1.82766	0.0854		7.29	8.57	1.28	2.42839	0.0168	DE
B cell leukemia/lymphoma 6	Bcl6	1421818_at	7.07	6.68	7.45	7.04	9.28	9.13	9.8	9.86	10.14	10.3	10.71	10.71	6.88	7.24	0.37	1.29235	0.3213		6.88	9.2	2.33	5.02805	0.0307	DE	6.88	9.83	2.95	7.72749	0.0377	DE
low density lipoprotein receptor	Ldlr	1421821_at	9.47	9.59	8.82	8.91	9.58	9.58	9.44	9.32	9.77	9.59	9.81	10.17	9.53	8.86	-0.67	0.628507	0.0157	DE	9.53	9.58	0.05	1.03526	0.5577		9.53	9.38	-0.15	0.90125	0.2191
golgi phosphoprotein 3	Golph3	1421845_at	7.88	7.62	8.1	7.56	8.87	8.4	8.9	8.59	8.31	7.57	6.3	6.51	7.75	7.83	0.08	1.05702	0.8227		7.75	8.63	0.88	1.84038	0.112		7.75	8.74	0.99	1.98618	0.0413	DE
WD repeat and SOCS box-containing 2	Wsb2	1421847_at	11.2	11.2	11.38	11.54	11.8	11.81	11.54	11.87	11.68	11.76	11.87	11.77	11.2	11.46	0.26	1.19748	0.19		11.2	11.81	0.61	1.52626	0.0053	DE	11.2	11.7	0.51	1.42405	0.201
fibrinogen-like protein 2	Fgl2	1421855_at	6.87	6.49	7.27	7.76	8.94	8.72	9.15	9.21	9.66	9.49	9.67	10.07	6.68	7.52	0.84	1.79005	0.1221		6.68	8.83	2.15	4.43828	0.0203	DE	6.68	9.18	2.5	5.65685	0.0435	DE
vesicle-associated membrane protein 1	Vamp1	1421862_a_at	5.35	5.59	5.84	5.52	8	7.17	8.77	8.66	9.09	8.9	7.88	8.7	5.47	5.68	0.21	1.15669	0.4112		5.47	7.59	2.12	4.34694	0.1021		5.47	8.72	3.25	9.51366	0.0081	DE
vesicle-associated membrane protein 1	Vamp1	1421863_at	6.72	6.72	8.03	7.93	10.58	9.77	11.17	11.01	11.57	11.63	11.14	11.76	6.72	7.98	1.26	2.39496	0.0252	DE	6.72	10.18	3.46	11.0043	0.0743		6.72	11.09	4.37	20.6776	0.0117	DE
nuclear receptor subfamily 3, group C, member 1	Nr3c1	1421867_at	9.81	9.74	10.19	9.98	10.65	10.65	10.74	10.54	10.59	10.47	10.02	10.33	9.78	10.08	0.31	1.23971	0.1806		9.78	10.65	0.87	1.82766	0.0255	DE	9.78	10.64	0.86	1.81504	0.0497	DE
transcription factor 12	Tcf12	1421908_a_at	10.05	10	9.59	9.55	9.61	9.82	9.3	9.25	9.34	8.91	8.26	8.38	10.03	9.57	-0.45	0.732043	0.0059		10.03	9.71	-0.31	0.806642	0.1924		10.03	9.28	-0.75	0.594604	0.0022	DE
transcription factor 20	Tcf20	1421910_at	10.13	10.09	9.24	9.19	9.41	9.52	9.34	9.43	9.44	9.36	9.51	9.72	10.11	9.21	-0.9	0.535887	0.0016	DE	10.11	9.47	-0.64	0.641713	0.0331	DE	10.11	9.39	-0.72	0.607097	0.0174	DE
SH3-domain binding protein 5 (BTK-associated)	Sh3bp5	1421922_at	8.7	8.67	8.5	8.15	9.82	9.72	9.49	9.66	9.9	9.49	8.17	9.17	8.68	8.32	-0.36	0.779165	0.2861		8.68	9.77	1.09	2.12874	0.0186	DE	8.68	9.57	0.89	1.85318	0.0539
SH3-domain binding protein 5 (BTK-associated)	Sh3bp5	1421923_at	11.26	11.18	11.01	11.02	12.26	12.24	12.07	12.23	12.43	12.41	12.04	12.47	11.22	11.02	-0.2	0.870551	0.1181		11.22	12.25	1.03	2.04202	0.0176	DE	11.22	12.15	0.93	1.90528	0.0236	DE
chromobox 5	Cbx5	1421934_at	8.54	8.49	8.43	8.28	7.74	7.94	7.81	7.69	7.6	7.66	7.88	7.59	8.51	8.36	-0.16	0.895025	0.2554		8.51	7.84	-0.67	0.628507	0.0784		8.51	7.75	-0.76	0.590496	0.0259	DE
ribosomal protein S20	Rps20	1421935_at	7.21	7.49	7.52	7.12	6.38	6.39	5.78	6.07	5.74	6.24	6.27	5.82	7.35	7.32	-0.03	0.97942	0.9146		7.35	6.38	-0.96	0.514057	0.0914		7.35	5.93	-1.42	0.373712	0.0195	DE
transforming growth factor alpha	Tgfa	1421943_at	9.09	9.08	9.21	9.11	9.61	9.55	10.03	10.03	9.8	10.16	10.24	9.66	9.09	9.16	0.07	1.04972	0.3724		9.09	9.58	0.49	1.40444	0.0339		9.09	10.03	0.94	1.91853	0.0034	DE
calpain 6	Capn6	1421952_at	6.88	6.94	7.21	6.72	6.3	6.64	6.04	6.08	5.6	5.71	5.8	5.56	6.91	6.96	0.05	1.03526	0.8596		6.91	6.47	-0.44	0.737135	0.2261		6.91	6.06	-0.85	0.554785	0.0035	DE
cell division cycle 25B	Cdc25b	1421963_a_at	8.48	8.61	8.17	8.4	7.85	7.92	7.66	7.88	8.41	7.78	7.99	8.16	8.54	8.28	-0.26	0.835088	0.2206		8.54	7.88	-0.66	0.632878	0.0263	DE	8.54	7.77	-0.77	0.586417	0.0419	DE
notch 3	Notch3	1421964_at	6.62	6.54	5.98	6.03	6.02	5.92	5.65	5.86	5.87	5.47	5.82	5.73	6.58	6.01	-0.57	0.673617	0.0123		6.58	5.97	-0.61	0.655197	0.0126	DE	6.58	5.76	-0.82	0.566442	0.0527
notch 3	Notch3	1421965_s_at	9.72	9.94	9.15	9.31	8.76	8.88	8.23	8.74	8.43	8.26	8.32	8.74	9.83	9.23	-0.6	0.659754	0.0561		9.83	8.82	-1.01	0.496546	0.0302	DE	9.83	8.48	-1.35	0.392292	0.0809
glutamate receptor, ionotropic, AMPA2 (alpha 2)	Gria2	1421970_a_at	7.32	6.81	6.48	6.9	8.48	7.93	9.27	8.69	9.23	9.35	8.79	9.23	7.07	6.69	-0.38	0.768438	0.3777		7.07	8.2	1.14	2.20381	0.094		7.07	8.98	1.91	3.75809	0.0396	DE
phosphate regulating gene with homologies to endopeptidases on the X chromosome (hypophosphatemia, vitamin D resistant rickets)	Phex	1421979_at	7.38	6.89	9.29	9.7	13	12.85	13.23	13.07	12.97	12.69	12.26	11.84	7.13	9.49	2.36	5.1337	0.0194	DE	7.13	12.93	5.79	55.3304	0.0165	DE	7.13	13.15	6.01	64.4452	0.0148	DE
transcription factor AP-2, alpha	Tfap2a	1421996_at	7.15	7.19	6.45	6.84	6.67	6.84	6.5	6.61	6.83	6.73	6.73	7.03	7.17	6.64	-0.53	0.692555	0.2233		7.17	6.76	-0.41	0.752623	0.1136		7.17	6.56	-0.62	0.650671	0.0351	DE
eukaryotic translation initiation factor 2-alpha kinase 2	Eif2ak2	1422006_at	7.59	7.68	6.96	6.95	7.14	7.6	7	7.16	7.08	7.16	6.72	6.86	7.63	6.95	-0.68	0.624165	0.0398	DE	7.63	7.37	-0.27	0.82932	0.4504		7.63	7.08	-0.56	0.678302	0.0448
RIKEN cDNA 3830403N18 gene /// X-linked lymphocyte-regulated complex	3830403N18Rik /// Xlr	1422011_s_at	5.86	5.56	6.77	6.55	7.17	6.75	7.03	7.31	6.61	6.93	7.51	6.26	5.71	6.66	0.95	1.93187	0.0432	DE	5.71	6.96	1.25	2.37841	0.0487	DE	5.71	7.17	1.46	2.75108	0.0194	DE
C-type lectin domain family 4, member a2	Clec4a2	1422013_at	6.89	6.48	7.74	7.59	7.89	8.34	7.66	7.62	8.57	7.34	7.27	7.11	6.68	7.66	0.98	1.97247	0.1		6.68	8.12	1.43	2.69447	0.0432	DE	6.68	7.64	0.95	1.93187	0.1318
forkhead box P2	Foxp2	1422014_at	7.94	7.76	7.77	7.38	7.53	7.58	7.06	7.27	6.81	6.62	6.22	6.56	7.85	7.58	-0.28	0.823591	0.3717		7.85	7.56	-0.3	0.812252	0.1679		7.85	7.16	-0.69	0.619854	0.0403	DE
centromere protein H	Cenph	1422016_a_at	7.28	6.98	6.24	6.77	5.88	5.95	5.71	5.44	6.51	5.08	4.93	5.11	7.13	6.5	-0.63	0.646176	0.2092		7.13	5.91	-1.22	0.429283	0.0657		7.13	5.58	-1.56	0.339151	0.0169	DE
microphthalmia-associated transcription factor	Mitf	1422025_at	5.55	5.37	6.22	5.66	6.62	6.32	6.52	6.34	6.38	6.52	5.76	6.48	5.46	5.94	0.48	1.39474	0.3176		5.46	6.47	1.01	2.01391	0.0444	DE	5.46	6.43	0.97	1.95884	0.0168	DE
ciliary neurotrophic factor /// sequence U05342 /// zinc finger protein 91	Cntf /// U05342 /// Zfp91	1422033_a_at	6.92	7.03	6.7	6.94	9.27	8.56	10.59	10.18	10.41	10.69	10.69	10.41	6.98	6.82	-0.16	0.895025	0.4021		6.98	8.92	1.94	3.83706	0.1085		6.98	10.39	3.41	10.6295	0.0275	DE
sema domain, immunoglobulin domain (Ig), and GPI membrane anchor, (semaphorin) 7A	Sema7a	1422040_at	5.33	5.49	5.36	5.76	6.56	6.14	6.94	6.66	6.88	6.87	6.41	7.28	5.41	5.56	0.15	1.10957	0.5888		5.41	6.35	0.94	1.91853	0.1063		5.41	6.8	1.39	2.62079	0.0253	DE
gap junction protein, gamma 3	Gjc3	1422042_at	6.72	6.39	7.8	6.98	9.11	8.84	8.6	8.86	8.26	8.28	6.66	7.13	6.55	7.39	0.84	1.79005	0.2609		6.55	8.97	2.42	5.35171	0.0088	DE	6.55	8.73	2.18	4.53154	0.011	DE
POU domain, class 3, transcription factor 1	Pou3f1	1422068_at	6.53	6.6	7.13	6.98	8.62	8.5	8.05	7.53	8.04	7.81	7.51	7.97	6.57	7.06	0.49	1.40444	0.0574		6.57	8.56	1.99	3.97237	0.0036	DE	6.57	7.79	1.23	2.34567	0.1278
protein kinase C, eta	Prkch	1422079_at	6.28	6.25	5.91	6.1	5.54	5.73	5.18	5.32	5.21	4.89	4.81	4.92	6.27	6	-0.26	0.835088	0.2159		6.27	5.63	-0.63	0.646176	0.0887		6.27	5.25	-1.02	0.493116	0.0359	DE
BMX non-receptor tyrosine kinase	Bmx	1422084_at	5.37	5.46	5.36	5.36	5.49	5.63	6.49	6.35	6.46	6.17	6.31	6.36	5.41	5.36	-0.05	0.965936	0.4366		5.41	5.56	0.14	1.10191	0.2446		5.41	6.42	1	2	0.0119	DE
RAB5B, member RAS oncogene family	Rab5b	1422119_at	7.19	7.15	7.52	7.09	7.81	7.28	7.83	7.71	7.55	7.54	6.85	7.24	7.17	7.31	0.13	1.09429	0.6428		7.17	7.55	0.38	1.30134	0.3906		7.17	7.77	0.6	1.51572	0.0431	DE
protein tyrosine phosphatase, receptor type, C	Ptprc	1422124_a_at	7.34	6.97	7.51	7.42	8.54	8.96	9.25	8.69	10	8.72	8.81	8.62	7.15	7.47	0.31	1.23971	0.331		7.15	8.75	1.6	3.03143	0.0305	DE	7.15	8.97	1.81	3.50642	0.044	DE
ribosomal protein L14	Rpl14	1422128_at	11.51	11.58	11.2	11.36	10.37	10.69	10.05	10.29	10	9.99	9.95	9.97	11.55	11.28	-0.27	0.82932	0.1457		11.55	10.53	-1.02	0.493116	0.0873		11.55	10.17	-1.38	0.384219	0.0401	DE
sema domain, seven thrombospondin repeats (type 1 and type 1-like), transmembrane domain (TM) and short cytoplasmic domain, (semaphorin) 5B	Sema5b	1422146_at	6.62	6.54	6.5	6.57	6	5.9	5.81	5.85	5.75	5.84	5.83	6.3	6.58	6.54	-0.04	0.972655	0.4877		6.58	5.95	-0.63	0.646176	0.0119	DE	6.58	5.83	-0.75	0.594604	0.0117	DE
histone cluster 1, H3b /// histone cluster 1, H3c /// histone cluster 1, H3d /// histone cluster 1, H3e /// histone cluster 1, H3f /// histone cluster 2, H3b /// histone cluster 2, H3c1 /// histone cluster 2, H3c2	Hist1h3b /// Hist1h3c /// Hist1h3d /// Hist1h3e /// Hist1h3f /// Hist2h3b /// Hist2h3c1 /// Hist2h3c2	1422155_at	6.06	6.19	7.62	7.15	7.92	8.25	8.4	8.46	8.73	8.82	8.85	9.19	6.13	7.38	1.26	2.39496	0.0979		6.13	8.09	1.96	3.89062	0.0302	DE	6.13	8.43	2.3	4.92458	0.0055	DE
integrin beta 1 binding protein 1	Itgb1bp1	1422157_a_at	9.58	9.62	10.04	9.99	9.96	10.03	10.16	10.22	9.96	10.08	9.78	9.86	9.6	10.01	0.41	1.32869	0.007		9.6	9.99	0.39	1.31039	0.0207		9.6	10.19	0.59	1.50525	0.0065	DE
POU domain, class 3, transcription factor 4	Pou3f4	1422165_at	11.95	12.07	11.81	11.58	11.55	11.73	11.34	11.31	10.94	10.97	10.54	10.44	12.01	11.7	-0.31	0.806642	0.1755		12.01	11.64	-0.37	0.773782	0.0917		12.01	11.33	-0.68	0.624165	0.0437	DE
sema domain, seven thrombospondin repeats (type 1 and type 1-like), transmembrane domain (TM) and short cytoplasmic domain, (semaphorin) 5A	Sema5a	1422167_at	5.27	5.23	4.94	5.19	6.83	6.32	6.66	6.54	6.75	6.62	6	6.3	5.25	5.07	-0.18	0.882703	0.3736		5.25	6.58	1.33	2.51403	0.1192		5.25	6.6	1.35	2.54912	0.0161	DE
brain derived neurotrophic factor	Bdnf	1422168_a_at	7.08	7.21	7.74	7.56	5.83	5.98	6.25	5.98	6.26	6.22	6.61	6.49	7.14	7.65	0.5	1.41421	0.0536		7.14	5.9	-1.24	0.423373	0.0068	DE	7.14	6.12	-1.03	0.48971	0.045	DE
brain derived neurotrophic factor	Bdnf	1422169_a_at	7.63	7.75	7.88	8.07	7.17	7.03	7	7.22	7.38	7.45	7.45	7.76	7.69	7.97	0.28	1.21419	0.1491		7.69	7.1	-0.59	0.664343	0.0249	DE	7.69	7.11	-0.58	0.668964	0.0693
cyclic nucleotide gated channel alpha 2	Cnga2	1422181_at	6.37	6.66	6.13	6.48	4.9	5.98	4.72	4.9	4.97	5.12	5.26	5.52	6.51	6.31	-0.21	0.864537	0.4559		6.51	5.44	-1.07	0.476319	0.2804		6.51	4.81	-1.7	0.307786	0.0174	DE
adenylate kinase 1	Ak1	1422184_a_at	8.03	8.09	9.08	8.81	9.67	9.27	9.93	9.76	9.94	10.2	10.16	10.48	8.06	8.95	0.89	1.85318	0.0839		8.06	9.47	1.41	2.65737	0.0838		8.06	9.85	1.79	3.45815	0.0165	DE
guanine nucleotide binding protein (G protein), beta 5	Gnb5	1422208_a_at	9.11	9.07	9.35	9.27	9.98	9.84	10.1	10.06	10.01	9.84	8.88	9.5	9.09	9.31	0.22	1.16473	0.0693		9.09	9.91	0.82	1.76541	0.0396	DE	9.09	10.08	0.99	1.98618	0.0008	DE
forkhead box D3	Foxd3	1422210_at	8.54	8.53	7.94	8.34	8	8.27	7.68	7.72	7.77	7.93	7.61	7.77	8.53	8.14	-0.39	0.76313	0.2982		8.53	8.14	-0.4	0.757858	0.2068		8.53	7.7	-0.84	0.558644	0.0102	DE
tumor necrosis factor receptor superfamily, member 25	Tnfrsf25	1422231_a_at	6.2	6.41	6.16	6.2	7.38	7.23	7.71	7.43	7.2	7.5	7.41	7.15	6.3	6.18	-0.13	0.913831	0.4401		6.3	7.31	1	2	0.0214	DE	6.3	7.57	1.27	2.41162	0.0227	DE
fibroblast growth factor 7	Fgf7	1422243_at	5.36	5.4	5.99	5.82	6.6	6.51	6.22	6.15	6.35	6.06	5.66	5.79	5.38	5.9	0.52	1.43396	0.0881		5.38	6.56	1.17	2.25012	0.009	DE	5.38	6.18	0.8	1.7411	0.0067	DE
MRV integration site 1	Mrvi1	1422245_a_at	5.15	5.11	4.71	4.74	5.52	5.36	5.91	5.83	6.39	5.77	5.7	6.15	5.13	4.72	-0.41	0.752623	0.0052		5.13	5.44	0.31	1.23971	0.1436		5.13	5.87	0.74	1.67018	0.012	DE
cell division cycle 25C	Cdc25c	1422252_a_at	6.85	6.63	5.86	6.33	5.59	6.05	5.47	5.69	6.1	5.37	4.76	4.91	6.74	6.1	-0.64	0.641713	0.18		6.74	5.82	-0.92	0.528509	0.1101		6.74	5.58	-1.16	0.447513	0.0175	DE
somatostatin receptor 2	Sstr2	1422256_at	6.93	6.94	6.79	6.8	6.02	6.14	5.8	6.23	5.94	6.16	6.07	6.15	6.93	6.8	-0.14	0.907519	0.0025		6.93	6.08	-0.86	0.550953	0.0433	DE	6.93	6.02	-0.92	0.528509	0.146
Kruppel-like factor 9	Klf9	1422264_s_at	7.24	7.27	7.48	7.49	9.24	8.91	9.43	9.34	9.58	9.74	9.51	9.93	7.25	7.48	0.23	1.17283	0.0257		7.25	9.07	1.82	3.53081	0.0557		7.25	9.39	2.13	4.37717	0.0065	DE
lectin, galactose binding, soluble 7	Lgals7	1422308_a_at	7.77	7.83	7.73	7.94	5.8	6.63	5.51	5.54	5.32	5.63	5.5	5.54	7.8	7.84	0.04	1.02811	0.7966		7.8	6.22	-1.58	0.334482	0.1614		7.8	5.53	-2.27	0.20733	0.0015	DE
parathyroid hormone-like peptide	Pthlh	1422324_a_at	8.92	8.89	9.49	9.57	8.47	8.8	8.01	7.99	7.79	7.67	8.04	8.53	8.91	9.53	0.62	1.53688	0.0224	DE	8.91	8.64	-0.27	0.82932	0.3474		8.91	8	-0.91	0.532185	0.0009	DE
actin, gamma 2, smooth muscle, enteric	Actg2	1422340_a_at	6.56	6.44	6.78	7.14	6.89	7.27	7.08	7.16	6.64	6.25	5.2	5.67	6.5	6.96	0.46	1.37554	0.2114		6.5	7.08	0.58	1.49485	0.1763		6.5	7.12	0.62	1.53688	0.0198	DE
eosinophil-associated, ribonuclease A family, member 1 /// eosinophil-associated, ribonuclease A family, member 12 /// eosinophil-associated, ribonuclease A family, member 2 /// eosinophil-associated, ribonuclease A family, member 3 /// eosinophil cationic protein 1-like	Ear1 /// Ear12 /// Ear2 /// Ear3 /// LOC101056653	1422411_s_at	4.65	4.45	5.24	5.64	7.21	7.16	11.07	8.82	11.56	10.47	10.53	10.59	4.55	5.44	0.89	1.85318	0.0931		4.55	7.18	2.63	6.19026	0.0171	DE	4.55	9.94	5.39	41.9326	0.1285
ring finger protein 14	Rnf14	1422429_at	10.15	10.23	10.37	10.31	10.94	10.62	10.96	10.89	10.96	10.83	10.65	11	10.19	10.34	0.15	1.10957	0.1045		10.19	10.78	0.59	1.50525	0.1513		10.19	10.93	0.74	1.67018	0.0056	DE
fidgetin-like 1	Fignl1	1422430_at	9.38	9.21	8.8	9.16	7.74	7.99	7.55	7.37	8.59	7.12	6.67	6.76	9.3	8.98	-0.32	0.80107	0.3005		9.3	7.86	-1.43	0.371131	0.0163	DE	9.3	7.46	-1.84	0.279322	0.0046	DE
cyclin-dependent kinase 4 /// cyclin-dependent kinase 4-like	Cdk4 /// LOC640611	1422439_a_at	10.74	10.7	10.45	10.49	9.72	9.85	9.29	9.3	8.83	8.74	8.58	8.46	10.72	10.47	-0.25	0.840896	0.0126		10.72	9.79	-0.93	0.524858	0.0296	DE	10.72	9.3	-1.42	0.373712	0.0056	DE
cyclin-dependent kinase 4 /// cyclin-dependent kinase 4-like	Cdk4 /// LOC640611	1422440_at	11.04	11.06	10.8	10.9	10.05	10.31	9.52	9.62	9.1	8.99	8.47	8.52	11.05	10.85	-0.2	0.870551	0.1445		11.05	10.18	-0.87	0.547147	0.0928		11.05	9.57	-1.48	0.358489	0.017	DE
cyclin-dependent kinase 4 /// cyclin-dependent kinase 4-like	Cdk4 /// LOC640611	1422441_x_at	11.74	11.72	11.48	11.52	10.86	11.03	10.43	10.45	9.96	9.91	9.49	9.5	11.73	11.5	-0.23	0.852635	0.024		11.73	10.94	-0.79	0.578344	0.0654		11.73	10.44	-1.29	0.408951	0.0001	DE
N-ethylmaleimide sensitive fusion protein	Nsf	1422455_s_at	8.73	8.35	8.65	7.97	10.24	9.45	10.51	10.29	10.55	10.45	8.67	9.94	8.54	8.31	-0.23	0.852635	0.6285		8.54	9.84	1.3	2.46229	0.1413		8.54	10.4	1.86	3.63008	0.0255	DE
N-ethylmaleimide sensitive fusion protein	Nsf	1422456_at	9.51	9.27	8.99	9.51	10.75	10.56	11.11	10.97	11.55	11.36	10.95	11.56	9.39	9.25	-0.14	0.907519	0.6902		9.39	10.66	1.26	2.39496	0.0166	DE	9.39	11.04	1.65	3.13834	0.0147	DE
mitotic spindle assembly checkpoint protein MAD2A-like /// MAD2 mitotic arrest deficient-like 1	LOC100045924 /// Mad2l1	1422460_at	10.04	10.04	9.71	10.16	9.62	9.58	9.36	9.44	9.73	8.95	8.74	8.42	10.04	9.93	-0.11	0.926588	0.722		10.04	9.6	-0.44	0.737135	0.0289		10.04	9.4	-0.64	0.641713	0.0397	DE
ATPase family, AAA domain containing 3A	Atad3a	1422461_at	9.14	9.17	8.75	8.89	8.84	8.84	8.51	8.62	8.52	8.61	8.85	8.85	9.16	8.82	-0.34	0.790041	0.1184		9.16	8.84	-0.32	0.80107	0.0303		9.16	8.57	-0.59	0.664343	0.0449	DE
nucleoredoxin	Nxn	1422465_a_at	9.54	9.48	9.46	9.41	8.83	8.88	8.72	8.74	8.81	8.69	9.03	9.05	9.51	9.43	-0.07	0.952638	0.1989		9.51	8.86	-0.65	0.63728	0.0041	DE	9.51	8.73	-0.78	0.582367	0.0135	DE
nucleoredoxin	Nxn	1422466_at	8.42	8.33	8.32	8.44	7.5	7.78	7.59	7.75	7.72	7.7	8.18	8.24	8.38	8.38	0	1	0.9533		8.38	7.64	-0.73	0.602904	0.0948		8.38	7.67	-0.7	0.615572	0.031	DE
phosphodiesterase 4B, cAMP specific	Pde4b	1422474_at	10.04	10.18	9.63	9.84	9.23	9.42	9.67	9.68	9.49	9.67	10.15	9.7	10.11	9.74	-0.38	0.768438	0.1141		10.11	9.32	-0.79	0.578344	0.027	DE	10.11	9.68	-0.43	0.742262	0.1001
keratin 1	Krt1	1422481_at	7.38	7.14	7.52	7.48	6.61	6.97	5.78	5.89	6.22	6.03	6.08	6.05	7.26	7.5	0.24	1.18099	0.2884		7.26	6.79	-0.47	0.721965	0.1804		7.26	5.84	-1.42	0.373712	0.0255	DE
RuvB-like protein 2	Ruvbl2	1422482_at	9.15	9.22	8.92	8.88	8.62	8.79	8.34	8.43	8.5	8.22	8.16	8.42	9.18	8.9	-0.28	0.823591	0.0345		9.18	8.7	-0.48	0.716978	0.0762		9.18	8.39	-0.8	0.574349	0.0063	DE
cytochrome c, somatic	Cycs	1422483_a_at	12.27	12.24	12.67	12.68	12.88	12.57	13	12.89	12.87	13.01	13.03	12.77	12.26	12.68	0.42	1.33793	0.0124		12.26	12.72	0.47	1.38511	0.2		12.26	12.95	0.69	1.61328	0.0376	DE
cytochrome c, somatic	Cycs	1422484_at	12.04	11.93	12.44	12.34	12.78	12.46	12.94	12.85	12.82	13.05	12.99	13	11.99	12.39	0.4	1.31951	0.0327		11.99	12.62	0.63	1.54756	0.1279		11.99	12.89	0.91	1.87905	0.007	DE
mannosyl-oligosaccharide glucosidase	Mogs	1422489_at	9.81	9.69	9.47	9.56	9.12	9.51	8.86	8.98	9.11	8.86	8.69	8.67	9.75	9.52	-0.23	0.852635	0.0974		9.75	9.32	-0.43	0.742262	0.2468		9.75	8.92	-0.83	0.562529	0.0103	DE
isocitrate dehydrogenase 3 (NAD+) alpha	Idh3a	1422500_at	7.41	7.24	7.74	7.72	8.46	8.28	8.62	8.52	8.92	8.86	8.46	9.04	7.32	7.73	0.4	1.31951	0.1276		7.32	8.37	1.05	2.07053	0.0139	DE	7.32	8.57	1.25	2.37841	0.0131	DE
isocitrate dehydrogenase 3 (NAD+) alpha	Idh3a	1422501_s_at	8.2	8.16	8.57	8.69	9.25	9.19	9.4	9.41	9.75	9.62	9.24	9.82	8.18	8.63	0.45	1.36604	0.061		8.18	9.22	1.04	2.05623	0.0024	DE	8.18	9.4	1.22	2.32947	0.0066	DE
glycine receptor, beta subunit	Glrb	1422504_at	10.09	10.31	11.07	10.72	11.67	11.32	12.14	11.85	12.01	12.41	12.52	12.48	10.2	10.89	0.69	1.61328	0.0986		10.2	11.49	1.29	2.44528	0.0367	DE	10.2	12	1.8	3.4822	0.0127	DE
neurofilament, medium polypeptide	Nefm	1422520_at	12.81	12.65	11.86	12.04	13.34	13.09	13.15	13.27	13.8	13.64	13.41	13.88	12.73	11.95	-0.78	0.582367	0.0238	DE	12.73	13.22	0.49	1.40444	0.1016		12.73	13.21	0.48	1.39474	0.0472
acyl-CoA synthetase long-chain family member 1	Acsl1	1422526_at	6.25	5.92	6.34	5.8	7	6.72	7.57	7.4	7.51	7.27	6.49	6.84	6.09	6.07	-0.01	0.993092	0.9673		6.09	6.86	0.77	1.70527	0.0726		6.09	7.49	1.4	2.63902	0.0361	DE
histocompatibility 2, class II, locus DMa	H2-DMa	1422527_at	8.11	8.34	8.25	8.53	7.06	7.39	7.13	7.04	7.27	7.16	7.44	7.48	8.22	8.39	0.16	1.11729	0.4617		8.22	7.22	-1	0.5	0.0477	DE	8.22	7.09	-1.14	0.45376	0.0384	DE
zinc finger protein 36, C3H type-like 1	Zfp36l1	1422528_a_at	10.83	10.6	10.41	9.83	9.95	9.95	9.71	9.92	9.33	9.19	7.97	8.67	10.72	10.12	-0.6	0.659754	0.2594		10.72	9.95	-0.77	0.586417	0.095		10.72	9.82	-0.9	0.535887	0.0292	DE
peripherin	Prph	1422530_at	8.04	8.1	6.45	7	5.88	6.13	6.08	6.06	6.05	6.12	6.19	6.32	8.07	6.72	-1.35	0.392292	0.1249		8.07	6.01	-2.07	0.238159	0.0295	DE	8.07	6.07	-2	0.25	0.0043	DE
inhibitor of DNA binding 2	Id2	1422537_a_at	11.3	11.38	11.48	11.5	12.38	12.41	12.17	12.22	11.56	11.82	11.06	11.06	11.34	11.49	0.15	1.10957	0.1487		11.34	12.39	1.05	2.07053	0.0115	DE	11.34	12.2	0.86	1.81504	0.0064	DE
fibulin 1	Fbln1	1422540_at	9.9	9.79	9.23	9.41	8.82	8.77	8.35	8.35	8.98	8.8	9.59	10.17	9.84	9.32	-0.53	0.692555	0.055		9.84	8.8	-1.05	0.482968	0.0133	DE	9.84	8.35	-1.49	0.356013	0.0234	DE
metallothionein 1	Mt1	1422557_s_at	9.59	9.6	10.89	10.8	12.44	12.37	12.77	12.32	12.79	12.82	13.11	13.66	9.6	10.85	1.25	2.37841	0.0213	DE	9.6	12.4	2.81	7.01285	0.0068	DE	9.6	12.55	2.95	7.72749	0.0484	DE
guanidinoacetate methyltransferase	Gamt	1422558_at	8.48	8.44	8.68	8.84	9.3	9.34	8.68	9.09	8.67	8.68	8.3	8.26	8.46	8.76	0.3	1.23114	0.1487		8.46	9.32	0.86	1.81504	0.0011	DE	8.46	8.89	0.43	1.34723	0.2836
Ras-related associated with diabetes	Rrad	1422562_at	6.23	6.05	6.23	6.1	6.73	6.9	6.51	7.12	6.6	6.18	5.77	6.13	6.14	6.16	0.02	1.01396	0.8446		6.14	6.82	0.67	1.59107	0.0323	DE	6.14	6.82	0.67	1.59107	0.2502
transcription factor EB	Tfeb	1422566_at	7.57	7.46	7.81	7.46	7.97	7.92	8.24	8.11	8.06	8.16	8.15	8.2	7.52	7.63	0.12	1.08673	0.6161		7.52	7.94	0.43	1.34723	0.0459		7.52	8.17	0.66	1.58008	0.0175	DE
family with sequence similarity 129, member A	Fam129a	1422567_at	6.44	6.31	5.8	6.31	7.3	7.55	7.13	7.1	7.49	6.47	6.7	6.53	6.38	6.06	-0.32	0.80107	0.4199		6.38	7.43	1.05	2.07053	0.0363	DE	6.38	7.12	0.74	1.67018	0.0454	DE
nuclear distribution gene E-like homolog 1 (A. nidulans)	Ndel1	1422568_at	11.04	11	11.13	11.19	11.5	11.45	11.72	11.72	11.89	11.82	11.77	12.14	11.02	11.16	0.14	1.10191	0.075		11.02	11.47	0.45	1.36604	0.0059		11.02	11.72	0.7	1.6245	0.0182	DE
thrombospondin 2	Thbs2	1422571_at	10.37	10.19	9.99	10.34	9.22	9.79	8.78	8.56	8.61	8.07	7.76	7.95	10.28	10.16	-0.11	0.926588	0.6348		10.28	9.51	-0.77	0.586417	0.1999		10.28	8.67	-1.61	0.327598	0.0088	DE
adenosine monophosphate deaminase 3	Ampd3	1422573_at	7.93	7.8	7.9	8.06	8.82	8.76	9.31	9.11	9.83	9.5	9.96	10.37	7.87	7.98	0.12	1.08673	0.3847		7.87	8.79	0.92	1.89212	0.0197	DE	7.87	9.21	1.35	2.54912	0.013	DE
Max dimerization protein 4	Mxd4	1422574_at	8.72	8.48	8.97	8.7	9.44	9.27	9.22	9.23	9.06	8.95	8.77	8.64	8.6	8.84	0.24	1.18099	0.3245		8.6	9.36	0.76	1.69349	0.0444	DE	8.6	9.22	0.63	1.54756	0.1202
myosin, light polypeptide 4	Myl4	1422580_at	6.31	6.51	6.3	6.45	6.45	6.69	7.41	7.56	8.28	7.04	7.06	6.38	6.41	6.38	-0.04	0.972655	0.8076		6.41	6.57	0.16	1.11729	0.4164		6.41	7.48	1.07	2.09943	0.0166	DE
RAB3B, member RAS oncogene family	Rab3b	1422583_at	7.18	7.02	6.69	6.79	6.33	6.43	6	6.09	5.86	5.84	5.83	5.76	7.1	6.74	-0.36	0.779165	0.0815		7.1	6.38	-0.72	0.607097	0.0268	DE	7.1	6.05	-1.05	0.482968	0.0166	DE
RAB3A, member RAS oncogene family	Rab3a	1422589_at	8.47	8.4	8.28	8.63	9.48	9.04	9.5	9.34	9.98	9.79	9.09	10.06	8.43	8.45	0.02	1.01396	0.9279		8.43	9.26	0.82	1.76541	0.1584		8.43	9.42	0.99	1.98618	0.0257	DE
catenin (cadherin associated protein), delta 2	Ctnnd2	1422592_at	10.47	10.51	9.68	9.55	9.97	9.77	9.68	9.7	9.99	9.91	9.75	10.43	10.49	9.62	-0.88	0.543367	0.032	DE	10.49	9.87	-0.62	0.650671	0.0913		10.49	9.69	-0.8	0.574349	0.0039	DE
calsequestrin 1	Casq1	1422598_at	7.26	7.31	7.4	7.03	8.71	8.82	8.78	8.73	8.76	8.84	8.74	8.53	7.29	7.22	-0.07	0.952638	0.7699		7.29	8.76	1.48	2.78949	0.0083	DE	7.29	8.75	1.47	2.77022	0.0006	DE
ets variant gene 1 /// predicted gene 5454	Etv1 /// Gm5454	1422607_at	10.34	10.38	10	10.22	9.68	9.84	9.68	9.55	9.63	9.72	10	9.76	10.36	10.11	-0.25	0.840896	0.2552		10.36	9.76	-0.6	0.659754	0.0698		10.36	9.62	-0.74	0.598739	0.0387	DE
insulin-like growth factor 2 mRNA binding protein 3	Igf2bp3	1422610_s_at	10.47	10.46	9.78	9.64	7.52	8.16	6.57	7.06	7.01	6.09	5.55	5.39	10.47	9.71	-0.76	0.590496	0.0577		10.47	7.84	-2.63	0.161544	0.0772		10.47	6.82	-3.65	0.07966	0.0426	DE
insulin-like growth factor 2 mRNA binding protein 3	Igf2bp3	1422611_s_at	8.88	9.03	8.25	8.07	6.43	7.02	5.73	6.02	5.85	5.53	5.67	5.5	8.95	8.16	-0.8	0.574349	0.0228	DE	8.95	6.72	-2.23	0.213159	0.0688		8.95	5.88	-3.08	0.118257	0.0092	DE
phosphatidic acid phosphatase type 2A	Ppap2a	1422619_at	10.69	10.59	10.91	10.9	11.27	11.29	11.53	11.42	11.57	11.55	11.44	11.52	10.64	10.9	0.26	1.19748	0.1158		10.64	11.28	0.64	1.55833	0.0421	DE	10.64	11.47	0.84	1.79005	0.0081	DE
phosphatidic acid phosphatase type 2A	Ppap2a	1422620_s_at	9.94	9.88	10.1	10.1	10.57	10.55	10.85	10.67	10.74	10.71	10.46	10.52	9.91	10.1	0.19	1.14076	0.0997		9.91	10.56	0.65	1.56917	0.0169	DE	9.91	10.76	0.85	1.8025	0.0462	DE
lymphocyte antigen 6 complex, locus H	Ly6h	1422625_at	10.61	10.68	10.55	10.9	9.32	9.51	6.61	7.37	6.68	7.22	7.22	7.31	10.64	10.72	0.08	1.05702	0.7273		10.64	9.41	-1.23	0.426317	0.0289	DE	10.64	6.99	-3.65	0.07966	0.0639
McKusick-Kaufman syndrome	Mkks	1422627_a_at	9.56	9.43	10.1	10.01	10.17	10.04	10.58	10.58	10.58	10.75	10.87	10.74	9.5	10.06	0.56	1.47427	0.0262		9.5	10.11	0.61	1.52626	0.022	DE	9.5	10.58	1.08	2.11404	0.0381	DE
family with sequence similarity 111, member A	Fam111a	1422628_at	9.24	8.92	8.36	8.9	8.01	8.24	8.06	7.9	8.94	7.6	7.03	7.05	9.08	8.63	-0.45	0.732043	0.3139		9.08	8.13	-0.95	0.517632	0.0483	DE	9.08	7.98	-1.1	0.466516	0.0505
shroom family member 3	Shroom3	1422629_s_at	9.39	9.39	8.58	8.57	9.11	9.22	9.15	9.21	9.42	9.45	9.63	9.25	9.39	8.57	-0.82	0.566442	0.0039	DE	9.39	9.16	-0.23	0.852635	0.1526		9.39	9.18	-0.21	0.864537	0.0903
RAD50 homolog (S. cerevisiae)	Rad50	1422630_at	9.37	9.38	8.66	8.85	8.85	9.33	8.68	8.72	8.8	8.44	8.62	8.64	9.38	8.76	-0.62	0.650671	0.096		9.38	9.09	-0.28	0.823591	0.4455		9.38	8.7	-0.67	0.628507	0.013	DE
aryl-hydrocarbon receptor	Ahr	1422631_at	11.74	11.8	11.33	11.25	10.93	11.11	10.61	10.44	10.56	10.59	10.45	10.16	11.77	11.29	-0.48	0.716978	0.0136		11.77	11.02	-0.75	0.594604	0.0537		11.77	10.52	-1.25	0.420448	0.0258	DE
Ras association (RalGDS/AF-6) domain family member 5	Rassf5	1422637_at	5.55	5.4	6.08	6.01	7.76	7.79	7.79	8	8.74	8.21	7.46	8.18	5.48	6.05	0.57	1.48452	0.0466		5.48	7.78	2.3	4.92458	0.0164	DE	5.48	7.89	2.42	5.35171	0.0044	DE
Ras association (RalGDS/AF-6) domain family member 5	Rassf5	1422638_s_at	7.29	7.15	7.63	7.21	9.11	8.92	9.2	9.35	10.11	9.71	9.49	10.08	7.22	7.42	0.2	1.1487	0.5092		7.22	9.01	1.79	3.45815	0.006	DE	7.22	9.28	2.06	4.16986	0.0025	DE
CDC42 effector protein (Rho GTPase binding) 3	Cdc42ep3	1422642_at	9.46	9.48	9.71	9.27	10.2	9.89	10.22	10.11	10.33	10.17	9.93	10.32	9.47	9.49	0.02	1.01396	0.9423		9.47	10.05	0.58	1.49485	0.1663		9.47	10.16	0.7	1.6245	0.0439	DE
SH3-binding domain glutamic acid-rich protein	Sh3bgr	1422644_at	5.98	6.08	5.98	6.21	7.62	7.3	7.76	8.08	8.47	8.66	8.25	8.51	6.03	6.1	0.07	1.04972	0.6757		6.03	7.46	1.43	2.69447	0.0514		6.03	7.92	1.89	3.70635	0.037	DE
hemochromatosis	Hfe	1422645_at	7.38	7.29	7.92	7.6	8.58	8.58	8.54	8.65	8.33	8.15	8.13	8.12	7.34	7.76	0.42	1.33793	0.2091		7.34	8.58	1.24	2.36199	0.023	DE	7.34	8.59	1.26	2.39496	0.0037	DE
adiponectin, C1Q and collagen domain containing	Adipoq	1422651_at	4.22	4.67	4.62	4.7	4.96	6.08	6.7	6.35	8.6	6.69	5.34	6.01	4.44	4.66	0.21	1.15669	0.5118		4.44	5.52	1.08	2.11404	0.2776		4.44	6.52	2.08	4.22807	0.0214	DE
centrosomal protein 70	Cep70	1422653_at	8.34	8.4	7.82	7.74	7.74	7.77	8.06	7.7	7.95	7.87	8.41	7.93	8.37	7.78	-0.59	0.664343	0.0093	DE	8.37	7.75	-0.62	0.650671	0.0103	DE	8.37	7.88	-0.49	0.712025	0.2162
calcium/calmodulin-dependent protein kinase II, delta	Camk2d	1422659_at	9.04	8.94	9.42	9.22	9.92	9.74	9.85	9.69	9.81	9.87	9.59	9.76	8.99	9.32	0.33	1.25701	0.1395		8.99	9.83	0.84	1.79005	0.0288	DE	8.99	9.77	0.78	1.71713	0.0235	DE
lectin, galactose binding, soluble 8	Lgals8	1422661_at	6.4	6.61	6.67	6.83	7.4	7.11	7.32	7.11	7.24	7.13	6.64	6.72	6.51	6.75	0.24	1.18099	0.2134		6.51	7.26	0.75	1.68179	0.0615		6.51	7.22	0.71	1.6358	0.0411	DE
protein-L-isoaspartate (D-aspartate) O-methyltransferase 1	Pcmt1	1422665_a_at	9.41	9.36	9.7	9.71	10	9.99	10.27	10.19	10.27	10.41	10.33	10.35	9.38	9.7	0.32	1.24833	0.0421		9.38	9.99	0.61	1.52626	0.021	DE	9.38	10.23	0.85	1.8025	0.0065	DE
keratin 15	Krt15	1422667_at	6.7	6.68	6.08	6.42	5.04	5.58	5.28	5.05	5.67	5.49	5.16	5.08	6.69	6.25	-0.44	0.737135	0.2337		6.69	5.31	-1.38	0.384219	0.1226		6.69	5.17	-1.52	0.348686	0.0464	DE
SWI/SNF related, matrix associated, actin dependent regulator of chromatin, subfamily e, member 1	Smarce1	1422676_at	11.34	11.35	10.77	10.77	10.67	10.9	10.41	10.54	10.2	9.94	9.49	9.69	11.35	10.77	-0.57	0.673617	0.0055		11.35	10.78	-0.56	0.678302	0.1284		11.35	10.47	-0.87	0.547147	0.0463	DE
exocyst complex component 4	Exoc4	1422684_a_at	11.58	11.55	10.79	10.96	11.14	11.21	10.98	10.97	11.21	11.19	11.29	11.57	11.57	10.88	-0.69	0.619854	0.0705		11.57	11.18	-0.39	0.76313	0.0301		11.57	10.97	-0.59	0.664343	0.0082	DE
exocyst complex component 4	Exoc4	1422685_at	10.92	10.82	10.29	10.27	10.59	10.82	10.36	10.44	10.45	10.41	10.32	10.47	10.87	10.28	-0.59	0.664343	0.0459	DE	10.87	10.7	-0.16	0.895025	0.3667		10.87	10.4	-0.47	0.721965	0.0205
exocyst complex component 4	Exoc4	1422686_s_at	10.41	10.32	9.69	9.82	9.87	10.11	9.58	9.79	9.68	9.57	9.4	9.65	10.36	9.75	-0.61	0.655197	0.0226	DE	10.36	9.99	-0.38	0.768438	0.1642		10.36	9.68	-0.68	0.624165	0.062
tweety homolog 1 (Drosophila)	Ttyh1	1422695_at	10.51	10.66	10.65	10.78	10.28	10.4	9.86	9.93	9.82	9.98	9.85	10.3	10.59	10.71	0.13	1.09429	0.3227		10.59	10.34	-0.25	0.840896	0.1313		10.59	9.89	-0.69	0.619854	0.0357	DE
antizyme inhibitor 1	Azin1	1422702_at	9.3	9.33	9.82	9.58	9.98	9.86	9.88	9.95	9.93	9.44	9.06	9.25	9.32	9.7	0.38	1.30134	0.1877		9.32	9.92	0.6	1.51572	0.0502		9.32	9.91	0.6	1.51572	0.0168	DE
WD repeat domain 46	Wdr46	1422709_a_at	7.7	7.78	7.4	7.28	7.31	7.45	6.96	7.06	7.15	7.03	7.15	7.16	7.74	7.34	-0.4	0.757858	0.0417		7.74	7.38	-0.36	0.779165	0.0698		7.74	7.01	-0.73	0.602904	0.009	DE
calcium channel, voltage-dependent, T type, alpha 1H subunit	Cacna1h	1422710_a_at	8.59	8.35	6.73	6.93	7.07	7.62	6.14	6.62	6.14	6.41	5.96	6.1	8.47	6.83	-1.64	0.320856	0.01	DE	8.47	7.35	-1.13	0.456916	0.1117		8.47	6.38	-2.09	0.234881	0.0359	DE
pregnancy upregulated non-ubiquitously expressed CaM kinase	Pnck	1422711_a_at	8.71	8.73	8.9	8.89	7.98	8.06	7.43	7.45	7.22	7.64	7.73	7.45	8.72	8.89	0.18	1.13288	0.013		8.72	8.02	-0.7	0.615572	0.0271	DE	8.72	7.44	-1.28	0.411796	0.0001	DE
LIM domains containing 1	Limd1	1422731_at	11.36	11.4	11.23	11.37	10.74	10.73	10.36	10.46	10.24	10.29	10.59	10.18	11.38	11.3	-0.08	0.946058	0.4492		11.38	10.73	-0.64	0.641713	0.0136	DE	11.38	10.41	-0.97	0.510506	0.0157	DE
myeloblastosis oncogene	Myb	1422734_a_at	5.14	4.91	4.95	4.55	5.5	5.37	7.3	6.86	8.89	6.91	5.71	5.72	5.02	4.75	-0.27	0.82932	0.3807		5.02	5.43	0.41	1.32869	0.12		5.02	7.08	2.06	4.16986	0.0309	DE
human immunodeficiency virus type I enhancer binding protein 1	Hivep1	1422742_at	9.69	9.7	8.4	8.54	8.89	9.09	8.78	8.66	9	9.04	9.27	9.55	9.69	8.47	-1.22	0.429283	0.0355	DE	9.69	8.99	-0.7	0.615572	0.089		9.69	8.72	-0.97	0.510506	0.0379	DE
transducin-like enhancer of split 1, homolog of Drosophila E(spl)	Tle1	1422751_at	11.04	10.95	10.85	10.68	10.54	10.54	10.33	10.24	10.11	10.21	9.84	9.92	10.99	10.77	-0.23	0.852635	0.1777		10.99	10.54	-0.45	0.732043	0.0628		10.99	10.28	-0.71	0.61132	0.0079	DE
polymerase (RNA) III (DNA directed) polypeptide K	Polr3k	1422752_at	10.06	10.21	10.36	10.24	9.49	9.6	9.17	9.29	9.12	9.16	8.91	8.74	10.14	10.3	0.16	1.11729	0.2339		10.14	9.55	-0.59	0.664343	0.0295	DE	10.14	9.23	-0.91	0.532185	0.0129	DE
Bruton agammaglobulinemia tyrosine kinase	Btk	1422755_at	6.33	6.18	6.7	6.74	7.1	7.38	7.6	7.28	8.13	7.31	7.13	6.89	6.25	6.72	0.46	1.37554	0.0843		6.25	7.24	0.99	1.98618	0.0459	DE	6.25	7.44	1.19	2.28153	0.0481	DE
carbohydrate sulfotransferase 2	Chst2	1422758_at	8.17	8.16	8.56	8.39	9.33	9.1	8.88	8.95	9.22	9.44	9.4	9.43	8.16	8.48	0.31	1.23971	0.1693		8.16	9.22	1.05	2.07053	0.069		8.16	8.91	0.75	1.68179	0.0267	DE
exportin 6	Xpo6	1422759_a_at	9.8	9.71	9.55	9.62	9.35	9.21	9	9	8.98	9.09	9.4	9.27	9.76	9.59	-0.17	0.888843	0.1035		9.76	9.28	-0.47	0.721965	0.0416		9.76	9	-0.76	0.590496	0.0379	DE
transducin (beta)-like 1X-linked receptor 1	Tbl1xr1	1422761_at	7.61	7.48	7.67	7.36	6.87	7.1	6.48	6.65	6.78	6.77	6.21	6.26	7.55	7.52	-0.03	0.97942	0.8815		7.55	6.98	-0.56	0.678302	0.0763		7.55	6.57	-0.98	0.50698	0.0144	DE
RIKEN cDNA 1700088E04 gene	1700088E04Rik	1422774_at	7.62	7.79	7.8	7.69	6.99	7.18	7.06	7.02	6.92	6.98	7.2	7.2	7.7	7.75	0.04	1.02811	0.7365		7.7	7.08	-0.62	0.650671	0.0407	DE	7.7	7.04	-0.66	0.632878	0.068
sphingomyelin phosphodiesterase 3, neutral	Smpd3	1422779_at	5.61	5.93	6.35	6.44	9.65	8.88	8.97	9.16	8.58	8.11	7.13	7.6	5.77	6.39	0.63	1.54756	0.1384		5.77	9.26	3.49	11.2356	0.0407	DE	5.77	9.07	3.3	9.84916	0.0075	DE
toll-like receptor 3	Tlr3	1422782_s_at	8.13	8.38	8.48	8.28	8.67	8.67	9.12	9.24	8.95	9.19	10.06	9.29	8.26	8.38	0.12	1.08673	0.52		8.26	8.67	0.41	1.32869	0.1863		8.26	9.18	0.92	1.89212	0.0471	DE
solute carrier family 43, member 3	Slc43a3	1422788_at	8.5	8.35	7.59	8.45	7.67	7.84	7.85	7.61	8.15	7.55	7.16	7.47	8.43	8.02	-0.41	0.752623	0.5166		8.43	7.76	-0.67	0.628507	0.0285	DE	8.43	7.73	-0.7	0.615572	0.0548
proline-rich coiled-coil 2A	Prrc2a	1422799_at	10.18	10.06	8.78	9.21	9.83	9.7	9.49	9.44	9.73	9.53	9.89	10.02	10.12	8.99	-1.13	0.456916	0.1003		10.12	9.76	-0.36	0.779165	0.0575		10.12	9.46	-0.66	0.632878	0.0318	DE
GTPase activating protein (SH3 domain) binding protein 1	G3bp1	1422801_at	11.47	11.44	11.21	11.21	10.93	10.98	10.54	10.62	10.65	10.38	10.27	10.46	11.45	11.21	-0.24	0.846745	0.0389		11.45	10.95	-0.5	0.707107	0.0077		11.45	10.58	-0.88	0.543367	0.0146	DE
serine (or cysteine) peptidase inhibitor, clade B, member 6b	Serpinb6b	1422804_at	6.57	6.43	7.73	7.44	8.41	8.05	8.64	8.39	8.37	8.49	8.3	7.85	6.5	7.59	1.09	2.12874	0.0462	DE	6.5	8.23	1.73	3.31728	0.0401	DE	6.5	8.52	2.02	4.05584	0.0122	DE
regulating synaptic membrane exocytosis 2	Rims2	1422809_at	9.64	9.57	8.81	8.71	9.57	9.3	9.33	9.21	9.66	9.68	9.76	10.25	9.61	8.76	-0.84	0.558644	0.0079	DE	9.61	9.43	-0.17	0.888843	0.4186		9.61	9.27	-0.34	0.790041	0.0608
asp (abnormal spindle)-like, microcephaly associated (Drosophila)	Aspm	1422814_at	9.43	9.11	6.93	8.45	7.4	7.58	7.16	7.14	8.36	6.73	6.14	6.34	9.27	7.69	-1.58	0.334482	0.2747		9.27	7.49	-1.78	0.291183	0.0216	DE	9.27	7.15	-2.12	0.230047	0.0472	DE
neural precursor cell expressed, developmentally down-regulated gene 9	Nedd9	1422818_at	9.26	9.4	9.05	9.27	9.78	9.96	10.17	10.01	10.16	9.87	9.51	9.72	9.33	9.16	-0.17	0.888843	0.3414		9.33	9.87	0.54	1.45397	0.0468		9.33	10.09	0.76	1.69349	0.0199	DE
epidermal growth factor receptor pathway substrate 8	Eps8	1422823_at	9.57	9.65	9.42	9.2	8.91	9.29	8.85	8.86	9.04	9	9.16	9.14	9.61	9.31	-0.3	0.812252	0.1933		9.61	9.1	-0.51	0.702222	0.2149		9.61	8.86	-0.75	0.594604	0.0312	DE
epidermal growth factor receptor pathway substrate 8	Eps8	1422824_s_at	10.39	10.51	10.27	10.13	9.57	9.94	9.62	9.49	9.78	9.75	9.92	9.94	10.45	10.2	-0.25	0.840896	0.1162		10.45	9.75	-0.7	0.615572	0.1389		10.45	9.55	-0.9	0.535887	0.0098	DE
fibrillin 2 /// fibrillin-2-like	Fbn2 /// LOC100047082	1422831_at	12.72	12.57	11.56	11.48	10.85	11.02	10.08	10.04	9.65	9.31	8.01	7.62	12.64	11.52	-1.13	0.456916	0.0147	DE	12.64	10.94	-1.71	0.30566	0.0047	DE	12.64	10.06	-2.59	0.166086	0.012	DE
muscleblind-like 3 (Drosophila)	Mbnl3	1422836_at	6.84	6.88	6.69	6.64	6.45	6.29	6.14	6.21	7.33	6.25	5.89	5.26	6.86	6.66	-0.2	0.870551	0.029		6.86	6.37	-0.49	0.712025	0.0873		6.86	6.17	-0.69	0.619854	0.0087	DE
sciellin	Scel	1422837_at	6.55	6.75	6.08	6.35	5.68	5.89	6.26	6.19	6.27	6.62	6.67	6.65	6.65	6.21	-0.44	0.737135	0.1327		6.65	5.78	-0.87	0.547147	0.0271	DE	6.65	6.23	-0.42	0.747425	0.1173
WD repeat domain 77	Wdr77	1422844_a_at	10.49	10.37	10.44	10.59	9.67	10.12	9.41	9.42	9.46	9.55	9.76	9.67	10.43	10.51	0.09	1.06437	0.4734		10.43	9.89	-0.53	0.692555	0.2359		10.43	9.41	-1.01	0.496546	0.0364	DE
high mobility group AT-hook 2	Hmga2	1422851_at	9.91	10.18	8.5	8.38	6.76	7.47	6.33	6.45	6.14	5.68	5.98	5.69	10.05	8.44	-1.61	0.327598	0.0264	DE	10.05	7.12	-2.93	0.131215	0.0496	DE	10.05	6.39	-3.66	0.0791098	0.0085	DE
cleavage and polyadenylation specificity factor 3	Cpsf3	1422855_at	10.8	10.83	10.51	10.52	10.27	10.44	10.25	10.16	10.05	9.93	9.97	9.95	10.82	10.52	-0.3	0.812252	0.0186		10.82	10.36	-0.46	0.726986	0.1077		10.82	10.2	-0.61	0.655197	0.0298	DE
60S ribosomal protein L23-like /// 60S ribosomal protein L23-like /// ribosomal protein L23	LOC100044627 /// LOC100862455 /// Rpl23	1422859_a_at	10.5	10.43	10.05	10.11	9.06	9.42	8.81	8.97	8.58	8.7	8.54	8.43	10.47	10.08	-0.39	0.76313	0.015		10.47	9.24	-1.22	0.429283	0.0832		10.47	8.89	-1.57	0.336808	0.0135	DE
guanine deaminase	Gda	1422868_s_at	4.5	4.36	4.57	4.4	4.92	4.55	5.46	5.68	6.49	5.29	5.61	5.44	4.43	4.49	0.06	1.04247	0.6686		4.43	4.74	0.31	1.23971	0.325		4.43	5.57	1.14	2.20381	0.0208	DE
c-mer proto-oncogene tyrosine kinase	Mertk	1422869_at	8.8	8.82	8.5	8.55	9.28	9.35	9.68	9.63	9.86	9.77	10.19	10.58	8.81	8.53	-0.28	0.823591	0.0314		8.81	9.32	0.51	1.42405	0.0311		8.81	9.66	0.85	1.8025	0.0076	DE
synaptotagmin XII	Syt12	1422878_at	6.93	6.99	7.05	7.22	7.79	7.53	8.17	8.09	8.32	8.41	8.12	8.7	6.96	7.13	0.18	1.13288	0.2627		6.96	7.66	0.7	1.6245	0.1027		6.96	8.13	1.17	2.25012	0.0026	DE
C-terminal binding protein 2	Ctbp2	1422887_a_at	10.6	10.54	10.38	10.36	10.25	10.27	9.96	9.91	10.08	10.16	10.34	10.29	10.57	10.37	-0.2	0.870551	0.0702		10.57	10.26	-0.31	0.806642	0.0415		10.57	9.93	-0.64	0.641713	0.0043	DE
protocadherin 18	Pcdh18	1422889_at	9.87	9.82	9.08	9.05	9.09	9.08	8.91	8.88	8.66	8.5	8.24	7.83	9.84	9.07	-0.78	0.582367	0.0037	DE	9.84	9.09	-0.76	0.590496	0.0166	DE	9.84	8.89	-0.95	0.517632	0.0027	DE
histocompatibility 2, class II antigen E alpha, pseudogene	H2-Ea-ps	1422892_s_at	5.35	5.07	5.11	5.26	6.68	6.5	6.92	6.38	7.31	6.5	6.71	6.93	5.21	5.19	-0.02	0.986233	0.8932		5.21	6.59	1.38	2.60268	0.0223	DE	5.21	6.65	1.44	2.71321	0.0706
meningioma expressed antigen 5 (hyaluronidase)	Mgea5	1422901_at	9.38	9.47	9.01	8.91	8.98	9.04	8.77	8.6	8.9	8.6	7.69	8.34	9.43	8.96	-0.47	0.721965	0.0209		9.43	9.01	-0.42	0.747425	0.0241		9.43	8.69	-0.74	0.598739	0.0338	DE
lymphocyte antigen 86	Ly86	1422903_at	8.53	8.16	8.94	8.94	9.65	9.84	10.42	10.22	10.09	10.17	10.12	9.89	8.34	8.94	0.59	1.50525	0.1919		8.34	9.74	1.4	2.63902	0.0429	DE	8.34	10.32	1.98	3.94493	0.0243	DE
flavin containing monooxygenase 2	Fmo2	1422905_s_at	7.56	7.35	8.34	6.8	6.29	6.73	5.87	5.99	5.83	6.17	6.24	6.34	7.45	7.57	0.12	1.08673	0.9058		7.45	6.51	-0.94	0.521233	0.1002		7.45	5.93	-1.53	0.346277	0.0139	DE
trans-acting transcription factor 5	Sp5	1422914_at	8.31	8.81	7.96	8.1	6.35	6.85	5.93	6.21	6.29	6.19	6.41	6.19	8.56	8.03	-0.53	0.692555	0.2627		8.56	6.6	-1.96	0.257028	0.031	DE	8.56	6.07	-2.49	0.178006	0.0258	DE
claudin 13	Cldn13	1422920_at	5.55	5.97	5.72	5.97	6.91	6.1	7.61	7.42	9.42	7.18	6.91	7.1	5.76	5.84	0.08	1.05702	0.7677		5.76	6.5	0.74	1.67018	0.2828		5.76	7.52	1.76	3.38698	0.0421	DE
pre-B lymphocyte gene 3	Vpreb3	1422921_at	6.4	6.25	6.34	6.81	6.68	6.7	8.15	7.88	9.33	7.67	7.6	7.26	6.33	6.58	0.25	1.18921	0.4721		6.33	6.69	0.36	1.28343	0.1238		6.33	8.01	1.69	3.22657	0.0183	DE
intercellular adhesion molecule 4, Landsteiner-Wiener blood group	Icam4	1422930_at	6.33	6.27	6.42	6.39	6.87	6.32	7.07	7.19	8.94	7	7.34	7.04	6.3	6.4	0.11	1.07923	0.129		6.3	6.6	0.3	1.23114	0.4763		6.3	7.13	0.83	1.77769	0.0183	DE
defensin, alpha, related sequence 7	Defa-rs7	1422934_x_at	7.42	7.34	7.24	7.39	6.84	6.8	6.67	6.79	6.69	6.91	6.73	6.78	7.38	7.31	-0.07	0.952638	0.5449		7.38	6.82	-0.56	0.678302	0.018		7.38	6.73	-0.65	0.63728	0.0183	DE
B cell leukemia/lymphoma 2	Bcl2	1422938_at	8.67	8.82	8.55	8.46	7.62	7.78	7.79	7.59	7.62	7.69	7.61	7.75	8.74	8.51	-0.24	0.846745	0.1374		8.74	7.7	-1.04	0.486327	0.011	DE	8.74	7.69	-1.05	0.482968	0.0172	DE
wingless-related MMTV integration site 16	Wnt16	1422941_at	5.7	5.5	5.72	5.82	6.9	6.55	8.02	7.92	8.18	7.7	7.21	7.28	5.6	5.77	0.17	1.12506	0.3084		5.6	6.73	1.13	2.18859	0.0497	DE	5.6	7.97	2.37	5.16941	0.0083	DE
heat shock protein 1	Hspb1	1422943_a_at	9.36	9.28	9.76	9.73	9.91	9.92	10.28	10.34	10.52	10.4	11.03	11.61	9.32	9.74	0.43	1.34723	0.0365		9.32	9.91	0.6	1.51572	0.0398	DE	9.32	10.31	0.99	1.98618	0.0036	DE
kinesin family member 5C	Kif5c	1422945_a_at	9.8	9.56	8.74	8.54	10.12	9.48	10.18	9.97	10.37	10.35	9.85	10.46	9.68	8.64	-1.04	0.486327	0.0237	DE	9.68	9.8	0.12	1.08673	0.7746		9.68	10.08	0.39	1.31039	0.1337
DNA methyltransferase (cytosine-5) 1	Dnmt1	1422946_a_at	10.34	10.21	9.11	9.45	9.18	9.27	9.13	9.04	9.81	9.23	9.4	9.43	10.28	9.28	-1	0.5	0.0762		10.28	9.23	-1.05	0.482968	0.0087	DE	10.28	9.09	-1.19	0.438303	0.007	DE
histone cluster 1, H4a /// histone cluster 1, H4b /// histone cluster 1, H4c /// histone cluster 1, H4d /// histone cluster 1, H4f /// histone cluster 1, H4h /// histone cluster 1, H4i /// histone cluster 1, H4j /// histone cluster 1, H4k /// histone cluster 1, H4m /// histone cluster 1, H4n /// histone cluster 2, H4 /// histone cluster 4, H4	Hist1h4a /// Hist1h4b /// Hist1h4c /// Hist1h4d /// Hist1h4f /// Hist1h4h /// Hist1h4i /// Hist1h4j /// Hist1h4k /// Hist1h4m /// Hist1h4n /// Hist2h4 /// Hist4h4	1422948_s_at	8.29	8.26	8.36	8.44	8.4	8.36	9.19	9.09	9.23	9.31	10.29	10.09	8.28	8.4	0.12	1.08673	0.1642		8.28	8.38	0.1	1.07177	0.0595		8.28	9.14	0.86	1.81504	0.0243	DE
synaptotagmin XVII	Syt17	1422955_at	5.99	5.88	6.01	5.85	5.38	5.3	5.21	5.35	5.17	5.1	5.11	4.93	5.93	5.93	0	1	0.9641		5.93	5.34	-0.59	0.664343	0.0168	DE	5.93	5.28	-0.65	0.63728	0.0208	DE
proteasome (prosome, macropain) subunit, beta type 8 (large multifunctional peptidase 7)	Psmb8	1422962_a_at	6.87	6.79	7.08	7.49	9.05	9.39	8.68	8.51	8.8	8.28	8.31	8.34	6.83	7.28	0.45	1.36604	0.2598		6.83	9.22	2.39	5.24157	0.0357	DE	6.83	8.6	1.77	3.41054	0.0112	DE
RAD23a homolog (S. cerevisiae)	Rad23a	1422964_at	6.21	6.01	6.38	6.06	6.96	6.47	7.06	6.82	7.01	6.74	6.37	6.31	6.11	6.22	0.11	1.07923	0.6285		6.11	6.71	0.6	1.51572	0.2106		6.11	6.94	0.83	1.77769	0.036	DE
transferrin receptor	Tfrc	1422966_a_at	5.98	6.2	6.23	5.97	6.8	6.91	6.79	6.57	7.38	6.59	5.97	6.28	6.09	6.1	0.01	1.00696	0.9586		6.09	6.86	0.77	1.70527	0.0496	DE	6.09	6.68	0.59	1.50525	0.063
transferrin receptor	Tfrc	1422967_a_at	5.2	5.09	5.12	4.82	5.89	5.27	6.15	6.21	6.52	6.08	4.7	5.4	5.14	4.97	-0.17	0.888843	0.4393		5.14	5.58	0.43	1.34723	0.3888		5.14	6.18	1.04	2.05623	0.01	DE
K(lysine) acetyltransferase 2A	Kat2a	1422972_s_at	8.1	8.01	7.39	7.53	7.36	7.35	7.15	7	7.1	7.06	6.93	7.28	8.06	7.46	-0.6	0.659754	0.0286	DE	8.06	7.36	-0.7	0.615572	0.0386	DE	8.06	7.08	-0.98	0.50698	0.0153	DE
glycoprotein Ib, beta polypeptide	Gp1bb	1422977_at	6.95	6.75	7.24	7.09	8.41	8.42	7.83	8.19	8.47	7.54	7.1	7.11	6.85	7.16	0.32	1.24833	0.1376		6.85	8.41	1.57	2.96905	0.0402	DE	6.85	8.01	1.16	2.23457	0.0507
cytochrome b-245, beta polypeptide	Cybb	1422978_at	4.96	5.04	5.39	5.2	6.04	6.21	6.31	6.17	7.59	6.04	5.62	5.88	5	5.29	0.29	1.22264	0.1597		5	6.13	1.13	2.18859	0.0212	DE	5	6.24	1.24	2.36199	0.0102	DE
acyl-CoA thioesterase 1 /// acyl-CoA thioesterase 2	Acot1 /// Acot2	1422997_s_at	10.41	10.57	10.63	10.58	9.38	9.7	8.92	8.99	8.53	8.57	7.98	8.38	10.49	10.61	0.12	1.08673	0.3727		10.49	9.54	-0.95	0.517632	0.0622		10.49	8.95	-1.53	0.346277	0.014	DE
glycophorin A	Gypa	1423016_a_at	4.49	4.67	4.06	5.73	7.11	5.15	7.85	7.99	9.76	7.62	7.07	6.84	4.58	4.89	0.32	1.24833	0.7704		4.58	6.13	1.55	2.92817	0.3572		4.58	7.92	3.34	10.1261	0.0016	DE
gap junction protein, delta 2	Gjd2	1423019_at	5.95	5.88	6.31	6.06	6.83	6.51	6.49	6.64	6.66	6.23	5.85	6.04	5.91	6.18	0.27	1.20581	0.2579		5.91	6.67	0.76	1.69349	0.1197		5.91	6.56	0.65	1.56917	0.0388	DE
predicted gene, 21949 /// schwannomin interacting protein 1	Gm21949 /// Schip1	1423025_a_at	11.34	11.4	11.61	11.49	11.8	11.6	12.1	12.02	11.81	11.9	11.81	11.56	11.37	11.55	0.18	1.13288	0.158		11.37	11.7	0.33	1.25701	0.1639		11.37	12.06	0.69	1.61328	0.007	DE
RAD51 homolog C	Rad51c	1423026_at	5.55	5.51	5.37	5.42	5.03	5.01	4.97	4.89	4.82	4.85	4.47	4.51	5.53	5.39	-0.14	0.907519	0.0563		5.53	5.02	-0.51	0.702222	0.0075		5.53	4.93	-0.6	0.659754	0.0163	DE
STT3, subunit of the oligosaccharyltransferase complex, homolog A (S. cerevisiae)	Stt3a	1423033_at	9.47	9.37	9.46	9.33	8.9	9.05	8.83	8.73	8.89	8.86	8.83	8.91	9.42	9.39	-0.03	0.97942	0.7909		9.42	8.97	-0.45	0.732043	0.0506		9.42	8.78	-0.64	0.641713	0.012	DE
PTK2 protein tyrosine kinase 2	Ptk2	1423059_at	10.95	11.02	10.5	10.61	10.43	10.57	10.28	10.31	10.13	10.23	10.33	10.3	10.99	10.55	-0.43	0.742262	0.0332		10.99	10.5	-0.49	0.712025	0.0499		10.99	10.3	-0.69	0.619854	0.0139	DE
armadillo repeat gene deleted in velo-cardio-facial syndrome	Arvcf	1423061_at	8.31	8.37	8.13	8.19	7.78	7.83	7.55	7.64	7.77	7.57	7.55	7.79	8.34	8.16	-0.18	0.882703	0.0513		8.34	7.81	-0.54	0.687771	0.006		8.34	7.6	-0.75	0.594604	0.0088	DE
insulin-like growth factor binding protein 3	Igfbp3	1423062_at	11.21	11.39	11.37	11.54	10.89	11.28	10.1	10.37	9.81	9.67	8.92	10.02	11.3	11.45	0.15	1.10957	0.3375		11.3	11.09	-0.22	0.858565	0.4578		11.3	10.24	-1.07	0.476319	0.0314	DE
activity-dependent neuroprotective protein	Adnp	1423069_at	13.04	13.08	12.62	12.66	12.58	12.67	12.39	12.44	12.49	12.35	12.37	12.41	13.06	12.64	-0.42	0.747425	0.0045		13.06	12.63	-0.43	0.742262	0.0351		13.06	12.41	-0.64	0.641713	0.0031	DE
predicted pseudogene 10045 /// predicted gene 11703 /// predicted gene 13653 /// predicted gene 15682 /// predicted gene 5445 /// predicted gene 5528 /// 60S ribosomal protein L21-like /// 60S ribosomal protein L21-like /// ribosomal protein L21	Gm10045 /// Gm11703 /// Gm13653 /// Gm15682 /// Gm5445 /// Gm5528 /// LOC100505283 /// LOC634339 /// Rpl21	1423070_at	7.92	7.87	7.9	7.83	7.15	7.44	6.96	7.13	6.86	6.97	7.24	7	7.89	7.87	-0.03	0.97942	0.5642		7.89	7.3	-0.6	0.659754	0.1423		7.89	7.05	-0.85	0.554785	0.0467	DE
sterol-C4-methyl oxidase-like	Sc4mol	1423078_a_at	10.09	10.02	10.5	10.25	10.89	10.75	11.14	10.74	10.72	10.92	10.75	10.52	10.06	10.38	0.32	1.24833	0.2174		10.06	10.82	0.76	1.69349	0.0258	DE	10.06	10.94	0.88	1.84038	0.1326
UDP-Gal:betaGlcNAc beta 1,3-galactosyltransferase, polypeptide 2	B3galt2	1423084_at	7.9	8.11	8.86	8.73	7.22	7.54	7.27	7.24	6.75	7.53	7.09	7.22	8	8.79	0.79	1.72907	0.0362	DE	8	7.38	-0.63	0.646176	0.0998		8	7.25	-0.75	0.594604	0.0832
ephrin B3	Efnb3	1423085_at	9.11	8.96	8.91	8.97	8.15	8.25	8.32	8.16	8.17	8.34	8.86	8.64	9.03	8.94	-0.09	0.939523	0.4102		9.03	8.2	-0.84	0.558644	0.0175	DE	9.03	8.24	-0.8	0.574349	0.0187	DE
inner centromere protein	Incenp	1423092_at	8.3	8.06	6.79	7.66	6.99	7.33	6.81	6.98	7.74	6.86	6.58	6.64	8.18	7.22	-0.96	0.514057	0.2543		8.18	7.16	-1.02	0.493116	0.0482	DE	8.18	6.89	-1.29	0.408951	0.0175	DE
cereblon	Crbn	1423095_s_at	10.27	10.35	10.78	10.56	10.79	10.52	11.1	10.92	10.94	11.17	11.33	11.17	10.31	10.67	0.36	1.28343	0.1571		10.31	10.66	0.34	1.26576	0.2158		10.31	11.01	0.7	1.6245	0.0471	DE
pumilio 1 (Drosophila)	Pum1	1423117_at	10.32	10.23	10.01	9.43	9.84	9.65	9.52	9.44	9.56	9.49	8.71	9.44	10.27	9.72	-0.55	0.68302	0.3008		10.27	9.74	-0.53	0.692555	0.0705		10.27	9.48	-0.79	0.578344	0.006	DE
RAD54 like (S. cerevisiae)	Rad54l	1423124_x_at	6.31	6.47	5.54	5.72	5.1	5.35	5.12	5.31	5.74	5.11	5.37	4.94	6.39	5.63	-0.76	0.590496	0.025	DE	6.39	5.22	-1.16	0.447513	0.0247	DE	6.39	5.21	-1.17	0.444421	0.012	DE
ATPase, Na+/K+ transporting, beta 3 polypeptide	Atp1b3	1423126_at	11.91	11.81	12.02	11.94	12.76	12.75	13.03	13.07	13.18	12.9	12.69	12.9	11.86	11.98	0.12	1.08673	0.2078		11.86	12.76	0.89	1.85318	0.0338	DE	11.86	13.05	1.19	2.28153	0.012	DE
ribosome biogenesis protein NSA2 homolog /// NSA2 ribosome biogenesis homolog (S. cerevisiae)	LOC636306 /// Nsa2	1423132_a_at	12.29	12.37	12.55	12.44	11.73	11.82	11.46	11.61	11.13	11.09	10.4	10.23	12.33	12.49	0.16	1.11729	0.1478		12.33	11.77	-0.56	0.678302	0.0121		12.33	11.53	-0.8	0.574349	0.0249	DE
thymus cell antigen 1, theta	Thy1	1423135_at	6.09	5.53	7.08	7.53	10.33	9.8	11.02	10.75	11.35	11.59	11.47	12.01	5.81	7.31	1.49	2.80889	0.0574		5.81	10.07	4.25	19.0273	0.0082	DE	5.81	10.89	5.08	33.8246	0.0131	DE
fibroblast growth factor 1	Fgf1	1423136_at	7.45	7.41	7.87	7.91	11.16	10.66	11.76	11.46	12.12	11.91	11.6	11.9	7.43	7.89	0.46	1.37554	0.0038		7.43	10.91	3.48	11.1579	0.0444	DE	7.43	11.61	4.18	18.1261	0.0206	DE
hairy and enhancer of split 5 (Drosophila)	Hes5	1423146_at	8.57	8.38	8.38	8.65	6.27	6.91	6.16	6.01	6.22	5.97	6.18	5.89	8.47	8.51	0.04	1.02811	0.8334		8.47	6.59	-1.88	0.271684	0.0857		8.47	6.09	-2.39	0.190782	0.0032	DE
S-phase kinase-associated protein 1A	Skp1a	1423148_at	13.62	13.58	13.73	13.69	13.98	13.95	14.19	14.18	14.11	14.23	14.24	14.07	13.6	13.71	0.11	1.07923	0.0602		13.6	13.96	0.36	1.28343	0.0063		13.6	14.18	0.59	1.50525	0.0152	DE
secretogranin V	Scg5	1423150_at	10.05	9.84	10.72	10.69	11.44	10.9	11.87	11.67	11.98	12.31	12.1	12.1	9.95	10.7	0.76	1.69349	0.0821		9.95	11.17	1.22	2.32947	0.1036		9.95	11.77	1.82	3.53081	0.0063	DE
complement component factor h	Cfh	1423153_x_at	8.02	7.86	9.64	8.77	10.46	10.43	10.55	10.34	10.67	10.4	10.4	10.39	7.94	9.21	1.27	2.41162	0.2012		7.94	10.45	2.5	5.65685	0.0165	DE	7.94	10.45	2.5	5.65685	0.0038	DE
glucosamine-phosphate N-acetyltransferase 1	Gnpnat1	1423156_at	10.16	10.13	10.91	10.8	10.12	10.06	9.88	9.84	9.48	9.86	10.07	9.2	10.14	10.86	0.71	1.6358	0.0364	DE	10.14	10.09	-0.05	0.965936	0.2846		10.14	9.86	-0.28	0.823591	0.0099
sprouty protein with EVH-1 domain 1, related sequence	Spred1	1423161_s_at	10.69	10.62	10.84	10.69	10.19	10.38	10	10.12	9.9	9.73	9.39	9.09	10.65	10.76	0.11	1.07923	0.3583		10.65	10.28	-0.37	0.773782	0.1275		10.65	10.06	-0.59	0.664343	0.0248	DE
G protein-coupled receptor 137B /// G protein-coupled receptor 137B, pseudogene	Gpr137b /// Gpr137b-ps	1423164_at	8.55	8.6	8.74	8.93	9.44	9.64	9.2	9.28	9.33	9.05	9.01	9.18	8.58	8.84	0.26	1.19748	0.2049		8.58	9.54	0.96	1.94531	0.0527		8.58	9.24	0.66	1.58008	0.0097	DE
CD36 antigen	Cd36	1423166_at	5.6	5.49	6.61	7.04	7.22	7.45	7.32	7.37	7.66	6.84	6.79	6.03	5.54	6.83	1.28	2.42839	0.0894		5.54	7.33	1.79	3.45815	0.0165	DE	5.54	7.35	1.8	3.4822	0.0063	DE
N-ethylmaleimide sensitive fusion protein attachment protein beta	Napb	1423172_at	8.64	8.51	8.45	8.56	9.94	9.55	10.3	10.38	10.79	10.67	10.52	10.88	8.58	8.51	-0.07	0.952638	0.4995		8.58	9.74	1.17	2.25012	0.0796		8.58	10.34	1.76	3.38698	0.0044	DE
N-ethylmaleimide sensitive fusion protein attachment protein beta	Napb	1423173_at	9.21	9.06	9.05	8.95	10.55	10.02	10.95	10.85	11.5	11.64	11.25	11.92	9.14	9	-0.14	0.907519	0.2901		9.14	10.29	1.15	2.21914	0.1231		9.14	10.9	1.76	3.38698	0.0048	DE
par-6 (partitioning defective 6) homolog beta (C. elegans)	Pard6b	1423174_a_at	8.31	8.37	8.26	8.24	6.94	7.42	6.68	6.77	6.62	7.11	6.47	6.58	8.34	8.25	-0.09	0.939523	0.1775		8.34	7.18	-1.16	0.447513	0.1253		8.34	6.72	-1.62	0.325335	0.0023	DE
par-6 (partitioning defective 6) homolog beta (C. elegans)	Pard6b	1423175_s_at	8.15	8.26	8.34	8.34	7.1	7.68	7.03	7.21	6.89	7.26	7.21	7.01	8.2	8.34	0.14	1.10191	0.2463		8.2	7.39	-0.82	0.566442	0.2075		8.2	7.12	-1.08	0.473029	0.017	DE
gamma-aminobutyric acid (GABA) A receptor-associated protein-like 2	Gabarapl2	1423187_at	11.17	11.16	11.52	11.48	11.85	11.72	12.2	12.07	12.15	12.2	12.09	12.2	11.16	11.5	0.34	1.26576	0.0285		11.16	11.79	0.62	1.53688	0.0651		11.16	12.13	0.97	1.95884	0.0415	DE
formin binding protein 4	Fnbp4	1423191_at	8.14	8.46	6.81	6.99	8.31	8.22	8.41	8.17	8.24	8.06	8.02	7.58	8.3	6.9	-1.4	0.378929	0.0314	DE	8.3	8.27	-0.03	0.97942	0.8641		8.3	8.29	-0.01	0.993092	0.965
nuclear receptor co-repressor 1	Ncor1	1423200_at	10.87	10.92	9.92	9.95	10.71	10.77	10.69	10.6	10.85	10.6	10.63	10.77	10.89	9.93	-0.96	0.514057	0.0026	DE	10.89	10.74	-0.15	0.90125	0.0611		10.89	10.64	-0.25	0.840896	0.0634
nuclear receptor co-repressor 1	Ncor1	1423202_a_at	11.09	11.18	10.09	10.1	10.85	10.9	10.91	10.72	11	10.83	10.58	10.95	11.14	10.1	-1.04	0.486327	0.0258	DE	11.14	10.88	-0.26	0.835088	0.0598		11.14	10.82	-0.32	0.80107	0.1385
transmembrane protein 167	Tmem167	1423207_at	10.56	10.49	10.92	10.87	10.15	10.09	9.83	9.91	9.41	9.56	9.6	9.02	10.53	10.89	0.37	1.29235	0.0178		10.53	10.12	-0.41	0.752623	0.0136		10.53	9.87	-0.66	0.632878	0.007	DE
polyhomeotic-like 1 (Drosophila)	Phc1	1423212_at	9.89	9.92	8.93	9.26	8.97	9.09	8.76	8.82	8.69	8.69	8.9	9.15	9.91	9.1	-0.81	0.570382	0.1255		9.91	9.03	-0.88	0.543367	0.0332	DE	9.91	8.79	-1.12	0.460094	0.0043	DE
neurogranin	Nrgn	1423231_at	6.46	6.3	6.35	6.45	7.08	6.9	6.73	6.73	6.66	6.61	6.43	6.71	6.38	6.4	0.02	1.01396	0.855		6.38	6.99	0.61	1.52626	0.0379	DE	6.38	6.73	0.35	1.27456	0.1431
Rous sarcoma oncogene	Src	1423240_at	7.53	7.61	7.01	7.27	6.86	7.01	6.56	6.57	6.71	6.74	6.85	7.06	7.57	7.14	-0.43	0.742262	0.1625		7.57	6.94	-0.63	0.646176	0.0349	DE	7.57	6.57	-1.01	0.496546	0.0232	DE
natural killer tumor recognition sequence	Nktr	1423248_at	9.56	9.46	8.55	8.68	9.96	9.67	10.26	9.8	9.97	9.99	10.19	9.87	9.51	8.62	-0.89	0.539614	0.0103	DE	9.51	9.82	0.3	1.23114	0.2579		9.51	10.03	0.52	1.43396	0.2532
transforming growth factor, beta 2	Tgfb2	1423250_a_at	12.47	12.63	12.25	12.04	11.47	11.75	10.82	11.29	10.75	10.96	10.37	10.58	12.55	12.14	-0.41	0.752623	0.0998		12.55	11.61	-0.94	0.521233	0.0465	DE	12.55	11.05	-1.5	0.353553	0.0734
RIKEN cDNA 1500015O10 gene	1500015O10Rik	1423261_at	13.28	13.33	13.4	13.49	12.93	13.09	12.66	12.72	11.72	12.13	11.08	10.88	13.3	13.44	0.14	1.10191	0.1459		13.3	13.01	-0.29	0.817902	0.1434		13.3	12.69	-0.61	0.655197	0.0046	DE
family with sequence similarity 213, member B	Fam213b	1423266_at	9.82	9.75	9.98	10.07	10.14	10.16	10.55	10.51	10.44	10.55	10.43	10.66	9.78	10.02	0.24	1.18099	0.0576		9.78	10.15	0.37	1.29235	0.0452		9.78	10.53	0.75	1.68179	0.0076	DE
neural precursor cell expressed, developmentally down-regulated gene 4-like	Nedd4l	1423269_a_at	9.96	10.1	9.63	9.83	9.13	9.37	8.9	8.88	8.72	8.77	8.85	8.66	10.03	9.73	-0.3	0.812252	0.1477		10.03	9.25	-0.78	0.582367	0.0481	DE	10.03	8.89	-1.14	0.45376	0.0355	DE
protein tyrosine phosphatase, receptor type, K	Ptprk	1423277_at	9.51	9.64	9.29	9.32	9.06	9.42	8.93	8.99	8.81	8.61	8.52	8.47	9.58	9.3	-0.27	0.82932	0.1355		9.58	9.24	-0.34	0.790041	0.2901		9.58	8.96	-0.62	0.650671	0.0347	DE
phosphatidylinositol transfer protein, alpha	Pitpna	1423282_at	9.49	9.56	9.82	9.87	10.51	10.32	10.73	10.78	11.13	11.06	11.02	11.23	9.53	9.84	0.32	1.24833	0.023		9.53	10.41	0.89	1.85318	0.0434	DE	9.53	10.75	1.23	2.34567	0.0021	DE
coagulation factor C homolog (Limulus polyphemus)	Coch	1423285_at	12.15	12.28	11.67	11.21	13.19	12.27	14.12	13.82	14.06	14.12	14.23	14.32	12.21	11.44	-0.77	0.586417	0.1624		12.21	12.73	0.52	1.43396	0.4617		12.21	13.97	1.76	3.38698	0.0278	DE
periaxin	Prx	1423292_a_at	8.7	8.27	10.31	10.35	12.5	12.51	12.27	12.24	12.51	12.34	11.95	12.25	8.49	10.33	1.85	3.605	0.0717		8.49	12.51	4.02	16.2234	0.0339	DE	8.49	12.26	3.77	13.6422	0.0354	DE
mesoderm specific transcript	Mest	1423294_at	12.5	12.39	11.96	12.11	10.37	10.87	9.85	10.04	9.99	10.01	9.5	9.86	12.45	12.03	-0.41	0.752623	0.0558		12.45	10.62	-1.83	0.281265	0.0749		12.45	9.95	-2.5	0.176777	0.0053	DE
PAX interacting (with transcription-activation domain) protein 1	Paxip1	1423302_a_at	7.94	7.73	7.1	7.25	7.6	7.72	7.72	7.67	7.85	7.71	7.7	7.82	7.84	7.17	-0.66	0.632878	0.0443	DE	7.84	7.66	-0.18	0.882703	0.3137		7.84	7.69	-0.14	0.907519	0.4013
trans-golgi network protein /// trans-golgi network protein 2	Tgoln1 /// Tgoln2	1423307_s_at	9.12	8.99	9.37	9.31	9.71	9.61	10.03	9.7	9.78	9.89	10.04	9.98	9.05	9.34	0.29	1.22264	0.0992		9.05	9.66	0.61	1.52626	0.0212	DE	9.05	9.86	0.81	1.75321	0.0933
trophoblast glycoprotein	Tpbg	1423310_at	11.02	10.98	11.1	11.18	9.63	10.35	9.03	9.28	8.93	8.9	9.34	9.18	11	11.14	0.14	1.10191	0.129		11	9.99	-1.01	0.496546	0.2171		11	9.15	-1.85	0.277392	0.0384	DE
trophoblast glycoprotein	Tpbg	1423311_s_at	10.37	10.49	10.53	10.6	9.17	9.86	8.67	8.84	8.3	8.37	8.55	8.49	10.43	10.57	0.14	1.10191	0.2213		10.43	9.51	-0.91	0.532185	0.2211		10.43	8.76	-1.67	0.314253	0.0059	DE
trophoblast glycoprotein	Tpbg	1423312_at	9.66	10.07	10.07	10.13	8.15	8.86	7.3	7.66	7.15	7.13	7.36	7.14	9.86	10.1	0.24	1.18099	0.4539		9.86	8.5	-1.36	0.389582	0.1074		9.86	7.48	-2.38	0.192109	0.0135	DE
phosphodiesterase 7A	Pde7a	1423314_s_at	8.86	8.74	8.43	8.34	7.95	8.07	7.99	7.7	8	8	8.11	8.13	8.8	8.39	-0.41	0.752623	0.0367		8.8	8.01	-0.79	0.578344	0.0113	DE	8.8	7.84	-0.95	0.517632	0.0622
RAD18 homolog (S. cerevisiae)	Rad18	1423318_at	7.03	6.93	6.54	6.71	6.34	6.58	6.27	6.3	6.16	6.21	6.19	6	6.98	6.63	-0.36	0.779165	0.0939		6.98	6.46	-0.52	0.697372	0.1061		6.98	6.29	-0.69	0.619854	0.0314	DE
lin-7 homolog C (C. elegans)	Lin7c	1423322_at	7.25	7.41	8.86	7.13	8.18	7.9	7.89	8.1	7.98	7.34	6.34	6.66	7.33	7.99	0.66	1.58008	0.5823		7.33	8.04	0.71	1.6358	0.0713		7.33	8	0.67	1.59107	0.0427	DE
ribosomal protein L39-like	Rpl39l	1423327_at	7.66	7.86	8.47	8.71	7.28	7.81	7.73	7.33	7.66	7.43	7.87	7.32	7.76	8.59	0.83	1.77769	0.036	DE	7.76	7.55	-0.21	0.864537	0.5628		7.76	7.53	-0.23	0.852635	0.4432
chondroitin sulfate proteoglycan 4	Cspg4	1423341_at	8.69	8.5	7.91	7.86	8.06	8.51	7.95	7.86	8.13	7.63	7.86	7.87	8.59	7.88	-0.71	0.61132	0.0687		8.59	8.29	-0.31	0.806642	0.3808		8.59	7.9	-0.69	0.619854	0.049	DE
solute carrier organic anion transporter family, member 1c1	Slco1c1	1423343_at	9.59	9.45	11.07	11	12.72	12.54	13.38	13.02	13.19	13.2	13.07	12.98	9.52	11.03	1.51	2.8481	0.0095	DE	9.52	12.63	3.11	8.63383	0.0018	DE	9.52	13.2	3.68	12.8171	0.0152	DE
degenerative spermatocyte homolog 1 (Drosophila)	Degs1	1423345_at	10.69	10.57	11	10.72	11.37	11.42	11.72	11.51	11.54	11.35	11.06	11.13	10.63	10.86	0.23	1.17283	0.3228		10.63	11.39	0.77	1.70527	0.0259	DE	10.63	11.62	0.99	1.98618	0.0277	DE
degenerative spermatocyte homolog 1 (Drosophila)	Degs1	1423346_at	11.4	11.39	11.85	11.62	12.03	12.02	12.24	12.1	12.16	12.17	12.34	12.3	11.39	11.74	0.34	1.26576	0.2071		11.39	12.03	0.63	1.54756	0.0001	DE	11.39	12.17	0.78	1.71713	0.0562
frizzled homolog 8 (Drosophila)	Fzd8	1423348_at	8.94	9	9.07	8.73	8.37	8.53	8.27	8.22	8.42	8.26	8.21	8.08	8.97	8.9	-0.07	0.952638	0.7516		8.97	8.45	-0.52	0.697372	0.0676		8.97	8.25	-0.72	0.607097	0.0033	DE
cysteine-rich secretory protein LCCL domain containing 1	Crispld1	1423353_at	9.24	9.17	9.66	9.74	9.8	9.97	8.94	9.35	8.7	8.51	8.61	8.1	9.2	9.7	0.49	1.40444	0.012		9.2	9.89	0.68	1.60214	0.0485	DE	9.2	9.14	-0.06	0.959264	0.8191
endothelin converting enzyme 2	Ece2	1423358_at	8.52	8.42	8.81	8.49	7.62	8.24	7.44	7.51	7.23	7.18	6.92	6.75	8.47	8.65	0.18	1.13288	0.4535		8.47	7.93	-0.54	0.687771	0.326		8.47	7.48	-1	0.5	0.0059	DE
thymoma viral proto-oncogene 1 interacting protein	Aktip	1423364_a_at	9.76	9.56	9.82	9.7	10.15	10.13	10.26	10.49	10.42	10.36	10.45	10.45	9.66	9.76	0.1	1.07177	0.4982		9.66	10.14	0.48	1.39474	0.1278		9.66	10.38	0.71	1.6358	0.0441	DE
calcium channel, voltage-dependent, T type, alpha 1G subunit	Cacna1g	1423365_at	8.74	8.55	7.75	7.78	8.08	8.2	7.74	7.85	8.03	8.14	8.13	7.97	8.64	7.77	-0.88	0.543367	0.0627		8.64	8.14	-0.51	0.702222	0.0624		8.64	7.79	-0.85	0.554785	0.0294	DE
insulin-like growth factor binding protein-like 1	Igfbpl1	1423377_at	8.75	8.75	8.49	8.56	6.67	7.23	6.27	6.46	6.83	6.67	5.55	6.45	8.75	8.53	-0.22	0.858565	0.0982		8.75	6.95	-1.8	0.287175	0.0982		8.75	6.37	-2.38	0.192109	0.0253	DE
nuclear factor of activated T cells, cytoplasmic, calcineurin dependent 4	Nfatc4	1423379_at	7.53	7.8	7.2	7.09	6.01	6.14	5.54	5.58	5.68	5.53	5.79	5.64	7.67	7.14	-0.52	0.697372	0.1242		7.67	6.08	-1.59	0.332171	0.0243	DE	7.67	5.56	-2.11	0.231647	0.0369	DE
nuclear factor of activated T cells, cytoplasmic, calcineurin dependent 4	Nfatc4	1423380_s_at	10.11	10.37	9.83	9.93	8.79	9.25	8.42	8.4	8.42	7.97	8.18	8.39	10.24	9.88	-0.36	0.779165	0.1874		10.24	9.02	-1.22	0.429283	0.0671		10.24	8.41	-1.83	0.281265	0.044	DE
angiotensinogen (serpin peptidase inhibitor, clade A, member 8)	Agt	1423396_at	6.78	6.92	7.53	6.92	7.89	7.78	8.9	8.23	8.83	8.61	9.26	9.18	6.85	7.23	0.38	1.30134	0.4278		6.85	7.84	0.98	1.97247	0.0097	DE	6.85	8.56	1.71	3.27161	0.1108
klotho	Kl	1423400_at	5.11	5.12	5.04	5.11	5.23	5.32	6.17	6.14	7.04	6.51	6.59	7.51	5.12	5.08	-0.04	0.972655	0.455		5.12	5.28	0.16	1.11729	0.1708		5.12	6.15	1.04	2.05623	0.0041	DE
tissue inhibitor of metalloproteinase 4	Timp4	1423405_at	5.29	5.71	6.37	6.9	7.54	7.54	8.51	7.86	8.54	8.4	8.67	9.65	5.5	6.63	1.13	2.18859	0.0841		5.5	7.54	2.04	4.11246	0.0653		5.5	8.19	2.69	6.45313	0.0299	DE
fibulin 2	Fbln2	1423407_a_at	10.9	10.78	9.62	10	9.23	9.58	8.53	8.66	8.43	8.44	7.84	8.18	10.84	9.81	-1.03	0.48971	0.092		10.84	9.4	-1.43	0.371131	0.0538		10.84	8.59	-2.24	0.211686	0.0016	DE
meiosis expressed gene 1	Meig1	1423410_at	5.05	5.05	5.79	5.71	4.82	4.87	4.63	4.5	5	4.86	5.16	5.56	5.05	5.75	0.7	1.6245	0.0363	DE	5.05	4.85	-0.21	0.864537	0.0773		5.05	4.57	-0.49	0.712025	0.0848
RNA binding motif protein 47	Rbm47	1423411_at	8.27	8.42	8.53	8.53	7.01	7.16	7.1	6.87	6.92	7.23	8.32	7.71	8.35	8.53	0.18	1.13288	0.2452		8.35	7.09	-1.26	0.417544	0.007	DE	8.35	6.98	-1.36	0.389582	0.0162	DE
N-myc downstream regulated gene 1	Ndrg1	1423413_at	7.67	7.02	8.32	7.75	11.05	9.99	11.14	10.79	11.18	11.02	10.06	10.54	7.35	8.03	0.69	1.61328	0.2536		7.35	10.52	3.17	9.00047	0.0526		7.35	10.97	3.62	12.295	0.0229	DE
SWI/SNF related, matrix associated, actin dependent regulator of chromatin, subfamily c, member 1	Smarcc1	1423416_at	10.56	10.47	10.38	9.74	10.04	9.94	9.53	9.68	9.42	9.02	8.08	8.46	10.52	10.06	-0.46	0.726986	0.3867		10.52	9.99	-0.53	0.692555	0.0165		10.52	9.61	-0.91	0.532185	0.0173	DE
adrenergic receptor, beta 1	Adrb1	1423420_at	6.17	5.9	6.55	6.44	7.58	7.44	7.12	7.41	6.8	7.11	6.96	7.49	6.04	6.5	0.46	1.37554	0.1443		6.04	7.51	1.47	2.77022	0.0247	DE	6.04	7.26	1.23	2.34567	0.0253	DE
MYB binding protein (P160) 1a	Mybbp1a	1423430_at	7.97	7.84	7.04	7	7.08	7.25	6.44	6.51	6.67	6.19	5.89	6.34	7.9	7.02	-0.88	0.543367	0.0316	DE	7.9	7.16	-0.74	0.598739	0.0241	DE	7.9	6.48	-1.43	0.371131	0.0081	DE
MYB binding protein (P160) 1a	Mybbp1a	1423431_a_at	11.12	10.98	10.51	10.51	10.41	10.65	10.12	10.17	10.19	10.04	10.3	10.3	11.05	10.51	-0.54	0.687771	0.0821		11.05	10.53	-0.52	0.697372	0.0892		11.05	10.14	-0.9	0.535887	0.0298	DE
TROVE domain family, member 2	Trove2	1423433_at	10.81	10.98	10.91	10.76	10.21	10.39	10.05	9.97	10.13	10.31	10.17	10.25	10.89	10.84	-0.06	0.959264	0.6502		10.89	10.3	-0.59	0.664343	0.0409	DE	10.89	10.01	-0.88	0.543367	0.0298	DE
solute carrier family 35, member A5	Slc35a5	1423457_at	7.84	7.61	8.32	8.06	8.49	8.24	8.99	8.67	8.62	8.51	8.31	7.95	7.73	8.19	0.46	1.37554	0.1174		7.73	8.36	0.64	1.55833	0.0645		7.73	8.83	1.1	2.14355	0.0375	DE
ubiquitin-like 3	Ubl3	1423461_a_at	11.37	11.33	11.79	11.53	12.01	11.82	12.1	12.13	12.3	12.14	11.88	12.19	11.35	11.66	0.31	1.23971	0.2463		11.35	11.91	0.57	1.48452	0.0944		11.35	12.12	0.77	1.70527	0.0016	DE
ferric-chelate reductase 1	Frrs1	1423465_at	8.67	9.02	8.67	8.53	8.05	8.52	7.53	7.86	7.8	7.51	7.58	7.01	8.85	8.6	-0.25	0.840896	0.3764		8.85	8.29	-0.56	0.678302	0.2065		8.85	7.7	-1.15	0.450625	0.0413	DE
membrane-spanning 4-domains, subfamily A, member 4B	Ms4a4b	1423467_at	3.88	3.91	4.03	4.17	4.69	5.47	4.71	4.65	5.07	4.58	4.77	4.74	3.9	4.1	0.21	1.15669	0.1967		3.9	5.08	1.18	2.26577	0.202		3.9	4.68	0.78	1.71713	0.0072	DE
protein kinase C, beta	Prkcb	1423478_at	7.13	7	6.74	6.48	7.85	7.4	8.07	7.88	8.65	8.2	8.08	8.59	7.07	6.61	-0.46	0.726986	0.129		7.07	7.63	0.56	1.47427	0.2227		7.07	7.97	0.91	1.87905	0.022	DE
nucleolar protein 11	Nol11	1423479_at	9.8	9.76	9.76	9.76	9.19	9.52	8.96	9.08	9.01	8.43	8	8.04	9.78	9.76	-0.02	0.986233	0.5		9.78	9.36	-0.43	0.742262	0.2316		9.78	9.02	-0.76	0.590496	0.0324	DE
nucleolar protein 11	Nol11	1423480_at	9.03	9.11	8.85	8.95	8.3	8.53	8.23	8.25	8.3	7.97	8.27	8.24	9.07	8.9	-0.17	0.888843	0.1232		9.07	8.41	-0.65	0.63728	0.083		9.07	8.24	-0.83	0.562529	0.0224	DE
monocyte to macrophage differentiation-associated	Mmd	1423489_at	11.66	11.53	11.72	11.71	11.05	11.11	10.87	11.06	11.03	11.14	11.58	10.98	11.59	11.72	0.12	1.08673	0.3146		11.59	11.08	-0.51	0.702222	0.0444		11.59	10.97	-0.63	0.646176	0.0414	DE
synuclein, alpha interacting protein (synphilin)	Sncaip	1423499_at	9.42	9.68	9.21	9.01	8.71	8.9	7.95	8.31	7.68	7.83	7.94	7.81	9.55	9.11	-0.44	0.737135	0.1233		9.55	8.8	-0.75	0.594604	0.0515		9.55	8.13	-1.42	0.373712	0.0296	DE
SRY-box containing gene 5	Sox5	1423500_a_at	7.91	7.72	7.45	7.01	6.68	6.75	6.29	5.91	6.07	6.28	6.59	6.4	7.81	7.23	-0.58	0.668964	0.1909		7.81	6.71	-1.1	0.466516	0.0332	DE	7.81	6.1	-1.71	0.30566	0.0341	DE
bromodomain containing 2	Brd2	1423502_at	10.83	10.95	10.13	10.25	10.76	10.51	10.73	10.68	10.67	10.67	10.71	10.59	10.89	10.19	-0.7	0.615572	0.0144	DE	10.89	10.64	-0.25	0.840896	0.2541		10.89	10.7	-0.18	0.882703	0.1616
transgelin	Tagln	1423505_at	7.59	7.07	7.97	7.9	9.17	8.71	9.68	9.65	9.18	9.06	8.72	9.48	7.33	7.93	0.6	1.51572	0.2535		7.33	8.94	1.61	3.05252	0.0447	DE	7.33	9.66	2.33	5.02805	0.0698
sirtuin 2 (silent mating type information regulation 2, homolog) 2 (S. cerevisiae)	Sirt2	1423507_a_at	9.97	10.1	10	10.04	11.16	10.9	11.24	11.22	11.05	11.3	11.28	11.15	10.04	10.02	-0.02	0.986233	0.8572		10.04	11.03	0.99	1.98618	0.0433	DE	10.04	11.23	1.19	2.28153	0.0308	DE
UHRF1 (ICBP90) binding protein 1-like	Uhrf1bp1l	1423513_at	10.97	10.96	10.37	10.24	10.56	10.72	10.21	10.31	10.14	9.81	9.55	9.74	10.97	10.3	-0.66	0.632878	0.0611		10.97	10.64	-0.32	0.80107	0.1524		10.97	10.26	-0.7	0.615572	0.0431	DE
sodium channel, voltage-gated, type VIII, alpha	Scn8a	1423515_at	7.73	7.11	6.9	7.4	9.68	9.16	10.15	9.7	11.01	10.89	10.93	11.74	7.42	7.15	-0.27	0.82932	0.5704		7.42	9.42	2	4	0.0409	DE	7.42	9.92	2.5	5.65685	0.0283	DE
lamin B1	Lmnb1	1423520_at	9.16	8.94	8.1	8.39	7.52	7.96	6.91	7.3	7.82	6.64	5.93	5.84	9.05	8.25	-0.8	0.574349	0.0539		9.05	7.74	-1.31	0.403321	0.0619		9.05	7.11	-1.94	0.260616	0.0255	DE
microtubule associated serine/threonine kinase-like	Mastl	1423524_at	5.5	5.64	5.13	5.55	4.8	4.92	4.41	4.72	4.77	4.21	4.4	4.62	5.57	5.34	-0.23	0.852635	0.4619		5.57	4.86	-0.71	0.61132	0.0176	DE	5.57	4.56	-1.01	0.496546	0.0595
heterogeneous nuclear ribonucleoprotein A1 pseudogene /// predicted gene 5803 /// heterogeneous nuclear ribonucleoprotein A1	Gm10052 /// Gm5803 /// Hnrnpa1	1423531_a_at	12.79	12.85	12.55	12.59	11.76	12.09	11.33	11.44	11.43	11.08	10.81	11.1	12.82	12.57	-0.25	0.840896	0.0286		12.82	11.93	-0.89	0.539614	0.1069		12.82	11.38	-1.44	0.368567	0.0061	DE
growth associated protein 43	Gap43	1423537_at	10.46	10.03	9.67	9.6	8.4	8.61	6.62	7.55	6.81	6.99	5.74	5.77	10.24	9.64	-0.61	0.655197	0.2081		10.24	8.5	-1.74	0.29937	0.0409	DE	10.24	7.09	-3.16	0.111878	0.0548
SWA-70 protein	Swap70	1423543_at	8.56	8.43	8.29	8.04	9.47	9.26	9.31	9.4	9.23	8.85	8.55	8.59	8.5	8.16	-0.33	0.795536	0.1841		8.5	9.37	0.87	1.82766	0.031	DE	8.5	9.36	0.86	1.81504	0.0124	DE
lysozyme 2	Lyz2	1423547_at	8.36	8.02	9.68	8.89	10.59	10.51	11.38	11.25	12.27	10.74	10.63	10.68	8.19	9.29	1.1	2.14355	0.1818		8.19	10.55	2.36	5.1337	0.0362	DE	8.19	11.32	3.13	8.75435	0.0178	DE
solute carrier family 1 (glutamate/neutral amino acid transporter), member 4	Slc1a4	1423549_at	8.03	7.97	7.7	7.99	7.02	7.33	6.65	6.73	6.97	6.85	6.57	7.07	8	7.84	-0.15	0.90125	0.4744		8	7.17	-0.82	0.566442	0.1079		8	6.69	-1.31	0.403321	0.0021	DE
interferon-induced protein 44	Ifi44	1423555_a_at	8.08	8.14	6.46	6.95	5.93	6.75	6.28	6.45	6.15	5.99	6.52	7.49	8.11	6.7	-1.41	0.376312	0.1057		8.11	6.34	-1.77	0.293209	0.1433		8.11	6.37	-1.75	0.297302	0.017	DE
glycine amidinotransferase (L-arginine:glycine amidinotransferase)	Gatm	1423569_at	8.02	7.52	8.62	8.78	9.94	9.6	10.33	9.91	10.16	10.2	9.82	9.9	7.77	8.7	0.93	1.90528	0.141		7.77	9.77	2	4	0.0302	DE	7.77	10.12	2.35	5.09824	0.0203	DE
sphingosine-1-phosphate receptor 1	S1pr1	1423571_at	7.86	7.75	8.03	8.15	8.4	8.3	8.67	8.64	8.45	8.06	7.71	8.07	7.81	8.09	0.28	1.21419	0.0736		7.81	8.35	0.54	1.45397	0.0185		7.81	8.66	0.85	1.8025	0.0296	DE
BCL2-like 2	Bcl2l2	1423572_at	9.76	9.77	9.87	9.86	11.08	10.76	11.11	11.23	11.29	11.37	11.26	11.23	9.77	9.86	0.1	1.07177	0.005		9.77	10.92	1.15	2.21914	0.0874		9.77	11.17	1.4	2.63902	0.0262	DE
ankyrin repeat domain 32	Ankrd32	1423577_at	8.96	9.02	8.67	8.51	8.14	8.12	8.29	8.03	8.06	7.97	8.1	7.59	8.99	8.59	-0.4	0.757858	0.0936		8.99	8.13	-0.86	0.550953	0.012	DE	8.99	8.16	-0.83	0.562529	0.0854
collagen, type XI, alpha 2	Col11a2	1423578_at	9.89	9.99	8.88	9.25	11.19	10.64	11.18	11.22	11.14	11.08	10.61	10.41	9.94	9.07	-0.88	0.543367	0.1134		9.94	10.91	0.97	1.95884	0.1654		9.94	11.2	1.26	2.39496	0.0111	DE
insulin-like growth factor binding protein 7	Igfbp7	1423584_at	11.79	11.66	11.44	11.49	12.21	11.91	12.39	12.58	12.09	12.06	11.46	11.91	11.72	11.46	-0.26	0.835088	0.1214		11.72	12.06	0.34	1.26576	0.2332		11.72	12.49	0.76	1.69349	0.03	DE
AXL receptor tyrosine kinase	Axl	1423586_at	9.54	9.59	9.25	9.45	8.83	8.99	8.83	8.76	8.86	8.71	8.85	8.82	9.57	9.35	-0.22	0.858565	0.2623		9.57	8.91	-0.66	0.632878	0.057		9.57	8.8	-0.77	0.586417	0.0048	DE
FGFR1 oncogene partner 2	Fgfr1op2	1423591_at	11.31	11.43	11.69	11.46	11.84	11.63	12.06	12.03	12.13	12.25	12.37	12.36	11.37	11.57	0.2	1.1487	0.2926		11.37	11.74	0.36	1.28343	0.1239		11.37	12.05	0.67	1.59107	0.0444	DE
Treacher Collins Franceschetti syndrome 1, homolog	Tcof1	1423600_a_at	6.29	6.21	5.4	5.36	5.65	5.61	5.45	5.04	5.59	5.52	5.5	5.73	6.25	5.38	-0.87	0.547147	0.0094	DE	6.25	5.63	-0.62	0.650671	0.0155	DE	6.25	5.24	-1.01	0.496546	0.1174
Treacher Collins Franceschetti syndrome 1, homolog	Tcof1	1423601_s_at	8.33	8.21	7.23	6.8	7.49	7.68	6.96	7.16	7.31	7.06	6.92	7.2	8.27	7.02	-1.25	0.420448	0.0887		8.27	7.58	-0.69	0.619854	0.0381	DE	8.27	7.06	-1.21	0.432269	0.0174	DE
periostin, osteoblast specific factor	Postn	1423606_at	12.3	12.17	11.65	12.14	11.38	11.6	11.46	10.93	10.84	10.71	10.78	10.08	12.24	11.89	-0.34	0.790041	0.387		12.24	11.49	-0.74	0.598739	0.0446	DE	12.24	11.2	-1.04	0.486327	0.1422
alkaline phosphatase, liver/bone/kidney	Alpl	1423611_at	7.49	7.23	8.32	8.14	10.61	10.07	10.14	10.28	10.51	9.74	9.65	9.18	7.36	8.23	0.87	1.82766	0.0404	DE	7.36	10.34	2.98	7.88986	0.0267	DE	7.36	10.21	2.85	7.21	0.0081	DE
ring finger protein 115	Rnf115	1423615_at	10.37	10.38	10.63	10.59	10.88	10.83	10.96	10.96	10.89	10.98	10.67	10.64	10.38	10.61	0.24	1.18099	0.0423		10.38	10.86	0.48	1.39474	0.0272		10.38	10.96	0.59	1.50525	0.0054	DE
RAS, dexamethasone-induced 1	Rasd1	1423619_at	6.24	6.55	6.67	6.64	8.29	7.8	8.29	8.23	7.59	7.43	7.85	7.93	6.39	6.65	0.26	1.19748	0.3402		6.39	8.05	1.65	3.13834	0.0426	DE	6.39	8.26	1.86	3.63008	0.0454	DE
cyclin L1	Ccnl1	1423622_a_at	10.25	10.12	9.6	9.44	10.81	10.43	11.25	10.89	10.82	10.83	10.61	10.29	10.18	9.52	-0.66	0.632878	0.0257	DE	10.18	10.62	0.44	1.3566	0.2364		10.18	11.07	0.89	1.85318	0.0972
G protein-coupled receptor 146	Gpr146	1423632_at	6.24	6.28	6.84	6.77	6.9	6.87	7.04	6.88	7.04	7.11	7.35	7.15	6.26	6.81	0.55	1.46409	0.0125		6.26	6.88	0.63	1.54756	0.0023	DE	6.26	6.96	0.7	1.6245	0.0588
bone morphogenetic protein 2	Bmp2	1423635_at	7.89	7.7	8.59	8.34	9.75	9.75	9.22	9.44	9.25	8.89	8.4	8.69	7.79	8.47	0.67	1.59107	0.0573		7.79	9.75	1.96	3.89062	0.0309	DE	7.79	9.33	1.54	2.90795	0.0095	DE
WD repeat domain 31	Wdr31	1423636_at	6.35	6.57	6.42	6.32	5.6	5.83	5.67	5.5	5.47	5.54	5.82	5.72	6.46	6.37	-0.09	0.939523	0.5614		6.46	5.71	-0.75	0.594604	0.0429	DE	6.46	5.59	-0.88	0.543367	0.0282	DE
synaptoporin	Synpr	1423640_at	9.8	9.49	9.33	9.68	7.89	7.91	6.64	6.68	8.4	9.08	6.74	7.71	9.64	9.51	-0.14	0.907519	0.6108		9.64	7.9	-1.75	0.297302	0.0555		9.64	6.66	-2.99	0.125869	0.0304	DE
tubulin, beta 4B class IVB	Tubb4b	1423642_at	11.87	11.87	12.02	12.03	12.31	12.3	12.51	12.53	12.6	12.61	12.28	12.49	11.87	12.03	0.16	1.11729	0.0205		11.87	12.31	0.44	1.3566	0.0073		11.87	12.52	0.65	1.56917	0.0098	DE
protein disulfide isomerase associated 6	Pdia6	1423648_at	12.17	12.21	12.1	12.08	11.21	11.63	10.93	11.11	10.58	10.57	10.11	10.43	12.19	12.09	-0.1	0.933033	0.0792		12.19	11.42	-0.77	0.586417	0.1667		12.19	11.02	-1.17	0.444421	0.0398	DE
ring finger protein 26	Rnf26	1423650_at	9.28	9.34	8.91	9.46	8.59	8.6	8.4	8.35	8.62	8.62	8.61	8.87	9.31	9.18	-0.13	0.913831	0.7284		9.31	8.6	-0.71	0.61132	0.023	DE	9.31	8.38	-0.93	0.524858	0.002	DE
iron-sulfur cluster assembly 1 homolog (S. cerevisiae)	Isca1	1423652_at	8.75	8.59	9.03	8.6	9.58	9.31	10.04	9.89	10.1	10.14	10.53	10.31	8.67	8.82	0.14	1.10191	0.6218		8.67	9.45	0.78	1.71713	0.0576		8.67	9.97	1.3	2.46229	0.0072	DE
CTS telomere maintenance complex component 1	Ctc1	1423655_a_at	8.38	8.48	7.76	8.19	7.56	7.74	7.36	7.44	7.57	7.38	7.78	7.82	8.43	7.97	-0.45	0.732043	0.268		8.43	7.65	-0.78	0.582367	0.0323	DE	8.43	7.4	-1.03	0.48971	0.0047	DE
CTS telomere maintenance complex component 1	Ctc1	1423656_x_at	8.72	8.66	8.13	8.2	7.83	8.12	7.65	7.63	7.82	7.58	7.96	8.02	8.69	8.16	-0.53	0.692555	0.0083		8.69	7.97	-0.72	0.607097	0.1155		8.69	7.64	-1.05	0.482968	0.0094	DE
ATPase, H+ transporting, lysosomal accessory protein 2	Atp6ap2	1423662_at	11.99	12.13	12.26	12.18	12.53	12.48	12.71	12.61	12.68	12.65	12.69	12.75	12.06	12.22	0.16	1.11729	0.2174		12.06	12.5	0.44	1.3566	0.0716		12.06	12.66	0.6	1.51572	0.0258	DE
methionine adenosyltransferase II, alpha	Mat2a	1423667_at	11.28	11.46	11.55	10.95	12.16	11.6	12.26	12.2	11.88	11.83	10.95	11.49	11.37	11.25	-0.12	0.920188	0.7592		11.37	11.88	0.51	1.42405	0.2999		11.37	12.23	0.86	1.81504	0.0456	DE
zinc finger, DHHC domain containing 14	Zdhhc14	1423668_at	9.17	9.39	8.84	9.07	7.31	7.51	7.45	7.55	7.55	7.29	7.42	7.26	9.28	8.95	-0.33	0.795536	0.1781		9.28	7.41	-1.87	0.273573	0.0065	DE	9.28	7.5	-1.78	0.291183	0.0168	DE
delta/notch-like EGF-related receptor	Dner	1423671_at	11.8	11.5	11.51	11.67	12.88	12.66	12.72	12.89	13	12.8	12.78	13.04	11.65	11.59	-0.06	0.959264	0.7667		11.65	12.77	1.12	2.17347	0.0324	DE	11.65	12.81	1.16	2.23457	0.0379	DE
leucine zipper, down-regulated in cancer 1-like	Ldoc1l	1423673_at	9.56	9.71	9.05	9.33	8.8	8.9	8.38	8.56	8.39	8.42	8.29	8.6	9.64	9.19	-0.45	0.732043	0.1433		9.64	8.85	-0.79	0.578344	0.0194	DE	9.64	8.47	-1.16	0.447513	0.0111	DE
keratin 8	Krt8	1423691_x_at	10.13	10.53	10.49	10.32	8.61	8.76	8.24	8.83	7.72	8.15	8.84	7.94	10.33	10.4	0.07	1.04972	0.7761		10.33	8.68	-1.64	0.320856	0.0504		10.33	8.53	-1.8	0.287175	0.0481	DE
chymotrypsin-like elastase family, member 1	Cela1	1423693_at	6.14	6.21	7.29	7.37	7.46	7.46	7.34	7.67	7.55	7.25	7.47	7.36	6.17	7.33	1.15	2.21914	0.0023	DE	6.17	7.46	1.29	2.44528	0.0173	DE	6.17	7.51	1.33	2.51403	0.068
ASF1 anti-silencing function 1 homolog B (S. cerevisiae)	Asf1b	1423714_at	8.81	8.69	8.43	9.06	8.06	8.18	7.99	8.07	8.96	7.93	7.66	7.73	8.75	8.75	0	1	0.9899		8.75	8.12	-0.63	0.646176	0.0177	DE	8.75	8.03	-0.72	0.607097	0.0153	DE
tropomyosin 1, alpha	Tpm1	1423721_at	10.79	10.66	10.63	10.49	11.4	11.25	11.24	11.28	11.27	10.81	10.26	10.29	10.72	10.56	-0.16	0.895025	0.2269		10.72	11.32	0.6	1.51572	0.0276	DE	10.72	11.26	0.53	1.44393	0.0572
ZW10 interactor	Zwint	1423724_at	10.88	10.78	10.61	10.72	11.43	11.48	11.8	11.66	11.78	11.6	11.06	11.53	10.83	10.66	-0.16	0.895025	0.1578		10.83	11.45	0.63	1.54756	0.0212	DE	10.83	11.73	0.9	1.86607	0.0126	DE
ring finger protein 181	Rnf181	1423729_a_at	10.81	10.84	11.13	11.14	11.44	11.46	11.68	11.68	11.54	11.63	11.62	11.56	10.83	11.14	0.31	1.23971	0.0179		10.83	11.45	0.62	1.53688	0.0018	DE	10.83	11.68	0.86	1.81504	0.0112	DE
Flt3 interacting zinc finger protein 1	Fiz1	1423733_a_at	9.52	9.61	9.12	9.46	8.81	8.92	8.84	8.73	8.65	8.77	8.95	9.08	9.57	9.29	-0.28	0.823591	0.3397		9.57	8.87	-0.7	0.615572	0.0115	DE	9.57	8.78	-0.78	0.582367	0.0094	DE
splicing factor 1	Sf1	1423750_a_at	10.42	10.41	9.81	10.04	9.86	9.8	9.67	9.45	9.79	9.82	10.04	10.18	10.41	9.93	-0.49	0.712025	0.1462		10.41	9.83	-0.59	0.664343	0.0284	DE	10.41	9.56	-0.86	0.550953	0.0809
BMP and activin membrane-bound inhibitor	Bambi	1423753_at	10.25	10.32	10.62	10.61	11.39	11.28	11.38	11.44	10.77	10.68	10.38	9.79	10.28	10.61	0.33	1.25701	0.0625		10.28	11.34	1.05	2.07053	0.0074	DE	10.28	11.41	1.13	2.18859	0.0019	DE
CD44 antigen	Cd44	1423760_at	9.49	9.56	9.95	9.28	10.51	10.52	10.66	10.82	10.42	10.27	9.84	9.4	9.53	9.61	0.09	1.06437	0.833		9.53	10.52	0.99	1.98618	0.02	DE	9.53	10.74	1.21	2.31338	0.0193	DE
protein regulator of cytokinesis 1	Prc1	1423774_a_at	7.41	7.12	6.15	7.24	6.22	6.64	5.92	6.08	6.83	5.53	5.28	5.6	7.26	6.69	-0.57	0.673617	0.4795		7.26	6.43	-0.84	0.558644	0.0959		7.26	6	-1.26	0.417544	0.0322	DE
protein regulator of cytokinesis 1	Prc1	1423775_s_at	9.58	9.2	8	9.1	8.09	8.57	7.8	8.08	8.76	7.58	7.17	7.14	9.39	8.55	-0.84	0.558644	0.3512		9.39	8.33	-1.06	0.479632	0.0798		9.39	7.94	-1.45	0.366021	0.0311	DE
torsin family 2, member A	Tor2a	1423783_at	9.19	9.13	9.01	9.16	8.69	8.97	8.4	8.47	8.3	8.27	8.26	8.14	9.16	9.09	-0.07	0.952638	0.4919		9.16	8.83	-0.33	0.795536	0.2435		9.16	8.43	-0.72	0.607097	0.0044	DE
nucleoporin 133	Nup133	1423787_at	9.26	9.17	8.95	8.95	8.74	8.99	8.56	8.56	8.84	8.41	8.53	8.66	9.22	8.95	-0.27	0.82932	0.1071		9.22	8.86	-0.35	0.784584	0.1881		9.22	8.56	-0.65	0.63728	0.0437	DE
splicing factor proline/glutamine rich (polypyrimidine tract binding protein associated)	Sfpq	1423796_at	10.96	10.85	10.63	10.59	10.03	10.25	9.67	9.53	9.74	9.62	9.58	9.7	10.91	10.61	-0.3	0.812252	0.0872		10.91	10.14	-0.77	0.586417	0.0496	DE	10.91	9.6	-1.31	0.403321	0.0057	DE
adenine phosphoribosyl transferase	Aprt	1423801_a_at	11.03	11.11	11	11.06	10.39	10.68	10.08	10.19	10.02	9.83	9.7	9.97	11.07	11.03	-0.04	0.972655	0.5133		11.07	10.54	-0.53	0.692555	0.148		11.07	10.13	-0.93	0.524858	0.0074	DE
isopentenyl-diphosphate delta isomerase	Idi1	1423804_a_at	10.3	10.44	11.18	10.66	11.31	11.21	11.19	11.13	11.07	11.46	11.49	11.13	10.37	10.92	0.55	1.46409	0.2644		10.37	11.26	0.89	1.85318	0.0128	DE	10.37	11.16	0.79	1.72907	0.0296	DE
integrator complex subunit 4	Ints4	1423806_at	9.1	9.06	8.74	8.88	8.33	8.65	8.4	8.27	8.18	8.23	8.41	8.26	9.08	8.81	-0.27	0.82932	0.1398		9.08	8.49	-0.59	0.664343	0.1639		9.08	8.34	-0.75	0.594604	0.0387	DE
WD repeat containing, antisense to TP53	Wrap53	1423808_at	7.49	7.42	7.37	7.28	6.96	7	6.83	6.82	6.89	6.8	7.03	7.2	7.45	7.33	-0.13	0.913831	0.1578		7.45	6.98	-0.47	0.721965	0.0155		7.45	6.83	-0.63	0.646176	0.032	DE
transcription factor 19	Tcf19	1423809_at	9.54	9.35	8.71	9.26	8.18	8.39	8.05	8	8.55	7.64	7.34	7.29	9.45	8.99	-0.46	0.726986	0.323		9.45	8.29	-1.16	0.447513	0.015	DE	9.45	8.03	-1.42	0.373712	0.0314	DE
vesicular, overexpressed in cancer, prosurvival protein 1	Vopp1	1423812_s_at	10.83	10.99	10.83	10.92	10.42	10.59	10	10.2	10.03	9.9	10.02	9.72	10.91	10.88	-0.03	0.97942	0.7481		10.91	10.51	-0.4	0.757858	0.0744		10.91	10.1	-0.81	0.570382	0.027	DE
kinesin family member 22	Kif22	1423813_at	7.1	7.02	5.6	6.7	5.56	5.92	5.57	5.44	6.31	5.3	5.15	5.08	7.06	6.15	-0.91	0.532185	0.3449		7.06	5.74	-1.32	0.400535	0.0743		7.06	5.51	-1.55	0.34151	0.0054	DE
nucleolar complex associated 4 homolog (S. cerevisiae)	Noc4l	1423826_at	8.17	7.99	7.72	8.05	7.51	7.67	7.54	7.41	7.33	7.09	6.78	6.97	8.08	7.88	-0.19	0.876606	0.4345		8.08	7.59	-0.49	0.712025	0.0567		8.08	7.47	-0.61	0.655197	0.0392	DE
fatty acid synthase	Fasn	1423828_at	11.02	10.9	10.33	10.29	10.42	10.62	10.19	10.11	10.45	10.53	10.82	10.83	10.96	10.31	-0.65	0.63728	0.0392	DE	10.96	10.52	-0.44	0.737135	0.086		10.96	10.15	-0.81	0.570382	0.0125	DE
basic transcription factor 3	Btf3	1423839_a_at	12.37	12.42	12.65	12.5	11.94	11.99	11.82	11.73	11.66	11.93	11.75	11.79	12.39	12.57	0.18	1.13288	0.226		12.39	11.96	-0.43	0.742262	0.0067		12.39	11.77	-0.62	0.650671	0.0158	DE
non-SMC condensin I complex, subunit D2	Ncapd2	1423847_at	8.33	8.17	6.84	7.6	7.11	7.34	7.24	7.2	8	7.3	7.46	7.5	8.25	7.22	-1.03	0.48971	0.2129		8.25	7.23	-1.02	0.493116	0.0246	DE	8.25	7.22	-1.03	0.48971	0.0382	DE
popeye domain containing 3	Popdc3	1423856_at	6.67	6.81	7.27	7.3	7.13	6.97	7.34	7.49	7.13	7.47	7.68	7.51	6.74	7.29	0.55	1.46409	0.0704		6.74	7.05	0.31	1.23971	0.1023		6.74	7.41	0.67	1.59107	0.0226	DE
prostaglandin D2 synthase (brain)	Ptgds	1423859_a_at	13.22	13.06	13.62	13.15	14.26	14.08	14.49	14.37	14.53	14.57	14.58	14.66	13.14	13.38	0.24	1.18099	0.4784		13.14	14.17	1.03	2.04202	0.014	DE	13.14	14.43	1.29	2.44528	0.0079	DE
prostaglandin D2 synthase (brain)	Ptgds	1423860_at	11.91	11.69	12.92	12.02	13.76	13.46	14.24	14.09	14.42	14.39	14.49	14.61	11.8	12.47	0.67	1.59107	0.3664		11.8	13.61	1.81	3.50642	0.0137	DE	11.8	14.16	2.37	5.16941	0.0054	DE
solute carrier family 44, member 1	Slc44a1	1423865_at	9.3	9.22	9.87	10.12	10.96	10.86	11.01	10.99	11.1	11.06	10.94	11.12	9.26	9.99	0.73	1.65864	0.0832		9.26	10.91	1.65	3.13834	0.0019	DE	9.26	11	1.74	3.34035	0.0097	DE
chromatin assembly factor 1, subunit B (p60)	Chaf1b	1423877_at	7.45	7.35	6.72	7.24	6.24	6.62	5.87	6.05	6.38	5.39	5.55	5.96	7.4	6.98	-0.42	0.747425	0.3455		7.4	6.43	-0.97	0.510506	0.105		7.4	5.96	-1.44	0.368567	0.0125	DE
glycophorin C	Gypc	1423878_at	9.26	9.29	9.4	9.36	10.46	10.54	10.35	10.4	10.6	10.38	9.75	10.14	9.28	9.38	0.1	1.07177	0.0595		9.28	10.5	1.22	2.32947	0.0095	DE	9.28	10.38	1.1	2.14355	0.0021	DE
protein phosphatase 6, regulatory subunit 3	Ppp6r3	1423881_at	10.3	10.28	9.98	10.15	9.81	10.02	9.71	9.65	9.83	9.47	9.3	9.41	10.29	10.06	-0.23	0.852635	0.2259		10.29	9.92	-0.37	0.773782	0.171		10.29	9.68	-0.61	0.655197	0.0182	DE
acyl-CoA synthetase long-chain family member 1	Acsl1	1423883_at	10.9	10.97	10.95	10.89	11.68	11.59	12.05	12.03	12.2	12.26	12.49	12.23	10.93	10.92	-0.01	0.993092	0.7764		10.93	11.64	0.7	1.6245	0.0081	DE	10.93	12.04	1.11	2.15846	0.0125	DE
ATPase, Na+/K+ transporting, beta 1 polypeptide	Atp1b1	1423890_x_at	12.5	12.64	12.71	12.79	13.32	13.23	13.46	13.42	13.66	13.61	13.6	13.73	12.57	12.75	0.18	1.13288	0.187		12.57	13.27	0.7	1.6245	0.0216	DE	12.57	13.44	0.87	1.82766	0.037	DE
CUGBP, Elav-like family member 2	Celf2	1423895_a_at	11.55	11.64	11.17	11.45	10.94	10.99	10.8	10.52	10.94	10.89	10.82	10.99	11.6	11.31	-0.29	0.817902	0.269		11.6	10.96	-0.63	0.646176	0.0154	DE	11.6	10.66	-0.93	0.524858	0.0714
thyroid hormone receptor interactor 12	Trip12	1423899_at	10.38	10.43	9.79	10.11	9.71	9.96	9.6	9.52	9.59	9.45	9.73	9.56	10.41	9.95	-0.46	0.726986	0.2082		10.41	9.84	-0.57	0.673617	0.1261		10.41	9.56	-0.84	0.558644	0.0065	DE
thyroid hormone receptor interactor 12	Trip12	1423900_at	8.22	8.21	7.9	7.95	7.83	7.89	7.58	7.65	7.77	7.54	7.52	7.6	8.22	7.92	-0.29	0.817902	0.0468		8.22	7.86	-0.36	0.779165	0.048		8.22	7.62	-0.6	0.659754	0.0337	DE
protein phosphatase 2, regulatory subunit B (B56), alpha isoform	Ppp2r5a	1423911_at	9.98	9.83	10.26	10.22	10.57	10.63	10.47	10.52	10.61	10.22	10.01	9.92	9.9	10.24	0.34	1.26576	0.1212		9.9	10.6	0.7	1.6245	0.041	DE	9.9	10.5	0.59	1.50525	0.0576
HAUS augmin-like complex, subunit 3	Haus3	1423919_at	8.32	8.1	8.69	8.69	9.14	8.89	9.73	9.56	9.41	9.4	9.39	8.93	8.21	8.69	0.48	1.39474	0.1434		8.21	9.02	0.81	1.75321	0.0415	DE	8.21	9.64	1.43	2.69447	0.0114	DE
non-SMC condensin I complex, subunit H	Ncaph	1423920_at	8.95	8.74	7.96	8.37	7.59	8	7.46	7.4	8.05	7.09	7.27	6.4	8.84	8.16	-0.68	0.624165	0.1374		8.84	7.8	-1.05	0.482968	0.0754		8.84	7.43	-1.41	0.376312	0.0337	DE
integrator complex subunit 3	Ints3	1423921_at	8.16	8.05	7.5	7.61	7.21	7.75	6.71	6.94	7.1	6.94	7.03	7.27	8.11	7.56	-0.55	0.68302	0.0194		8.11	7.48	-0.63	0.646176	0.2489		8.11	6.83	-1.28	0.411796	0.0266	DE
PDZ and LIM domain 2	Pdlim2	1423946_at	9.82	9.79	10.62	10.44	10.57	10.52	10.77	10.79	10.58	10.67	11.15	10.61	9.8	10.53	0.72	1.64718	0.0718		9.8	10.55	0.74	1.67018	0.004	DE	9.8	10.78	0.98	1.97247	0.0008	DE
RIKEN cDNA 1110008P14 gene	1110008P14Rik	1423947_at	10.14	10.18	10.51	10.64	10.64	10.54	10.89	10.89	10.88	11.2	11.09	10.82	10.16	10.58	0.41	1.32869	0.0769		10.16	10.59	0.43	1.34723	0.0452		10.16	10.89	0.73	1.65864	0.0174	DE
keratin 7	Krt7	1423952_a_at	7.54	7.63	8.2	7.16	5.56	6.3	5.41	5.37	5.59	5.58	6.12	5.16	7.59	7.68	0.09	1.06437	0.885		7.59	5.93	-1.65	0.31864	0.1356		7.59	5.39	-2.2	0.217638	0.0038	DE
ceramide synthase 2	Cers2	1423955_a_at	10.41	10.46	10.86	10.73	11.1	11.08	11.4	11.35	11.27	11.49	11.63	11.43	10.43	10.79	0.36	1.28343	0.0813		10.43	11.09	0.66	1.58008	0.0106	DE	10.43	11.38	0.94	1.91853	0.0014	DE
nucleoporin Nup37-like /// nucleoporin 37	LOC634555 /// Nup37	1423969_at	9.94	10.05	9.99	10.16	9.16	9.35	9.16	9.13	8.9	8.99	9.23	8.69	9.99	10.07	0.08	1.05702	0.524		9.99	9.26	-0.74	0.598739	0.0365	DE	9.99	9.14	-0.85	0.554785	0.0296	DE
nuclear mitotic apparatus protein 1	Numa1	1423974_at	9.78	9.88	8.38	8.79	9.36	9.29	9.15	9.23	9.47	9.45	9.85	9.94	9.83	8.59	-1.24	0.423373	0.0888		9.83	9.32	-0.51	0.702222	0.0196		9.83	9.19	-0.64	0.641713	0.0115	DE
nuclear mitotic apparatus protein 1	Numa1	1423975_s_at	11.13	11.28	9.84	10.14	10.63	10.8	10.57	10.53	10.92	10.82	11.11	11.25	11.2	9.99	-1.21	0.432269	0.0399	DE	11.2	10.72	-0.49	0.712025	0.0509		11.2	10.55	-0.66	0.632878	0.0574
SH3-binding kinase 1	Sbk1	1423978_at	10.13	10.2	9.32	9.46	9.17	9.01	8.59	8.83	9.04	9.13	9	9.35	10.16	9.39	-0.78	0.582367	0.0253	DE	10.16	9.09	-1.07	0.476319	0.0228	DE	10.16	8.71	-1.45	0.366021	0.0375	DE
general transcription factor IIIC, polypeptide 5	Gtf3c5	1423998_at	8.46	8.48	8.17	8.22	7.79	8.03	7.68	7.71	7.84	7.65	7.82	7.92	8.47	8.2	-0.27	0.82932	0.0328		8.47	7.91	-0.56	0.678302	0.1323		8.47	7.69	-0.77	0.586417	0.0012	DE
c-abl oncogene 1, non-receptor tyrosine kinase	Abl1	1423999_at	10.5	10.45	9.82	9.86	9.85	10.09	9.7	9.74	9.67	9.63	9.82	9.71	10.47	9.84	-0.64	0.641713	0.0031	DE	10.47	9.97	-0.5	0.707107	0.1362		10.47	9.72	-0.76	0.590496	0.0023	DE
RIKEN cDNA 4930444A02 gene	4930444A02Rik	1424003_at	9	8.86	9.2	9.13	8.59	8.63	8.23	8.42	8.19	8.49	8.44	8.7	8.93	9.16	0.24	1.18099	0.1364		8.93	8.61	-0.32	0.80107	0.1158		8.93	8.32	-0.61	0.655197	0.0427	DE
microfibrillar-associated protein 4	Mfap4	1424010_at	10.21	10.08	9.42	9.8	8.95	9.3	8.06	8.31	7.86	7.75	7.03	6.9	10.14	9.61	-0.53	0.692555	0.1892		10.14	9.13	-1.02	0.493116	0.0779		10.14	8.19	-1.96	0.257028	0.0144	DE
tetratricopeptide repeat domain 30A1	Ttc30a1	1424012_at	9.37	9.31	9.64	9.4	8.26	8.44	8.14	8.11	8.11	8.08	8.3	8.07	9.34	9.52	0.18	1.13288	0.3637		9.34	8.35	-0.99	0.503478	0.0384	DE	9.34	8.13	-1.22	0.429283	0.0038	DE
NOP2 nucleolar protein	Nop2	1424019_at	8.61	8.6	8.17	8.18	7.92	8.09	7.87	7.81	7.88	7.8	7.93	8.08	8.61	8.18	-0.43	0.742262	0.0003		8.61	8.01	-0.6	0.659754	0.0887		8.61	7.84	-0.77	0.586417	0.0214	DE
cytosolic thiouridylase subunit 1 homolog (S. pombe)	Ctu1	1424023_at	8.98	8.7	8.6	8.85	7.99	8.33	7.66	7.87	7.8	7.84	7.94	8.16	8.84	8.73	-0.11	0.926588	0.6031		8.84	8.16	-0.68	0.624165	0.095		8.84	7.76	-1.07	0.476319	0.0305	DE
glycoprotein integral membrane 1	Ginm1	1424025_at	10.3	10.2	10.69	10.64	10.77	10.75	11.16	10.97	10.59	10.65	10.61	10.19	10.25	10.66	0.41	1.32869	0.0385		10.25	10.76	0.51	1.42405	0.0537		10.25	11.07	0.82	1.76541	0.0348	DE
TSPY-like 4	Tspyl4	1424029_at	11.84	11.88	11.79	11.84	12.28	12.06	12.52	12.4	12.74	12.73	12.64	13	11.86	11.82	-0.05	0.965936	0.3006		11.86	12.17	0.31	1.23971	0.2077		11.86	12.46	0.6	1.51572	0.0431	DE
RAR-related orphan receptor alpha	Rora	1424034_at	9.73	9.86	9.94	10.11	11.08	11.02	11.44	11.39	11.47	11.54	11.78	11.45	9.79	10.02	0.23	1.17283	0.1733		9.79	11.05	1.26	2.39496	0.0128	DE	9.79	11.41	1.62	3.07375	0.0119	DE
budding uninhibited by benzimidazoles 1 homolog (S. cerevisiae)	Bub1	1424046_at	9.49	9.04	7.71	9.12	7.39	7.94	7.07	7.16	8.33	6.63	5.68	5.66	9.26	8.41	-0.85	0.554785	0.43		9.26	7.66	-1.6	0.329877	0.0493	DE	9.26	7.12	-2.15	0.225313	0.0576
collagen, type IV, alpha 2	Col4a2	1424051_at	11.81	11.68	10.57	10.84	10.85	11.19	10.45	10.52	10.62	10.31	9.3	10.04	11.75	10.7	-1.04	0.486327	0.0444	DE	11.75	11.02	-0.73	0.602904	0.1126		11.75	10.49	-1.26	0.417544	0.0098	DE
cDNA sequence BC018507	BC018507	1424071_s_at	11.01	10.87	10.07	10.14	10.62	10.7	10.48	10.4	10.51	10.41	10.57	10.44	10.94	10.11	-0.84	0.558644	0.0227	DE	10.94	10.66	-0.28	0.823591	0.1013		10.94	10.44	-0.5	0.707107	0.0423
RIKEN cDNA 2010107G23 gene	2010107G23Rik	1424072_at	9.03	9.21	9.39	9.3	8.37	8.59	8.32	8.58	8.38	8.62	8.66	8.49	9.12	9.35	0.23	1.17283	0.1987		9.12	8.48	-0.64	0.641713	0.0493	DE	9.12	8.45	-0.67	0.628507	0.0628
NADH dehydrogenase (ubiquinone) 1 alpha subcomplex, 4	Ndufa4	1424085_at	13.09	13.11	13.35	13.3	13.55	13.37	13.7	13.7	13.71	13.81	13.96	13.74	13.1	13.33	0.23	1.17283	0.0426		13.1	13.46	0.36	1.28343	0.1522		13.1	13.7	0.6	1.51572	0.0106	DE
transcription factor 4	Tcf4	1424089_a_at	10.05	10.08	9.47	9.41	9.76	9.6	9.81	9.55	9.77	9.7	9.5	9.89	10.07	9.44	-0.63	0.646176	0.0101	DE	10.07	9.68	-0.38	0.768438	0.1205		10.07	9.68	-0.38	0.768438	0.2033
erythrocyte protein band 4.1	Epb4.1	1424092_at	9.06	9.21	8.49	8.59	8.51	8.52	8.62	8.62	8.8	8.36	8.65	8.51	9.14	8.54	-0.6	0.659754	0.0311	DE	9.14	8.52	-0.62	0.650671	0.0755		9.14	8.62	-0.52	0.697372	0.0921
CD151 antigen	Cd151	1424093_x_at	10.07	10.09	10.49	10.5	10.63	10.38	10.72	10.67	10.57	10.67	10.67	10.75	10.08	10.49	0.41	1.32869	0.0037		10.08	10.51	0.43	1.34723	0.1801		10.08	10.7	0.62	1.53688	0.0115	DE
ELOVL family member 7, elongation of long chain fatty acids (yeast)	Elovl7	1424097_at	8.19	8.26	9.78	8.72	10.3	9.96	10.8	10.51	10.61	10.66	10.71	10.53	8.22	9.25	1.03	2.04202	0.3027		8.22	10.13	1.91	3.75809	0.0481	DE	8.22	10.66	2.43	5.38893	0.029	DE
ELOVL family member 7, elongation of long chain fatty acids (yeast)	Elovl7	1424098_at	6.71	6.48	8.03	6.84	8.74	8.38	9.17	9.05	9.1	9.12	8.69	8.73	6.6	7.43	0.84	1.79005	0.386		6.6	8.56	1.96	3.89062	0.019	DE	6.6	9.11	2.52	5.73582	0.0087	DE
JNK1/MAPK8-associated membrane protein	Jkamp	1424106_at	11.13	11.02	11.35	11.26	11.53	11.5	11.74	11.78	11.52	11.65	11.58	11.51	11.08	11.31	0.23	1.17283	0.088		11.08	11.51	0.44	1.3566	0.0627		11.08	11.76	0.68	1.60214	0.0307	DE
kinesin family member 18A	Kif18a	1424107_at	7.64	7.53	6.84	7.45	6.6	6.61	6.14	6.26	6.96	5.85	5.92	5.77	7.59	7.14	-0.44	0.737135	0.3802		7.59	6.61	-0.98	0.50698	0.0343	DE	7.59	6.2	-1.38	0.384219	0.0036	DE
insulin-like growth factor 2 receptor	Igf2r	1424111_at	10.17	10.21	9.55	9.53	9.32	9.68	9.05	9.02	9.34	9.13	9.28	9.32	10.19	9.54	-0.65	0.63728	0.0052	DE	10.19	9.5	-0.69	0.619854	0.1587		10.19	9.04	-1.15	0.450625	0.0007	DE
insulin-like growth factor 2 receptor	Igf2r	1424112_at	10.83	10.71	10.27	9.71	10.43	10.43	10.19	10.11	10.18	9.85	8.88	9.5	10.77	9.99	-0.78	0.582367	0.2068		10.77	10.43	-0.34	0.790041	0.1112		10.77	10.15	-0.62	0.650671	0.0198	DE
laminin B1	Lamb1	1424113_at	11.1	11.04	10.32	10.43	10.56	10.76	10.06	9.97	10.19	10.05	9.29	9.6	11.07	10.38	-0.7	0.615572	0.0185	DE	11.07	10.66	-0.41	0.752623	0.1289		11.07	10.02	-1.05	0.482968	0.0048	DE
laminin B1	Lamb1	1424114_s_at	13.25	13.11	12.54	12.64	12.78	12.96	12.4	12.37	12.44	12.4	11.93	11.95	13.18	12.59	-0.59	0.664343	0.0266	DE	13.18	12.87	-0.31	0.806642	0.1201		13.18	12.38	-0.8	0.574349	0.0468	DE
SPC25, NDC80 kinetochore complex component, homolog (S. cerevisiae)	Spc25	1424118_a_at	9.28	9.1	8.19	9.35	7.85	8.07	7.45	7.66	8.32	7.21	6.82	7.03	9.19	8.77	-0.42	0.747425	0.6001		9.19	7.96	-1.23	0.426317	0.0147	DE	9.19	7.55	-1.64	0.320856	0.0077	DE
major facilitator superfamily domain containing 7C	Mfsd7c	1424123_at	7.15	6.96	7.47	7.28	8.11	8.22	8.8	8.39	8.36	8.32	8.04	8.02	7.06	7.38	0.32	1.24833	0.1401		7.06	8.16	1.11	2.15846	0.0193	DE	7.06	8.6	1.54	2.90795	0.0476	DE
aurora kinase B	Aurkb	1424128_x_at	9.02	8.67	7.28	8.78	6.94	7.55	6.6	6.82	7.75	6.25	5.61	6.15	8.85	8.03	-0.82	0.566442	0.468		8.85	7.25	-1.6	0.329877	0.0676		8.85	6.71	-2.14	0.22688	0.0161	DE
collagen, type VI, alpha 3	Col6a3	1424131_at	12.25	12.12	10.24	10.96	10.36	10.9	9.79	9.64	10.16	9.45	8.69	9.34	12.18	10.6	-1.59	0.332171	0.1328		12.18	10.63	-1.56	0.339151	0.0944		12.18	9.72	-2.47	0.180491	0.0018	DE
predicted gene, 17748 /// peptidyl prolyl isomerase H	Gm17748 /// Ppih	1424136_a_at	9.8	9.79	9.98	9.97	9.18	9.28	9.22	9.2	9	9.02	9.06	8.91	9.8	9.97	0.18	1.13288	0.0015		9.8	9.23	-0.57	0.673617	0.054		9.8	9.21	-0.59	0.664343	0.0022	DE
chromatin licensing and DNA replication factor 1	Cdt1	1424143_a_at	10.81	10.61	9.92	10.16	9.41	9.65	9.19	9.43	10.46	9.1	8.78	8.94	10.71	10.04	-0.67	0.628507	0.0532		10.71	9.53	-1.18	0.441351	0.0187	DE	10.71	9.31	-1.4	0.378929	0.0135	DE
chromatin licensing and DNA replication factor 1	Cdt1	1424144_at	9.1	9.01	8.21	8.27	7.81	7.96	7.54	7.68	8.6	7.19	6.96	7	9.06	8.24	-0.82	0.566442	0.0075	DE	9.06	7.88	-1.17	0.444421	0.0115	DE	9.06	7.61	-1.45	0.366021	0.0064	DE
proline-rich polypeptide 3	Prr3	1424145_at	8.99	9.12	8.63	8.75	8.28	8.37	7.86	7.93	7.86	8.04	8.07	8.07	9.05	8.69	-0.36	0.779165	0.0546		9.05	8.32	-0.73	0.602904	0.0165	DE	9.05	7.89	-1.16	0.447513	0.0111	DE
G protein-coupled receptor 37-like 1	Gpr37l1	1424146_at	6.6	6.22	7.8	8.22	9.68	9.24	10.21	9.69	10.05	10.34	10.26	10.71	6.41	8.01	1.6	3.03143	0.0306	DE	6.41	9.46	3.05	8.28212	0.0096	DE	6.41	9.95	3.54	11.6318	0.0111	DE
signal transducing adaptor family member 2	Stap2	1424148_a_at	6.78	6.88	7.23	6.94	7.49	7.43	7.91	7.73	7.29	7.62	7.93	7.5	6.83	7.09	0.25	1.18921	0.3081		6.83	7.46	0.63	1.54756	0.0163	DE	6.83	7.82	0.99	1.98618	0.0224	DE
non-SMC element 2 homolog (MMS21, S. cerevisiae)	Nsmce2	1424149_at	9.49	9.58	9.39	9.41	9	9.09	9	8.89	8.71	8.58	8.58	8.55	9.53	9.4	-0.13	0.913831	0.1911		9.53	9.05	-0.49	0.712025	0.0165		9.53	8.95	-0.59	0.664343	0.0159	DE
retinoblastoma-like 1 (p107)	Rbl1	1424156_at	9.86	9.63	9.44	9.58	8.81	8.91	8.61	8.61	9.07	8.39	8.5	8.34	9.74	9.51	-0.24	0.846745	0.2486		9.74	8.86	-0.88	0.543367	0.0487	DE	9.74	8.61	-1.14	0.45376	0.0643
hydroxyacyl glutathione hydrolase	Hagh	1424171_a_at	10.4	10.32	10.96	10.79	11.56	11.27	12.01	11.94	12.12	12.13	11.98	12	10.36	10.88	0.52	1.43396	0.0633		10.36	11.42	1.06	2.08493	0.0695		10.36	11.97	1.62	3.07375	0.0012	DE
hydroxyacyl glutathione hydrolase	Hagh	1424172_at	9.66	9.6	10.03	10.07	10.66	10.54	11.19	11.13	11.26	11.34	10.91	11.22	9.63	10.05	0.42	1.33793	0.0118		9.63	10.6	0.97	1.95884	0.0146	DE	9.63	11.16	1.53	2.88786	0.0008	DE
thyrotroph embryonic factor	Tef	1424175_at	10.1	10.09	10.64	10.44	10.69	10.63	10.74	10.68	10.71	10.81	11.03	11.25	10.1	10.54	0.44	1.3566	0.14		10.1	10.66	0.56	1.47427	0.0295		10.1	10.71	0.61	1.52626	0.0269	DE
septin 6	2014-09-06	1424181_at	7.27	7.48	7.21	7.38	6.17	6.78	6.35	6.53	6.6	6.32	6.36	6.37	7.38	7.3	-0.08	0.946058	0.616		7.38	6.48	-0.9	0.535887	0.1793		7.38	6.44	-0.93	0.524858	0.0225	DE
PWP2 periodic tryptophan protein homolog (yeast)	Pwp2	1424193_at	8.66	8.65	8.52	8.5	8.15	8.37	7.88	7.99	8.09	7.87	7.94	8.25	8.65	8.51	-0.14	0.907519	0.0171		8.65	8.26	-0.39	0.76313	0.1723		8.65	7.93	-0.72	0.607097	0.0469	DE
prostaglandin E receptor 4 (subtype EP4)	Ptger4	1424208_at	8.2	8.24	8.18	8.3	9.07	8.96	9.58	9.56	9.46	9.38	9.39	9.4	8.22	8.24	0.02	1.01396	0.7974		8.22	9.01	0.8	1.7411	0.0255	DE	8.22	9.57	1.35	2.54912	0.0018	DE
ER lipid raft associated 1	Erlin1	1424210_at	10.25	10.21	10.46	10.44	9.63	9.98	9.48	9.42	9.52	9.41	9.65	9.48	10.23	10.45	0.22	1.16473	0.0256		10.23	9.8	-0.43	0.742262	0.245		10.23	9.45	-0.78	0.582367	0.004	DE
solute carrier family 25, member 33	Slc25a33	1424211_at	9.03	9.05	9.39	9.42	10.4	10.22	10.67	10.71	10.79	10.9	10.64	10.95	9.04	9.41	0.37	1.29235	0.0045		9.04	10.31	1.27	2.41162	0.0427	DE	9.04	10.69	1.65	3.13834	0.0013	DE
cAMP responsive element binding protein 3-like 4	Creb3l4	1424218_a_at	7.53	7.54	7.74	7.84	6.39	6.77	6.63	6.72	6.32	6.87	7.44	6.65	7.54	7.79	0.25	1.18921	0.1203		7.54	6.58	-0.96	0.514057	0.1248		7.54	6.67	-0.86	0.550953	0.0313	DE
mitochondrial fission process 1	Mtfp1	1424223_at	8.04	7.79	8.42	8.4	9.73	9.55	9.62	9.95	10.19	10.27	9.9	10.61	7.91	8.41	0.49	1.40444	0.1555		7.91	9.64	1.72	3.29436	0.011	DE	7.91	9.78	1.87	3.65533	0.0149	DE
FtsJ methyltransferase domain containing 1	Ftsjd1	1424232_a_at	7.84	7.85	8.5	7.91	7.33	7.59	7.12	7.19	7	7.38	7.4	7.31	7.85	8.2	0.36	1.28343	0.437		7.85	7.46	-0.38	0.768438	0.2069		7.85	7.15	-0.69	0.619854	0.0291	DE
mesenchyme homeobox 2	Meox2	1424233_at	8.08	7.79	7.09	6.82	5.78	6.22	5.66	5.52	5.31	5.32	5.55	5.02	7.93	6.96	-0.98	0.50698	0.0389	DE	7.93	6	-1.93	0.262429	0.0264	DE	7.93	5.59	-2.35	0.196146	0.0154	DE
mesenchyme homeobox 2	Meox2	1424234_s_at	9.68	9.33	8.6	8.54	7.16	7.58	6.61	6.74	6.26	6.26	6.6	5.97	9.51	8.57	-0.93	0.524858	0.1096		9.51	7.37	-2.14	0.22688	0.0175	DE	9.51	6.67	-2.83	0.140632	0.0216	DE
sirtuin 7 (silent mating type information regulation 2, homolog) 7 (S. cerevisiae)	Sirt7	1424238_at	8.46	8.27	8.28	8.49	9.2	9.02	9.24	9.26	9.1	8.99	9.1	8.91	8.37	8.38	0.02	1.01396	0.9007		8.37	9.11	0.74	1.67018	0.0297	DE	8.37	9.25	0.88	1.84038	0.0654
testis derived transcript	Tes	1424246_a_at	9.56	9.8	9.78	9.66	8.7	8.95	8.79	9.04	8.5	8.42	8.55	8.39	9.68	9.72	0.04	1.02811	0.8023		9.68	8.82	-0.86	0.550953	0.0388	DE	9.68	8.91	-0.77	0.586417	0.0478	DE
Rho guanine nucleotide exchange factor (GEF) 3	Arhgef3	1424250_a_at	7.87	7.89	7.89	7.62	8.33	8.46	8.73	8.63	8.89	8.87	9.09	9.23	7.88	7.75	-0.13	0.913831	0.524		7.88	8.39	0.52	1.43396	0.074		7.88	8.68	0.8	1.7411	0.0331	DE
heterogeneous nuclear ribonucleoprotein D-like	Hnrpdl	1424252_at	9.57	9.42	8.69	8.64	10.45	9.63	10.7	10.31	10.2	10.37	10.73	10.09	9.49	8.66	-0.83	0.562529	0.0382	DE	9.49	10.04	0.55	1.46409	0.4054		9.49	10.51	1.01	2.01391	0.0884
N-acetylneuraminate pyruvate lyase	Npl	1424265_at	8.73	8.56	9.44	9.35	8.78	9.02	8.42	8.54	7.89	8.26	7.76	7.83	8.64	9.39	0.75	1.68179	0.0331	DE	8.64	8.9	0.26	1.19748	0.2386		8.64	8.48	-0.16	0.895025	0.2671
doublecortin-like kinase 1	Dclk1	1424270_at	10.15	10.31	10.97	9.5	9.59	9.7	9.14	9.3	8.59	8.32	8.32	7.45	10.23	10.24	0.01	1.00696	0.9957		10.23	9.64	-0.59	0.664343	0.0349	DE	10.23	9.22	-1.01	0.496546	0.0123	DE
doublecortin-like kinase 1	Dclk1	1424271_at	12.25	12.4	12.59	11.89	11.41	11.68	11.08	11.11	10.7	10.73	11.82	10.57	12.32	12.24	-0.08	0.946058	0.849		12.32	11.55	-0.78	0.582367	0.0598		12.32	11.09	-1.23	0.426317	0.0322	DE
baculoviral IAP repeat-containing 5	Birc5	1424278_a_at	9.49	9.27	8.03	9.39	7.95	8.18	7.83	7.99	9.1	7.18	6.63	6.44	9.38	8.71	-0.67	0.628507	0.5023		9.38	8.07	-1.32	0.400535	0.0144	DE	9.38	7.91	-1.47	0.360982	0.0115	DE
ubiquitin-associated protein 2	Ubap2	1424281_at	9.08	9.12	7.92	8.54	8.62	8.75	8.26	8.38	8.45	8.31	8.26	8.46	9.1	8.23	-0.87	0.547147	0.2167		9.1	8.68	-0.41	0.752623	0.0769		9.1	8.32	-0.78	0.582367	0.0314	DE
jumping translocation breakpoint	Jtb	1424283_at	11.52	11.57	12	12.01	12.13	12.07	12.35	12.33	12.11	12.21	12.29	11.98	11.55	12.01	0.46	1.37554	0.0285		11.55	12.1	0.55	1.46409	0.0056		11.55	12.34	0.8	1.7411	0.0082	DE
zinc finger protein 282	Zfp282	1424297_at	8.17	8.22	7.81	8.02	7.54	7.61	7.27	7.44	7.33	7.33	7.02	7.02	8.2	7.92	-0.28	0.823591	0.2133		8.2	7.58	-0.62	0.650671	0.0071	DE	8.2	7.36	-0.84	0.558644	0.0474	DE
zinc finger protein 282	Zfp282	1424298_at	6.78	6.9	6.49	6.55	6.28	6.36	6.05	6.06	5.91	5.98	6.01	5.88	6.84	6.52	-0.32	0.80107	0.0724		6.84	6.32	-0.52	0.697372	0.0268		6.84	6.06	-0.79	0.578344	0.0472	DE
DEP domain containing 7	Depdc7	1424303_at	9.16	8.84	9.95	9.99	10.46	10.33	10.37	10.16	9.89	10.22	9.9	9.62	9	9.97	0.97	1.95884	0.0997		9	10.39	1.39	2.62079	0.0438	DE	9	10.26	1.26	2.39496	0.0317	DE
elongation of very long chain fatty acids (FEN1/Elo2, SUR4/Elo3, yeast)-like 4	Elovl4	1424306_at	10.04	10.14	10.55	10.56	11.12	10.92	11.24	11.11	11.24	11.41	10.64	10.98	10.09	10.56	0.47	1.38511	0.0658		10.09	11.02	0.93	1.90528	0.0326	DE	10.09	11.17	1.08	2.11404	0.0072	DE
molybdenum cofactor synthesis 2	Mocs2	1424309_a_at	11.28	11.33	11.43	11.56	11.77	11.93	12.03	11.92	11.59	11.72	10.85	10.99	11.3	11.5	0.19	1.14076	0.1762		11.3	11.85	0.55	1.46409	0.0708		11.3	11.97	0.67	1.59107	0.0249	DE
NADH dehydrogenase (ubiquinone) Fe-S protein 7	Ndufs7	1424313_a_at	11.65	11.58	11.93	11.78	12.14	12.01	12.22	12.27	12.4	12.44	12.57	12.68	11.61	11.86	0.24	1.18099	0.1487		11.61	12.08	0.46	1.37554	0.0453		11.61	12.25	0.63	1.54756	0.0069	DE
replication factor C (activator 1) 4	Rfc4	1424321_at	9.2	9.13	9.25	9.35	8.19	8.32	8.05	8	8.53	8	7.94	7.75	9.16	9.3	0.14	1.10191	0.1722		9.16	8.25	-0.91	0.532185	0.0161	DE	9.16	8.03	-1.14	0.45376	0.0024	DE
SUMO1/sentrin specific peptidase 1	Senp1	1424330_at	7.44	7.46	6.95	6.99	6.95	6.96	6.49	6.6	6.89	6.53	6.55	6.46	7.45	6.97	-0.48	0.716978	0.0082		7.45	6.95	-0.5	0.707107	0.0028		7.45	6.54	-0.91	0.532185	0.0331	DE
tetraspanin 17	Tspan17	1424334_at	8.77	8.59	9.38	9.4	9.96	9.89	9.64	10.04	9.68	9.69	9.4	9.65	8.68	9.39	0.71	1.6358	0.0771		8.68	9.93	1.24	2.36199	0.0251	DE	8.68	9.84	1.16	2.23457	0.0694
leucine rich repeat containing 48	Lrrc48	1424340_at	6.56	6.78	6.67	6.64	5.47	5.82	5.66	5.39	5.71	5.79	5.65	5.69	6.67	6.65	-0.02	0.986233	0.9139		6.67	5.64	-1.03	0.48971	0.0536		6.67	5.52	-1.15	0.450625	0.0247	DE
transmembrane protein 140	Tmem140	1424354_at	5.93	5.7	5.94	6.13	7.33	7.33	7.97	7.91	8.03	7.84	8.06	8.05	5.81	6.04	0.22	1.16473	0.2824		5.81	7.33	1.52	2.86791	0.0482	DE	5.81	7.94	2.13	4.37717	0.0248	DE
meteorin, glial cell differentiation regulator-like	Metrnl	1424356_a_at	9.74	9.61	10.34	10.29	11.18	11.15	11.23	11.3	11.03	10.99	10.38	10.45	9.67	10.32	0.64	1.55833	0.0393	DE	9.67	11.16	1.49	2.80889	0.021	DE	9.67	11.26	1.59	3.01049	0.0069	DE
MYCBP associated protein	Mycbpap	1424363_at	5.94	5.96	6.83	6.85	6.02	7.25	5.37	5.33	5.5	5.45	5.54	5.33	5.95	6.84	0.89	1.85318	0.0003	DE	5.95	6.63	0.68	1.60214	0.4657		5.95	5.35	-0.6	0.659754	0.0059	DE
ubiquinol-cytochrome c reductase, complex III subunit X	Uqcr10	1424364_a_at	11.78	11.83	12.17	12.23	12.22	12.17	12.55	12.51	12.44	12.53	12.75	12.56	11.8	12.2	0.39	1.31039	0.0107		11.8	12.2	0.39	1.31039	0.0081		11.8	12.53	0.73	1.65864	0.0024	DE
RIKEN cDNA 1810037I17 gene /// predicted gene 2036	1810037I17Rik /// Gm2036	1424365_at	11.65	11.61	12.06	12.19	12.32	12.24	12.57	12.52	12.43	12.52	12.69	12.48	11.63	12.13	0.5	1.41421	0.0626		11.63	12.28	0.65	1.56917	0.0145	DE	11.63	12.55	0.92	1.89212	0.0016	DE
vacuolar protein sorting 37B (yeast)	Vps37b	1424380_at	8.19	8.14	7.95	8.22	7.5	7.56	7.33	7.22	7.17	7.41	7.33	7.27	8.16	8.09	-0.08	0.946058	0.659		8.16	7.53	-0.63	0.646176	0.0043	DE	8.16	7.27	-0.89	0.539614	0.0168	DE
reticulocalbin 3, EF-hand calcium binding domain	Rcn3	1424382_at	10.78	10.73	10.27	10.45	10.28	10.45	9.93	9.87	9.48	9.38	8.65	8.8	10.75	10.36	-0.39	0.76313	0.1222		10.75	10.36	-0.39	0.76313	0.1143		10.75	9.9	-0.85	0.554785	0.0024	DE
alcohol dehydrogenase, iron containing, 1	Adhfe1	1424392_at	6.07	5.99	6.59	6.42	6.43	6.54	6.83	6.65	6.81	6.76	7.21	7.2	6.03	6.51	0.48	1.39474	0.0707		6.03	6.48	0.45	1.36604	0.0271		6.03	6.74	0.71	1.6358	0.0462	DE
asparaginase like 1	Asrgl1	1424396_a_at	9.41	9.49	9.88	9.89	10.05	9.93	10.18	10.1	10.03	10.08	9.89	9.86	9.45	9.89	0.44	1.3566	0.055		9.45	9.99	0.54	1.45397	0.0251		9.45	10.14	0.69	1.61328	0.0067	DE
aldehyde dehydrogenase 1 family, member L1	Aldh1l1	1424400_a_at	6.21	6.05	6.92	7.52	8.12	8.29	7.8	7.4	8.08	7.97	9.09	9.22	6.13	7.22	1.09	2.12874	0.1517		6.13	8.2	2.07	4.19887	0.0032	DE	6.13	7.6	1.47	2.77022	0.0554
RUN and FYVE domain containing 3	Rufy3	1424402_at	8.23	8.11	7.56	7.51	8.46	8.19	8.7	8.63	9.12	8.84	7.83	8.82	8.17	7.54	-0.63	0.646176	0.0332	DE	8.17	8.32	0.16	1.11729	0.4435		8.17	8.66	0.5	1.41421	0.0331
RIKEN cDNA 0610040J01 gene	0610040J01Rik	1424404_at	8.05	8.1	7.98	7.94	7.28	7.32	7.01	7.31	7.11	7.03	6.92	6.77	8.08	7.96	-0.12	0.920188	0.0745		8.08	7.3	-0.78	0.582367	0.0022	DE	8.08	7.16	-0.92	0.528509	0.0959
LIM and senescent cell antigen like domains 2	Lims2	1424408_at	7.1	6.95	7.24	7.24	8.92	8.19	9.31	9.25	9.03	9.09	9.16	9.34	7.02	7.24	0.21	1.15669	0.2137		7.02	8.55	1.53	2.88786	0.1371		7.02	9.28	2.26	4.78991	0.0088	DE
claudin 23	Cldn23	1424409_at	8.16	8.35	9.22	9.19	10.57	10.45	9.93	10.3	9.69	10.21	10.87	10.29	8.26	9.2	0.95	1.93187	0.0579		8.26	10.51	2.25	4.75683	0.0052	DE	8.26	10.12	1.86	3.63008	0.0283	DE
transmembrane protein 189	Tmem189	1424411_at	8.87	8.87	9.1	9.02	10.09	9.78	10.01	9.99	10.12	10.25	9.99	10.09	8.87	9.06	0.19	1.14076	0.1321		8.87	9.93	1.07	2.09943	0.092		8.87	10	1.13	2.18859	0.0056	DE
methylthioadenosine phosphorylase	Mtap	1424425_a_at	11.38	11.5	11.3	11.43	10.9	11.08	10.62	10.77	10.7	10.68	10.96	10.94	11.44	11.37	-0.07	0.952638	0.4863		11.44	10.99	-0.45	0.732043	0.067		11.44	10.7	-0.74	0.598739	0.0185	DE
transmembrane 6 superfamily member 1	Tm6sf1	1424443_at	10.24	10.19	10.6	10.6	11.48	11.25	11.53	11.61	11.5	11.88	11.65	11.84	10.21	10.6	0.39	1.31039	0.0413		10.21	11.36	1.15	2.21914	0.0534		10.21	11.57	1.36	2.56685	0.0029	DE
major facilitator superfamily domain containing 6	Mfsd6	1424463_at	9.79	9.91	9.65	9.59	10.39	10.32	10.7	10.66	10.92	10.94	11.36	11.26	9.85	9.62	-0.23	0.852635	0.1142		9.85	10.36	0.51	1.42405	0.0321		9.85	10.68	0.83	1.77769	0.0291	DE
major facilitator superfamily domain containing 6	Mfsd6	1424464_s_at	7.4	7.47	7.72	7.04	8.01	8.07	8.36	8.47	8.71	9.02	8.68	8.98	7.43	7.38	-0.06	0.959264	0.898		7.43	8.04	0.61	1.52626	0.0063	DE	7.43	8.41	0.98	1.97247	0.0084	DE
importin 9	Ipo9	1424466_at	9.58	9.5	8.92	9.14	8.76	9.12	8.45	8.64	8.49	8.47	8.4	8.51	9.54	9.03	-0.51	0.702222	0.1041		9.54	8.94	-0.6	0.659754	0.1716		9.54	8.55	-0.99	0.503478	0.0333	DE
calcium/calmodulin-dependent protein kinase kinase 2, beta	Camkk2	1424474_a_at	10.26	10.27	9.75	9.8	9.89	9.81	9.46	9.56	9.82	9.75	9.76	9.82	10.27	9.78	-0.49	0.712025	0.0266		10.27	9.85	-0.41	0.752623	0.0577		10.27	9.51	-0.76	0.590496	0.0402	DE
calcium/calmodulin-dependent protein kinase kinase 2, beta	Camkk2	1424475_at	8.88	8.85	8.18	8.34	8.45	8.38	8.09	8	8.4	8.54	8.4	8.49	8.87	8.26	-0.61	0.655197	0.075		8.87	8.41	-0.45	0.732043	0.0248		8.87	8.05	-0.82	0.566442	0.0208	DE
transmembrane protein 184a	Tmem184a	1424477_at	6.7	6.86	6.79	6.86	5.58	6	5.88	5.81	5.67	5.98	6.95	6.06	6.78	6.83	0.05	1.03526	0.6771		6.78	5.79	-0.99	0.503478	0.0998		6.78	5.85	-0.93	0.524858	0.0276	DE
zinc finger protein 428	Zfp428	1424490_at	9.79	9.67	9.35	9.42	8.98	9.16	8.19	8.55	8.47	8.53	8.29	8.61	9.73	9.39	-0.34	0.790041	0.0581		9.73	9.07	-0.66	0.632878	0.0355	DE	9.73	8.37	-1.36	0.389582	0.0605
chemokine-like factor	Cklf	1424495_a_at	8.65	8.75	9.36	9.45	9.31	9.32	8.94	9.25	8.84	8.65	8.65	8.12	8.7	9.4	0.7	1.6245	0.0093	DE	8.7	9.32	0.62	1.53688	0.0496	DE	8.7	9.09	0.39	1.31039	0.2133
Ras and Rab interactor 1	Rin1	1424507_at	5.5	5.7	4.99	5.35	4.75	4.76	4.55	4.64	4.44	4.31	4.55	4.63	5.6	5.17	-0.43	0.742262	0.2064		5.6	4.76	-0.84	0.558644	0.0744		5.6	4.6	-1	0.5	0.0328	DE
RIKEN cDNA B230354K17 gene	B230354K17Rik	1424515_at	10.8	10.77	10.83	10.72	10.25	10.46	10.14	10.25	10.02	10.26	10.14	9.89	10.79	10.78	-0.01	0.993092	0.8865		10.79	10.36	-0.43	0.742262	0.1464		10.79	10.2	-0.59	0.664343	0.0449	DE
engulfment and cell motility 1	Elmo1	1424523_at	8.61	8.54	8.55	8.78	9.47	9.5	9.53	9.6	9.73	9.61	9.24	9.69	8.57	8.66	0.09	1.06437	0.5744		8.57	9.49	0.91	1.87905	0.0096	DE	8.57	9.57	0.99	1.98618	0.0025	DE
gastrin releasing peptide	Grp	1424525_at	9.96	10.05	10.04	10.38	7.62	7.76	6.91	7.44	6.25	6.54	5.81	6.29	10.01	10.21	0.2	1.1487	0.4324		10.01	7.69	-2.32	0.200267	0.0029	DE	10.01	7.17	-2.83	0.140632	0.0533
cell growth regulator with EF hand domain 1	Cgref1	1424529_s_at	7.71	7.6	7.52	7.68	7.3	7.61	6.91	6.94	7.05	6.91	6.83	6.22	7.65	7.6	-0.06	0.959264	0.6344		7.65	7.46	-0.2	0.870551	0.4057		7.65	6.92	-0.73	0.602904	0.0352	DE
transcription elongation factor A (SII), 3	Tcea3	1424531_a_at	8.74	8.64	8.68	8.4	7.46	8.03	7	7.29	6.66	6.68	6.99	6.69	8.69	8.54	-0.15	0.90125	0.4687		8.69	7.74	-0.95	0.517632	0.1775		8.69	7.14	-1.55	0.34151	0.0389	DE
S100 calcium binding protein A4	S100a4	1424542_at	6.84	6.9	9.65	9.31	8.68	8.86	9.04	8.99	8.94	9.01	9.51	8.87	6.87	9.48	2.61	6.10504	0.036	DE	6.87	8.77	1.9	3.73213	0.0174	DE	6.87	9.01	2.14	4.40762	0.0004	DE
nuclear receptor binding protein 2	Nrbp2	1424544_at	7.88	8	8.29	8.2	9.71	9.22	10.44	10.12	10.23	10.61	10.79	10.36	7.94	8.24	0.3	1.23114	0.0629		7.94	9.47	1.53	2.88786	0.0863		7.94	10.28	2.34	5.06303	0.0243	DE
degenerative spermatocyte homolog 2 (Drosophila), lipid desaturase	Degs2	1424549_at	5.69	5.89	5.63	5.88	7.09	6.79	8.24	8.07	8.06	8.26	8.48	7.86	5.79	5.76	-0.03	0.97942	0.8481		5.79	6.94	1.15	2.21914	0.033	DE	5.79	8.15	2.36	5.1337	0.0034	DE
hedgehog acyltransferase-like	Hhatl	1424553_at	7.44	7.59	8.42	8.21	10.59	10.18	11.16	11.25	11.18	11.46	12.03	11.74	7.52	8.32	0.8	1.7411	0.0317	DE	7.52	10.39	2.87	7.31065	0.0264	DE	7.52	11.2	3.69	12.9063	0.0018	DE
tetraspanin 2	Tspan2	1424567_at	8.34	8.21	8.38	8.7	9.66	8.66	10.67	10.36	10.14	10.25	9.87	9.83	8.28	8.54	0.26	1.19748	0.3216		8.28	9.16	0.88	1.84038	0.3235		8.28	10.51	2.24	4.72397	0.0218	DE
DEAD (Asp-Glu-Ala-Asp) box polypeptide 46	Ddx46	1424569_at	7.7	7.58	6.68	6.65	6.92	7.23	7.08	6.85	6.98	6.21	6.17	5.99	7.64	6.66	-0.97	0.510506	0.0294	DE	7.64	7.08	-0.56	0.678302	0.1355		7.64	6.96	-0.67	0.628507	0.0612
DEAD (Asp-Glu-Ala-Asp) box polypeptide 46	Ddx46	1424570_at	6.34	6.46	5.53	5.51	6.05	6.23	5.74	5.57	5.61	5.01	4.6	4.81	6.4	5.52	-0.88	0.543367	0.0383	DE	6.4	6.14	-0.26	0.835088	0.1564		6.4	5.65	-0.75	0.594604	0.025	DE
SH3 and cysteine rich domain 2	Stac2	1424581_at	6.91	6.8	5.78	6.25	7.51	7.01	7.71	7.61	8.06	8.12	7.53	8.61	6.86	6.02	-0.84	0.558644	0.1583		6.86	7.26	0.41	1.32869	0.3427		6.86	7.66	0.81	1.75321	0.0087	DE
EH domain binding protein 1	Ehbp1	1424586_at	9.52	9.52	8.94	8.87	9.7	9.74	9.51	9.38	9.44	9.39	9.5	9.18	9.52	8.9	-0.62	0.650671	0.0362	DE	9.52	9.72	0.2	1.1487	0.0635		9.52	9.45	-0.08	0.946058	0.4546
gem (nuclear organelle) associated protein 8	Gemin8	1424587_at	6.94	6.79	6.71	6.67	6.18	6.33	6.1	6.02	6.14	6.09	6.51	6.46	6.87	6.69	-0.17	0.888843	0.2404		6.87	6.25	-0.61	0.655197	0.0289	DE	6.87	6.06	-0.81	0.570382	0.0245	DE
sterile alpha motif domain containing 4	Samd4	1424594_at	10.03	10.01	9.61	9.9	10.69	10.67	10.61	10.82	10.61	10.47	10.63	10.52	10.02	9.75	-0.27	0.82932	0.3176		10.02	10.68	0.66	1.58008	0.0005	DE	10.02	10.71	0.69	1.61328	0.093
NIPA-like domain containing 2	Nipal2	1424612_at	7.97	8.01	8.54	8.44	8.42	8.49	8.76	8.88	8.63	8.84	9.15	8.9	7.99	8.49	0.5	1.41421	0.0372		7.99	8.45	0.46	1.37554	0.016		7.99	8.82	0.83	1.77769	0.0291	DE
G protein-coupled receptor, family C, group 5, member B	Gprc5b	1424613_at	9.55	9.7	10.03	9.66	11.17	11.16	11.08	11.38	11.29	11.09	10.74	11.09	9.63	9.84	0.22	1.16473	0.4317		9.63	11.16	1.54	2.90795	0.0303	DE	9.63	11.23	1.61	3.05252	0.0266	DE
post-GPI attachment to proteins 2	Pgap2	1424614_at	8.77	8.71	8.82	8.55	8.3	8.29	8.07	8.19	7.91	7.73	7.23	7.21	8.74	8.68	-0.06	0.959264	0.7543		8.74	8.3	-0.45	0.732043	0.0379		8.74	8.13	-0.61	0.655197	0.0287	DE
post-GPI attachment to proteins 2	Pgap2	1424616_s_at	10.12	10	10.28	9.95	9.33	9.5	8.97	9.26	8.92	8.94	9.03	8.78	10.06	10.11	0.05	1.03526	0.798		10.06	9.41	-0.64	0.641713	0.0322	DE	10.06	9.12	-0.94	0.521233	0.0631
serine (or cysteine) peptidase inhibitor, clade B, member 5	Serpinb5	1424623_at	8.27	8.22	8.54	8.33	5.43	5.7	5.29	5.66	4.91	5.26	5.07	5.23	8.25	8.43	0.19	1.14076	0.3094		8.25	5.56	-2.68	0.156041	0.027	DE	8.25	5.47	-2.77	0.146604	0.0391	DE
DENN/MADD domain containing 1A	Dennd1a	1424625_a_at	8.54	8.72	8	8.08	7.95	8.16	7.89	7.81	8.01	7.96	8.61	8.59	8.63	8.04	-0.59	0.664343	0.0594		8.63	8.05	-0.58	0.668964	0.0554		8.63	7.85	-0.78	0.582367	0.0407	DE
breast cancer 1	Brca1	1424629_at	8.63	8.36	7.05	7.58	7.05	7.49	6.91	6.86	7.84	6.59	6.37	6.34	8.49	7.32	-1.18	0.441351	0.0921		8.49	7.27	-1.22	0.429283	0.059		8.49	6.88	-1.61	0.327598	0.0464	DE
REV3-like, catalytic subunit of DNA polymerase zeta RAD54 like (S. cerevisiae)	Rev3l	1424632_a_at	11.82	11.78	11.05	11.19	11.42	11.51	11.42	11.17	11.26	11.2	11.2	11.07	11.8	11.12	-0.68	0.624165	0.0491	DE	11.8	11.47	-0.33	0.795536	0.05		11.8	11.3	-0.5	0.707107	0.1469
calcium/calmodulin-dependent protein kinase I gamma	Camk1g	1424633_at	8.04	7.91	7.5	7.74	6.92	6.95	6.51	6.68	7.15	6.92	6.51	6.45	7.97	7.62	-0.36	0.779165	0.1572		7.97	6.93	-1.04	0.486327	0.0312	DE	7.97	6.6	-1.38	0.384219	0.0076	DE
cyclin-dependent kinase inhibitor 1A (P21)	Cdkn1a	1424638_at	10.94	11.05	11.46	11.38	12.4	12.23	12.3	12.44	12.06	12.04	11.81	11.89	10.99	11.42	0.43	1.34723	0.0306		10.99	12.31	1.32	2.49666	0.0103	DE	10.99	12.37	1.38	2.60268	0.0052	DE
Treacher Collins Franceschetti syndrome 1, homolog	Tcof1	1424643_at	8.18	8.17	6.97	7.13	7.22	7.43	7.06	6.97	7.32	6.96	7.41	7.61	8.18	7.05	-1.13	0.456916	0.0444	DE	8.18	7.32	-0.85	0.554785	0.0777		8.18	7.01	-1.16	0.447513	0.023	DE
trinucleotide repeat containing 6C	Tnrc6c	1424645_at	10.75	10.72	9.56	9.93	10.04	10.27	10.01	9.87	10.23	10.11	10.16	10.38	10.74	9.75	-0.99	0.503478	0.1157		10.74	10.16	-0.58	0.668964	0.1197		10.74	9.94	-0.8	0.574349	0.0468	DE
uridine-cytidine kinase 1-like 1	Uckl1	1424646_at	8.11	8.12	8.13	8.16	8.78	8.61	8.95	8.96	8.89	8.86	9.19	9.15	8.11	8.14	0.03	1.02101	0.2726		8.11	8.69	0.58	1.49485	0.0917		8.11	8.95	0.84	1.79005	0.0001	DE
intraflagellar transport 27	Ift27	1424648_at	8.78	8.93	8.84	8.91	8.17	8.4	7.88	8.13	7.97	7.99	8.11	8.08	8.86	8.88	0.02	1.01396	0.8394		8.86	8.28	-0.57	0.673617	0.0687		8.86	8.01	-0.85	0.554785	0.0438	DE
slit homolog 2 (Drosophila)	Slit2	1424659_at	12.04	12.09	11.49	11.46	11.75	12.06	11.6	11.62	11.87	11.09	11.14	10.91	12.07	11.47	-0.59	0.664343	0.0059	DE	12.07	11.91	-0.16	0.895025	0.4872		12.07	11.61	-0.45	0.732043	0.017
G patch domain containing 8	Gpatch8	1424665_at	8.72	8.59	8.08	7.93	8.42	8.49	8.47	8.33	8.64	8.73	8.76	8.88	8.66	8	-0.65	0.63728	0.0237	DE	8.66	8.45	-0.2	0.870551	0.1494		8.66	8.4	-0.26	0.835088	0.117
pleckstrin homology domain containing, family F (with FYVE domain) member 1	Plekhf1	1424671_at	8.26	8.11	8.59	8.43	9.19	9.03	9.48	9.3	9.36	9.48	9.74	9.76	8.18	8.51	0.33	1.25701	0.098		8.18	9.11	0.92	1.89212	0.0139	DE	8.18	9.39	1.2	2.2974	0.0104	DE
solute carrier family 39 (metal ion transporter), member 6	Slc39a6	1424674_at	12.07	12.04	11.75	11.89	11.33	11.58	10.85	10.89	10.92	10.88	10.85	11	12.05	11.82	-0.23	0.852635	0.1713		12.05	11.45	-0.6	0.659754	0.1265		12.05	10.87	-1.18	0.441351	0.0007	DE
family with sequence similarity 26, member E	Fam26e	1424680_at	7.52	7.49	8.16	8.22	8.33	8.23	8.46	8.57	8.41	8.59	8.84	8.52	7.5	8.19	0.69	1.61328	0.0088	DE	7.5	8.28	0.77	1.70527	0.0276	DE	7.5	8.51	1.01	2.01391	0.0243	DE
family with sequence similarity 134, member B	Fam134b	1424683_at	11.65	11.65	12.05	11.99	12.29	12.24	12.39	12.27	12.46	12.56	12.76	12.65	11.65	12.02	0.37	1.29235	0.0515		11.65	12.26	0.62	1.53688	0.0259	DE	11.65	12.33	0.68	1.60214	0.056
grancalcin	Gca	1424698_s_at	7.45	7.32	7.81	7.64	8.23	7.96	8.57	8.46	8.84	8.94	9.34	8.69	7.38	7.72	0.34	1.26576	0.0941		7.38	8.09	0.71	1.6358	0.0757		7.38	8.51	1.13	2.18859	0.0062	DE
transmembrane protein 38B	Tmem38b	1424700_at	8.63	8.6	9.28	9.19	9.52	9.67	9.42	9.6	9.41	9.47	9.24	9.19	8.62	9.23	0.62	1.53688	0.0293	DE	8.62	9.6	0.98	1.97247	0.0411	DE	8.62	9.51	0.89	1.85318	0.0576
runt related transcription factor 2	Runx2	1424704_at	9.91	9.92	10.55	10.76	11.97	12.13	11.19	11.31	11.12	10.64	10.36	10.01	9.91	10.66	0.74	1.67018	0.0891		9.91	12.05	2.14	4.40762	0.0233	DE	9.91	11.25	1.34	2.53151	0.0276	DE
transmembrane protein 2	Tmem2	1424711_at	11.12	11.13	10.52	10.54	10.35	10.55	10.12	10.04	10.13	9.69	9.37	9.32	11.13	10.53	-0.59	0.664343	0.0022	DE	11.13	10.45	-0.67	0.628507	0.0929		11.13	10.08	-1.05	0.482968	0.0223	DE
calmodulin-like 4	Calml4	1424713_at	12.01	12.28	12.48	12.51	10.74	11.25	11.12	11	10.77	11.23	11.98	11.19	12.14	12.49	0.35	1.27456	0.2308		12.14	10.99	-1.15	0.450625	0.0886		12.14	11.06	-1.09	0.469761	0.0451	DE
microtubule-associated protein tau	Mapt	1424718_at	10.19	9.81	8.43	9.08	8.73	8.66	8.7	8.29	9.04	9.18	9.54	9.87	10	8.76	-1.24	0.423373	0.1069		10	8.69	-1.31	0.403321	0.0833		10	8.49	-1.51	0.351111	0.0332	DE
microtubule-associated protein tau	Mapt	1424719_a_at	11	10.68	9.21	9.63	9.42	9.35	9.28	8.87	9.69	9.69	9.3	10.06	10.84	9.42	-1.42	0.373712	0.038	DE	10.84	9.39	-1.45	0.366021	0.0591		10.84	9.07	-1.77	0.293209	0.0243	DE
RIKEN cDNA 1300017J02 gene	1300017J02Rik	1424722_at	5.59	5.62	5.42	5.74	6.05	5.64	6.45	6.5	7.1	6.6	6.62	6.73	5.61	5.58	-0.03	0.97942	0.9014		5.61	5.85	0.24	1.18099	0.4493		5.61	6.47	0.87	1.82766	0.0031	DE
solute carrier family 15 (H+/peptide transporter), member 2	Slc15a2	1424730_a_at	10.13	10.37	10.87	10.85	9.51	9.64	9.65	9.46	9.18	9.42	9.51	9.09	10.25	10.86	0.61	1.52626	0.1216		10.25	9.58	-0.67	0.628507	0.0633		10.25	9.55	-0.7	0.615572	0.0497	DE
RAS protein-specific guanine nucleotide-releasing factor 1	Rasgrf1	1424734_at	6.44	6.58	6.49	6.31	5.46	5.57	5.54	5.6	5.84	5.57	5.87	6.06	6.51	6.4	-0.11	0.926588	0.4417		6.51	5.52	-0.99	0.503478	0.0096	DE	6.51	5.57	-0.94	0.521233	0.0234	DE
eukaryotic translation elongation factor 2	Eef2	1424736_at	13.45	13.46	13.31	13.36	13.09	13.08	12.81	12.87	12.98	12.92	12.79	12.86	13.45	13.34	-0.12	0.920188	0.1195		13.45	13.09	-0.37	0.773782	0.0004		13.45	12.84	-0.61	0.655197	0.0269	DE
thyroid hormone responsive	Thrsp	1424737_at	5.74	5.42	5.44	5.73	6.96	7.36	7.89	7.52	7.81	7.91	8.82	8.8	5.58	5.59	0.01	1.00696	0.9836		5.58	7.16	1.58	2.9897	0.0283	DE	5.58	7.7	2.13	4.37717	0.0138	DE
membrane-spanning 4-domains, subfamily A, member 7	Ms4a7	1424754_at	7.91	7.91	8.74	8.13	9.26	9.3	9.08	9.05	8.49	8.56	8.01	7.36	7.91	8.43	0.53	1.44393	0.3351		7.91	9.28	1.37	2.58471	0.0093	DE	7.91	9.07	1.16	2.23457	0.0083	DE
huntingtin interacting protein 1	Hip1	1424755_at	7.81	7.73	7.01	6.54	7.12	6.81	6.54	6.72	6.59	6.5	5.85	6.25	7.77	6.78	-0.99	0.503478	0.1392		7.77	6.96	-0.81	0.570382	0.1037		7.77	6.63	-1.14	0.45376	0.0242	DE
SET and MYND domain containing 2	Smyd2	1424760_a_at	10.87	10.9	10.87	10.91	11.61	11.33	11.96	11.96	11.99	12.1	11.71	12.12	10.88	10.89	0.01	1.00696	0.8612		10.88	11.47	0.59	1.50525	0.1461		10.88	11.96	1.08	2.11404	0.0089	DE
family with sequence similarity 115, member C	Fam115c	1424761_at	8.5	8.65	8.1	8.44	7.27	7.79	7.29	7.38	6.98	7.18	7.16	7.07	8.57	8.27	-0.3	0.812252	0.2946		8.57	7.53	-1.04	0.486327	0.1333		8.57	7.34	-1.24	0.423373	0.0105	DE
C1q and tumor necrosis factor related protein 5 /// membrane-type frizzled-related protein	C1qtnf5 /// Mfrp	1424762_at	7.64	7.58	7.94	8.01	8.25	8.24	8.28	8.38	8.24	8.21	8.56	8.42	7.61	7.98	0.37	1.29235	0.0166		7.61	8.24	0.63	1.54756	0.026	DE	7.61	8.33	0.72	1.64718	0.0131	DE
radial spoke head 9 homolog (Chlamydomonas)	Rsph9	1424763_at	9.4	9.47	9.23	9.55	8.38	8.58	8.29	8.23	8.11	8.04	8.2	8.15	9.43	9.39	-0.05	0.965936	0.8262		9.43	8.48	-0.95	0.517632	0.044	DE	9.43	8.26	-1.18	0.441351	0.0017	DE
excision repair cross-complementing rodent repair deficiency complementation group 6 like	Ercc6l	1424766_at	8.29	8	7.42	8	6.77	6.99	6.47	6.8	7.22	6.42	6.42	6.34	8.14	7.71	-0.43	0.742262	0.3499		8.14	6.88	-1.27	0.41466	0.0241	DE	8.14	6.63	-1.51	0.351111	0.0214	DE
laminin, alpha 4	Lama4	1424807_at	12.15	11.93	10.9	11.18	11.09	11.23	10.73	10.71	10.72	10.29	9.84	10.05	12.04	11.04	-1	0.5	0.0341	DE	12.04	11.16	-0.88	0.543367	0.0319	DE	12.04	10.72	-1.32	0.400535	0.0512
sperm flagellar 1	Spef1	1424817_at	8.36	8.56	7.69	7.65	7.75	7.93	7.87	7.92	7.94	7.93	8	7.85	8.46	7.67	-0.79	0.578344	0.0706		8.46	7.84	-0.62	0.650671	0.0449	DE	8.46	7.89	-0.57	0.673617	0.0954
inositol 1,4,5-triphosphate receptor 2	Itpr2	1424834_s_at	7.89	8.08	7.1	7.3	7.65	8.13	7.79	7.54	7.62	7.44	7.84	7.51	7.98	7.2	-0.78	0.582367	0.0297	DE	7.98	7.89	-0.09	0.939523	0.7636		7.98	7.66	-0.32	0.80107	0.1875
noncompact myelin associated protein	Ncmap	1424838_at	8.74	9.03	9.68	9.3	12.56	12.24	12.72	12.62	12.81	12.9	12.52	12.75	8.88	9.49	0.61	1.52626	0.1356		8.88	12.4	3.52	11.4716	0.0039	DE	8.88	12.67	3.79	13.8326	0.0129	DE
ribokinase	Rbks	1424840_at	5.67	5.48	6.2	6.24	6.53	6.38	6.49	6.51	6.42	6.54	6.45	6.08	5.58	6.22	0.64	1.55833	0.0819		5.58	6.46	0.88	1.84038	0.0212	DE	5.58	6.5	0.92	1.89212	0.0626
ribokinase	Rbks	1424841_s_at	6.05	6.19	6.84	6.52	7.13	6.95	7.16	7.2	7.25	7.26	7.3	7.11	6.12	6.68	0.56	1.47427	0.136		6.12	7.04	0.92	1.89212	0.0178	DE	6.12	7.18	1.06	2.08493	0.0294	DE
Rho GTPase activating protein 24	Arhgap24	1424842_a_at	9.04	9.09	9.04	9.14	10.41	10.32	10.4	10.22	10.32	10.25	10.02	10.55	9.07	9.09	0.03	1.02101	0.7117		9.07	10.36	1.3	2.46229	0.005	DE	9.07	10.31	1.24	2.36199	0.0332	DE
neurofilament, heavy polypeptide	Nefh	1424847_at	10.43	10.17	9.64	9.93	12.71	12.35	13.02	12.71	13.35	13.34	13.05	13.57	10.3	9.79	-0.51	0.702222	0.1196		10.3	12.53	2.23	4.69134	0.0133	DE	10.3	12.87	2.57	5.93809	0.0069	DE
coiled-coil-helix-coiled-coil-helix domain containing 5	Chchd5	1424851_at	7.41	7.57	7.36	7.45	6.87	7.15	6.59	6.81	6.49	6.53	6.27	6.43	7.49	7.4	-0.09	0.939523	0.4739		7.49	7.01	-0.48	0.716978	0.1264		7.49	6.7	-0.79	0.578344	0.0348	DE
myocyte enhancer factor 2C	Mef2c	1424852_at	9.57	9.37	9.61	9.69	11.27	11.1	10.81	11	10.84	10.23	10.1	9.6	9.47	9.65	0.18	1.13288	0.2966		9.47	11.19	1.72	3.29436	0.0064	DE	9.47	10.91	1.44	2.71321	0.0092	DE
histone cluster 1, H4i	Hist1h4i	1424854_at	6.89	6.81	7.33	7.12	7.29	7.41	8.18	8.32	8.31	8.67	9.07	8.9	6.85	7.22	0.38	1.30134	0.1397		6.85	7.35	0.5	1.41421	0.0286		6.85	8.25	1.4	2.63902	0.0084	DE
homeodomain interacting protein kinase 2	Hipk2	1424863_a_at	9.59	9.72	8.99	8.8	9.34	9.42	9.18	9.03	9.33	9.2	9.3	9.3	9.66	8.89	-0.76	0.590496	0.03	DE	9.66	9.38	-0.28	0.823591	0.0903		9.66	9.11	-0.55	0.68302	0.0325
ring finger protein 2	Rnf2	1424873_at	11.77	11.76	11.93	11.94	11.3	11.43	11.14	11.19	10.82	10.9	10.8	10.46	11.77	11.93	0.17	1.12506	0.0017		11.77	11.37	-0.4	0.757858	0.1009		11.77	11.16	-0.6	0.659754	0.0214	DE
polypyrimidine tract binding protein 1	Ptbp1	1424874_a_at	12.02	12.13	11.44	11.67	11.33	11.31	10.8	10.85	11.02	10.74	10.92	10.79	12.08	11.55	-0.52	0.697372	0.0934		12.08	11.32	-0.76	0.590496	0.0402	DE	12.08	10.83	-1.25	0.420448	0.0105	DE
5'-nucleotidase domain containing 2	Nt5dc2	1424882_a_at	9.56	9.47	8.92	9.06	8.02	8.1	7.42	7.5	7.44	7.3	7.45	7.55	9.52	8.99	-0.53	0.692555	0.0352		9.52	8.06	-1.45	0.366021	0.0018	DE	9.52	7.46	-2.06	0.239816	0.0009	DE
kelch domain containing 8A	Klhdc8a	1424885_at	6.98	6.36	7.31	7.49	9.15	8.56	9.32	9.55	10.08	10.19	10.21	10.52	6.67	7.4	0.73	1.65864	0.2355		6.67	8.86	2.18	4.53154	0.0365	DE	6.67	9.43	2.76	6.77396	0.0459	DE
membrane-associated ring finger (C3HC4) 2	2014-03-02	1424888_at	9.18	9.17	9.77	9.62	9.95	9.77	10.17	10.24	10.2	10.07	9.92	10.03	9.18	9.7	0.52	1.43396	0.09		9.18	9.86	0.68	1.60214	0.0824		9.18	10.2	1.03	2.04202	0.0192	DE
G-protein signalling modulator 2 (AGS3-like, C. elegans)	Gpsm2	1424895_at	9.91	9.77	9.62	9.69	9.5	9.7	9.19	9.32	9.3	8.78	8.52	8.16	9.84	9.65	-0.19	0.876606	0.1855		9.84	9.6	-0.24	0.846745	0.2029		9.84	9.25	-0.59	0.664343	0.026	DE
G protein-coupled receptor 85	Gpr85	1424896_at	7.97	7.92	7.98	7.94	7.46	7.43	7.39	7.28	7.47	7.64	7.2	7.64	7.94	7.96	0.02	1.01396	0.6875		7.94	7.44	-0.5	0.707107	0.0077		7.94	7.34	-0.61	0.655197	0.0283	DE
solute carrier family 29 (nucleoside transporters), member 4	Slc29a4	1424900_at	5.98	6.11	5.18	5.45	5.28	5.07	4.84	4.99	5.07	4.88	4.9	5.22	6.05	5.31	-0.73	0.602904	0.0728		6.05	5.18	-0.87	0.547147	0.031	DE	6.05	4.91	-1.13	0.456916	0.0082	DE
PQ loop repeat containing	Pqlc3	1424906_at	7.39	7.46	7.9	7.7	8.08	7.84	8.33	8.17	8.44	8.44	8.7	8.5	7.42	7.8	0.38	1.30134	0.1358		7.42	7.96	0.54	1.45397	0.1183		7.42	8.25	0.83	1.77769	0.0327	DE
WD repeat domain, phosphoinositide interacting 1	Wipi1	1424917_a_at	8.69	8.76	8.61	8.4	9.4	9.25	8.91	9.06	8.79	8.68	7.74	7.58	8.72	8.5	-0.22	0.858565	0.2601		8.72	9.32	0.6	1.51572	0.0434	DE	8.72	8.99	0.26	1.19748	0.1343
v-erb-b2 erythroblastic leukemia viral oncogene homolog 2, neuro/glioblastoma derived oncogene homolog (avian)	Erbb2	1424919_at	8.77	8.71	8.38	8.49	8.02	8.17	7.69	7.79	7.6	7.83	8.28	7.88	8.74	8.43	-0.31	0.806642	0.0644		8.74	8.1	-0.64	0.641713	0.0452	DE	8.74	7.74	-1	0.5	0.0077	DE
solute carrier family 37 (glycerol-3-phosphate transporter), member 3	Slc37a3	1424920_at	9.12	9.22	9.12	9.16	8.72	8.85	8.51	8.66	8.45	8.61	8.69	8.7	9.17	9.14	-0.03	0.97942	0.6575		9.17	8.79	-0.38	0.768438	0.048		9.17	8.59	-0.59	0.664343	0.032	DE
bromodomain containing 4	Brd4	1424922_a_at	11.71	11.61	10.46	10.74	11.08	11.1	10.87	10.83	11.15	10.83	10.83	11.27	11.66	10.6	-1.06	0.479632	0.0578		11.66	11.09	-0.57	0.673617	0.0476		11.66	10.85	-0.81	0.570382	0.0198	DE
serine (or cysteine) peptidase inhibitor, clade A, member 3G	Serpina3g	1424923_at	5.71	5.75	6.68	6.64	7.45	7.87	6.66	6.7	7.07	6.5	6.12	5.95	5.73	6.66	0.93	1.90528	0.0009	DE	5.73	7.66	1.93	3.81055	0.0668		5.73	6.68	0.95	1.93187	0.0009	DE
GLI pathogenesis-related 1 (glioma)	Glipr1	1424927_at	5.55	5.88	6.34	6.75	6.75	7.22	7.29	7.16	7.94	7.01	6.74	6.8	5.72	6.55	0.83	1.77769	0.0926		5.72	6.98	1.27	2.41162	0.0577		5.72	7.22	1.51	2.8481	0.0423	DE
family with sequence similarity 83, member F	Fam83f	1424930_s_at	5.28	5.38	5.84	5.65	6.92	6.61	6.51	6.76	6.53	6.56	6.3	6.4	5.33	5.75	0.41	1.32869	0.0929		5.33	6.77	1.43	2.69447	0.0484	DE	5.33	6.64	1.31	2.47942	0.0352	DE
myosin VC	Myo5c	1424933_at	7.93	7.99	7.51	7.43	7.23	7.52	7.25	7.34	7.04	7.27	7.73	6.73	7.96	7.47	-0.49	0.712025	0.0131		7.96	7.38	-0.58	0.668964	0.1424		7.96	7.3	-0.66	0.632878	0.0107	DE
cDNA sequence, BC016579	BC016579	1424941_at	5.49	5.29	5.96	5.25	5.88	5.76	7.33	7.05	7.23	8.11	9.33	7.81	5.39	5.61	0.22	1.16473	0.6529		5.39	5.82	0.43	1.34723	0.089		5.39	7.19	1.8	3.4822	0.0126	DE
myelocytomatosis oncogene	Myc	1424942_a_at	9.4	9.6	8.92	8.78	8.64	8.87	7.97	7.96	8.45	7.91	7.69	7.89	9.5	8.85	-0.65	0.63728	0.0422	DE	9.5	8.76	-0.74	0.598739	0.0409	DE	9.5	7.96	-1.54	0.343885	0.0409	DE
histocompatibility 2, D region locus 1 /// histocompatibility 2, K1, K region /// h-2 class I histocompatibility antigen, K-D alpha chain-like	H2-D1 /// H2-K1 /// LOC101056305	1424948_x_at	5.94	6.09	6.33	6.64	9.04	9.76	7.74	7.67	7.74	7.55	7.31	7.83	6.02	6.48	0.47	1.38511	0.1574		6.02	9.4	3.38	10.4107	0.0579		6.02	7.7	1.69	3.22657	0.0101	DE
SRY-box containing gene 9	Sox9	1424950_at	9.48	9.38	9.51	8.8	8.07	8.01	8.05	7.98	7.74	8.09	8.08	7.8	9.43	9.16	-0.27	0.82932	0.5794		9.43	8.04	-1.39	0.381565	0.0045	DE	9.43	8.02	-1.41	0.376312	0.0032	DE
transmembrane 4 superfamily member 4	Tm4sf4	1424962_at	6.17	6.33	6.18	6.57	5.79	5.87	5.71	5.6	5.65	5.62	5.94	5.64	6.25	6.38	0.13	1.09429	0.6382		6.25	5.83	-0.42	0.747425	0.074		6.25	5.65	-0.6	0.659754	0.0339	DE
leupaxin	Lpxn	1424965_at	5.67	5.47	6.32	5.98	6.47	6.7	6.71	6.72	6.66	6.35	6.38	6	5.57	6.15	0.58	1.49485	0.1261		5.57	6.58	1.01	2.01391	0.0229	DE	5.57	6.71	1.14	2.20381	0.0549
transmembrane protein 40	Tmem40	1424966_at	7.6	7.78	8.43	8.29	8.14	8.32	8.15	8.13	8.4	7.97	8.36	8	7.69	8.36	0.67	1.59107	0.0318	DE	7.69	8.23	0.54	1.45397	0.0513		7.69	8.14	0.45	1.36604	0.122
carboxylesterase 2G	Ces2g	1424968_at	5.42	5.64	5.67	5.82	6.19	5.9	6.55	6.41	7.08	6.34	6.31	6.33	5.53	5.75	0.22	1.16473	0.2637		5.53	6.05	0.52	1.43396	0.1141		5.53	6.48	0.95	1.93187	0.0281	DE
RIKEN cDNA 5430435G22 gene	5430435G22Rik	1424987_at	8.15	8.2	8.18	8.4	9.74	9.69	9.73	9.77	9.43	9.65	9.37	8.97	8.17	8.29	0.12	1.08673	0.4809		8.17	9.71	1.54	2.90795	0.0005	DE	8.17	9.75	1.58	2.9897	0.0006	DE
myosin regulatory light chain interacting protein	Mylip	1424988_at	11.17	11.33	11.36	10.88	11.7	11.69	12	12.09	12.02	11.98	11.85	11.8	11.25	11.12	-0.13	0.913831	0.6849		11.25	11.69	0.44	1.3566	0.1121		11.25	12.05	0.8	1.7411	0.0258	DE
thymidylate synthase /// thymidylate synthase, pseudogene	Tyms /// Tyms-ps	1424991_s_at	9.51	9.47	9.1	9.61	8.31	8.42	7.89	8.27	8.52	7.44	7.23	7.04	9.49	9.36	-0.14	0.907519	0.69		9.49	8.37	-1.13	0.456916	0.0165	DE	9.49	8.08	-1.41	0.376312	0.0824
zinc finger protein 566	Zfp566	1425007_at	8.71	8.67	8.66	8.31	8.08	8.1	7.9	7.88	7.8	7.91	8.3	8.04	8.69	8.49	-0.2	0.870551	0.4481		8.69	8.09	-0.6	0.659754	0.0059	DE	8.69	7.89	-0.8	0.574349	0.0039	DE
predicted gene 15776 /// guanine nucleotide binding protein (G protein), gamma 5 /// guanine nucleotide-binding protein G(I)/G(S)/G(O) subunit gamma-5-like	Gm15776 /// Gng5 /// LOC100048410	1425012_at	4.73	4.86	4.87	4.84	5.22	4.91	5.57	5.4	5.69	5.6	6.33	5.14	4.8	4.86	0.06	1.04247	0.5218		4.8	5.06	0.27	1.20581	0.3051		4.8	5.49	0.69	1.61328	0.0273	DE
Eph receptor B2	Ephb2	1425015_at	8.78	8.86	8.22	8.16	7.87	8.31	7.3	7.59	7.05	6.93	6.88	7.4	8.82	8.19	-0.63	0.646176	0.0082	DE	8.82	8.09	-0.73	0.602904	0.1767		8.82	7.45	-1.37	0.386891	0.0514
Eph receptor B2	Ephb2	1425016_at	9.34	9.2	8.69	8.62	8.49	8.91	7.45	7.87	7.49	7.31	6.36	6.96	9.27	8.65	-0.62	0.650671	0.0354	DE	9.27	8.7	-0.57	0.673617	0.1981		9.27	7.66	-1.61	0.327598	0.0594
UBX domain protein 2A	Ubxn2a	1425019_at	8.56	8.48	8.75	7.96	9.25	9.02	9.51	9.64	9.73	9.68	8.87	9.58	8.52	8.36	-0.16	0.895025	0.7482		8.52	9.14	0.62	1.53688	0.0895		8.52	9.58	1.06	2.08493	0.0103	DE
UBX domain protein 2A	Ubxn2a	1425020_at	10.71	10.87	10.91	10.84	11.38	11.04	11.75	11.63	11.94	12.08	12.35	12.36	10.79	10.88	0.09	1.06437	0.4707		10.79	11.21	0.42	1.33793	0.2042		10.79	11.69	0.9	1.86607	0.0153	DE
RIKEN cDNA E430018J23 gene	E430018J23Rik	1425024_at	6.88	6.72	7.11	6.33	6.25	6.4	5.92	5.85	5.94	5.95	6.05	6.25	6.8	6.72	-0.08	0.946058	0.8718		6.8	6.33	-0.47	0.721965	0.0497		6.8	5.88	-0.91	0.532185	0.0284	DE
integrin, beta-like 1	Itgbl1	1425039_at	8.86	8.71	9.78	9.35	10.44	10.31	10.73	10.53	10.15	10.27	10.03	9.76	8.78	9.57	0.78	1.71713	0.1413		8.78	10.38	1.59	3.01049	0.0042	DE	8.78	10.63	1.84	3.5801	0.0062	DE
cytochrome b reductase 1	Cybrd1	1425040_at	8.63	8.38	9.22	9.25	7.55	8.06	6.89	7.19	6.41	6.99	6.42	6.51	8.51	9.24	0.73	1.65864	0.1039		8.51	7.81	-0.7	0.615572	0.1778		8.51	7.04	-1.47	0.360982	0.0189	DE
LIM homeobox protein 3	Lhx3	1425041_at	7.43	7.29	7.55	7.35	5.78	6.31	5.94	6.04	5.82	6.04	6.5	6.22	7.36	7.45	0.09	1.06437	0.5454		7.36	6.05	-1.31	0.403321	0.1083		7.36	5.99	-1.37	0.386891	0.0059	DE
proline, glutamic acid and leucine rich protein 1	Pelp1	1425042_s_at	9.76	9.62	9.24	9.53	9.02	9.25	8.59	8.75	8.83	8.76	8.88	9.06	9.69	9.38	-0.31	0.806642	0.2452		9.69	9.14	-0.55	0.68302	0.0741		9.69	8.67	-1.02	0.493116	0.0113	DE
---	---	1425052_at	11.19	11.32	11.52	11.58	10.58	10.82	10.21	10.41	10.12	10.04	10.51	10.13	11.25	11.55	0.3	1.23114	0.0948		11.25	10.7	-0.55	0.68302	0.0843		11.25	10.31	-0.94	0.521233	0.0237	DE
zinc finger protein 286	Zfp286	1425081_at	7.34	7.3	7.15	7.15	6.66	6.97	6.72	6.73	6.57	6.74	6.6	6.68	7.32	7.15	-0.17	0.888843	0.0746		7.32	6.81	-0.51	0.702222	0.1846		7.32	6.72	-0.6	0.659754	0.0149	DE
purinergic receptor P2X, ligand-gated ion channel, 3	P2rx3	1425093_at	8.64	8.62	7.69	8.29	6.86	7.11	5.81	5.9	5.41	6.07	6.07	6.09	8.63	7.99	-0.64	0.641713	0.2788		8.63	6.99	-1.64	0.320856	0.047	DE	8.63	5.86	-2.78	0.145592	0.0072	DE
angiotensin I converting enzyme (peptidyl-dipeptidase A) 2	Ace2	1425102_a_at	4.55	4.67	5.2	5.13	5.82	5.62	6.81	6.42	6.22	6.55	6.2	6.31	4.61	5.16	0.55	1.46409	0.0276		4.61	5.72	1.11	2.15846	0.02	DE	4.61	6.62	2	4	0.044	DE
tryptophan--tRNA ligase, cytoplasmic-like /// tryptophanyl-tRNA synthetase	LOC101056688 /// Wars	1425106_a_at	6.93	6.78	6.59	6.67	6.35	6.47	6.25	6.17	6.31	6.49	5.88	6.34	6.86	6.63	-0.22	0.858565	0.155		6.86	6.41	-0.45	0.732043	0.0476		6.86	6.21	-0.64	0.641713	0.0341	DE
leukemia inhibitory factor receptor	Lifr	1425107_a_at	6.6	6.22	6.67	6.08	8.46	8.27	8.57	8.79	9.12	7.96	7.52	7.52	6.41	6.38	-0.03	0.97942	0.931		6.41	8.37	1.96	3.89062	0.0282	DE	6.41	8.68	2.27	4.82323	0.0186	DE
small cell adhesion glycoprotein	Smagp	1425108_a_at	8.16	8.3	8.96	9.02	9.16	9.49	9.26	9.44	9.09	9.32	9.81	8.86	8.23	8.99	0.76	1.69349	0.0311	DE	8.23	9.32	1.09	2.12874	0.0605		8.23	9.35	1.12	2.17347	0.0123	DE
neural cell adhesion molecule 1	Ncam1	1425126_at	5.31	5.42	6.05	5.95	5.15	5.49	4.85	5.06	4.53	4.94	5.14	5.07	5.37	6	0.63	1.54756	0.0138	DE	5.37	5.32	-0.05	0.965936	0.8372		5.37	4.95	-0.41	0.752623	0.109
RAB3A interacting protein (rabin3)-like 1	Rab3il1	1425133_s_at	8.43	8.56	8.38	8.3	8.03	8.04	7.95	7.8	8.1	7.94	8.17	8.28	8.5	8.34	-0.16	0.895025	0.2046		8.5	8.03	-0.46	0.726986	0.0878		8.5	7.88	-0.62	0.650671	0.0259	DE
heterogeneous nuclear ribonucleoprotein D	Hnrnpd	1425142_a_at	12.46	12.52	11.94	12.16	11.55	11.68	11.05	11.27	11.5	11.17	11.29	11.38	12.49	12.05	-0.44	0.737135	0.136		12.49	11.62	-0.88	0.543367	0.0213	DE	12.49	11.16	-1.33	0.397768	0.0392	DE
retinoblastoma-like 1 (p107)	Rbl1	1425166_at	7.06	7.22	6.75	7.04	5.9	6.08	5.63	5.97	6.07	5.43	5.6	5.11	7.14	6.89	-0.24	0.846745	0.3093		7.14	5.99	-1.15	0.450625	0.0113	DE	7.14	5.8	-1.34	0.395021	0.0439	DE
serine hydroxymethyltransferase 1 (soluble)	Shmt1	1425177_at	8.03	8.13	7.72	7.81	7.35	7.46	7.61	7.16	7.47	7.58	7.61	7.6	8.08	7.76	-0.32	0.80107	0.0436		8.08	7.4	-0.67	0.628507	0.0123	DE	8.08	7.38	-0.69	0.619854	0.1855
serine hydroxymethyltransferase 1 (soluble)	Shmt1	1425178_s_at	7.88	8	7.61	7.72	7.11	7.22	7.04	6.72	7.02	7.02	6.99	7.04	7.94	7.66	-0.28	0.823591	0.0784		7.94	7.16	-0.78	0.582367	0.0111	DE	7.94	6.88	-1.06	0.479632	0.066
serine hydroxymethyltransferase 1 (soluble)	Shmt1	1425179_at	7.37	7.46	7.22	7.31	6.54	6.69	6.07	6.35	6.44	6.29	5.9	6.41	7.41	7.26	-0.15	0.90125	0.1425		7.41	6.62	-0.8	0.574349	0.0213	DE	7.41	6.21	-1.2	0.435275	0.0529
LMBR1 domain containing 1	Lmbrd1	1425186_at	9.15	9.23	9.11	9.1	9.57	9.5	9.84	9.73	10.11	10.05	10.09	10.38	9.19	9.11	-0.08	0.946058	0.2759		9.19	9.53	0.35	1.27456	0.0239		9.19	9.78	0.6	1.51572	0.0168	DE
occludin/ELL domain containing 1	Ocel1	1425191_at	7.22	7.22	7.45	7.57	7.8	7.7	7.87	7.97	7.94	7.95	7.94	7.88	7.22	7.51	0.29	1.22264	0.1299		7.22	7.75	0.53	1.44393	0.0599		7.22	7.92	0.7	1.6245	0.0454	DE
protein tyrosine phosphatase, non-receptor type 2	Ptpn2	1425198_at	6.01	6.23	5.91	6.17	5.32	5.52	5.06	5.18	4.99	5.33	5.33	5.57	6.12	6.04	-0.08	0.946058	0.6859		6.12	5.42	-0.7	0.615572	0.043	DE	6.12	5.12	-1	0.5	0.0306	DE
erythrocyte protein band 4.1-like 5	Epb4.1l5	1425199_a_at	7.69	7.8	8.17	8	6.83	7.14	7.04	7.17	6.76	6.92	7.16	6.66	7.75	8.09	0.34	1.26576	0.0966		7.75	6.98	-0.76	0.590496	0.0984		7.75	7.11	-0.64	0.641713	0.0186	DE
ankyrin 3, epithelial	Ank3	1425202_a_at	9.07	9.21	8.42	8.24	9.15	9.11	9.08	8.95	9.53	9.18	8.51	9.24	9.14	8.33	-0.81	0.570382	0.0225	DE	9.14	9.13	-0.01	0.993092	0.9106		9.14	9.01	-0.13	0.913831	0.3214
anterior gradient 3	Agr3	1425221_at	8.56	9.09	10.29	10.55	6.52	8.17	6.48	6.25	6.84	7.01	7.38	6.93	8.83	10.42	1.59	3.01049	0.0619		8.83	7.35	-1.48	0.358489	0.3043		8.83	6.37	-2.46	0.181747	0.038	DE
ATPase, H+ transporting, lysosomal V0 subunit A1	Atp6v0a1	1425227_a_at	5.57	5.63	5.87	5.81	6.26	5.64	6.32	6.23	6.29	6.2	5.65	5.52	5.6	5.84	0.24	1.18099	0.0299		5.6	5.95	0.35	1.27456	0.4603		5.6	6.28	0.67	1.59107	0.0104	DE
transcription factor 7 like 2, T cell specific, HMG box	Tcf7l2	1425229_a_at	7.47	7.39	6.84	6.63	6.5	6.7	6.46	6.35	6.44	6.56	6.02	6.52	7.43	6.74	-0.69	0.619854	0.0654		7.43	6.6	-0.83	0.562529	0.0473	DE	7.43	6.4	-1.02	0.493116	0.0063	DE
regulator of G-protein signaling 11	Rgs11	1425245_a_at	6.39	6.23	5.94	6.68	6.93	6.45	7.08	6.91	7.03	7.3	7.75	7.38	6.31	6.31	0	1	1		6.31	6.69	0.38	1.30134	0.3408		6.31	6.99	0.68	1.60214	0.0281	DE
proteasome (prosome, macropain) 26S subunit, ATPase 3, interacting protein	Psmc3ip	1425271_at	8.68	8.73	8.61	8.87	7.98	8.15	7.76	7.84	7.87	7.64	7.52	7.64	8.7	8.74	0.03	1.02101	0.8331		8.7	8.06	-0.64	0.641713	0.0649		8.7	7.8	-0.9	0.535887	0.0058	DE
epithelial membrane protein 2	Emp2	1425272_at	7.27	6.89	7.39	7.02	9.31	8.81	9.22	9.22	8.99	8.97	8.2	8.65	7.08	7.2	0.13	1.09429	0.6838		7.08	9.06	1.98	3.94493	0.0286	DE	7.08	9.22	2.14	4.40762	0.0564
epithelial membrane protein 2	Emp2	1425273_s_at	6.68	6.61	6.62	6.94	7.35	7.27	7.35	7.19	7.33	7.22	6.67	6.98	6.64	6.78	0.13	1.09429	0.5512		6.64	7.31	0.66	1.58008	0.0068	DE	6.64	7.27	0.63	1.54756	0.0475	DE
aspartate-beta-hydroxylase	Asph	1425275_at	7.08	7.01	7.14	7.22	7.29	7.15	7.63	7.74	7.88	8.25	8.05	8.6	7.05	7.18	0.13	1.09429	0.1285		7.05	7.22	0.17	1.12506	0.1987		7.05	7.68	0.64	1.55833	0.0171	DE
TSC22 domain family, member 3	Tsc22d3	1425281_a_at	9.69	9.75	10.07	9.76	10.4	10.14	10.75	10.63	10.74	10.56	10.11	10.53	9.72	9.91	0.2	1.1487	0.4222		9.72	10.27	0.55	1.46409	0.1329		9.72	10.69	0.97	1.95884	0.0146	DE
crystallin, gamma N	Crygn	1425286_at	5.26	5.37	6.01	5.89	5.62	5.82	5.8	5.88	5.74	5.82	5.89	6.47	5.32	5.95	0.63	1.54756	0.0164	DE	5.32	5.72	0.4	1.31951	0.1012		5.32	5.84	0.53	1.44393	0.021
forkhead box J1	Foxj1	1425291_at	6.46	6.62	6.1	6.2	5.81	5.93	6.08	6.09	6.44	6.37	6.54	7.11	6.54	6.15	-0.39	0.76313	0.072		6.54	5.87	-0.67	0.628507	0.0261	DE	6.54	6.09	-0.45	0.732043	0.1097
dystrobrevin alpha	Dtna	1425292_at	6.64	6.93	6.95	6.89	7.38	7.08	7.92	7.64	7.76	8.03	7.83	8.34	6.78	6.92	0.13	1.09429	0.5195		6.78	7.23	0.45	1.36604	0.1667		6.78	7.78	1	2	0.0388	DE
eosinophil-associated, ribonuclease A family, member 11	Ear11	1425295_at	4.75	4.94	5.01	4.94	5.37	5.14	6.41	6.14	5.97	6.61	7.49	6.74	4.85	4.98	0.13	1.09429	0.3855		4.85	5.25	0.41	1.32869	0.1151		4.85	6.27	1.43	2.69447	0.018	DE
regulator of G-protein signaling 3	Rgs3	1425296_a_at	10.08	9.94	9.56	9.79	10.81	10.77	10.57	10.69	10.37	10.14	9.98	9.96	10.01	9.68	-0.33	0.795536	0.1563		10.01	10.79	0.78	1.71713	0.0419	DE	10.01	10.63	0.62	1.53688	0.0227	DE
major facilitator superfamily domain containing 6-like	Mfsd6l	1425302_at	7.1	7.17	7.54	7.47	6.31	6.48	6.41	6.47	6.38	6.6	7.02	6.92	7.13	7.5	0.37	1.29235	0.0174		7.13	6.39	-0.74	0.598739	0.0434	DE	7.13	6.44	-0.7	0.615572	0.0048	DE
zinc finger protein 106	Zfp106	1425331_at	8.03	7.98	7.08	7.02	7.58	7.69	7.67	7.44	7.86	7.59	7.75	7.7	8	7.05	-0.95	0.517632	0.002	DE	8	7.63	-0.37	0.773782	0.0563		8	7.56	-0.45	0.732043	0.1459
zinc finger protein 106	Zfp106	1425332_at	11.61	11.67	10.95	11.03	11.35	11.54	11.46	11.38	11.49	11.22	11.42	11.36	11.64	10.99	-0.65	0.63728	0.0078	DE	11.64	11.45	-0.19	0.876606	0.2674		11.64	11.42	-0.22	0.858565	0.0549
histocompatibility 2, K1, K region	H2-K1	1425336_x_at	6.8	6.66	6.87	6.99	8.83	9.27	8.08	7.97	7.83	7.86	7.86	8.04	6.73	6.93	0.2	1.1487	0.1653		6.73	9.05	2.32	4.99332	0.0418	DE	6.73	8.02	1.29	2.44528	0.0058	DE
zinc finger protein 142	Zfp142	1425356_at	6.55	6.3	5.52	5.75	6.28	6.42	6.15	6	6.13	5.92	5.95	6.1	6.43	5.63	-0.79	0.578344	0.0438	DE	6.43	6.35	-0.08	0.946058	0.6649		6.43	6.08	-0.35	0.784584	0.1655
gremlin 1	Grem1	1425357_a_at	5.97	5.95	5.98	5.86	6.75	6.86	6.81	6.6	6.96	6.12	6.02	5.75	5.96	5.92	-0.04	0.972655	0.6249		5.96	6.81	0.85	1.8025	0.0356	DE	5.96	6.7	0.75	1.68179	0.0867
zinc finger protein 397	Zfp397	1425361_at	7.44	7.57	7.49	7.67	7	7.13	6.92	6.88	6.77	7.01	6.82	7	7.51	7.58	0.07	1.04972	0.5749		7.51	7.07	-0.44	0.737135	0.041		7.51	6.9	-0.61	0.655197	0.0495	DE
hect (homologous to the E6-AP (UBE3A) carboxyl terminus) domain and RCC1 (CHC1)-like domain (RLD) 1	Herc1	1425378_at	5.65	5.72	6.12	6.23	5.96	5.94	6.48	6.38	6.16	6.19	5.86	5.82	5.68	6.17	0.49	1.40444	0.0267		5.68	5.95	0.27	1.20581	0.0654		5.68	6.43	0.75	1.68179	0.0099	DE
aquaporin 4	Aqp4	1425382_a_at	4.71	5.22	6.46	6.68	9.71	9.53	10.4	9.88	10.26	10.16	9.19	9.87	4.96	6.57	1.61	3.05252	0.0641		4.96	9.62	4.65	25.1067	0.0196	DE	4.96	10.14	5.17	36.0019	0.0049	DE
pre B cell leukemia homeobox 1	Pbx1	1425383_a_at	8.62	8.39	8.33	8.06	8.23	8.29	7.64	7.83	7.44	7.53	7.71	7.58	8.51	8.2	-0.31	0.806642	0.2257		8.51	8.26	-0.25	0.840896	0.2635		8.51	7.73	-0.77	0.586417	0.0382	DE
lymphocyte protein tyrosine kinase	Lck	1425396_a_at	7.71	7.9	7.62	7.75	6.69	6.95	6.22	6.46	6.39	6.11	6.03	5.57	7.81	7.68	-0.12	0.920188	0.4186		7.81	6.82	-0.99	0.503478	0.0316	DE	7.81	6.34	-1.47	0.360982	0.0127	DE
Cbp/p300-interacting transactivator, with Glu/Asp-rich carboxy-terminal domain, 4	Cited4	1425400_a_at	7.86	8.09	7.98	7.69	6.29	6.3	6.33	6.41	6.6	6.28	7.35	6.57	7.98	7.84	-0.14	0.907519	0.5319		7.98	6.3	-1.68	0.312083	0.0431	DE	7.98	6.37	-1.61	0.327598	0.0277	DE
RIKEN cDNA 2610034M16 gene	2610034M16Rik	1425408_a_at	6.17	6.09	7.34	7.23	6.74	6.39	7.56	7.08	7.44	7.7	8.17	8.04	6.13	7.29	1.15	2.21914	0.0051	DE	6.13	6.56	0.43	1.34723	0.2298		6.13	7.32	1.19	2.28153	0.1188
Tp53rk binding protein	Tprkb	1425410_at	6.66	6.78	7.01	6.86	7.36	7.14	7.6	7.57	7.39	7.57	7.51	7.39	6.72	6.94	0.22	1.16473	0.1607		6.72	7.25	0.53	1.44393	0.0791		6.72	7.59	0.87	1.82766	0.0337	DE
solute carrier family 1 (neuronal/epithelial high affinity glutamate transporter, system Xag), member 1	Slc1a1	1425415_a_at	5.41	5.5	6.06	6.21	7.64	7.81	6.96	7.36	6.43	7.13	6.68	7.27	5.45	6.13	0.68	1.60214	0.0277	DE	5.45	7.72	2.27	4.82323	0.0062	DE	5.45	7.16	1.71	3.27161	0.0629
---	---	1425424_at	6.78	6.72	6.45	6.68	6.14	6.13	6.21	6.08	6.33	6.41	6.76	6.48	6.75	6.56	-0.19	0.876606	0.3416		6.75	6.13	-0.62	0.650671	0.0269	DE	6.75	6.14	-0.61	0.655197	0.0355	DE
growth factor receptor bound protein 10	Grb10	1425457_a_at	6.86	6.67	6.91	6.38	6.12	5.95	5.75	5.65	5.23	5.39	5.56	4.78	6.77	6.64	-0.12	0.920188	0.7316		6.77	6.03	-0.73	0.602904	0.03	DE	6.77	5.7	-1.07	0.476319	0.0233	DE
growth factor receptor bound protein 10	Grb10	1425458_a_at	12.43	12.51	11.98	12.12	11.26	11.7	10.56	10.76	10.34	9.99	9.46	9.33	12.47	12.05	-0.42	0.747425	0.0553		12.47	11.48	-0.99	0.503478	0.1297		12.47	10.66	-1.81	0.285191	0.0172	DE
proteolipid protein (myelin) 1	Plp1	1425467_a_at	9.14	8.64	9.66	9.39	12.26	11.55	12.99	12.57	12.93	12.75	12.02	12.1	8.89	9.53	0.63	1.54756	0.1919		8.89	11.91	3.01	8.05564	0.0265	DE	8.89	12.78	3.89	14.8254	0.0078	DE
proteolipid protein (myelin) 1	Plp1	1425468_at	10.6	10.49	11.47	11.15	13.35	13.04	13.83	13.59	13.89	13.89	13.94	13.95	10.55	11.31	0.76	1.69349	0.1028		10.55	13.2	2.65	6.27667	0.0212	DE	10.55	13.71	3.16	8.9383	0.0084	DE
SET and MYND domain containing 5	Smyd5	1425479_at	6.29	6.56	6.27	6.34	5.87	6.13	5.4	5.68	5.64	5.8	5.85	5.89	6.42	6.31	-0.12	0.920188	0.5335		6.42	6	-0.42	0.747425	0.1517		6.42	5.54	-0.88	0.543367	0.0452	DE
thymocyte selection-associated high mobility group box	Tox	1425483_at	8	8.55	7.79	7.5	5.93	6.38	5.29	5.63	5.29	5.4	5.54	5.68	8.28	7.64	-0.63	0.646176	0.219		8.28	6.15	-2.12	0.230047	0.0295	DE	8.28	5.46	-2.82	0.14161	0.0219	DE
thymocyte selection-associated high mobility group box	Tox	1425484_at	10.74	10.89	10.35	10.49	8.92	9.51	8.34	8.68	8.27	8.57	8.49	8.02	10.82	10.42	-0.39	0.76313	0.0618		10.82	9.22	-1.6	0.329877	0.0993		10.82	8.51	-2.3	0.203063	0.0223	DE
myotubularin related protein 6	Mtmr6	1425485_at	10.56	10.36	10.68	10.64	10.98	10.97	11.36	11.2	11.37	11.59	11.42	11.59	10.46	10.66	0.2	1.1487	0.2856		10.46	10.97	0.51	1.42405	0.1214		10.46	11.28	0.82	1.76541	0.0264	DE
myosin, light polypeptide kinase	Mylk	1425505_at	9.34	9.43	9.14	8.99	10.39	10.46	10.6	10.45	10.53	10.49	10.61	10.6	9.39	9.07	-0.32	0.80107	0.0901		9.39	10.43	1.04	2.05623	0.0039	DE	9.39	10.53	1.14	2.20381	0.012	DE
myosin, light polypeptide kinase	Mylk	1425506_at	9	8.96	9.21	8.96	10.14	10.22	10.26	10.36	10.14	10.15	10.25	10.29	8.98	9.09	0.11	1.07923	0.5536		8.98	10.18	1.2	2.2974	0.0059	DE	8.98	10.31	1.33	2.51403	0.0104	DE
MAP/microtubule affinity-regulating kinase 1	Mark1	1425510_at	8.82	8.87	8.02	8.33	8.34	8.32	8.16	8.27	8.45	8.46	8.68	9.15	8.84	8.18	-0.67	0.628507	0.1371		8.84	8.33	-0.51	0.702222	0.0145		8.84	8.22	-0.63	0.646176	0.0271	DE
phosphatidylinositol 3-kinase, regulatory subunit, polypeptide 1 (p85 alpha)	Pik3r1	1425514_at	10.49	10.3	10.41	9.46	9.87	9.69	9.88	9.71	10.3	10.35	10.25	10.65	10.39	9.93	-0.46	0.726986	0.5069		10.39	9.78	-0.62	0.650671	0.0427	DE	10.39	9.8	-0.6	0.659754	0.0433	DE
phosphatidylinositol 3-kinase, regulatory subunit, polypeptide 1 (p85 alpha)	Pik3r1	1425515_at	9.55	9.65	9.6	9.23	9.02	9.2	8.96	8.97	9.44	8.98	8.14	8.76	9.6	9.41	-0.18	0.882703	0.4943		9.6	9.11	-0.49	0.712025	0.0653		9.6	8.97	-0.63	0.646176	0.048	DE
O-linked N-acetylglucosamine (GlcNAc) transferase (UDP-N-acetylglucosamine:polypeptide-N-acetylglucosaminyl transferase)	Ogt	1425516_at	8.15	7.71	7.99	7.8	9.29	8.74	9.8	9.32	9.24	9.04	9.23	8.5	7.93	7.89	-0.03	0.97942	0.9025		7.93	9.01	1.09	2.12874	0.0966		7.93	9.56	1.63	3.09513	0.0382	DE
O-linked N-acetylglucosamine (GlcNAc) transferase (UDP-N-acetylglucosamine:polypeptide-N-acetylglucosaminyl transferase)	Ogt	1425517_s_at	8.46	8.14	8.27	8	9.51	8.98	9.89	9.47	9.43	9.2	9.29	8.63	8.3	8.14	-0.16	0.895025	0.5152		8.3	9.24	0.94	1.91853	0.1173		8.3	9.68	1.38	2.60268	0.04	DE
Rap guanine nucleotide exchange factor (GEF) 4	Rapgef4	1425518_at	7.34	7.25	7.5	7.45	8.49	8.18	8.95	8.82	9.36	9.43	9.62	9.57	7.3	7.47	0.18	1.13288	0.1026		7.3	8.34	1.04	2.05623	0.0745		7.3	8.88	1.59	3.01049	0.0042	DE
purinergic receptor P2X, ligand-gated ion channel 4	P2rx4	1425525_a_at	9.1	9.15	9.47	9.44	9.81	9.77	9.77	9.87	9.68	9.78	9.59	9.56	9.13	9.45	0.33	1.25701	0.0151		9.13	9.79	0.67	1.59107	0.0029	DE	9.13	9.82	0.7	1.6245	0.0182	DE
histocompatibility 2, D region locus 1 /// histocompatibility 2, D region locus L	H2-D1 /// H2-L	1425545_x_at	6.81	6.72	6.92	7.02	8.8	9.06	7.74	7.81	7.97	7.65	7.45	7.89	6.76	6.97	0.21	1.15669	0.0942		6.76	8.93	2.17	4.50023	0.0224	DE	6.76	7.77	1.01	2.01391	0.0041	DE
signal recognition particle receptor, B subunit /// transferrin	Srprb /// Trf	1425546_a_at	9.02	9.04	9.79	9.05	11.4	10.8	12.68	12.35	12.72	12.67	12.56	13.06	9.03	9.42	0.39	1.31039	0.4832		9.03	11.1	2.07	4.19887	0.0913		9.03	12.52	3.49	11.2356	0.0295	DE
leukocyte specific transcript 1	Lst1	1425548_a_at	7.76	7.65	8.23	8.36	8.22	8.49	8.57	8.38	8.79	8.06	8.3	7.93	7.71	8.29	0.59	1.50525	0.0217	DE	7.71	8.36	0.65	1.56917	0.0939		7.71	8.47	0.77	1.70527	0.0343	DE
S100 calcium binding protein A16	S100a16	1425560_a_at	10.7	10.74	11.28	11.46	11.1	11.14	11.39	11.42	11.18	11.27	11.51	11.45	10.72	11.37	0.65	1.56917	0.0755		10.72	11.12	0.4	1.31951	0.005		10.72	11.41	0.69	1.61328	0.002	DE
endomucin	Emcn	1425582_a_at	11.48	11.45	10.83	11.11	10.57	10.93	10.79	10.89	10.31	10.4	9.97	9.75	11.46	10.97	-0.49	0.712025	0.172		11.46	10.75	-0.71	0.61132	0.1549		11.46	10.84	-0.62	0.650671	0.0356	DE
mediator of RNA polymerase II transcription, subunit 12 homolog (yeast)	Med12	1425585_at	8.12	7.98	7.18	7.41	7.92	7.97	8	7.69	8	7.73	7.74	7.86	8.05	7.29	-0.76	0.590496	0.0457	DE	8.05	7.94	-0.11	0.926588	0.3562		8.05	7.85	-0.2	0.870551	0.394
limb region 1	Lmbr1	1425605_a_at	7.29	7.31	7.59	7.48	8.01	7.86	8.01	7.96	8.08	7.52	6.56	7.18	7.3	7.54	0.24	1.18099	0.1368		7.3	7.94	0.64	1.55833	0.0705		7.3	7.99	0.69	1.61328	0.01	DE
DEAH (Asp-Glu-Ala-His) box polypeptide 9	Dhx9	1425617_at	10.14	10.04	9.4	9.14	9.64	9.91	9.1	9.31	9.45	8.51	7.82	8.46	10.09	9.27	-0.82	0.566442	0.0691		10.09	9.78	-0.32	0.80107	0.2286		10.09	9.21	-0.88	0.543367	0.0395	DE
EGF-like repeats and discoidin I-like domains 3	Edil3	1425622_at	6.02	5.97	6.53	6.08	6.59	6.43	6.67	6.64	6.58	6.67	6.85	6.91	5.99	6.31	0.31	1.23971	0.3975		5.99	6.51	0.52	1.43396	0.0756		5.99	6.65	0.66	1.58008	0.0049	DE
ArfGAP with dual PH domains 2	Adap2	1425638_at	5.5	5.5	5.53	5.57	5.94	5.81	6.23	6.22	5.61	5.86	5.5	5.66	5.5	5.55	0.05	1.03526	0.2422		5.5	5.88	0.38	1.30134	0.1093		5.5	6.22	0.72	1.64718	0.0044	DE
glycophorin A	Gypa	1425643_at	5.08	5.48	5.12	6.37	7.82	6.39	8.3	8.51	10.4	8.21	7.95	7.83	5.28	5.74	0.46	1.37554	0.5906		5.28	7.11	1.83	3.55537	0.2181		5.28	8.41	3.13	8.75435	0.0142	DE
leptin receptor	Lepr	1425644_at	9.45	9.08	9.27	9.33	10.5	10.79	9.32	9.59	9.53	9.05	8.57	8.73	9.26	9.3	0.04	1.02811	0.8813		9.26	10.64	1.38	2.60268	0.0316	DE	9.26	9.45	0.19	1.14076	0.5009
cytidine and dCMP deaminase domain containing 1	Cdadc1	1425661_at	5.77	6	5.84	6.16	6.54	6.29	6.78	6.6	7	7.04	6.86	7.64	5.88	6	0.12	1.08673	0.6237		5.88	6.41	0.53	1.44393	0.09		5.88	6.69	0.81	1.75321	0.0355	DE
ST3 beta-galactoside alpha-2,3-sialyltransferase 4	St3gal4	1425668_a_at	8.18	8.09	8.5	8.64	8.81	8.83	8.67	9.01	8.37	8.1	7.31	7.4	8.14	8.57	0.43	1.34723	0.048		8.14	8.82	0.68	1.60214	0.0335	DE	8.14	8.84	0.7	1.6245	0.1317
carcinoembryonic antigen-related cell adhesion molecule 1	Ceacam1	1425675_s_at	5.33	5.26	5.62	5.21	6.1	5.86	6.84	6.61	6.88	6.53	6.16	6.49	5.3	5.41	0.12	1.08673	0.6625		5.3	5.98	0.68	1.60214	0.0895		5.3	6.73	1.43	2.69447	0.0354	DE
elongation of very long chain fatty acids (FEN1/Elo2, SUR4/Elo3, yeast)-like 1	Elovl1	1425676_a_at	9.43	9.32	9.71	9.77	10.59	10.68	10.6	10.45	10.51	10.48	10.1	10.29	9.38	9.74	0.37	1.29235	0.0493		9.38	10.64	1.26	2.39496	0.0037	DE	9.38	10.53	1.15	2.21914	0.0089	DE
Tp53rk binding protein	Tprkb	1425682_a_at	9.34	9.36	9.88	9.27	10.2	9.69	10.66	10.63	10.58	10.86	10.63	10.72	9.35	9.58	0.23	1.17283	0.5953		9.35	9.94	0.59	1.50525	0.2573		9.35	10.64	1.3	2.46229	0.0005	DE
CREB/ATF bZIP transcription factor	Crebzf	1425698_a_at	5.98	5.8	6	5.4	7	6.25	7.11	6.79	6.56	6.43	6.3	5.88	5.89	5.7	-0.19	0.876606	0.64		5.89	6.63	0.73	1.65864	0.2873		5.89	6.95	1.06	2.08493	0.0481	DE
regulator of G-protein signaling 3	Rgs3	1425701_a_at	7.87	7.94	7.53	7.68	8.93	8.93	8.52	8.77	8.48	7.99	7.05	7.42	7.9	7.61	-0.3	0.812252	0.1114		7.9	8.93	1.03	2.04202	0.0217	DE	7.9	8.65	0.74	1.67018	0.0872
ectonucleotide pyrophosphatase/phosphodiesterase 5	Enpp5	1425702_a_at	8.94	9.09	9.68	9.21	9.6	9.5	9.76	9.65	9.95	9.77	9.6	9.83	9.01	9.45	0.43	1.34723	0.2988		9.01	9.55	0.54	1.45397	0.0372		9.01	9.7	0.69	1.61328	0.0223	DE
claudin 19	Cldn19	1425727_at	5.28	5.05	6.7	6.71	7.72	7.43	7.45	7.29	7.31	7.37	7	7.16	5.17	6.7	1.54	2.90795	0.0471	DE	5.17	7.57	2.41	5.31474	0.0071	DE	5.17	7.37	2.2	4.59479	0.0064	DE
RIKEN cDNA 1500002F19 gene	1500002F19Rik	1425737_at	5.98	6.23	6.57	6.58	7.32	6.56	8.65	8.08	7.76	8.37	8.4	8.02	6.11	6.58	0.47	1.38511	0.165		6.11	6.94	0.84	1.79005	0.2482		6.11	8.36	2.26	4.78991	0.0465	DE
TSC22 domain family, member 1	Tsc22d1	1425742_a_at	13.04	13.14	12.98	13.07	13.5	13.42	13.72	13.76	13.71	13.57	13.5	13.63	13.09	13.02	-0.07	0.952638	0.4368		13.09	13.46	0.37	1.29235	0.0319		13.09	13.74	0.65	1.56917	0.0264	DE
phosphatidylinositol transfer protein, membrane-associated 1	Pitpnm1	1425760_a_at	6.92	6.82	7.15	7.13	7.52	7.34	7.61	7.56	7.91	7.71	7.72	8.3	6.87	7.14	0.27	1.20581	0.1056		6.87	7.43	0.56	1.47427	0.0535		6.87	7.59	0.71	1.6358	0.0175	DE
sine oculis-related homeobox 4	Six4	1425767_a_at	8.93	8.81	8.67	8.51	7.69	7.93	7.99	7.99	8.18	8.23	8.18	8.48	8.87	8.59	-0.28	0.823591	0.1167		8.87	7.81	-1.06	0.479632	0.0352	DE	8.87	7.99	-0.88	0.543367	0.0433	DE
collagen, type IV, alpha 4	Col4a4	1425772_at	5.8	5.73	5.68	5.97	7.24	7.07	7.71	7.81	7.51	7.71	6.51	6.79	5.77	5.82	0.06	1.04247	0.7509		5.77	7.15	1.39	2.62079	0.0189	DE	5.77	7.76	1.99	3.97237	0.0017	DE
zinc finger protein 820	Zfp820	1425775_at	4.94	4.66	4.72	4.17	3.9	3.63	3.86	3.71	3.62	3.62	3.48	3.61	4.8	4.44	-0.36	0.779165	0.4021		4.8	3.77	-1.03	0.48971	0.0336	DE	4.8	3.78	-1.01	0.496546	0.0439	DE
methyl-CpG binding domain protein 2	Mbd2	1425803_a_at	7.65	7.47	7.87	7.31	8.46	8.29	8.54	8.48	8.22	7.6	6.32	6.61	7.56	7.59	0.03	1.02101	0.933		7.56	8.38	0.82	1.76541	0.0225	DE	7.56	8.51	0.95	1.93187	0.0404	DE
mediator complex subunit 21	Med21	1425806_a_at	9.63	9.59	10.34	10.4	9.94	9.5	9.9	9.95	9.72	10.09	10.63	9.75	9.61	10.37	0.76	1.69349	0.0042	DE	9.61	9.72	0.11	1.07923	0.7048		9.61	9.92	0.31	1.23971	0.0119
cysteine and glycine-rich protein 1	Csrp1	1425811_a_at	9.62	9.65	10.05	10.03	10.36	10.04	10.5	10.36	10.58	10.73	11.23	11.29	9.63	10.04	0.41	1.32869	0.0038		9.63	10.2	0.57	1.48452	0.173		9.63	10.43	0.8	1.7411	0.0468	DE
deltex 1 homolog (Drosophila)	Dtx1	1425822_a_at	9.04	8.91	8.33	8.73	8.23	8.34	8.08	8.11	8.31	8.38	8.69	9.02	8.97	8.53	-0.45	0.732043	0.2455		8.97	8.28	-0.69	0.619854	0.0161	DE	8.97	8.09	-0.88	0.543367	0.0375	DE
sorbin and SH3 domain containing 1	Sorbs1	1425826_a_at	10.03	9.72	9.66	9.46	11.03	10.81	11.06	10.84	11.1	10.95	10.12	10.75	9.88	9.56	-0.32	0.80107	0.2504		9.88	10.92	1.05	2.07053	0.0394	DE	9.88	10.95	1.08	2.11404	0.0375	DE
NK6 homeobox 1	Nkx6-1	1425828_at	9.58	9.43	8.8	8.53	7.65	7.79	7.73	7.43	7.3	7.52	8.19	8.05	9.51	8.66	-0.84	0.558644	0.0535		9.51	7.72	-1.79	0.289172	0.0034	DE	9.51	7.58	-1.93	0.262429	0.0204	DE
hippocalcin	Hpca	1425833_a_at	5.77	5.72	6.03	6.07	7.1	7.23	6.07	6.48	6.29	6.07	4.53	5.37	5.74	6.05	0.31	1.23971	0.0126		5.74	7.16	1.42	2.67586	0.0141	DE	5.74	6.28	0.53	1.44393	0.2307
solute carrier family 26, member 7	Slc26a7	1425841_at	5.32	5.4	6.46	6.1	5.86	5.76	5.99	6.03	5.86	6.27	7.7	6.87	5.36	6.28	0.92	1.89212	0.1096		5.36	5.81	0.45	1.36604	0.0222		5.36	6.01	0.65	1.56917	0.0145	DE
chemokine-like factor	Cklf	1425860_x_at	9.21	9.18	9.76	9.85	9.79	9.65	9.6	9.77	9.46	9.41	9.5	8.81	9.2	9.81	0.61	1.52626	0.0298	DE	9.2	9.72	0.52	1.43396	0.0733		9.2	9.69	0.49	1.40444	0.1008
histone cluster 2, H2bb	Hist2h2bb	1425868_at	6.22	6.03	6.48	6.51	6.71	6.48	7.48	7.19	7.3	7.42	7.31	7.75	6.13	6.5	0.37	1.29235	0.1526		6.13	6.6	0.47	1.38511	0.0917		6.13	7.34	1.21	2.31338	0.029	DE
leptin receptor	Lepr	1425875_a_at	6.37	6.31	6.21	6.36	7.42	7.19	7	6.92	7.05	7	6.83	7.16	6.34	6.29	-0.05	0.965936	0.596		6.34	7.31	0.97	1.95884	0.0606		6.34	6.96	0.62	1.53688	0.0085	DE
olfactomedin 3	Olfm3	1425898_x_at	7.07	6.65	7.84	7.73	8.65	8.19	8.75	8.82	9.41	9.81	9.43	9.72	6.86	7.79	0.92	1.89212	0.1237		6.86	8.42	1.56	2.94854	0.0383	DE	6.86	8.78	1.92	3.78423	0.0628
sema domain, transmembrane domain (TM), and cytoplasmic domain, (semaphorin) 6A	Sema6a	1425903_at	5.71	5.66	5.51	5.08	5.39	5.29	5.05	5.14	5.52	5.15	4.53	4.85	5.68	5.3	-0.39	0.76313	0.3176		5.68	5.34	-0.35	0.784584	0.0502		5.68	5.1	-0.59	0.664343	0.017	DE
NADH dehydrogenase (ubiquinone) 1 alpha subcomplex, 12	Ndufa12	1425919_at	5.32	5.23	5.22	5.32	5.49	5.45	6.06	5.97	5.82	6.1	6	5.85	5.28	5.27	-0.01	0.993092	0.9476		5.28	5.47	0.19	1.14076	0.1028		5.28	6.01	0.74	1.67018	0.0073	DE
orthodenticle homolog 2 (Drosophila)	Otx2	1425926_a_at	8.37	8.58	8.67	8.57	7.82	7.67	8	7.63	7.86	8.41	9.2	8.66	8.47	8.62	0.14	1.10191	0.3786		8.47	7.75	-0.73	0.602904	0.0372	DE	8.47	7.82	-0.66	0.632878	0.1197
activating transcription factor 5	Atf5	1425927_a_at	9	8.92	9.25	9.43	9.63	9.6	9.55	9.8	9.61	9.74	9.62	9.73	8.96	9.34	0.38	1.30134	0.1063		8.96	9.62	0.66	1.58008	0.0211	DE	8.96	9.68	0.72	1.64718	0.0859
ring finger protein 14	Rnf14	1425929_a_at	7.83	7.71	8.17	7.66	8.83	8.47	8.79	8.62	8.81	8.36	7.54	7.83	7.77	7.91	0.14	1.10191	0.6706		7.77	8.65	0.88	1.84038	0.1014		7.77	8.7	0.93	1.90528	0.0168	DE
glycoprotein m6b	Gpm6b	1425942_a_at	11.19	11.05	11.48	11.31	12.09	12.11	12.38	12.06	12.51	12.27	11.9	12.22	11.12	11.39	0.28	1.21419	0.1344		11.12	12.1	0.98	1.97247	0.0415	DE	11.12	12.22	1.1	2.14355	0.0564
C-type lectin domain family 4, member n	Clec4n	1425951_a_at	4.51	4.46	5.75	4.49	6.32	6.31	5.99	6.44	5.36	5.29	4.82	4.34	4.49	5.12	0.63	1.54756	0.4973		4.49	6.32	1.83	3.55537	0.0064	DE	4.49	6.21	1.73	3.31728	0.0791
glucagon	Gcg	1425952_a_at	5.33	4.7	6.49	6.28	9.23	8.69	8.71	9.66	6.28	7.03	4.95	4.6	5.01	6.38	1.37	2.58471	0.1163		5.01	8.96	3.94	15.3482	0.0117	DE	5.01	9.18	4.17	18.0009	0.0263	DE
cytidine and dCMP deaminase domain containing 1	Cdadc1	1425956_a_at	8.75	8.95	9.03	9.12	9.54	9.59	9.91	9.82	9.87	9.64	9.23	9.58	8.85	9.07	0.22	1.16473	0.2297		8.85	9.57	0.72	1.64718	0.0736		8.85	9.86	1.01	2.01391	0.0324	DE
heat shock protein 1	Hspb1	1425964_x_at	8.57	8.46	8.96	8.78	9.03	9.14	9.37	9.4	9.66	9.48	10.18	10.67	8.51	8.87	0.36	1.28343	0.1006		8.51	9.09	0.57	1.48452	0.0181		8.51	9.38	0.87	1.82766	0.0288	DE
mitogen-activated protein kinase 8 interacting protein 3	Mapk8ip3	1425975_a_at	7.91	7.86	6.68	6.84	8.44	7.92	8.7	8.34	9.27	9.31	9.57	10.3	7.88	6.76	-1.13	0.456916	0.0301	DE	7.88	8.18	0.29	1.22264	0.4587		7.88	8.52	0.63	1.54756	0.1701
dentin matrix protein 1	Dmp1	1426005_at	6.94	6.73	7.57	8.35	12.26	12.3	12.46	12.56	12.42	12.39	12.21	12.09	6.84	7.96	1.13	2.18859	0.1933		6.84	12.28	5.45	43.7133	0.0095	DE	6.84	12.51	5.68	51.2685	0.0028	DE
RIKEN cDNA 2610301G19 gene	2610301G19Rik	1426012_a_at	10.21	10.15	9.63	9.76	9.47	9.58	9.47	9.45	9.57	9.63	9.85	9.9	10.18	9.7	-0.48	0.716978	0.0483		10.18	9.53	-0.65	0.63728	0.0203	DE	10.18	9.46	-0.72	0.607097	0.0149	DE
pleckstrin homology domain containing, family A (phosphoinositide binding specific) member 4	Plekha4	1426013_s_at	9.56	9.29	9.17	9.52	10.81	10.4	10.97	10.8	11.02	11.19	11.31	10.91	9.43	9.35	-0.08	0.946058	0.754		9.43	10.61	1.18	2.26577	0.0536		9.43	10.89	1.46	2.75108	0.0196	DE
trophinin	Tro	1426016_a_at	9.49	9.4	9.12	9.28	9.06	9.11	8.86	8.79	8.94	8.92	8.66	9.31	9.44	9.2	-0.24	0.846745	0.1485		9.44	9.09	-0.36	0.779165	0.0365		9.44	8.82	-0.62	0.650671	0.0102	DE
drebrin 1	Dbn1	1426024_a_at	10.51	10.48	9.82	10.1	9.48	9.62	8.71	9.07	9.14	9.02	8.47	9.21	10.49	9.96	-0.53	0.692555	0.1594		10.49	9.55	-0.95	0.517632	0.0388	DE	10.49	8.89	-1.61	0.327598	0.0694
lysosomal-associated protein transmembrane 5	Laptm5	1426025_s_at	8.06	8	8.23	8.14	8.82	8.93	8.72	8.64	9.23	8.59	8.25	8.37	8.03	8.18	0.15	1.10957	0.1206		8.03	8.88	0.84	1.79005	0.0137	DE	8.03	8.68	0.65	1.56917	0.0078	DE
regulator of G-protein signaling 16	Rgs16	1426037_a_at	6.69	6.92	6.15	5.88	6.11	6.37	5.93	6.09	5.62	5.61	5.87	5.74	6.81	6.02	-0.79	0.578344	0.0491	DE	6.81	6.24	-0.57	0.673617	0.0845		6.81	6.01	-0.8	0.574349	0.0382	DE
outer dense fiber of sperm tails 2	Odf2	1426040_a_at	6.5	6.44	5.85	5.78	5.94	6.16	5.72	5.92	5.32	5.35	5.04	5.35	6.47	5.82	-0.65	0.63728	0.0054	DE	6.47	6.05	-0.42	0.747425	0.143		6.47	5.82	-0.65	0.63728	0.0762
protein kinase C, theta	Prkcq	1426044_a_at	9.05	9.12	8.96	9.13	8.64	8.93	8.1	8.15	8.08	7.98	8.01	7.8	9.09	9.05	-0.04	0.972655	0.7236		9.09	8.79	-0.3	0.812252	0.273		9.09	8.13	-0.96	0.514057	0.0032	DE
caspase 7	Casp7	1426062_a_at	7.56	7.48	7.88	7.82	6.93	7.26	6.71	6.8	6.58	6.53	6.08	6.16	7.52	7.85	0.33	1.25701	0.0268		7.52	7.1	-0.42	0.747425	0.2204		7.52	6.76	-0.76	0.590496	0.0065	DE
solute carrier family 7 (cationic amino acid transporter, y+ system), member 4	Slc7a4	1426068_at	8.42	8.53	8.83	8.9	7.96	8.07	7.83	7.87	7.81	8.14	8.13	8.45	8.47	8.86	0.39	1.31039	0.039		8.47	8.01	-0.46	0.726986	0.0274		8.47	7.85	-0.63	0.646176	0.0344	DE
solute carrier family 7 (cationic amino acid transporter, y+ system), member 4	Slc7a4	1426069_s_at	8.23	8.09	8.28	8.29	7.35	7.72	7.02	7.26	7.3	7.3	7.67	7.78	8.16	8.28	0.13	1.09429	0.3238		8.16	7.53	-0.63	0.646176	0.1495		8.16	7.14	-1.02	0.493116	0.0316	DE
deiodinase, iodothyronine, type II	Dio2	1426081_a_at	4.95	5.67	6.96	6.67	9.34	9	8.77	8.81	8.02	7.92	7.47	7.45	5.31	6.82	1.51	2.8481	0.1128		5.31	9.17	3.86	14.5203	0.0284	DE	5.31	8.79	3.48	11.1579	0.0649
solute carrier family 16 (monocarboxylic acid transporters), member 4	Slc16a4	1426082_a_at	6.6	6.53	7.32	6.94	8.04	7.72	8.75	8.62	8.07	8.24	7.67	7.35	6.57	7.13	0.57	1.48452	0.1968		6.57	7.88	1.31	2.47942	0.066		6.57	8.68	2.12	4.34694	0.0044	DE
B cell translocation gene 1, anti-proliferative	Btg1	1426083_a_at	13.37	13.29	13.28	13.16	12.68	12.71	12.58	12.61	12.43	12.3	12.06	11.84	13.33	13.22	-0.11	0.926588	0.284		13.33	12.7	-0.63	0.646176	0.0219	DE	13.33	12.59	-0.74	0.598739	0.0182	DE
NADH dehydrogenase subunit 5	ND5	1426088_at	12.53	12.76	12.91	12.9	13.1	12.66	13.42	13.25	13.28	13.4	13.72	13.59	12.64	12.9	0.26	1.19748	0.2646		12.64	12.88	0.24	1.18099	0.4703		12.64	13.34	0.69	1.61328	0.0474	DE
cDNA sequence BC003331	BC003331	1426089_a_at	9.28	9.33	9.43	8.9	10.05	9.73	10.26	10.18	10.1	10.06	9.67	9.85	9.3	9.16	-0.14	0.907519	0.6905		9.3	9.89	0.59	1.50525	0.1627		9.3	10.22	0.92	1.89212	0.0057	DE
T cell receptor alpha variable 9D-3	Trav9d-3	1426113_x_at	6.47	6.47	6.28	6.73	6.97	7.03	7.27	7.26	6.93	7.1	7.03	7.07	6.47	6.51	0.04	1.02811	0.9018		6.47	7	0.53	1.44393	0.036		6.47	7.27	0.8	1.7411	0.004	DE
triadin	Trdn	1426143_at	5.53	5.63	5.94	6.17	6.46	6.38	6.55	6.68	6.18	6.48	6.8	6.61	5.58	6.06	0.47	1.38511	0.1105		5.58	6.42	0.84	1.79005	0.0069	DE	5.58	6.62	1.03	2.04202	0.0079	DE
calcium/calmodulin-dependent protein kinase IV	Camk4	1426167_a_at	7.72	7.65	7	7.07	6.84	6.93	6.74	6.74	6.88	6.85	6.46	6.68	7.68	7.04	-0.65	0.63728	0.0057	DE	7.68	6.88	-0.8	0.574349	0.0063	DE	7.68	6.74	-0.95	0.517632	0.0236	DE
dual specificity phosphatase-like 15	Dusp15	1426189_at	5.85	5.68	7.23	7.33	8.59	8.3	8.6	8.5	8.33	8.61	8.52	8.45	5.76	7.28	1.52	2.86791	0.0096	DE	5.76	8.45	2.68	6.40856	0.0091	DE	5.76	8.55	2.79	6.9163	0.0036	DE
otospiralin	Otos	1426193_at	5.41	6.37	11.1	10.27	14.03	13.77	14.27	14.32	14.29	14.41	14.38	14.35	5.89	10.69	4.8	27.8576	0.0181	DE	5.89	13.9	8.01	257.781	0.0272	DE	5.89	14.3	8.41	340.144	0.0358	DE
roundabout homolog 4 (Drosophila)	Robo4	1426206_at	7.81	7.79	7.01	7.19	7.2	7.11	7.2	7.25	7.13	7.04	7.14	7.29	7.8	7.1	-0.7	0.615572	0.0782		7.8	7.15	-0.64	0.641713	0.0358	DE	7.8	7.22	-0.58	0.668964	0.0125
pleiomorphic adenoma gene-like 1	Plagl1	1426208_x_at	12.77	12.59	11.82	11.93	11.07	11.5	10.06	10.38	10.26	10.02	10.29	10.46	12.68	11.88	-0.81	0.570382	0.0277	DE	12.68	11.28	-1.4	0.378929	0.0629		12.68	10.22	-2.46	0.181747	0.013	DE
poly (ADP-ribose) polymerase family, member 3	Parp3	1426210_x_at	5.83	5.62	6.22	6.01	7.01	6.79	7.44	7.22	7.43	7.64	7.86	7.71	5.72	6.12	0.39	1.31039	0.1195		5.72	6.9	1.18	2.26577	0.0164	DE	5.72	7.33	1.61	3.05252	0.0089	DE
dopa decarboxylase	Ddc	1426215_at	7.75	7.95	7.84	7.95	7.22	7.49	6.39	6.66	6.49	6.41	6.61	6.52	7.85	7.89	0.05	1.03526	0.7407		7.85	7.35	-0.5	0.707107	0.1083		7.85	6.52	-1.33	0.397768	0.0197	DE
retinol binding protein 4, plasma	Rbp4	1426225_at	7.69	7.27	8.47	8.69	8.5	8.77	9.47	9.02	9.15	8.44	8.98	10.44	7.48	8.58	1.1	2.14355	0.0719		7.48	8.64	1.16	2.23457	0.0585		7.48	9.25	1.77	3.41054	0.0294	DE
v-Ki-ras2 Kirsten rat sarcoma viral oncogene homolog	Kras	1426229_s_at	6.15	6.1	6.7	6.32	7.39	7.27	7.05	6.9	7.31	7.18	5.72	6.36	6.13	6.51	0.38	1.30134	0.2875		6.13	7.33	1.2	2.2974	0.0142	DE	6.13	6.98	0.85	1.8025	0.0371	DE
vitrin	Vit	1426231_at	5.9	5.91	8.51	6.99	8.99	9.15	8.69	8.79	8.53	8.85	8.35	8.37	5.9	7.75	1.85	3.605	0.2487		5.9	9.07	3.16	8.9383	0.0157	DE	5.9	8.74	2.83	7.11074	0.0105	DE
polymerase (RNA) II (DNA directed) polypeptide A	Polr2a	1426242_at	10.4	10.61	9.34	9.7	9.62	9.82	9.37	9.44	9.85	9.45	9.92	9.88	10.5	9.52	-0.98	0.50698	0.0627		10.5	9.72	-0.78	0.582367	0.0326	DE	10.5	9.4	-1.1	0.466516	0.0408	DE
cystathionase (cystathionine gamma-lyase)	Cth	1426243_at	8.26	8.47	7.79	7.69	7.23	7.24	7.38	7.21	6.83	7.26	7.57	7.94	8.37	7.74	-0.63	0.646176	0.0643		8.37	7.23	-1.13	0.456916	0.0585		8.37	7.3	-1.07	0.476319	0.0176	DE
carboxypeptidase Z	Cpz	1426251_at	8.2	8.35	8.15	8.5	9.63	9.65	8.88	9.28	8.54	8.68	7.33	6.82	8.28	8.32	0.05	1.03526	0.8271		8.28	9.64	1.36	2.56685	0.032	DE	8.28	9.08	0.8	1.7411	0.1218
sortilin-related receptor, LDLR class A repeats-containing	Sorl1	1426258_at	10.35	10.53	10.08	10.09	11.33	11.18	12.13	11.86	12.18	12.39	12.74	12.36	10.44	10.09	-0.36	0.779165	0.1571		10.44	11.26	0.82	1.76541	0.0218	DE	10.44	11.99	1.55	2.92817	0.0165	DE
ADNP homeobox 2	Adnp2	1426262_at	8.9	8.94	8.68	8.56	8.32	8.43	8.2	8.33	8.28	8.19	8.15	8.12	8.92	8.62	-0.3	0.812252	0.0988		8.92	8.38	-0.54	0.687771	0.0408		8.92	8.26	-0.65	0.63728	0.0451	DE
dihydrolipoamide S-acetyltransferase (E2 component of pyruvate dehydrogenase complex)	Dlat	1426264_at	9.27	9.41	9.74	9.58	10.05	9.96	9.84	10.1	10.22	10.15	9.81	9.97	9.34	9.66	0.32	1.24833	0.0969		9.34	10.01	0.66	1.58008	0.0238	DE	9.34	9.97	0.63	1.54756	0.0791
dihydrolipoamide S-acetyltransferase (E2 component of pyruvate dehydrogenase complex)	Dlat	1426265_x_at	9.31	9.34	9.8	9.7	10.14	10.04	9.96	10.16	10.23	10.17	9.84	10.08	9.33	9.75	0.42	1.33793	0.0558		9.33	10.09	0.76	1.69349	0.0281	DE	9.33	10.06	0.73	1.65864	0.0803
interferon induced with helicase C domain 1	Ifih1	1426276_at	8.51	8.57	8.62	8.63	9.44	9.44	9.38	9.53	9.41	9.35	10.03	9.86	8.54	8.63	0.09	1.06437	0.208		8.54	9.44	0.9	1.86607	0.0212	DE	8.54	9.45	0.91	1.87905	0.0287	DE
neurotrimin	Ntm	1426283_at	9.41	9.34	8.81	8.75	9.52	9.35	9.51	9.27	9.72	9.86	9.32	9.94	9.38	8.78	-0.59	0.664343	0.0065	DE	9.38	9.44	0.06	1.04247	0.6084		9.38	9.39	0.02	1.01396	0.9217
low density lipoprotein receptor-related protein 4	Lrp4	1426288_at	9.59	9.63	8.64	8.62	9.79	10.26	9.38	9.59	9.8	9.14	8.58	9.26	9.61	8.63	-0.98	0.50698	0.0029	DE	9.61	10.03	0.41	1.32869	0.3263		9.61	9.49	-0.13	0.913831	0.4401
glutamine-rich 1	Qrich1	1426289_at	10.19	10.26	9.97	9.98	9.7	9.7	9.53	9.44	9.66	9.61	9.28	9.65	10.22	9.97	-0.25	0.840896	0.0832		10.22	9.7	-0.53	0.692555	0.0424		10.22	9.48	-0.74	0.598739	0.0073	DE
transcription factor 3	Tcf3	1426297_at	10.53	10.39	10.06	10	9.64	9.67	9.09	9.37	9.35	8.91	8.85	8.69	10.46	10.03	-0.43	0.742262	0.0665		10.46	9.66	-0.8	0.574349	0.0461	DE	10.46	9.23	-1.23	0.426317	0.0354	DE
Iroquois related homeobox 2 (Drosophila)	Irx2	1426298_at	9.12	9.09	8.54	8.48	9.12	8.82	9.26	9.21	9.29	9.32	9.22	9.58	9.11	8.51	-0.6	0.659754	0.0108	DE	9.11	8.97	-0.14	0.907519	0.5327		9.11	9.24	0.13	1.09429	0.0666
activated leukocyte cell adhesion molecule	Alcam	1426300_at	10.37	10.3	9.91	9.11	9.76	9.56	9.56	9.52	9.72	9.44	8.78	9.52	10.34	9.51	-0.83	0.562529	0.2854		10.34	9.66	-0.67	0.628507	0.0673		10.34	9.54	-0.79	0.578344	0.0069	DE
activated leukocyte cell adhesion molecule	Alcam	1426301_at	10.92	10.78	10.42	9.57	10.22	10.09	10.13	10.05	10.16	9.94	9.64	10.19	10.85	9.99	-0.86	0.550953	0.287		10.85	10.16	-0.69	0.619854	0.0186	DE	10.85	10.09	-0.76	0.590496	0.022	DE
transmembrane protease, serine 4	Tmprss4	1426302_at	7.04	7.16	6.03	6.45	5.5	5.94	5.6	5.73	5.7	5.72	5.72	5.96	7.1	6.24	-0.86	0.550953	0.1309		7.1	5.72	-1.38	0.384219	0.0825		7.1	5.66	-1.43	0.371131	0.0039	DE
platelet-derived growth factor, D polypeptide	Pdgfd	1426319_at	7.13	6.9	7.93	7.41	8.11	8.25	7.85	8.01	7.62	7.47	7.29	7.09	7.02	7.67	0.65	1.56917	0.2022		7.02	8.18	1.16	2.23457	0.0227	DE	7.02	7.93	0.91	1.87905	0.0299	DE
claudin 3	Cldn3	1426332_a_at	9.19	9.56	9.29	9.36	8.05	8.34	7.74	8.22	7.58	7.81	7.98	7.62	9.38	9.32	-0.05	0.965936	0.8325		9.38	8.2	-1.18	0.441351	0.0419	DE	9.38	7.98	-1.39	0.381565	0.0496	DE
collagen, type IV, alpha 1	Col4a1	1426348_at	10.71	10.57	8.94	9.35	9.71	9.83	9.22	9.17	9.33	8.96	8.34	8.83	10.64	9.14	-1.49	0.356013	0.0622		10.64	9.77	-0.87	0.547147	0.0119	DE	10.64	9.2	-1.44	0.368567	0.0166	DE
thymopoietin	Tmpo	1426349_s_at	10.52	10.6	9.92	10.32	9.32	9.34	9.01	9.06	9.31	9.13	9.31	8.99	10.56	10.12	-0.44	0.737135	0.2615		10.56	9.33	-1.23	0.426317	0.0144	DE	10.56	9.04	-1.53	0.346277	0.0024	DE
signal transducer and activator of transcription 6	Stat6	1426353_at	8.33	8.24	8.44	8.18	9.27	9.23	9.42	9.29	9.58	9.36	9.53	9.71	8.28	8.31	0.03	1.02101	0.881		8.28	9.25	0.97	1.95884	0.0118	DE	8.28	9.36	1.07	2.09943	0.0084	DE
H2A histone family, member Y2	H2afy2	1426363_x_at	10.37	10.07	9.91	9.7	9	9.46	8.79	8.97	8.8	8.74	8.24	8.35	10.22	9.8	-0.41	0.752623	0.1663		10.22	9.23	-0.99	0.503478	0.0859		10.22	8.88	-1.34	0.395021	0.0283	DE
argonaute RISC catalytic subunit 2	Ago2	1426366_at	9.77	9.69	9.41	8.99	9.49	9.43	9.13	9.11	9.61	9.35	8.72	9.35	9.73	9.2	-0.53	0.692555	0.2303		9.73	9.46	-0.27	0.82932	0.0383		9.73	9.12	-0.61	0.655197	0.0316	DE
calcium binding protein 39-like	Cab39l	1426367_at	9.37	9.32	9.96	9.79	9.96	9.88	10.19	10.07	10.18	10.35	10.7	10.4	9.34	9.88	0.53	1.44393	0.0806		9.34	9.92	0.58	1.49485	0.0123		9.34	10.13	0.78	1.71713	0.025	DE
fatty acyl CoA reductase 1	Far1	1426369_at	11.12	11.16	11.31	11.3	11.75	11.71	11.64	11.63	11.49	11.61	11.91	11.27	11.14	11.31	0.17	1.12506	0.0628		11.14	11.73	0.59	1.50525	0.0023	DE	11.14	11.64	0.5	1.41421	0.0184
fatty acyl CoA reductase 1	Far1	1426370_at	7.49	7.29	7.97	7.41	8.68	8.45	8.21	8.33	8.13	8.03	7.97	7.33	7.39	7.69	0.3	1.23114	0.4687		7.39	8.57	1.18	2.26577	0.0173	DE	7.39	8.27	0.88	1.84038	0.029	DE
fatty acyl CoA reductase 1	Far1	1426371_at	9.67	9.75	10.22	9.93	10.57	10.39	10.24	10.24	10.11	10.26	9.98	9.54	9.71	10.08	0.37	1.29235	0.2217		9.71	10.48	0.77	1.70527	0.0414	DE	9.71	10.24	0.53	1.44393	0.048
receptor accessory protein 5	Reep5	1426376_at	10.94	10.81	10.89	10.97	11.66	11.32	11.56	11.73	11.83	11.75	11.42	11.8	10.88	10.93	0.06	1.04247	0.5588		10.88	11.49	0.61	1.52626	0.1374		10.88	11.64	0.77	1.70527	0.0224	DE
zinc finger protein 281	Zfp281	1426377_at	10.32	10.35	10.25	10.01	9.92	9.98	9.74	9.7	9.78	9.7	9.84	9.65	10.34	10.13	-0.2	0.870551	0.3337		10.34	9.95	-0.39	0.76313	0.0204		10.34	9.72	-0.62	0.650671	0.0024	DE
eukaryotic translation initiation factor 4B	Eif4b	1426379_at	9.11	9.17	8.99	8.92	8.57	8.72	8.38	8.41	8.48	8.14	8.16	7.97	9.14	8.95	-0.18	0.882703	0.0591		9.14	8.64	-0.49	0.712025	0.0636		9.14	8.39	-0.74	0.598739	0.0078	DE
phosphatidylserine decarboxylase /// phosphatidylserine decarboxylase, pseudogene 1 /// phosphatidylserine decarboxylase, pseudogene 3	Pisd /// Pisd-ps1 /// Pisd-ps3	1426387_x_at	10.75	10.81	10.66	10.96	11.32	11.27	11.39	11.44	11.31	11.58	11.55	11.44	10.78	10.81	0.03	1.02101	0.8749		10.78	11.3	0.51	1.42405	0.0064		10.78	11.41	0.63	1.54756	0.0043	DE
synaptotagmin binding, cytoplasmic RNA interacting protein	Syncrip	1426402_at	11.32	11.17	11.29	11.11	10.85	10.99	10.29	10.45	10.29	10.07	9.57	9.29	11.24	11.2	-0.05	0.965936	0.7389		11.24	10.92	-0.32	0.80107	0.0874		11.24	10.37	-0.88	0.543367	0.0155	DE
SET domain containing (lysine methyltransferase) 8	Setd8	1426406_at	10.29	10.03	10.04	9.63	11.22	11.09	10.93	11.16	11.28	11.25	10.86	11.11	10.16	9.84	-0.32	0.80107	0.3323		10.16	11.16	1	2	0.0433	DE	10.16	11.05	0.89	1.85318	0.0375	DE
jagged 2	Jag2	1426431_at	6.97	7.14	6.72	6.65	6.74	6.55	6.32	6.53	6.67	6.51	6.42	6.85	7.05	6.68	-0.37	0.773782	0.1061		7.05	6.64	-0.41	0.752623	0.0859		7.05	6.43	-0.63	0.646176	0.0466	DE
transmembrane protein 135	Tmem135	1426435_at	8.47	8.41	8.71	8.68	9.05	9.21	9.19	9.23	9.29	8.99	8.58	8.73	8.44	8.7	0.26	1.19748	0.0372		8.44	9.13	0.69	1.61328	0.0474	DE	8.44	9.21	0.77	1.70527	0.0041	DE
transmembrane protein 159	Tmem159	1426436_at	10.23	10.39	10.52	10.4	9.09	9.34	9.14	9.3	9	9.17	9.29	9.02	10.31	10.46	0.15	1.10957	0.2816		10.31	9.22	-1.09	0.469761	0.0273	DE	10.31	9.22	-1.09	0.469761	0.0106	DE
dehydrogenase/reductase (SDR family) member 7	Dhrs7	1426440_at	9.33	9.42	9.7	9.7	10.4	10.38	10.54	10.51	10.37	10.3	10.19	10.26	9.38	9.7	0.32	1.24833	0.0876		9.38	10.39	1.01	2.01391	0.0218	DE	9.38	10.53	1.15	2.21914	0.0138	DE
RAB30, member RAS oncogene family	Rab30	1426452_a_at	7.98	7.86	8.58	8.21	8.54	8.54	8.75	8.62	8.7	8.87	8.66	8.63	7.92	8.39	0.47	1.38511	0.2114		7.92	8.54	0.62	1.53688	0.0614		7.92	8.68	0.76	1.69349	0.0134	DE
Rho, GDP dissociation inhibitor (GDI) beta	Arhgdib	1426454_at	7.55	7.68	8.1	7.79	8.34	8.29	9.1	8.65	10.02	8.59	8.5	8.78	7.62	7.95	0.33	1.25701	0.2472		7.62	8.32	0.7	1.6245	0.035	DE	7.62	8.88	1.26	2.39496	0.0918
discs, large homolog-associated protein 4 (Drosophila)	Dlgap4	1426465_at	9.77	9.8	9.27	9.14	9.49	9.55	9.18	9.17	9.11	9.09	9.07	9.2	9.79	9.21	-0.58	0.668964	0.0593		9.79	9.52	-0.27	0.82932	0.0352		9.79	9.18	-0.61	0.655197	0.0078	DE
Shwachman-Bodian-Diamond syndrome homolog (human)	Sbds	1426480_at	9.36	9.18	9.52	9.32	10.04	9.8	10.28	10.15	10.08	9.99	9.86	9.95	9.27	9.42	0.15	1.10957	0.382		9.27	9.92	0.65	1.56917	0.0564		9.27	10.21	0.94	1.91853	0.0178	DE
retinoblastoma binding protein 6	Rbbp6	1426487_a_at	9.93	10.06	8.27	8.59	9.33	9.64	9.3	9.1	9.44	9.36	9.36	9.41	10	8.43	-1.57	0.336808	0.0377	DE	10	9.49	-0.51	0.702222	0.1491		10	9.2	-0.8	0.574349	0.0317	DE
hect (homologous to the E6-AP (UBE3A) carboxyl terminus) domain and RCC1 (CHC1)-like domain (RLD) 2	Herc2	1426491_at	9.7	9.66	8.97	9.06	9.74	9.76	9.92	9.68	10.08	9.81	9.96	10.08	9.68	9.02	-0.66	0.632878	0.0196	DE	9.68	9.75	0.07	1.04972	0.129		9.68	9.8	0.12	1.08673	0.4974
tyrosyl-DNA phosphodiesterase 1	Tdp1	1426492_at	8.53	8.32	8.06	8.35	7.82	8.1	7.38	7.59	7.79	7.61	7.34	7.45	8.42	8.21	-0.22	0.858565	0.3543		8.42	7.96	-0.46	0.726986	0.1267		8.42	7.49	-0.94	0.521233	0.0241	DE
TRAF-interacting protein with forkhead-associated domain	Tifa	1426501_a_at	8.09	8.2	8.88	8.76	9.04	9	9.65	9.44	9.75	9.26	9.25	9.27	8.14	8.82	0.68	1.60214	0.0146	DE	8.14	9.02	0.88	1.84038	0.0226	DE	8.14	9.54	1.4	2.63902	0.0181	DE
Evi2a-Evi2b readthrough /// ecotropic viral integration site 2b	Evi2a-evi2b /// Evi2b	1426505_at	4.68	4.76	4.72	5.14	5.29	5.36	6.07	5.65	7.5	5.7	5.41	5.84	4.72	4.93	0.21	1.15669	0.4967		4.72	5.33	0.61	1.52626	0.0081	DE	4.72	5.86	1.14	2.20381	0.106
glial fibrillary acidic protein	Gfap	1426509_s_at	3.71	4.3	3.95	4.91	6.76	5.8	7.82	7.37	7.94	7.82	8.09	7.79	4.01	4.43	0.42	1.33793	0.5429		4.01	6.28	2.28	4.85678	0.0759		4.01	7.6	3.59	12.042	0.0131	DE
saccharopine dehydrogenase (putative)	Sccpdh	1426510_at	10.08	9.98	10.38	10.43	10.53	10.56	10.81	10.71	10.5	10.55	10.34	10	10.03	10.41	0.38	1.30134	0.0445		10.03	10.55	0.52	1.43396	0.0446		10.03	10.76	0.73	1.65864	0.0093	DE
carbohydrate (N-acetylgalactosamine 4-sulfate 6-O) sulfotransferase 15	Chst15	1426514_at	9.65	9.74	10.08	8.97	7.29	7.49	7.34	7.41	7.51	6.95	5.72	7.33	9.69	9.53	-0.17	0.888843	0.8109		9.69	7.39	-2.3	0.203063	0.0104	DE	9.69	7.38	-2.32	0.200267	0.0009	DE
guanine nucleotide binding protein, alpha z subunit	Gnaz	1426517_at	8.25	8.11	7.73	7.55	7.43	7.52	7.43	7.48	7.97	7.86	7.86	8.37	8.18	7.64	-0.54	0.687771	0.0468		8.18	7.47	-0.7	0.615572	0.0216	DE	8.18	7.45	-0.72	0.607097	0.0392	DE
hydroxyacyl-Coenzyme A dehydrogenase/3-ketoacyl-Coenzyme A thiolase/enoyl-Coenzyme A hydratase (trifunctional protein), beta subunit	Hadhb	1426522_at	11.06	11.17	11.3	11.32	11.62	11.59	11.85	11.81	11.82	11.77	11.75	11.74	11.12	11.31	0.19	1.14076	0.1654		11.12	11.61	0.49	1.40444	0.0555		11.12	11.83	0.72	1.64718	0.0291	DE
oviductal glycoprotein 1	Ovgp1	1426526_s_at	4.36	4.51	4.29	4.67	5.27	4.8	5.93	5.68	5.77	5.79	6.18	6.14	4.44	4.48	0.04	1.02811	0.8551		4.44	5.04	0.6	1.51572	0.2133		4.44	5.8	1.37	2.58471	0.0204	DE
ubiquitin specific peptidase 11	Usp11	1426539_at	8.33	8.24	7.56	7.82	7.6	7.74	7.05	7.04	7.25	7.08	7.01	7.24	8.28	7.69	-0.59	0.664343	0.1079		8.28	7.67	-0.62	0.650671	0.0271	DE	8.28	7.05	-1.24	0.423373	0.0215	DE
endonuclease domain containing 1	Endod1	1426540_at	7.83	7.97	8.2	8.13	8.9	8.54	9.16	9.19	9.49	9.33	8.95	9.28	7.9	8.16	0.27	1.20581	0.1162		7.9	8.72	0.82	1.76541	0.1031		7.9	9.17	1.27	2.41162	0.028	DE
endonuclease domain containing 1	Endod1	1426541_a_at	9.68	9.4	10.17	9.08	11.17	10.4	11.45	11.53	11.65	11.48	10.41	11.15	9.54	9.63	0.09	1.06437	0.9023		9.54	10.78	1.24	2.36199	0.1593		9.54	11.49	1.95	3.86375	0.0324	DE
endonuclease domain containing 1	Endod1	1426542_at	6.76	6.58	7.23	6.58	8.28	7.53	8.54	8.61	8.63	8.59	7.47	8.35	6.67	6.9	0.23	1.17283	0.5996		6.67	7.9	1.23	2.34567	0.1717		6.67	8.57	1.9	3.73213	0.0145	DE
endonuclease domain containing 1	Endod1	1426543_x_at	7.26	7.12	7.67	6.98	8.49	7.9	8.9	9	8.99	9.01	8.01	8.77	7.19	7.33	0.13	1.09429	0.763		7.19	8.19	1	2	0.1661		7.19	8.95	1.76	3.38698	0.0038	DE
testis-specific kinase 2	Tesk2	1426546_at	8.99	8.98	9.34	9.24	9.86	9.76	10.26	10.23	10.05	10.25	10.31	9.84	8.98	9.29	0.31	1.23971	0.1006		8.98	9.81	0.83	1.77769	0.0368	DE	8.98	10.24	1.26	2.39496	0.0032	DE
B cell CLL/lymphoma 11A (zinc finger protein)	Bcl11a	1426552_a_at	5.99	6.03	5.25	5.12	4.79	5.12	4.96	4.72	4.91	4.49	4.22	4.84	6.01	5.18	-0.83	0.562529	0.0343	DE	6.01	4.95	-1.06	0.479632	0.0947		6.01	4.84	-1.17	0.444421	0.0588
nephronectin	Npnt	1426560_a_at	7.27	7.23	8.12	7.27	8.5	8.67	8.02	8.51	7.7	7.36	6.43	6.45	7.25	7.69	0.44	1.3566	0.4851		7.25	8.59	1.34	2.53151	0.0315	DE	7.25	8.27	1.02	2.02792	0.1487
nephronectin	Npnt	1426561_a_at	7.05	7.19	7.59	7.26	8.5	8.69	7.99	8.42	7.91	7.41	6.74	6.54	7.12	7.43	0.31	1.23971	0.2868		7.12	8.59	1.47	2.77022	0.0086	DE	7.12	8.2	1.08	2.11404	0.0987
insulin-like growth factor I receptor	Igf1r	1426565_at	8.78	8.96	8.19	8.18	8.03	8.07	7.92	7.65	8.05	7.82	7.99	7.88	8.87	8.18	-0.68	0.624165	0.0824		8.87	8.05	-0.82	0.566442	0.0587		8.87	7.79	-1.08	0.473029	0.0304	DE
interleukin 17 receptor E	Il17re	1426566_s_at	8.38	8.5	9.01	8.89	9.54	9.33	10.43	10.22	10.09	10.72	11.06	10.17	8.44	8.95	0.51	1.42405	0.0266		8.44	9.43	0.99	1.98618	0.0272	DE	8.44	10.33	1.89	3.70635	0.01	DE
anoctamin 1, calcium activated chloride channel	Ano1	1426571_at	8.74	8.84	8.57	8.55	9.99	10.14	9.24	10.13	8.9	8.45	7.63	7.57	8.79	8.56	-0.23	0.852635	0.125		8.79	10.07	1.28	2.42839	0.0084	DE	8.79	9.68	0.89	1.85318	0.2905
polo-like kinase 4	Plk4	1426580_at	8.6	8.37	8.15	8.27	7.63	7.84	7.32	7.61	7.86	7.07	6.57	6.21	8.49	8.21	-0.28	0.823591	0.2082		8.49	7.74	-0.75	0.594604	0.0412	DE	8.49	7.47	-1.02	0.493116	0.035	DE
survival motor neuron 1	Smn1	1426596_a_at	7.12	7.12	6.92	6.77	6.8	6.76	6.49	6.53	6.18	6.23	6	6.14	7.12	6.85	-0.27	0.82932	0.1695		7.12	6.78	-0.34	0.790041	0.0374		7.12	6.51	-0.61	0.655197	0.0209	DE
solute carrier family 2 (facilitated glucose transporter), member 1	Slc2a1	1426599_a_at	11.51	11.35	11.26	10.87	10.57	10.47	10.81	10.72	11.02	11.18	11.63	12.04	11.43	11.07	-0.37	0.773782	0.2842		11.43	10.52	-0.91	0.532185	0.0182	DE	11.43	10.77	-0.66	0.632878	0.034	DE
solute carrier family 2 (facilitated glucose transporter), member 1	Slc2a1	1426600_at	10.36	10.22	9.75	9.55	9.23	9.07	9.42	9.26	9.64	9.73	10.29	10.85	10.29	9.65	-0.64	0.641713	0.0434	DE	10.29	9.15	-1.14	0.45376	0.0091	DE	10.29	9.34	-0.95	0.517632	0.013	DE
DIS3 mitotic control homolog (S. cerevisiae)	Dis3	1426609_at	9.66	9.73	9.39	9.51	9.38	9.37	8.97	9.06	9.06	8.7	8.84	8.58	9.69	9.45	-0.24	0.846745	0.0974		9.69	9.38	-0.32	0.80107	0.0646		9.69	9.02	-0.68	0.624165	0.0086	DE
zinc finger, MYND-type containing 8	Zmynd8	1426614_at	10.81	10.68	9.58	9.83	10.42	10.52	10.42	10.47	10.59	10.45	10.65	10.82	10.75	9.7	-1.04	0.486327	0.0368	DE	10.75	10.47	-0.28	0.823591	0.0857		10.75	10.45	-0.3	0.812252	0.102
N-myc downstream regulated gene 4	Ndrg4	1426615_s_at	12.55	12.49	12.79	12.88	13.66	13.46	13.94	13.77	13.96	14.03	13.93	14.2	12.52	12.84	0.32	1.24833	0.0384		12.52	13.56	1.04	2.05623	0.0441	DE	12.52	13.86	1.34	2.53151	0.0237	DE
glutaminyl-peptide cyclotransferase (glutaminyl cyclase)	Qpct	1426622_a_at	8.37	8.25	9.24	9.1	10.35	10.36	9.79	9.76	9.24	9.83	10.55	9.55	8.31	9.17	0.86	1.81504	0.0122	DE	8.31	10.36	2.05	4.14106	0.0179	DE	8.31	9.78	1.47	2.77022	0.0186	DE
DEAH (Asp-Glu-Ala-His) box polypeptide 8	Dhx8	1426629_at	8.26	8.14	7.41	7.56	7.67	7.88	7.28	7.61	7.52	7.35	7.09	7.54	8.2	7.48	-0.72	0.607097	0.02	DE	8.2	7.78	-0.43	0.742262	0.0996		8.2	7.45	-0.76	0.590496	0.1057
potassium channel tetramerisation domain containing 14	Kctd14	1426632_at	9.46	9.52	9.27	9.13	8.51	8.71	8.3	8.34	8.23	8.21	7.9	7.94	9.49	9.2	-0.29	0.817902	0.1109		9.49	8.61	-0.88	0.543367	0.0536		9.49	8.32	-1.17	0.444421	0.002	DE
potassium channel tetramerisation domain containing 14	Kctd14	1426633_s_at	9.61	9.67	9.47	9.11	8.51	8.73	8.18	8.32	8.14	8.21	8.61	8.08	9.64	9.29	-0.35	0.784584	0.2957		9.64	8.62	-1.02	0.493116	0.053		9.64	8.25	-1.39	0.381565	0.0138	DE
fibronectin 1	Fn1	1426642_at	12.54	12.48	11.06	11.66	11.69	12.27	11.63	11.57	11.65	11.24	11.37	11.72	12.51	11.36	-1.15	0.450625	0.1594		12.51	11.98	-0.53	0.692555	0.3162		12.51	11.6	-0.91	0.532185	0.0022	DE
small integral membrane protein 7	Smim7	1426647_at	7.83	7.93	8.28	8.33	8.41	8.24	8.71	8.61	8.77	9.1	9.43	9.39	7.88	8.3	0.42	1.33793	0.0372		7.88	8.32	0.44	1.3566	0.0667		7.88	8.66	0.78	1.71713	0.0081	DE
transmembrane protein with EGF-like and two follistatin-like domains 1	Tmeff1	1426649_at	10.23	10.3	10.09	10.14	9.58	9.42	9.23	9.27	8.82	8.99	8.96	8.59	10.26	10.12	-0.15	0.90125	0.0844		10.26	9.5	-0.76	0.590496	0.0362	DE	10.26	9.25	-1.01	0.496546	0.0047	DE
[truncated: 4,206 more rows]
