# Supplementary material for: Neural stem/progenitor cell properties of glial cells in the adult mouse auditory nerve
Source: Sci Rep. 2015 Aug 26;5:13383. doi: 10.1038/srep13383 (PMC4549618; doi:10.1038/srep13383)
Supplement: Supplementary Table 4 [file srep13383-s5.xls]

## Sheet: Sheet1
Supplemental Table 4. Genes increasing significantly in young adult auditory nerve following ouabain injury and decreasing significantly in auditory nerve during developmental maturation.
These gene also showed a similar expression pattern in developmetal VG tissuess based on a previous study (Lu et al., 2011)
Gene Annotation (Affymetrix)				Expression Data in Ouabain Injury Model (log2 RMA)												Ouabain Injury Comparative Data												Expression Data for Perinatal Maturation (log2 RMA)												Comparative Data for Auditory Nerve Postnatal Development
				Injured (SR) and control (CL) at 3 and 7 days post injury												3d: injury (SR) vs Control (CL)						7d: injury (SR) vs Control (CL)						Postnatal (P) stages P0 through P21												P3 vs P0						P7 vs P0
Functional Category	Gene Title	Gene Symbol	Probe Set ID	3d_CL1	3d_CL4	3d_CL5	3d_SR1	3d_SR4	3d_SR5	7d_CL1	7d_CL2	7d_CL3	7d_SR1	7d_SR2	7d_SR3	3d CL mean	3d SR mean	Mean difference	Relative difference	P value	filtered	7d CL mean	7d SR mean	Mean difference	Relative difference	P value	filtered	P0a	P0b	P3a	P3b	P7a	P7b	P10a	P10b	P14a	P14b	P21a	P21b	P0 mean	P3 mean	Mean difference	Relative difference	P value	filtered	P0 mean	P7 mean	Mean difference	Relative difference
Cell Division/ Proliferation	antigen identified by monoclonal antibody Ki 67	Mki67	1426817_at	7.23	6.29	6.75	9.44	9.79	10.12	9.98	6.94	6.49	8.33	7.07	7.49	6.76	9.78	3.02	8.11168	0.062823		7.8	7.63	-0.18	0.882703	0.891154		11.34	11.18	7.56	9.38	9.64	9.7	9.97	9.6	11.49	9.45	9.1	9.05	11.26	8.47	-2.79	0.144586	0.198378		11.26	9.67	-1.59	0.332171
Cell Division/ Proliferation	aurora kinase B	Aurkb	1424128_x_at	4.5	4.56	4.56	5.74	6.56	6.52	5.59	4.69	4.34	4.69	4.55	5.07	4.53	6.28	1.74	3.34035	0.021215	*	4.88	4.77	-0.1	0.933033	0.814385		9.02	8.67	7.28	8.78	6.94	7.55	6.6	6.82	7.75	6.25	5.61	6.15	8.85	8.03	-0.82	0.566442	0.468009		8.85	7.25	-1.6	0.329877
Cell Division/ Proliferation	aurora kinase B	Aurkb	1451246_s_at	3.91	3.76	3.94	5.07	5.56	5.78	4.98	3.91	3.92	3.83	3.64	4.03	3.84	5.47	1.63	3.09513	0.009709	*	4.27	3.84	-0.43	0.742262	0.346148		8.14	7.97	6.62	8.14	6.35	6.84	5.83	6.04	6.85	5.84	4.81	4.65	8.06	7.38	-0.67	0.628507	0.536712		8.06	6.6	-1.46	0.363493
Cell Division/ Proliferation	B cell translocation gene 1, anti-proliferative	Btg1	1442018_at	6.36	6.7	6.92	6.5	7.18	7.04	6.78	6.45	6.95	7.38	7.62	7.3	6.53	6.91	0.38	1.30134	0.254424		6.73	7.43	0.71	1.6358	0.020936	*	8.54	8.84	8.55	8.17	7.59	7.07	7.62	7.4	7	6.9	6.7	6.71	8.69	8.36	-0.33	0.795536	0.312042		8.69	7.33	-1.36	0.389582
Cell Division/ Proliferation	breast cancer 1	Brca1	1424629_at	5.07	5.04	5.25	6.67	7.26	7.52	6.24	5.51	5.37	5.63	5.43	5.56	5.05	7.15	2.1	4.28709	0.013924	*	5.71	5.54	-0.17	0.888843	0.602795		8.63	8.36	7.05	7.58	7.05	7.49	6.91	6.86	7.84	6.59	6.37	6.34	8.49	7.32	-1.18	0.441351	0.0921		8.49	7.27	-1.22	0.429283
Cell Division/ Proliferation	BTB and CNC homology 1	Bach1	1440831_at	10.53	10.46	10.44	11.14	11.31	11.37	10.28	10.38	10.33	11.17	11.09	11.33	10.49	11.27	0.78	1.71713	0.002852	*	10.33	11.2	0.87	1.82766	0.002311	*	11.62	11.62	11.35	11.47	11.36	11.46	10.99	11.07	11.04	10.94	10.85	10.89	11.62	11.41	-0.21	0.864537	0.177171		11.62	11.41	-0.21	0.864537
Cell Division/ Proliferation	budding uninhibited by benzimidazoles 1 homolog (S. cerevisiae)	Bub1	1424046_at	4.26	4.39	4.34	6.87	7.42	7.81	6.31	4.41	4.23	5.25	4.39	5.36	4.33	7.37	3.04	8.22491	0.005833	*	4.99	5	0.02	1.01396	0.983706		9.49	9.04	7.71	9.12	7.39	7.94	7.07	7.16	8.33	6.63	5.68	5.66	9.26	8.41	-0.85	0.554785	0.429982		9.26	7.66	-1.6	0.329877
Cell Division/ Proliferation	budding uninhibited by benzimidazoles 1 homolog, beta (S. cerevisiae)	Bub1b	1416961_at	4.62	4.58	4.89	5.49	6.27	6.67	5.18	4.69	4.57	4.66	4.58	5.16	4.6	6.14	1.54	2.90795	0.046632	*	4.81	4.8	-0.01	0.993092	0.968575		7.8	7.76	6.42	7.73	6.3	6.94	6.27	6.25	6.87	6.03	6.09	6.14	7.78	7.08	-0.71	0.61132	0.476492		7.78	6.62	-1.16	0.447513
Cell Division/ Proliferation	budding uninhibited by benzimidazoles 1 homolog, beta (S. cerevisiae)	Bub1b	1447363_s_at	4.18	4.46	4.48	5.76	6.22	6.67	5.07	4.3	4.17	4.71	4.51	4.81	4.32	6.22	1.9	3.73213	0.009367	*	4.51	4.68	0.16	1.11729	0.627585		7.86	7.7	6.19	7.46	6.12	6.62	5.92	5.95	6.77	5.37	5.06	5.41	7.78	6.83	-0.95	0.517632	0.370492		7.78	6.37	-1.41	0.376312
Cell Division/ Proliferation	CDC28 protein kinase 1b /// predicted pseudogene 6340	Cks1b /// Gm6340	1448441_at	7.99	8.21	7.85	8.81	9.26	9.14	8.52	8	8.15	8.52	8.45	8.62	8.1	9.07	0.98	1.97247	0.011982	*	8.23	8.53	0.31	1.23971	0.177042		10.94	10.91	10.74	10.99	9.73	10.05	9.36	9.58	9.46	8.74	8.36	8.08	10.92	10.86	-0.06	0.959264	0.715092		10.92	9.89	-1.03	0.48971
Cell Division/ Proliferation	CDC28 protein kinase regulatory subunit 2 /// predicted gene 12891 /// predicted gene, 19945 /// cyclin-dependent kinases regulatory subunit 2-like	Cks2 /// Gm12891 /// Gm19945 /// LOC100044750	1417457_at	8.23	8.06	8.15	9.44	9.66	9.76	9.93	8.27	8.13	8.64	8.05	8.69	8.14	9.62	1.48	2.78949	0.001681	*	8.77	8.46	-0.32	0.80107	0.649079		11.33	11.12	10.26	11.22	9.98	10.1	9.85	10.05	11.01	9.64	8.97	9.23	11.22	10.74	-0.48	0.716978	0.492427		11.22	10.04	-1.18	0.441351
Cell Division/ Proliferation	CDC28 protein kinase regulatory subunit 2 /// predicted gene 12891 /// predicted gene, 19945 /// cyclin-dependent kinases regulatory subunit 2-like	Cks2 /// Gm12891 /// Gm19945 /// LOC100044750	1417458_s_at	7.89	7.77	7.84	9	9.12	9.52	9.49	7.72	7.9	8.25	7.58	8.26	7.83	9.21	1.38	2.60268	0.00728	*	8.37	8.03	-0.34	0.790041	0.616723		10.95	10.7	9.69	10.66	9.53	9.68	9.5	9.66	10.52	9.18	8.46	8.77	10.82	10.17	-0.65	0.63728	0.398542		10.82	9.61	-1.22	0.429283
Cell Division/ Proliferation	cell division cycle associated 3	Cdca3	1452040_a_at	5.41	5.45	5.2	6.84	7.39	7.39	6.74	5.14	5.34	5.97	5.63	5.9	5.43	7.21	1.77	3.41054	0.009837	*	5.74	5.83	0.09	1.06437	0.870454		9.17	9.17	8.13	9.01	7.93	8.04	7.67	7.7	8.38	7.32	7.42	7.14	9.17	8.57	-0.6	0.659754	0.40282		9.17	7.98	-1.19	0.438303
Cell Division/ Proliferation	cell division cycle associated 5	Cdca5	1416802_a_at	4.16	4.33	4.59	6.69	7.47	7.87	6.45	4.23	4.14	4.98	4.43	4.71	4.24	7.34	3.1	8.57419	0.00933	*	4.94	4.71	-0.23	0.852635	0.789928		8.8	8.8	7.64	8.59	7.05	7.46	6.58	6.82	8.1	6.07	5	6.31	8.8	8.12	-0.69	0.619854	0.385985		8.8	7.26	-1.55	0.34151
Cell Division/ Proliferation	cell division cycle associated 5	Cdca5	1448466_at	4.93	4.91	4.99	5.68	6.23	6.66	5.77	5.03	4.75	5.06	4.94	5.2	4.92	6.19	1.27	2.41162	0.045867	*	5.18	5.07	-0.12	0.920188	0.745918		7.57	7.49	6.88	7.47	6.53	6.92	6.44	6.66	7.28	6.28	6.21	6.14	7.53	7.17	-0.36	0.779165	0.438822		7.53	6.73	-0.8	0.574349
Cell Division/ Proliferation	cell division cycle associated 8	Cdca8	1428480_at	4.96	4.76	5.09	5.88	6.18	6.78	5.89	4.5	4.67	5.04	4.32	5.23	4.86	6.28	1.42	2.67586	0.022986	*	5.02	4.86	-0.16	0.895025	0.78137		7.96	7.92	6.29	7.44	6.31	6.56	6.05	5.91	7.19	5.78	5.24	5.14	7.94	6.87	-1.08	0.473029	0.312385		7.94	6.43	-1.51	0.351111
Cell Division/ Proliferation	cell division cycle associated 8	Cdca8	1428481_s_at	6.15	6.25	6.28	7.74	8.48	8.77	7.94	6.22	6.14	6.94	6.56	6.9	6.2	8.33	2.13	4.37717	0.017954	*	6.77	6.8	0.03	1.02101	0.964854		9.86	9.77	8.36	9.49	8.19	8.38	7.93	8.01	9.24	7.67	7.15	7.27	9.82	8.92	-0.89	0.539614	0.358771		9.82	8.28	-1.53	0.346277
Cell Division/ Proliferation	cell division cycle associated 8	Cdca8	1436847_s_at	6.23	6.36	6.16	8.28	8.82	9.07	8.35	6.55	6.19	7.1	6.65	7.23	6.29	8.72	2.43	5.38893	0.006066	*	7.03	6.99	-0.03	0.97942	0.965916		10.28	10.23	9.01	10.14	8.88	9.08	8.71	8.86	10.05	8.4	7.56	7.92	10.25	9.58	-0.68	0.624165	0.441073		10.25	8.98	-1.27	0.41466
Cell Division/ Proliferation	centromere protein E	Cenpe	1435005_at	5.02	4.97	4.94	6.3	6.58	6.96	6.01	4.96	4.81	5.35	4.94	5.39	5	6.61	1.61	3.05252	0.012694	*	5.26	5.23	-0.03	0.97942	0.939051		8.65	8.47	5.92	7.3	7.04	7.49	6.91	6.85	8.11	6.4	6.19	5.92	8.56	6.61	-1.95	0.258816	0.211537		8.56	7.26	-1.3	0.406126
Cell Division/ Proliferation	centromere protein H	Cenph	1422016_a_at	4.1	4.08	3.94	4.51	5.02	4.74	4.66	3.86	3.9	4.36	3.7	4.11	4.09	4.76	0.66	1.58008	0.044915	*	4.14	4.06	-0.08	0.946058	0.811544		7.28	6.98	6.24	6.77	5.88	5.95	5.71	5.44	6.51	5.08	4.93	5.11	7.13	6.5	-0.63	0.646176	0.209221		7.13	5.91	-1.22	0.429283
Cell Division/ Proliferation	centromere protein T	Cenpt	1426846_at	6.95	6.75	6.83	7.54	8.01	8.11	7.06	6.98	6.94	7.49	7.54	7.54	6.85	7.89	1.04	2.05623	0.015964	*	6.99	7.52	0.53	1.44393	0.00156		8.59	8.53	8.03	8.36	8.07	8.22	7.7	7.81	7.78	7.65	7.59	7.64	8.56	8.19	-0.37	0.773782	0.26177		8.56	8.14	-0.41	0.752623
Cell Division/ Proliferation	centromere protein W	Cenpw	1429156_at	5.19	5.25	4.95	6.44	6.57	6.7	6.31	4.99	5.33	6.01	5.46	5.48	5.22	6.57	1.35	2.54912	0.00116	*	5.54	5.65	0.11	1.07923	0.821544		8.17	8.21	8.25	8.44	7.23	7.46	6.76	6.88	7.29	6.45	6.65	6.18	8.19	8.34	0.15	1.10957	0.341305		8.19	7.35	-0.85	0.554785
Cell Division/ Proliferation	centrosomal protein 164	Cep164	1447278_at	7.33	7.5	7.23	7.92	8.15	8.2	7.52	7.38	7.42	7.99	8.03	7.96	7.42	8.09	0.68	1.60214	0.013043	*	7.44	7.99	0.55	1.46409	0.001577		9.56	9.49	8.86	8.72	8.92	9.13	8.77	8.63	8.64	8.53	8.58	8.39	9.53	8.79	-0.74	0.598739	0.027374	*	9.53	9.03	-0.5	0.707107
Cell Division/ Proliferation	centrosomal protein 55	Cep55	1452242_at	4.59	5.58	5.09	8.08	8.7	8.51	5.56	5.22	5.01	5.87	5.8	6.18	5.08	8.43	3.35	10.1965	0.063187		5.26	5.95	0.69	1.61328	0.029989	*	9.28	8.94	7.82	8.99	7.85	8.26	7.54	7.92	8.42	7.28	6.66	6.44	9.11	8.4	-0.7	0.615572	0.431415		9.11	8.06	-1.05	0.482968
Cell Division/ Proliferation	chromatin licensing and DNA replication factor 1	Cdt1	1424143_a_at	8.01	8.05	8.04	9.95	10.69	10.74	9.25	8.15	8.03	8.93	8.78	9.12	8.03	10.46	2.43	5.38893	0.010413	*	8.48	8.94	0.46	1.37554	0.355152		10.81	10.61	9.92	10.16	9.41	9.65	9.19	9.43	10.46	9.1	8.78	8.94	10.71	10.04	-0.67	0.628507	0.053203		10.71	9.53	-1.18	0.441351
Cell Division/ Proliferation	chromatin licensing and DNA replication factor 1	Cdt1	1424144_at	6.05	6.12	6.11	7.99	8.67	8.61	7.25	6.17	6.29	6.64	6.39	7.21	6.09	8.43	2.34	5.06303	0.007428	*	6.57	6.75	0.18	1.13288	0.691848		9.1	9.01	8.21	8.27	7.81	7.96	7.54	7.68	8.6	7.19	6.96	7	9.06	8.24	-0.82	0.566442	0.007535	*	9.06	7.88	-1.17	0.444421
Cell Division/ Proliferation	claspin homolog (Xenopus laevis)	Clspn	1456280_at	5.31	4.91	5.6	6.71	7.32	7.1	6.5	4.88	5.37	5.47	5.35	5.32	5.11	7.04	1.93	3.81055	0.010177	*	5.58	5.38	-0.2	0.870551	0.715667		8.3	8.06	6.68	7.52	6.83	7.07	6.59	6.65	8.04	6.4	5.82	6.2	8.18	7.1	-1.08	0.473029	0.215728		8.18	6.95	-1.23	0.426317
Cell Division/ Proliferation	cyclin A2	Ccna2	1417910_at	6.21	5.77	6.08	8.56	8.81	9.21	8.41	6.03	5.96	7.14	6.45	7.01	5.99	8.86	2.87	7.31065	0.005524	*	6.8	6.87	0.07	1.04972	0.941065		10.33	10.22	8.88	10	8.76	8.94	8.57	8.62	9.96	8.3	7.76	7.89	10.28	9.44	-0.84	0.558644	0.374212		10.28	8.85	-1.43	0.371131
Cell Division/ Proliferation	cyclin A2	Ccna2	1417911_at	5.67	5.53	5.3	7.28	7.94	7.78	7.86	5.62	5.51	6.04	5.57	6.23	5.6	7.67	2.07	4.19887	0.005123	*	6.33	5.95	-0.38	0.768438	0.672063		9.44	9.21	8.27	9.26	8.16	8.32	8.2	8.39	9.49	7.73	7.32	7.28	9.32	8.77	-0.56	0.678302	0.454827		9.32	8.24	-1.09	0.469761
Cell Division/ Proliferation	cyclin B1 /// predicted gene 5593	Ccnb1 /// Gm5593	1416076_at	4.22	4.29	4.09	5.81	6.24	6.58	5.59	4.14	4.11	4.43	4.15	4.77	4.26	6.21	1.95	3.86375	0.011083	*	4.62	4.45	-0.17	0.888843	0.772149		7.65	7.25	5.95	7.21	6.08	6.27	6.12	5.81	6.95	5.16	5.09	4.98	7.45	6.58	-0.87	0.547147	0.385305		7.45	6.17	-1.28	0.411796
Cell Division/ Proliferation	cyclin B1 /// predicted gene 5593	Ccnb1 /// Gm5593	1419943_s_at	4.5	4.43	4.83	6.32	6.78	6.91	6.11	4.65	4.4	5.23	4.88	5.58	4.46	6.67	2.2	4.59479	0.005081	*	5.05	5.23	0.18	1.13288	0.781591		8.5	8.07	6.58	8.24	6.73	7.06	6.59	6.64	7.59	6.23	5.95	5.65	8.28	7.41	-0.88	0.543367	0.477094		8.28	6.89	-1.39	0.381565
Cell Division/ Proliferation	cyclin B1 /// predicted gene 5593	Ccnb1 /// Gm5593	1448205_at	6.07	5.81	6.09	8.4	8.6	9.09	7.95	5.8	5.73	6.83	6.34	6.83	5.94	8.7	2.76	6.77396	0.001509	*	6.49	6.66	0.17	1.12506	0.838502		10.68	10.58	8.85	10.36	8.81	9.07	8.3	8.53	9.56	7.9	7.54	7.65	10.63	9.61	-1.03	0.48971	0.403395		10.63	8.94	-1.69	0.309927
Cell Division/ Proliferation	cyclin B2	Ccnb2	1450920_at	5.38	5.2	5.59	7.89	8.47	8.51	8.32	5.59	5.71	6.7	5.98	6.52	5.29	8.29	3	8	0.001456	*	6.54	6.4	-0.14	0.907519	0.890116		9.87	9.65	8.08	9.67	8.4	8.51	8.29	8.41	9.63	7.75	7	6.95	9.76	8.88	-0.88	0.543367	0.463595		9.76	8.45	-1.3	0.406126
Cell Division/ Proliferation	cyclin D1	Ccnd1	1417420_at	8.83	8.92	8.43	11.47	11.98	12.13	8.94	9.11	9.12	10.57	10.51	10.62	8.87	11.86	2.99	7.94474	0.003156	*	9.05	10.57	1.51	2.8481	0.000163	*	12.02	11.87	11.96	11.97	10.86	11.25	10.12	10.37	10.07	9.97	9.71	9.55	11.95	11.97	0.02	1.01396	0.834149		11.95	11.05	-0.89	0.539614
Cell Division/ Proliferation	cyclin D1	Ccnd1	1448698_at	8.01	8.11	7.61	10.81	11.41	11.51	8.14	8.36	8.37	9.83	10.1	10.09	8.06	11.24	3.18	9.06307	0.003384	*	8.29	10.01	1.72	3.29436	0.000129	*	11.18	11.12	10.95	11.39	9.88	10.41	9.11	9.41	9.07	8.98	8.84	8.8	11.15	11.17	0.02	1.01396	0.942408		11.15	10.14	-1.01	0.496546
Cell Division/ Proliferation	cyclin-dependent kinase 4 /// cyclin-dependent kinase 4-like	Cdk4 /// LOC640611	1422439_a_at	8.27	8.18	8.5	9.19	9.35	9.64	8.23	8.29	8.42	9.01	8.85	9.07	8.22	9.4	1.18	2.26577	0.007279	*	8.31	8.98	0.66	1.58008	0.0017	*	10.74	10.7	10.45	10.49	9.72	9.85	9.29	9.3	8.83	8.74	8.58	8.46	10.72	10.47	-0.25	0.840896	0.012559		10.72	9.79	-0.93	0.524858
Cell Division/ Proliferation	cyclin-dependent kinase 4 /// cyclin-dependent kinase 4-like	Cdk4 /// LOC640611	1422440_at	8.48	8.74	8.67	9.53	9.99	9.83	8.75	8.88	8.87	9.16	9.37	9.45	8.61	9.78	1.18	2.26577	0.010478	*	8.83	9.33	0.49	1.40444	0.016347		11.04	11.06	10.8	10.9	10.05	10.31	9.52	9.62	9.1	8.99	8.47	8.52	11.05	10.85	-0.2	0.870551	0.14446		11.05	10.18	-0.87	0.547147
Cell Division/ Proliferation	cyclin-dependent kinase 4 /// cyclin-dependent kinase 4-like	Cdk4 /// LOC640611	1422441_x_at	8.79	8.83	8.85	9.63	9.99	9.96	8.78	8.92	8.99	9.28	9.45	9.57	8.81	9.86	1.05	2.07053	0.009898	*	8.9	9.43	0.53	1.44393	0.00937		11.74	11.72	11.48	11.52	10.86	11.03	10.43	10.45	9.96	9.91	9.49	9.5	11.73	11.5	-0.23	0.852635	0.023984		11.73	10.94	-0.79	0.578344
Cell Division/ Proliferation	cyclin-dependent kinase inhibitor 2C (p18, inhibits CDK4)	Cdkn2c	1416868_at	8.05	7.9	7.93	8.86	9.13	9.18	8.41	8.03	8.02	8.57	8.57	8.68	7.98	9.06	1.08	2.11404	0.003162	*	8.15	8.61	0.45	1.36604	0.062906		9.86	9.83	9.42	10.29	9.45	9.49	9.16	9.26	9.43	8.87	8.92	8.73	9.84	9.86	0.01	1.00696	0.985369		9.84	9.47	-0.38	0.768438
Cell Division/ Proliferation	DBF4 homolog (S. cerevisiae)	Dbf4	1418334_at	6.39	6.59	6.53	7.7	8.11	8.5	7.55	6.49	6.83	7.37	6.83	7.45	6.49	8.1	1.61	3.05252	0.011165	*	6.96	7.22	0.26	1.19748	0.52329		9.62	9.55	8.6	9.1	8.51	8.72	8.31	8.34	8.96	7.92	7.51	7.32	9.59	8.85	-0.73	0.602904	0.20297		9.59	8.62	-0.97	0.510506
Cell Division/ Proliferation	defective in sister chromatid cohesion 1 homolog (S. cerevisiae)	Dscc1	1452912_at	3.97	3.73	3.4	6.01	7.03	7.02	5.3	4	3.8	4.4	4.12	4.24	3.85	6.69	2.84	7.1602	0.008311	*	4.37	4.26	-0.11	0.926588	0.83683		8.34	8.21	7.95	8.44	6.49	6.79	6.17	6.32	7.05	5.48	4.88	4.88	8.28	8.19	-0.08	0.946058	0.800236		8.28	6.64	-1.64	0.320856
Cell Division/ Proliferation	denticleless homolog (Drosophila)	Dtl	1434695_at	4.12	4.2	4.35	5.28	6.44	6.25	5.99	4.29	4.25	4.69	4.45	4.76	4.16	5.99	1.83	3.55537	0.035299	*	4.84	4.63	-0.21	0.864537	0.746242		8.84	9.1	8.27	8.7	7.04	7.46	6.58	6.74	7.74	6.29	5.76	5.78	8.97	8.49	-0.49	0.712025	0.219979		8.97	7.25	-1.72	0.303549
Cell Division/ Proliferation	discs, large (Drosophila) homolog-associated protein 5	Dlgap5	1455730_at	5.2	5.13	5.19	6.01	6.66	6.48	6.12	4.99	5.13	5.29	5.24	5.36	5.17	6.38	1.22	2.32947	0.021853	*	5.41	5.3	-0.12	0.920188	0.772982		7.35	7.26	6.07	7.04	6.6	6.74	6.46	6.66	7.11	6.38	6.42	6.33	7.31	6.56	-0.75	0.594604	0.363685		7.31	6.67	-0.64	0.641713
Cell Division/ Proliferation	DNA primase, p49 subunit	Prim1	1418369_at	8.3	8.76	8.6	8.87	9.32	9.29	8.98	8.84	8.8	8.65	8.65	8.77	8.53	9.16	0.62	1.53688	0.160144		8.87	8.69	-0.18	0.882703	0.061018		10.11	10.14	9.85	10.13	9.1	9.16	9.21	9.03	9.39	8.81	9.16	8.92	10.13	9.99	-0.13	0.913831	0.510503		10.13	9.13	-0.99	0.503478
Cell Division/ Proliferation	DNA primase, p49 subunit	Prim1	1449061_a_at	7.74	8.15	8.05	8.29	8.65	8.85	8.4	8.1	8.18	8.15	8.12	8.07	7.95	8.6	0.65	1.56917	0.115745		8.23	8.11	-0.11	0.926588	0.332587		9.73	9.71	9.65	9.84	8.56	8.64	8.63	8.59	8.98	8.56	9.02	8.73	9.72	9.74	0.03	1.02101	0.83632		9.72	8.6	-1.12	0.460094
Cell Division/ Proliferation	DNA primase, p58 subunit	Prim2	1418036_at	6.2	6.55	6.51	7.07	7.43	7.47	6.79	6.47	6.68	6.75	6.69	6.98	6.37	7.32	0.95	1.93187	0.04667	*	6.65	6.81	0.16	1.11729	0.287833		8.43	8.28	8.13	8.23	7.71	7.94	7.75	7.53	7.89	7.29	7.06	7.06	8.36	8.18	-0.18	0.882703	0.210166		8.36	7.83	-0.53	0.692555
Cell Division/ Proliferation	DNA segment, Chr 2, ERATO Doi 750, expressed	D2Ertd750e	1442280_at	3.47	3.46	3.55	4.84	5.34	5.69	3.75	3.58	3.45	3.58	3.63	3.55	3.47	5.29	1.83	3.55537	0.017449	*	3.6	3.59	-0.01	0.993092	0.938241		6.96	6.83	5.4	6.88	5.15	5.58	4.97	5.2	5.19	4.75	4.63	4.76	6.89	6.14	-0.75	0.594604	0.492787		6.89	5.37	-1.53	0.346277
Cell Division/ Proliferation	E2F transcription factor 1	E2f1	1417878_at	5.91	6.01	5.91	6.5	7.01	6.77	6.59	6.05	5.98	6.12	6.32	6.3	5.96	6.76	0.8	1.7411	0.023503	*	6.21	6.25	0.04	1.02811	0.863373		7.28	7.2	7.14	7.12	6.71	6.72	6.35	6.44	6.68	6.37	6.58	6.17	7.24	7.13	-0.11	0.926588	0.20545		7.24	6.71	-0.53	0.692555
Cell Division/ Proliferation	establishment of cohesion 1 homolog 2 (S. cerevisiae)	Esco2	1428304_at	2.97	2.94	2.51	5.22	5.42	6.14	5.11	3.11	2.85	3.69	3.06	3.31	2.96	5.59	2.63	6.19026	0.010872	*	3.69	3.35	-0.34	0.790041	0.688881		7.75	7.69	6.53	7.63	6.24	6.38	6.17	6.18	7.53	5.85	4.79	4.59	7.72	7.08	-0.64	0.641713	0.45153		7.72	6.31	-1.41	0.376312
Cell Division/ Proliferation	eukaryotic translation initiation factor 4E binding protein 1	Eif4ebp1	1417562_at	7.75	7.72	8.16	9.56	9.94	10.14	7.67	7.66	7.82	8.75	8.6	8.91	7.73	9.88	2.14	4.40762	0.005891	*	7.72	8.75	1.03	2.04202	0.001662	*	9.29	9.33	9.2	9.39	8.9	9.23	8.66	8.66	8.63	8.14	7.92	7.87	9.31	9.3	-0.01	0.993092	0.900814		9.31	9.06	-0.25	0.840896
Cell Division/ Proliferation	excision repair cross-complementing rodent repair deficiency complementation group 6 - like	Ercc6l	1424766_at	5.4	5.24	5.33	6.22	6.99	6.98	6.03	5.63	5.3	5.38	5.42	5.72	5.32	6.73	1.41	2.65737	0.024263	*	5.65	5.51	-0.14	0.907519	0.584914		8.29	8	7.42	8	6.77	6.99	6.47	6.8	7.22	6.42	6.42	6.34	8.14	7.71	-0.43	0.742262	0.349886		8.14	6.88	-1.27	0.41466
Cell Division/ Proliferation	F-box and leucine-rich repeat protein 7	Fbxl7	1440441_at	6.16	5.6	5.63	6.75	6.46	6.64	5.52	5.46	5.98	6.98	7.11	6.46	5.88	6.62	0.74	1.67018	0.209849		5.65	6.85	1.2	2.2974	0.010357	*	9.2	9.07	8.82	9.1	8.34	8.21	8.77	8.26	8.37	8.33	7.83	7.78	9.13	8.96	-0.17	0.888843	0.41347		9.13	8.28	-0.86	0.550953
Cell Division/ Proliferation	F-box protein 5	Fbxo5	1429499_at	7	6.54	6.47	7.62	7.9	7.8	7.87	6.66	6.49	7.03	6.92	6.57	6.77	7.77	1	2	0.111464		7.01	6.84	-0.17	0.888843	0.748059		9.12	9.02	8.11	8.34	8.36	8.2	8.27	8.42	9.42	8.02	7.49	7.51	9.07	8.22	-0.85	0.554785	0.051858		9.07	8.28	-0.79	0.578344
Cell Division/ Proliferation	GINS complex subunit 1 (Psf1 homolog)	Gins1	1452598_at	6.29	6.22	6.48	7.43	7.9	8.12	6.7	6.16	6.05	6.63	6.73	6.74	6.26	7.82	1.56	2.94854	0.014624	*	6.3	6.7	0.4	1.31951	0.186251		8.5	8.48	8.33	8.43	7.27	7.4	6.99	7.19	7.69	7.01	6.76	6.59	8.49	8.38	-0.11	0.926588	0.261479		8.49	7.34	-1.15	0.450625
Cell Division/ Proliferation	GINS complex subunit 2 (Psf2 homolog)	Gins2	1428713_s_at	7.21	6.97	6.97	8.21	8.93	9.24	7.46	6.81	7.1	7.76	7.63	7.52	7.09	8.8	1.71	3.27161	0.020383	*	7.12	7.64	0.52	1.43396	0.09503		9.71	9.58	9.34	9.92	8.35	8.66	7.88	8.21	8.15	8.1	7.72	7.69	9.64	9.63	-0.01	0.993092	0.967316		9.64	8.51	-1.14	0.45376
Cell Division/ Proliferation	helicase, lymphoid specific	Hells	1417541_at	5.7	6.41	5.67	6.95	7.4	7.64	6.55	5.9	5.62	5.92	5.77	6.04	6.05	7.33	1.28	2.42839	0.111608		6.02	5.91	-0.11	0.926588	0.730423		9.76	9.28	9.11	9.12	7.66	8.21	7.45	7.68	8.44	7.3	7.25	6.85	9.52	9.11	-0.41	0.752623	0.340465		9.52	7.93	-1.59	0.332171
Cell Division/ Proliferation	insulin-like growth factor 1	Igf1	1437401_at	11.05	10.68	10.72	11.28	11.03	10.86	10.64	10.41	10.97	11.4	11.11	11.29	10.87	11.06	0.19	1.14076	0.491854		10.67	11.27	0.59	1.50525	0.046446	*	12.89	13.07	13.22	12.9	12.32	12.62	12.15	12.26	11.97	11.79	11.51	10.95	12.98	13.06	0.08	1.05702	0.71527		12.98	12.47	-0.51	0.702222
Cell Division/ Proliferation	kinesin family member 11	Kif11	1435306_a_at	4.71	4.49	4.33	6.84	6.98	7.49	6.23	4.75	4.79	5.05	4.53	5.04	4.6	7.1	2.5	5.65685	0.001888	*	5.26	4.87	-0.38	0.768438	0.521169		9.56	9.21	7.62	8.87	7.63	7.87	7.33	7.33	8.51	6.91	5.93	6.3	9.39	8.24	-1.14	0.45376	0.303368		9.39	7.75	-1.64	0.320856
Cell Division/ Proliferation	kinesin family member 18B	Kif18b	1453226_at	5.38	5.21	5.78	5.82	6.24	6.27	6.07	5.57	5.49	5.8	5.37	5.56	5.3	6.11	0.81	1.75321	0.017728	*	5.71	5.58	-0.13	0.913831	0.581986		7.64	7.42	6.64	7.22	6.64	6.56	6.33	6.43	6.98	6.41	6.37	6.57	7.53	6.93	-0.6	0.659754	0.258757		7.53	6.6	-0.93	0.524858
Cell Division/ Proliferation	kinesin family member 20B	Kif20b	1439695_a_at	4.45	4.45	4.85	5.72	5.92	6.17	4.8	4.41	4.31	4.6	4.86	4.94	4.45	5.94	1.49	2.80889	0.00762	*	4.51	4.8	0.29	1.22264	0.19262		7.3	7.05	5.56	6.36	6.1	6.34	5.95	5.82	6.53	5.51	5.19	4.88	7.18	5.96	-1.22	0.429283	0.177721		7.18	6.22	-0.96	0.514057
Cell Division/ Proliferation	kinesin family member 2C	Kif2c	1437611_x_at	4.82	4.64	4.77	6.99	7.08	7.64	5.38	4.62	4.63	5.04	5	5.25	4.73	7.24	2.5	5.65685	0.002571	*	4.88	5.1	0.22	1.16473	0.474145		9.54	9.28	7.58	8.84	7.36	7.8	6.87	7.11	8.01	6.67	5.8	5.76	9.41	8.21	-1.2	0.435275	0.298044		9.41	7.58	-1.83	0.281265
Cell Division/ Proliferation	kinesin family member 2C	Kif2c	1449060_at	4.54	4.77	4.76	5.2	5.64	5.55	5.01	4.88	4.6	4.81	4.73	4.85	4.65	5.47	0.81	1.75321	0.021464	*	4.83	4.8	-0.03	0.97942	0.813278		7.39	7.24	6.25	6.66	6.06	6.38	5.89	6.22	6.2	5.72	5.7	5.53	7.31	6.45	-0.86	0.550953	0.117026		7.31	6.22	-1.09	0.469761
Cell Division/ Proliferation	kinesin family member C1	Kifc1	1449877_s_at	6.05	5.94	6.17	6.68	7.16	7.16	6.84	6.23	6.09	6.25	6.23	6.12	5.99	7	1.01	2.01391	0.016586	*	6.39	6.2	-0.19	0.876606	0.502263		8.55	8.45	7.29	8.19	7.48	7.51	7.26	7.28	8.12	7.11	6.95	7.22	8.5	7.74	-0.76	0.590496	0.337607		8.5	7.5	-1	0.5
Cell Division/ Proliferation	kinetochore associated 1	Kntc1	1435575_at	4.34	4.22	4.29	5.37	5.7	6	5.3	4.47	4.38	4.85	4.22	4.57	4.28	5.69	1.41	2.65737	0.010625	*	4.72	4.55	-0.17	0.888843	0.648116		8.31	8.31	7.06	7.6	6.64	6.92	6.23	6.39	7.38	6.29	6.25	5.93	8.31	7.33	-0.98	0.50698	0.171149		8.31	6.78	-1.53	0.346277
Cell Division/ Proliferation	leucine-rich repeats and WD repeat domain containing 1	Lrwd1	1437194_x_at	9.2	9.28	9.36	9.7	9.94	10.1	9.35	9.25	9.29	9.7	9.63	9.84	9.24	9.91	0.68	1.60214	0.020745	*	9.3	9.72	0.43	1.34723	0.009663		10.52	10.46	10.47	10.26	9.92	10.14	9.79	9.73	10.01	9.62	9.78	9.66	10.49	10.37	-0.13	0.913831	0.43569		10.49	10.03	-0.46	0.726986
Cell Division/ Proliferation	ligase III, DNA, ATP-dependent	Lig3	1437198_at	7.69	7.67	7.7	8.24	8.17	8.3	7.3	7.53	7.71	7.96	8.14	8.28	7.68	8.24	0.56	1.47427	0.002662		7.51	8.13	0.61	1.52626	0.01673	*	9.35	9.4	9.01	9.08	8.79	8.88	8.63	8.69	8.6	8.52	8.77	8.45	9.38	9.05	-0.33	0.795536	0.021798		9.38	8.84	-0.54	0.687771
Cell Division/ Proliferation	MARCKS-like 1	Marcksl1	1437226_x_at	11.13	10.92	11.31	11.65	11.49	11.79	10.67	10.93	10.95	11.53	11.51	11.46	11.03	11.65	0.62	1.53688	0.033051	*	10.85	11.5	0.65	1.56917	0.014655	*	12.83	12.93	12.55	12.66	12.13	12.1	11.72	11.61	11.42	11.78	12.04	11.52	12.88	12.61	-0.28	0.823591	0.066825		12.88	12.12	-0.76	0.590496
Cell Division/ Proliferation	Mdm2, transformed 3T3 cell double minute p53 binding protein	Mtbp	1448638_at	6.13	6.4	6.33	6.63	7.13	7.06	6.44	6.51	6.25	6.58	6.73	6.74	6.26	6.94	0.68	1.60214	0.048845	*	6.4	6.68	0.28	1.21419	0.04433		7.93	7.75	7.4	7.34	7.19	7.36	7.02	6.9	6.98	6.86	6.81	6.67	7.84	7.37	-0.47	0.721965	0.093862		7.84	7.28	-0.56	0.678302
Cell Division/ Proliferation	microtubule associated serine/threonine kinase-like	Mastl	1423524_at	3.39	3.84	3.7	4.78	4.42	5.22	4.09	3.76	3.34	3.41	3.61	3.93	3.61	4.81	1.19	2.28153	0.04088	*	3.73	3.65	-0.08	0.946058	0.782907		5.5	5.64	5.13	5.55	4.8	4.92	4.41	4.72	4.77	4.21	4.4	4.62	5.57	5.34	-0.23	0.852635	0.46185		5.57	4.86	-0.71	0.61132
Cell Division/ Proliferation	microtubule associated serine/threonine kinase-like	Mastl	1444725_at	4.08	4.2	3.89	4.42	4.74	4.86	4.41	4.48	4.05	4.14	3.95	4.3	4.14	4.67	0.53	1.44393	0.041874		4.31	4.13	-0.18	0.882703	0.339302		5.8	5.74	5.23	5.39	5.23	5.13	5.21	5.14	5.19	4.82	5.07	4.9	5.77	5.31	-0.46	0.726986	0.078745		5.77	5.18	-0.59	0.664343
Cell Division/ Proliferation	midkine	Mdk	1416006_at	8.12	7.85	8.24	8.97	8.94	9.05	8.27	8.09	8.56	9.53	9.34	9.33	7.99	8.99	1	2	0.074122		8.31	9.4	1.1	2.14355	0.006375	*	11.54	11.42	11.09	11.14	10.62	10.83	9.15	9.7	8.84	8.58	8.26	8.09	11.48	11.12	-0.36	0.779165	0.06867		11.48	10.72	-0.76	0.590496
Cell Division/ Proliferation	minichromosome maintenance deficient 2 mitotin (S. cerevisiae)	Mcm2	1434079_s_at	8.59	8.65	8.46	9.13	9.77	9.83	9.56	8.74	8.65	8.95	8.75	8.91	8.62	9.58	0.96	1.94531	0.048631	*	8.98	8.87	-0.11	0.926588	0.735546		10.74	10.72	10.25	10.48	9.51	9.7	9.31	9.35	10.16	9.13	8.89	9.07	10.73	10.36	-0.37	0.773782	0.19201		10.73	9.61	-1.13	0.456916
Cell Division/ Proliferation	minichromosome maintenance deficient 2 mitotin (S. cerevisiae)	Mcm2	1448777_at	6.5	6.75	6.61	7.31	8.03	8.37	7.53	6.63	6.75	7.17	6.78	7.27	6.62	7.9	1.28	2.42839	0.04171	*	6.97	7.07	0.1	1.07177	0.766426		9.38	9.26	8.56	8.94	7.74	7.94	7.51	7.21	8.8	7.31	7.03	7.06	9.32	8.75	-0.57	0.673617	0.17972		9.32	7.84	-1.48	0.358489
Cell Division/ Proliferation	minichromosome maintenance deficient 3 (S. cerevisiae)	Mcm3	1420028_s_at	7.38	7.7	7.48	8.49	9.26	9.26	8.47	7.76	7.62	8.02	7.77	8.4	7.54	9	1.46	2.75108	0.017529	*	7.95	8.06	0.12	1.08673	0.73729		10.43	10.19	9.5	9.86	8.72	9.07	8.45	8.47	9.63	8.37	8.17	8.17	10.31	9.68	-0.63	0.646176	0.117681		10.31	8.89	-1.41	0.376312
Cell Division/ Proliferation	minichromosome maintenance deficient 3 (S. cerevisiae)	Mcm3	1426652_at	6.3	6.33	6.42	7.01	7.63	7.89	6.97	6.34	6.24	6.58	6.63	6.89	6.31	7.51	1.2	2.2974	0.044541	*	6.52	6.7	0.18	1.13288	0.51677		8.93	8.7	7.98	8.43	7.13	7.51	6.88	6.98	8.06	6.81	6.36	6.77	8.82	8.21	-0.61	0.655197	0.178738		8.82	7.32	-1.49	0.356013
Cell Division/ Proliferation	minichromosome maintenance deficient 3 (S. cerevisiae)	Mcm3	1449705_x_at	7.21	7.35	7.18	8.1	8.03	8.82	7.85	7.07	7.24	7.56	7.38	7.94	7.28	8.32	1.03	2.04202	0.046255	*	7.39	7.63	0.24	1.18099	0.460056		9.74	9.41	8.97	9.32	8.19	8.57	7.94	7.92	8.76	8.02	7.88	7.74	9.57	9.14	-0.43	0.742262	0.216149		9.57	8.38	-1.2	0.435275
Cell Division/ Proliferation	minichromosome maintenance deficient 4 homolog (S. cerevisiae)	Mcm4	1416214_at	9.15	9.46	9.13	9.64	10.04	9.95	9.53	9.33	9.28	9.41	9.57	9.75	9.31	9.88	0.57	1.48452	0.090642		9.38	9.58	0.2	1.1487	0.192737		11.05	10.85	10.25	10.53	9.78	10.02	9.64	9.59	10.27	9.31	9.43	9.43	10.95	10.39	-0.56	0.678302	0.09442		10.95	9.9	-1.05	0.482968
Cell Division/ Proliferation	minichromosome maintenance deficient 5, cell division cycle 46 (S. cerevisiae)	Mcm5	1415945_at	4.83	5.03	5.01	5.92	7.17	7.24	6.29	4.83	5.05	5.16	5.39	5.48	4.93	6.78	1.85	3.605	0.043836	*	5.39	5.34	-0.05	0.965936	0.923217		8.31	7.89	7.24	7.55	6.47	6.78	6.21	5.95	7.6	5.76	4.89	5.72	8.1	7.39	-0.71	0.61132	0.124521		8.1	6.63	-1.48	0.358489
Cell Division/ Proliferation	minichromosome maintenance deficient 5, cell division cycle 46 (S. cerevisiae)	Mcm5	1436808_x_at	7.57	7.79	7.66	8.93	9.68	9.88	8.98	7.86	7.82	8.22	7.99	8.35	7.68	9.5	1.82	3.53081	0.015734	*	8.22	8.18	-0.04	0.972655	0.934308		11.07	10.87	10.38	10.69	9.75	9.92	9.39	9.51	10.77	9.07	8.48	8.8	10.97	10.53	-0.43	0.742262	0.163406		10.97	9.84	-1.13	0.456916
Cell Division/ Proliferation	minichromosome maintenance deficient 6 (MIS5 homolog, S. pombe) (S. cerevisiae)	Mcm6	1416251_at	8.56	8.81	8.6	9.44	10.04	10.12	9.36	8.74	8.72	9.18	8.97	9.37	8.69	9.87	1.18	2.26577	0.018533	*	8.94	9.17	0.23	1.17283	0.396376		11.46	11.48	10.73	11.12	9.68	10.03	9.45	9.45	10.35	9.15	8.81	9.04	11.47	10.92	-0.55	0.68302	0.217957		11.47	9.86	-1.61	0.327598
Cell Division/ Proliferation	minichromosome maintenance deficient 6 (MIS5 homolog, S. pombe) (S. cerevisiae)	Mcm6	1438852_x_at	7.38	7.81	7.33	8.39	8.9	9.33	8.07	7.21	7.64	8.13	7.52	8.38	7.6	8.87	1.28	2.42839	0.036109	*	7.64	8.01	0.37	1.29235	0.352786		11.06	11.09	10.66	10.86	9.31	9.78	9.1	9.24	9.97	9	8.73	8.8	11.08	10.76	-0.32	0.80107	0.189052		11.08	9.55	-1.53	0.346277
Cell Division/ Proliferation	minichromosome maintenance deficient 7 (S. cerevisiae)	Mcm7	1416030_a_at	7.28	7.46	7.43	7.97	8.73	8.57	7.99	7.36	7.42	7.97	8.16	8.23	7.37	8.42	1.05	2.07053	0.032385	*	7.59	8.12	0.53	1.44393	0.106303		9.65	9.8	9.1	9.57	8.58	8.74	8.56	8.34	9.14	8.14	7.84	7.78	9.72	9.34	-0.39	0.76313	0.327544		9.72	8.66	-1.07	0.476319
Cell Division/ Proliferation	minichromosome maintenance deficient 7 (S. cerevisiae)	Mcm7	1416031_s_at	8.05	8.3	8.35	8.78	9.32	9.37	8.73	8.18	8.29	8.75	8.69	8.92	8.18	9.16	0.98	1.97247	0.022462	*	8.4	8.78	0.39	1.31039	0.132589		9.96	9.93	9.33	9.72	9.1	9.17	9.03	8.91	9.56	8.75	8.53	8.61	9.95	9.53	-0.42	0.747425	0.27513		9.95	9.14	-0.81	0.570382
Cell Division/ Proliferation	minichromosome maintenance deficient 7 (S. cerevisiae)	Mcm7	1438320_s_at	9.82	9.9	10.09	10.64	11.09	11.19	10.55	9.89	9.89	10.5	10.61	10.61	9.86	10.97	1.11	2.15846	0.018109	*	10.11	10.57	0.46	1.37554	0.168971		11.8	11.9	11.14	11.57	10.96	11.17	10.97	10.86	11.63	10.65	10.58	10.58	11.85	11.36	-0.49	0.712025	0.247247		11.85	11.07	-0.78	0.582367
Cell Division/ Proliferation	MIS18 binding protein 1	Mis18bp1	1434767_at	4.68	4.42	5.03	6.61	6.7	7.11	5.91	4.68	4.56	5.09	4.65	4.87	4.55	6.81	2.26	4.78991	0.001924	*	5.05	4.87	-0.18	0.882703	0.718723		8.08	7.83	6.36	7.55	6.39	6.62	6.05	6.23	6.93	5.69	5.25	5.57	7.95	6.96	-1	0.5	0.332714		7.95	6.5	-1.45	0.366021
Cell Division/ Proliferation	MIS18 binding protein 1	Mis18bp1	1458374_at	4.32	4.58	4.66	6.34	6.87	7.24	5.76	4.78	4.16	5.1	4.58	5.06	4.45	6.82	2.37	5.16941	0.005264	*	4.9	4.92	0.01	1.00696	0.980904		8.19	7.86	6.89	7.12	6.93	6.82	6.63	6.75	7.07	6.11	5.92	6.05	8.02	7	-1.02	0.493116	0.04613	*	8.02	6.88	-1.15	0.450625
Cell Division/ Proliferation	mitotic spindle assembly checkpoint protein MAD2A-like /// MAD2 mitotic arrest deficient-like 1	LOC100045924 /// Mad2l1	1422460_at	8.64	8.82	8.66	9.23	9.43	9.43	8.99	8.67	8.7	8.95	8.73	9.04	8.73	9.36	0.63	1.54756	0.027509	*	8.79	8.91	0.12	1.08673	0.42389		10.04	10.04	9.71	10.16	9.62	9.58	9.36	9.44	9.73	8.95	8.74	8.42	10.04	9.93	-0.11	0.926588	0.722034		10.04	9.6	-0.44	0.737135
Cell Division/ Proliferation	myc induced nuclear antigen	Mina	1451042_a_at	7.73	7.75	7.52	8.27	8.65	8.43	7.87	8.05	7.77	8.2	8.33	8.39	7.74	8.45	0.71	1.6358	0.021971	*	7.9	8.31	0.41	1.32869	0.019767		9.45	9.37	9.03	9.26	8.79	8.96	8.5	8.65	8.66	8.39	8.4	8.16	9.41	9.14	-0.26	0.835088	0.234196		9.41	8.88	-0.53	0.692555
Cell Division/ Proliferation	NDC80 homolog, kinetochore complex component (S. cerevisiae)	Ndc80	1417445_at	4.11	3.83	3.73	5	5.09	5.35	4.31	3.96	3.97	4.45	3.98	3.89	3.97	5.15	1.18	2.26577	0.018974	*	4.08	4.11	0.03	1.02101	0.891768		6.93	6.83	5.91	6.77	5.87	6	5.55	5.6	6.27	5.02	5.41	5.11	6.88	6.34	-0.54	0.687771	0.426051		6.88	5.93	-0.94	0.521233
Cell Division/ Proliferation	non-SMC condensin I complex, subunit H	Ncaph	1423920_at	5.66	5.68	5.6	6.49	7.3	7.26	6.59	6.02	5.76	6.03	6.11	6.25	5.67	7.02	1.35	2.54912	0.035929	*	6.12	6.13	0.01	1.00696	0.969111		8.95	8.74	7.96	8.37	7.59	8	7.46	7.4	8.05	7.09	7.27	6.4	8.84	8.16	-0.68	0.624165	0.13737		8.84	7.8	-1.05	0.482968
Cell Division/ Proliferation	non-SMC condensin I complex, subunit H	Ncaph	1436707_x_at	7.02	6.48	6.82	7.85	8.56	8.59	7.71	6.9	6.6	7.44	7.22	7.39	6.75	8.33	1.58	2.9897	0.032806	*	7.07	7.35	0.28	1.21419	0.487051		10.12	9.89	8.79	9.59	8.52	8.78	8.17	8.3	9.01	8.12	7.87	7.92	10.01	9.19	-0.82	0.566442	0.272305		10.01	8.65	-1.36	0.389582
Cell Division/ Proliferation	non-SMC condensin II complex, subunit G2	Ncapg2	1417926_at	6.45	6.26	5.97	7.1	7.19	7.59	6.91	6.16	6.15	6.49	6.06	6.54	6.36	7.29	0.94	1.91853	0.013679	*	6.41	6.36	-0.05	0.965936	0.883287		8.93	8.69	8.05	8.66	7.83	7.86	7.84	7.6	8.66	7.42	7.71	7.16	8.81	8.36	-0.45	0.732043	0.35577		8.81	7.85	-0.96	0.514057
Cell Division/ Proliferation	nuclear autoantigenic sperm protein (histone-binding)	Nasp	1416042_s_at	7.81	7.99	7.91	8.56	8.84	9.01	8.17	8	7.93	8.1	8.11	8.37	7.9	8.81	0.91	1.87905	0.010501	*	8.03	8.19	0.16	1.11729	0.232607		10.33	10.42	9.73	9.84	9.66	9.79	9.42	9.39	9.47	8.78	8.14	8.13	10.38	9.78	-0.59	0.664343	0.015899	*	10.38	9.72	-0.65	0.63728
Cell Division/ Proliferation	nucleolar and spindle associated protein 1	Nusap1	1416309_at	6.61	6.63	6.19	8.69	9.13	9.18	8.93	6.79	6.17	7.26	6.76	7.22	6.62	9	2.37	5.16941	0.004223	*	7.3	7.08	-0.22	0.858565	0.81993		10.18	10.04	8.53	9.89	8.67	8.65	8.43	8.62	9.44	8.04	7.65	7.32	10.11	9.21	-0.9	0.535887	0.41016		10.11	8.66	-1.45	0.366021
Cell Division/ Proliferation	nucleolar and spindle associated protein 1	Nusap1	1416310_at	3.77	3.87	3.75	4.45	4.5	4.84	4.33	4.02	3.85	3.79	3.91	3.76	3.82	4.6	0.78	1.71713	0.014131	*	4.06	3.82	-0.25	0.840896	0.213869		6.2	5.85	4.7	5.7	4.96	4.99	4.64	4.86	4.99	4.42	4.72	4.9	6.02	5.2	-0.83	0.562529	0.326835		6.02	4.97	-1.05	0.482968
Cell Division/ Proliferation	nucleoporin Nup37-like /// nucleoporin 37	LOC634555 /// Nup37	1423969_at	8.48	8.34	8.19	8.91	8.83	9.06	8.4	8.41	8.48	8.84	9.11	8.96	8.41	8.93	0.52	1.43396	0.020574		8.43	8.97	0.54	1.45397	0.013852		9.94	10.05	9.99	10.16	9.16	9.35	9.16	9.13	8.9	8.99	9.23	8.69	9.99	10.07	0.08	1.05702	0.523971		9.99	9.26	-0.74	0.598739
Cell Division/ Proliferation	NUF2, NDC80 kinetochore complex component, homolog (S. cerevisiae)	Nuf2	1430811_a_at	4.17	4.02	4.17	5.14	5.14	5.42	4.98	4.29	3.99	4.59	4.32	4.7	4.09	5.24	1.14	2.20381	0.002742	*	4.42	4.54	0.12	1.08673	0.736853		7.65	7.68	6.68	7.63	6.78	7.07	6.64	6.71	7.31	6.28	6.13	6.14	7.66	7.15	-0.51	0.702222	0.477268		7.66	6.93	-0.74	0.598739
Cell Division/ Proliferation	oligonucleotide/oligosaccharide-binding fold containing 1	Obfc1	1434737_at	7.11	7.19	6.96	7.52	7.78	7.75	7.11	7.23	7.21	7.57	7.53	7.8	7.15	7.69	0.54	1.45397	0.01165		7.18	7.63	0.45	1.36604	0.020464		8.69	8.77	8.29	8.29	8.03	8.16	7.79	7.69	7.54	7.36	7.58	7.53	8.73	8.29	-0.44	0.737135	0.057716		8.73	8.09	-0.64	0.641713
Cell Division/ Proliferation	Opa interacting protein 5	Oip5	1430617_at	3.87	3.95	4.01	4.72	5.21	5.09	4.91	4.02	3.8	4.34	4.11	4.03	3.91	5.01	1.09	2.12874	0.013329	*	4.24	4.16	-0.08	0.946058	0.833943		7.06	6.83	6.24	6.96	6.02	6.1	5.65	5.88	6.12	5.34	5.73	5.41	6.94	6.6	-0.35	0.784584	0.507362		6.94	6.06	-0.88	0.543367
Cell Division/ Proliferation	phospholipid scramblase 1	Plscr1	1453181_x_at	8.27	8.1	8.04	8.47	8.47	8.63	7.94	7.77	8.36	9.08	8.54	8.75	8.18	8.53	0.34	1.26576	0.099502		8.02	8.79	0.77	1.70527	0.032643	*	8.73	8.91	9.14	8.81	8.04	8.2	8	8.11	7.99	7.94	8.52	8.24	8.82	8.98	0.16	1.11729	0.517256		8.82	8.12	-0.7	0.615572
Cell Division/ Proliferation	pituitary tumor-transforming gene 1	Pttg1	1438390_s_at	8.68	8.8	8.58	10.51	10.75	10.79	10.65	8.96	8.77	9.7	9.42	9.78	8.74	10.68	1.94	3.83706	0.00039	*	9.46	9.63	0.18	1.13288	0.798863		11.67	11.7	10.34	11.74	10.36	10.67	10.35	10.37	11.39	9.93	9.88	9.74	11.68	11.04	-0.64	0.641713	0.525978		11.68	10.51	-1.17	0.444421
Cell Division/ Proliferation	plexin D1	Plxnd1	1451475_at	8.59	8.78	9.02	9.12	9.59	9.53	8.71	9.09	8.76	9.43	9.53	9.66	8.68	9.41	0.73	1.65864	0.026153	*	8.85	9.54	0.69	1.61328	0.013745	*	9.62	9.49	8.87	8.94	9.73	9.79	9.33	9.41	9.19	9.13	9	9.13	9.55	8.9	-0.65	0.63728	0.026909	*	9.55	9.76	0.2	1.1487
Cell Division/ Proliferation	polo-like kinase 1	Plk1	1448191_at	5.81	5.95	6.09	6.77	7.07	7.66	6.63	6.03	5.67	6.02	5.94	6.12	5.88	7.16	1.28	2.42839	0.032653	*	6.11	6.02	-0.09	0.939523	0.787833		8.85	8.69	6.81	8.36	7.03	7.28	6.86	6.84	7.98	6.65	6.58	6.66	8.77	7.58	-1.19	0.438303	0.366592		8.77	7.16	-1.61	0.327598
Cell Division/ Proliferation	polo-like kinase 4	Plk4	1419838_s_at	7.98	7.77	7.58	9.14	9.4	9.36	8.36	7.67	7.79	8.51	8.55	8.92	7.88	9.3	1.42	2.67586	0.005711	*	7.94	8.66	0.72	1.64718	0.054424		10.74	10.54	10.19	10.58	9.6	9.83	9.15	9.3	9.71	8.79	8.55	8.25	10.64	10.38	-0.26	0.835088	0.397518		10.64	9.72	-0.92	0.528509
Cell Division/ Proliferation	polo-like kinase 4	Plk4	1426580_at	5.59	5.78	5.9	6.54	6.93	6.76	6.3	5.93	5.71	6.26	6.33	6.73	5.68	6.74	1.06	2.08493	0.005833	*	5.98	6.44	0.46	1.37554	0.111748		8.6	8.37	8.15	8.27	7.63	7.84	7.32	7.61	7.86	7.07	6.57	6.21	8.49	8.21	-0.28	0.823591	0.208187		8.49	7.74	-0.75	0.594604
Cell Division/ Proliferation	polymerase (DNA directed), alpha 1	Pola1	1419397_at	7.73	8.13	7.95	8.36	8.58	8.84	8.21	8.04	7.98	8.03	7.9	8.31	7.93	8.59	0.66	1.58008	0.117724		8.08	8.08	0.01	1.00696	0.969171		9.44	9.42	8.98	9.11	8.19	8.52	8.2	8.07	8.65	7.95	7.86	7.97	9.43	9.04	-0.39	0.76313	0.099951		9.43	8.36	-1.07	0.476319
Cell Division/ Proliferation	polymerase (DNA directed), epsilon 2 (p59 subunit)	Pole2	1427094_at	6.5	6.62	6.33	7.46	8.16	8.1	7.04	6.55	6.53	7.53	7.63	7.62	6.56	7.91	1.35	2.54912	0.021012	*	6.71	7.59	0.89	1.85318	0.029632	*	9.18	9.05	9.05	9.2	8.54	8.95	8.36	8.55	8.5	7.91	7.57	7.31	9.12	9.13	0.01	1.00696	0.929099		9.12	8.74	-0.37	0.773782
Cell Division/ Proliferation	predicted pseudogene 10913 /// predicted gene 12704 /// predicted gene 13141 /// predicted pseudogene 8210 /// 60S ribosomal protein L29-like /// 60S ribosomal protein L29-like /// ribosomal protein L29	Gm10913 /// Gm12704 /// Gm13141 /// Gm8210 /// LOC100862461 /// LOC100862587 /// Rpl29	1454627_a_at	12.7	12.61	12.6	13.18	13.29	13.25	12.62	12.73	12.7	13.06	13.22	13.18	12.65	13.24	0.59	1.50525	0.009889	*	12.68	13.15	0.47	1.38511	0.002369		13.98	13.97	13.86	13.95	13.47	13.75	13.36	13.36	13.19	13.08	12.88	12.81	13.97	13.9	-0.07	0.952638	0.361219		13.97	13.61	-0.36	0.779165
Cell Division/ Proliferation	proline/serine-rich coiled-coil 1	Psrc1	1417323_at	4.31	4.35	4.54	5.43	6.03	5.72	5.1	4.34	4.68	4.85	4.98	4.92	4.33	5.73	1.39	2.62079	0.014345	*	4.71	4.92	0.21	1.15669	0.441025		8.99	9.01	7.12	8.26	7.08	7.43	6.55	6.8	6.98	6.31	6.04	6.34	9	7.69	-1.31	0.403321	0.261186		9	7.25	-1.75	0.297302
Cell Division/ Proliferation	protein regulator of cytokinesis 1	Prc1	1423774_a_at	4.01	4.06	4.24	5.76	6.26	6.35	5.26	4.14	4.12	4.79	4.7	5.07	4.04	6.13	2.09	4.25748	0.006761	*	4.5	4.86	0.35	1.27456	0.453023		7.41	7.12	6.15	7.24	6.22	6.64	5.92	6.08	6.83	5.53	5.28	5.6	7.26	6.69	-0.57	0.673617	0.479497		7.26	6.43	-0.84	0.558644
Cell Division/ Proliferation	protein regulator of cytokinesis 1	Prc1	1423775_s_at	6.52	6.13	6.07	8.07	8.93	8.91	7.23	6.3	6.08	6.77	7.07	7.54	6.33	8.64	2.31	4.95883	0.006608	*	6.54	7.13	0.59	1.50525	0.243502		9.58	9.2	8	9.1	8.09	8.57	7.8	8.08	8.76	7.58	7.17	7.14	9.39	8.55	-0.84	0.558644	0.351233		9.39	8.33	-1.06	0.479632
Cell Division/ Proliferation	Rac GTPase-activating protein 1	Racgap1	1451358_a_at	6.29	6.51	6.29	7.48	7.87	7.96	7.2	6.43	6.31	6.34	6.29	6.52	6.4	7.77	1.37	2.58471	0.005115	*	6.64	6.38	-0.26	0.835088	0.446		8.32	8.2	7.03	7.88	6.84	7.33	6.75	6.97	7.76	6.57	6.17	6.29	8.26	7.46	-0.8	0.574349	0.304472		8.26	7.09	-1.17	0.444421
Cell Division/ Proliferation	RAD51 homolog (S. cerevisiae)	Rad51	1418281_at	5.93	5.99	5.69	6.92	7.56	7.8	6.6	5.7	5.81	5.9	5.4	6.06	5.96	7.43	1.46	2.75108	0.029271	*	6.04	5.79	-0.25	0.840896	0.515696		8.67	8.5	8.04	8.32	7.15	7.23	6.71	6.89	7.37	6.52	6.2	6.29	8.59	8.18	-0.41	0.752623	0.157934		8.59	7.19	-1.39	0.381565
Cell Division/ Proliferation	regulator of chromosome condensation 2	Rcc2	1452226_at	7.12	7.22	7.18	7.75	7.99	8.19	7.11	7.23	7.12	7.56	7.57	7.75	7.17	7.98	0.8	1.7411	0.015072	*	7.15	7.63	0.48	1.39474	0.004832		9.61	9.62	9.11	9.06	8.17	8.16	7.72	7.81	7.93	7.57	7.19	7.14	9.61	9.09	-0.53	0.692555	0.024435		9.61	8.16	-1.45	0.366021
Cell Division/ Proliferation	replication factor C (activator 1) 4	Rfc4	1424321_at	7.58	7.78	7.74	8.31	8.43	8.69	8.17	7.62	7.79	7.78	7.61	7.89	7.68	8.47	0.8	1.7411	0.013676	*	7.86	7.76	-0.1	0.933033	0.627707		9.2	9.13	9.25	9.35	8.19	8.32	8.05	8	8.53	8	7.94	7.75	9.16	9.3	0.14	1.10191	0.172169		9.16	8.25	-0.91	0.532185
Cell Division/ Proliferation	replication factor C (activator 1) 4	Rfc4	1438161_s_at	7.11	7.08	7.29	7.8	8.06	8.34	7.57	7.14	7.22	7.39	7.13	7.38	7.1	8.07	0.97	1.95884	0.024163	*	7.31	7.3	-0.01	0.993092	0.94124		9.05	8.94	9	8.99	7.92	7.96	7.8	7.84	8.44	7.77	7.98	7.66	8.99	8.99	0	1	1		8.99	7.94	-1.05	0.482968
Cell Division/ Proliferation	replication factor C (activator 1) 5	Rfc5	1452917_at	7.13	7	7.15	7.66	8.05	8.13	7.25	7.09	7.03	7.49	7.56	7.62	7.07	7.95	0.88	1.84038	0.014853	*	7.12	7.56	0.43	1.34723	0.009057		8.97	9.03	8.83	9.1	8.06	8.28	7.89	7.98	8.13	7.69	7.33	7.2	9	8.97	-0.03	0.97942	0.839253		9	8.17	-0.83	0.562529
Cell Division/ Proliferation	retinoblastoma binding protein 8	Rbbp8	1427061_at	7.74	7.97	7.69	8.45	8.44	8.31	8.06	7.88	7.83	8.3	8.37	8.25	7.86	8.4	0.55	1.46409	0.095527		7.92	8.31	0.38	1.30134	0.018825		10.02	10.08	9.63	9.78	9.22	9.45	9.27	9.23	9.09	8.99	9.04	8.61	10.05	9.7	-0.35	0.784584	0.10044		10.05	9.34	-0.72	0.607097
Cell Division/ Proliferation	ribonucleotide reductase M1	Rrm1	1415878_at	8.61	8.68	8.71	9.08	9.55	9.66	9.28	8.89	8.65	9.02	8.95	9.03	8.65	9.43	0.79	1.72907	0.044157	*	8.94	9	0.06	1.04247	0.774141		10.71	10.58	10.1	10.39	9.71	9.87	9.62	9.56	10.21	9.4	9.47	9.41	10.64	10.25	-0.4	0.757858	0.180941		10.64	9.79	-0.86	0.550953
Cell Division/ Proliferation	ribonucleotide reductase M2	Rrm2	1434437_x_at	6.82	6.62	7.19	9.09	9.62	10.21	9.39	6.56	6.54	7.89	6.63	7.7	6.72	9.64	2.91	7.51618	0.007821	*	7.5	7.4	-0.09	0.939523	0.934886		10.79	10.64	9.76	10.56	9.75	9.74	9.61	9.58	11.16	9.25	8.48	8.62	10.72	10.16	-0.55	0.68302	0.39174		10.72	9.74	-0.97	0.510506
Cell Division/ Proliferation	ribonucleotide reductase M2	Rrm2	1448226_at	6.27	6.06	6.7	8.33	8.9	9.35	8.69	5.87	6.03	7.17	5.65	7.13	6.17	8.86	2.69	6.45313	0.006947	*	6.86	6.65	-0.21	0.864537	0.852235		10.18	10.07	9.06	9.95	9.05	9.23	9.13	8.98	10.54	8.54	7.68	8.05	10.13	9.51	-0.62	0.650671	0.393626		10.13	9.14	-0.99	0.503478
Cell Division/ Proliferation	RIKEN cDNA 4933413G19 gene /// forkhead box M1 /// phosphatidylethanolamine binding protein 1	4933413G19Rik /// Foxm1 /// Pebp1	1453107_s_at	3.5	3.91	3.46	5.4	5.38	5.79	3.99	4	3.75	4.04	3.9	3.92	3.7	5.53	1.82	3.53081	0.020571	*	3.91	3.95	0.04	1.02811	0.70126		7.22	6.84	5.17	6.09	5.34	5.9	4.93	4.75	5.78	4.97	4.72	5.16	7.03	5.63	-1.4	0.378929	0.164602		7.03	5.62	-1.41	0.376312
Cell Division/ Proliferation	septin 10	2013-09-10	1438804_at	5.14	5.61	5.11	5.78	5.99	6.41	5.1	4.85	5.2	6.22	5.41	6.38	5.38	6.06	0.69	1.61328	0.138733		5.05	6	0.95	1.93187	0.073376		6.88	6.8	7.42	6.75	6.64	6.5	6.28	6.22	6.03	5.89	5.6	5.09	6.84	7.09	0.24	1.18099	0.597401		6.84	6.57	-0.27	0.82932
Cell Division/ Proliferation	septin 9	2013-09-09	1417038_at	9.56	9.58	9.88	10.47	10.79	10.96	9.76	9.87	9.72	10.12	10.21	10.26	9.57	10.74	1.17	2.25012	0.014271	*	9.78	10.2	0.41	1.32869	0.002284		10.42	10.45	9.91	10.2	9.85	9.98	9.68	9.78	9.76	9.77	9.72	9.83	10.43	10.05	-0.38	0.768438	0.228962		10.43	9.91	-0.52	0.697372
Cell Division/ Proliferation	shugoshin-like 1 (S. pombe)	Sgol1	1418919_at	5.74	5.77	5.83	6.99	7.22	7.58	7.08	6.38	5.65	6.15	6.21	6.27	5.76	7.27	1.51	2.8481	0.011992	*	6.37	6.21	-0.16	0.895025	0.735538		8.36	8.11	7.35	8.08	7.15	7.35	7.06	7.27	8.13	6.77	6.85	6.75	8.23	7.71	-0.52	0.697372	0.373702		8.23	7.25	-0.98	0.50698
Cell Division/ Proliferation	shugoshin-like 1 (S. pombe)	Sgol1	1439510_at	4.5	4.29	4.48	5.06	5.3	5.71	4.85	4.66	4.48	4.76	4.71	4.62	4.39	5.36	0.96	1.94531	0.022907	*	4.66	4.7	0.03	1.02101	0.792087		7.26	7.16	5.93	7.24	5.63	5.52	5.33	5.55	6.28	5.03	5.38	5.15	7.21	6.58	-0.63	0.646176	0.514375		7.21	5.58	-1.63	0.323088
Cell Division/ Proliferation	shugoshin-like 2 (S. pombe)	Sgol2	1437370_at	6.28	6.67	6.13	7.37	7.45	7.67	6.96	6.39	6.56	6.7	6.22	6.61	6.47	7.5	1.02	2.02792	0.076123		6.64	6.51	-0.13	0.913831	0.60578		9.19	9.11	7.62	8.88	7.38	7.73	6.86	7.18	7.76	6.75	6.9	6.94	9.15	8.25	-0.9	0.535887	0.388044		9.15	7.56	-1.59	0.332171
Cell Division/ Proliferation	solute carrier family 9 (sodium/hydrogen exchanger), member 3 regulator 1	Slc9a3r1	1438115_a_at	11.06	11.15	11.4	11.45	11.5	11.51	10.9	11.24	11.28	11.65	11.9	11.9	11.11	11.49	0.38	1.30134	0.046463		11.14	11.82	0.68	1.60214	0.012837	*	11.89	11.98	11.66	11.94	10.93	11.16	10.83	11	10.91	11.06	11.86	11.32	11.93	11.8	-0.14	0.907519	0.50524		11.93	11.05	-0.89	0.539614
Cell Division/ Proliferation	solute carrier family 9 (sodium/hydrogen exchanger), member 3 regulator 1	Slc9a3r1	1438116_x_at	10.88	10.98	11.18	11.23	11.41	11.29	10.7	10.97	11.05	11.42	11.65	11.73	10.93	11.31	0.38	1.30134	0.016395		10.9	11.6	0.7	1.6245	0.008185	*	11.55	11.59	11.3	11.61	10.48	10.79	10.4	10.59	10.5	10.69	11.47	11	11.57	11.45	-0.12	0.920188	0.592903		11.57	10.63	-0.94	0.521233
Cell Division/ Proliferation	solute carrier family 9 (sodium/hydrogen exchanger), member 3 regulator 1	Slc9a3r1	1450982_at	8.91	8.88	9.31	9.22	9.31	9.28	8.55	8.85	9	9.37	9.63	9.55	8.9	9.27	0.37	1.29235	0.001339		8.8	9.52	0.71	1.6358	0.016487	*	9.59	9.62	9.21	9.45	8.49	8.53	8.46	8.34	8.46	8.6	9.27	9.06	9.61	9.33	-0.28	0.823591	0.257691		9.61	8.51	-1.1	0.466516
Cell Division/ Proliferation	SPC25, NDC80 kinetochore complex component, homolog (S. cerevisiae)	Spc25	1424118_a_at	5.99	6.1	5.95	7.99	8.22	8.28	6.91	6.14	6.13	6.58	6.4	6.84	6.04	8.16	2.12	4.34694	0.000285	*	6.39	6.61	0.22	1.16473	0.506984		9.28	9.1	8.19	9.35	7.85	8.07	7.45	7.66	8.32	7.21	6.82	7.03	9.19	8.77	-0.42	0.747425	0.600085		9.19	7.96	-1.23	0.426317
Cell Division/ Proliferation	sperm associated antigen 5	Spag5	1433893_s_at	4.54	4.43	4.1	5.63	5.98	6.39	5.43	4.67	5.23	5.03	4.78	4.84	4.48	6	1.52	2.86791	0.015969	*	5.11	4.88	-0.23	0.852635	0.426068		7.2	7.05	4.96	6.28	6.27	6.34	6.15	6.01	7.2	6.03	6.03	6.51	7.13	5.62	-1.5	0.353553	0.25958		7.13	6.31	-0.82	0.566442
Cell Division/ Proliferation	structural maintenance of chromosomes 2	Smc2	1448635_at	8.29	8.32	8.22	9.32	9.66	9.77	9.16	8.28	8.48	8.69	8.57	8.91	8.31	9.58	1.28	2.42839	0.010185	*	8.64	8.72	0.08	1.05702	0.793893		10.83	10.67	9.93	10.29	9.78	9.83	9.7	9.5	10.38	9.09	9.24	8.78	10.75	10.11	-0.64	0.641713	0.132503		10.75	9.8	-0.95	0.517632
Cell Division/ Proliferation	synaptonemal complex central element protein 2	Syce2	1429270_a_at	7.25	7.39	7.25	8.03	8.44	8.52	7.9	7.44	7.52	7.77	7.83	7.86	7.32	8.33	1.01	2.01391	0.012963	*	7.62	7.82	0.2	1.1487	0.295474		9.73	9.79	9.39	9.89	8.18	8.5	8.01	8.01	8.61	7.74	7.89	7.66	9.76	9.64	-0.12	0.920188	0.715093		9.76	8.34	-1.42	0.373712
Cell Division/ Proliferation	testis derived transcript	Tes	1424246_a_at	7.79	8.15	7.77	8.94	9.15	9.07	8.05	8.1	8.27	8.92	8.89	9.25	7.97	9.05	1.09	2.12874	0.079462		8.14	9.02	0.88	1.84038	0.005779	*	9.56	9.8	9.78	9.66	8.7	8.95	8.79	9.04	8.5	8.42	8.55	8.39	9.68	9.72	0.04	1.02811	0.802256		9.68	8.82	-0.86	0.550953
Cell Division/ Proliferation	testis derived transcript	Tes	1460378_a_at	7.25	7.33	7.04	8.48	8.59	8.59	7.42	7.4	7.61	8.47	8.5	8.52	7.29	8.55	1.26	2.39496	0.000692	*	7.48	8.49	1.02	2.02792	0.002892	*	8.24	8.35	8.57	7.88	7.43	7.43	7.3	7.63	7.21	6.99	7.13	6.6	8.3	8.22	-0.07	0.952638	0.872878		8.3	7.43	-0.87	0.547147
Cell Division/ Proliferation	thymidine kinase 1	Tk1	1416258_at	4.52	4.97	5.19	6.57	7.24	7.49	6.7	5.15	4.9	5.4	5.42	5.62	4.75	7.1	2.35	5.09824	0.007488	*	5.58	5.48	-0.1	0.933033	0.87302		8.64	8.54	7.85	8.63	7.39	7.53	7.1	7.22	8.19	6.69	6.22	6.24	8.59	8.24	-0.35	0.784584	0.533115		8.59	7.46	-1.13	0.456916
Cell Division/ Proliferation	timeless homolog (Drosophila)	Timeless	1417586_at	6.71	6.79	6.73	7.81	8.13	8.13	6.96	6.86	6.85	7.52	7.83	7.56	6.75	8.02	1.27	2.41162	0.003528	*	6.89	7.64	0.75	1.68179	0.009147	*	9.02	8.86	7.98	8.13	8.2	8.17	8.08	8.29	8.1	7.79	7.69	7.23	8.94	8.06	-0.88	0.543367	0.015191	*	8.94	8.18	-0.76	0.590496
Cell Division/ Proliferation	topoisomerase (DNA) II alpha	Top2a	1454694_a_at	6.14	6.07	6.05	8.67	9.12	9.47	8.37	5.91	5.82	7.11	6.49	7.27	6.1	9.09	2.98	7.88986	0.005212	*	6.7	6.96	0.26	1.19748	0.792072		10.86	10.77	8.97	10.12	8.93	9.25	8.78	8.66	10.1	8.25	7.3	7.54	10.82	9.55	-1.27	0.41466	0.268987		10.82	9.09	-1.72	0.303549
Cell Division/ Proliferation	TPX2, microtubule-associated protein homolog (Xenopus laevis)	Tpx2	1428104_at	5.01	5.1	5.06	6.54	6.93	7.53	6.12	4.97	5.06	5.34	5.14	5.47	5.05	7	1.95	3.86375	0.019442	*	5.39	5.32	-0.07	0.952638	0.87377		8.49	8.26	6.27	7.56	6.48	6.82	6.31	6.42	7.52	5.84	5.47	5.65	8.38	6.91	-1.46	0.363493	0.256523		8.38	6.65	-1.72	0.303549
Cell Division/ Proliferation	TPX2, microtubule-associated protein homolog (Xenopus laevis)	Tpx2	1428105_at	4.52	4.9	4.54	5.81	6.07	6.51	5.14	4.95	4.7	4.46	4.69	4.89	4.71	6.13	1.42	2.67586	0.017481	*	4.93	4.68	-0.25	0.840896	0.229822		8.21	8.1	6.55	7.67	6.2	6.73	5.75	5.86	6.6	5.59	5.37	5.7	8.16	7.11	-1.05	0.482968	0.310844		8.16	6.46	-1.69	0.309927
Cell Division/ Proliferation	ubiquitin-conjugating enzyme E2C	Ube2c	1452954_at	6.2	5.87	5.56	8.39	8.64	8.92	8.98	6.39	6.01	7.09	6.24	6.93	6.04	8.65	2.61	6.10504	0.002997	*	7.13	6.75	-0.38	0.768438	0.730327		10.22	10.07	8.3	9.94	8.8	8.91	8.84	8.96	10.18	8.21	7.89	7.93	10.14	9.12	-1.03	0.48971	0.428267		10.14	8.86	-1.29	0.408951
Cell Division/ Proliferation	ZW10 interactor	Zwint	1427539_a_at	6.36	6.46	6.2	7.4	7.73	7.95	6.3	5.97	6.22	7.03	6.99	7.2	6.41	7.69	1.28	2.42839	0.010173	*	6.17	7.07	0.91	1.87905	0.002699	*	9.3	9.34	9.14	8.87	8.35	8.51	7.96	8.05	7.96	7.62	7.49	7.34	9.32	9.01	-0.32	0.80107	0.251819		9.32	8.43	-0.89	0.539614
Development / Morphogenesis	a disintegrin-like and metallopeptidase (reprolysin type) with thrombospondin type 1 motif, 9	Adamts9	1437785_at	6.62	6.27	6.51	7.43	7.96	8.32	6.71	6.72	7.03	7.2	7.01	7.27	6.44	7.91	1.46	2.75108	0.018557	*	6.82	7.16	0.34	1.26576	0.06638		10.54	10.42	9.73	10.01	9.35	10.07	8.73	8.92	8.88	8.36	8.07	8.05	10.48	9.87	-0.61	0.655197	0.103937		10.48	9.71	-0.77	0.586417
Development / Morphogenesis	aquaporin 1	Aqp1	1416203_at	9.27	9.31	9.02	10.4	10.33	10.25	9.91	9.3	9.67	10.63	10.54	10.48	9.29	10.33	1.03	2.04202	0.000303	*	9.63	10.55	0.92	1.89212	0.029035	*	10.53	10.73	11.09	10.52	9.38	9.62	9.94	9.53	10.54	9.5	9.45	9.15	10.63	10.81	0.18	1.13288	0.649657		10.63	9.5	-1.13	0.456916
Development / Morphogenesis	aryl-hydrocarbon receptor	Ahr	1422631_at	9.87	9.84	9.87	10.44	10.2	10.42	9.74	9.76	9.76	10.44	10.21	10.67	9.86	10.36	0.5	1.41421	0.020373		9.75	10.44	0.69	1.61328	0.034867	*	11.74	11.8	11.33	11.25	10.93	11.11	10.61	10.44	10.56	10.59	10.45	10.16	11.77	11.29	-0.48	0.716978	0.01357		11.77	11.02	-0.75	0.594604
Development / Morphogenesis	AT rich interactive domain 5B (MRF1-like)	Arid5b	1420973_at	8.99	9.31	8.93	9.63	9.84	9.93	9.01	9.22	9.06	9.9	9.57	9.93	9.15	9.8	0.65	1.56917	0.099908		9.1	9.8	0.7	1.6245	0.011335	*	9.84	9.8	9.21	8.8	9.13	9.32	9.2	9.13	8.9	8.64	8.02	8.79	9.82	9.01	-0.82	0.566442	0.153972		9.82	9.22	-0.6	0.659754
Development / Morphogenesis	B9 protein domain 1	B9d1	1417596_at	8.08	8.22	8.11	8.76	8.93	8.8	8.16	8.35	8.32	8.77	8.82	8.79	8.15	8.83	0.68	1.60214	0.014669	*	8.28	8.79	0.51	1.42405	0.010154		9.69	9.67	9.73	9.91	8.94	9.03	8.84	8.83	8.34	8.6	8.8	8.54	9.68	9.82	0.14	1.10191	0.36122		9.68	8.98	-0.7	0.615572
Development / Morphogenesis	calpain 5	Capn5	1418671_at	8.11	8.42	8.72	9.95	10.41	10.53	8.2	8.63	8.47	9.51	9.61	9.73	8.27	10.3	2.03	4.08405	0.003745	*	8.44	9.62	1.18	2.26577	0.003413	*	9.18	8.99	8.68	9.09	8.49	8.74	8.07	8.25	8.26	8.28	8.61	8.48	9.09	8.89	-0.2	0.870551	0.50095		9.09	8.61	-0.47	0.721965
Development / Morphogenesis	collagen, type III, alpha 1	Col3a1	1427884_at	9.47	8.91	8.91	10.02	9.4	9.63	8.9	8.7	8.93	10.42	10.05	10.66	9.19	9.68	0.49	1.40444	0.29144		8.84	10.37	1.53	2.88786	0.006377	*	12.58	12.37	12.08	12.34	12.03	12.21	11.19	11.36	11.02	11.07	10.13	9.91	12.47	12.21	-0.26	0.835088	0.259016		12.47	12.12	-0.36	0.779165
Development / Morphogenesis	collagen, type V, alpha 1	Col5a1	1434479_at	7.26	6.96	6.87	7.81	8.22	8.24	7.35	7.11	6.94	8.4	8.52	9.17	7.11	8.09	0.98	1.97247	0.026789	*	7.13	8.7	1.56	2.94854	0.010513	*	9.91	9.65	8.71	9.16	9.1	9.72	8.73	8.86	9.03	8.45	7.59	7.63	9.78	8.93	-0.84	0.558644	0.110502		9.78	9.41	-0.37	0.773782
Development / Morphogenesis	collagen, type XI, alpha 1	Col11a1	1418599_at	8.84	8.49	8.36	9.3	8.85	8.75	9.28	8.89	8.7	10.22	9.98	10.33	8.67	8.97	0.3	1.23114	0.311316		8.96	10.18	1.22	2.32947	0.006536	*	12.35	12.4	11.3	11.44	12.42	12.36	12.47	12.38	12.66	12.11	10.75	10.58	12.38	11.37	-1.01	0.496546	0.02614	*	12.38	12.39	0.01	1.00696
Development / Morphogenesis	E26 avian leukemia oncogene 1, 5' domain	Ets1	1426725_s_at	10.25	10.16	10.19	10.79	10.57	10.87	9.67	10.05	9.98	10.82	10.46	10.86	10.2	10.74	0.54	1.45397	0.014853		9.9	10.71	0.81	1.75321	0.009113	*	11.6	11.61	11.1	11.04	10.93	10.92	11.07	10.97	11.05	11.01	10.81	10.73	11.61	11.07	-0.53	0.692555	0.031193		11.61	10.93	-0.68	0.624165
Development / Morphogenesis	E26 avian leukemia oncogene 1, 5' domain	Ets1	1452163_at	10.36	10.28	10.04	10.89	10.81	10.82	9.81	10.1	10.18	10.68	10.56	11.14	10.32	10.84	0.52	1.43396	0.010404		10.03	10.79	0.76	1.69349	0.028862	*	11.72	11.85	11	11.07	11.04	11.23	11.1	11.26	11.34	10.88	10.44	10.56	11.79	11.03	-0.75	0.594604	0.02166	*	11.79	11.13	-0.65	0.63728
Development / Morphogenesis	ectodermal-neural cortex 1	Enc1	1420965_a_at	8.47	8.71	8.33	8.89	8.77	8.61	8.43	8.47	8.52	9.25	9.28	9.51	8.59	8.76	0.16	1.11729	0.375354		8.47	9.35	0.87	1.82766	0.005051	*	10.31	10.19	10.01	9.75	9.18	9.53	8.44	8.55	8.4	8.18	8.1	7.65	10.25	9.88	-0.37	0.773782	0.172795		10.25	9.36	-0.89	0.539614
Development / Morphogenesis	endothelin converting enzyme 2	Ece2	1423358_at	6.5	6.53	6.5	7.28	7.49	7.53	6.21	6.41	6.38	6.58	6.78	7.07	6.52	7.43	0.92	1.89212	0.005156	*	6.33	6.81	0.48	1.39474	0.060665		8.52	8.42	8.81	8.49	7.62	8.24	7.44	7.51	7.23	7.18	6.92	6.75	8.47	8.65	0.18	1.13288	0.453482		8.47	7.93	-0.54	0.687771
Development / Morphogenesis	Eph receptor B4	Ephb4	1449845_a_at	7.74	7.61	7.88	7.77	7.82	7.82	7.37	7.67	7.48	8.16	8.14	8.18	7.68	7.8	0.13	1.09429	0.28504		7.51	8.16	0.65	1.56917	0.015581	*	8.88	8.92	8.56	8.5	8.22	8.4	7.96	7.97	7.86	7.84	7.96	7.76	8.9	8.53	-0.37	0.773782	0.014634		8.9	8.31	-0.59	0.664343
Development / Morphogenesis	fibrillin 2 /// fibrillin-2-like	Fbn2 /// LOC100047082	1422831_at	6.79	5.93	6.55	8.21	8.46	8.6	6.84	6.82	6.58	9.27	9.4	9.42	6.36	8.42	2.06	4.16986	0.111991		6.75	9.36	2.62	6.1475	7.4e-05	*	12.72	12.57	11.56	11.48	10.85	11.02	10.08	10.04	9.65	9.31	8.01	7.62	12.64	11.52	-1.13	0.456916	0.014746	*	12.64	10.94	-1.71	0.30566
Development / Morphogenesis	fibrillin 2 /// fibrillin-2-like	Fbn2 /// LOC100047082	1454830_at	6.94	6.57	6.25	8.35	8.8	8.94	7.08	7.35	7.23	9.68	9.61	10.19	6.75	8.7	1.95	3.86375	0.007628	*	7.22	9.83	2.61	6.10504	0.001544	*	12.45	12.43	11.52	11.76	10.71	11.39	9.96	10.16	9.79	9.13	7.89	7.2	12.44	11.64	-0.8	0.574349	0.092875		12.44	11.05	-1.39	0.381565
Development / Morphogenesis	filamin C, gamma	Flnc	1449073_at	6.3	6.32	6.31	6.79	7.02	7.16	6.24	6.37	6.2	7.14	7.26	7.09	6.31	6.99	0.68	1.60214	0.022347	*	6.27	7.16	0.89	1.85318	0.000281	*	7.97	7.94	7.25	7.36	7.18	7.26	6.94	6.8	6.84	6.67	6.84	6.94	7.95	7.31	-0.65	0.63728	0.040227	*	7.95	7.22	-0.73	0.602904
Development / Morphogenesis	forkhead box F2	Foxf2	1418220_at	7.06	7.22	7.42	7.31	7.34	7.54	6.66	7.15	7.25	7.65	7.62	7.91	7.14	7.4	0.26	1.19748	0.12363		7.02	7.73	0.71	1.6358	0.040436	*	9.78	9.7	8.88	9.1	8.34	8.78	8.11	8.21	7.78	8.06	7.6	7.71	9.74	8.99	-0.75	0.594604	0.06497		9.74	8.56	-1.18	0.441351
Development / Morphogenesis	G protein-coupled receptor 124	Gpr124	1418379_s_at	9.96	10.04	10.08	10.07	10.03	10	9.77	10.02	10.12	10.63	10.63	10.57	10	10.03	0.03	1.02101	0.558355		9.97	10.61	0.64	1.55833	0.022313	*	11.01	10.92	10.23	10.2	9.97	10.27	9.71	9.89	9.8	9.8	9.98	9.81	10.97	10.21	-0.75	0.594604	0.02322	*	10.97	10.12	-0.84	0.558644
Development / Morphogenesis	gap junction protein, gamma 1	Gjc1	1449094_at	8.14	8.34	8.33	9.29	9.56	9.58	8.11	8.27	8.39	9.53	9.18	9.62	8.24	9.47	1.24	2.36199	0.005647	*	8.26	9.44	1.19	2.28153	0.003248	*	11.09	10.8	10.59	10.58	9.88	10.21	9.3	9.62	9.07	8.93	8.44	8.49	10.95	10.59	-0.36	0.779165	0.243416		10.95	10.05	-0.9	0.535887
Development / Morphogenesis	glial cell line derived neurotrophic factor family receptor alpha 2	Gfra2	1433716_x_at	6.58	6.99	6.61	8.48	8.77	9.35	6.45	6.9	7.41	9.95	9.27	10.35	6.78	8.87	2.08	4.22807	0.008299	*	6.92	9.86	2.94	7.67411	0.002381	*	10.75	10.5	9.2	9.82	8.58	9.37	8.23	8.39	8.5	8.58	7.84	8.29	10.63	9.51	-1.12	0.460094	0.13564		10.63	8.97	-1.65	0.31864
Development / Morphogenesis	glial cell line derived neurotrophic factor family receptor alpha 2	Gfra2	1459847_x_at	6.2	6.06	6.52	6.89	7.46	7.42	5.91	6.24	6.18	7.83	7.74	8.03	6.13	7.26	1.13	2.18859	0.016186	*	6.11	7.86	1.75	3.36359	0.00022	*	9	8.82	7.82	8.23	7.35	7.96	6.96	7.21	7.37	7.42	7.42	7.08	8.91	8.02	-0.88	0.543367	0.103916		8.91	7.65	-1.25	0.420448
Development / Morphogenesis	high mobility group box 2	Hmgb2	1437313_x_at	8.04	8.51	8.09	8.79	9.08	9.47	8.86	7.43	8.15	9.09	7.85	8.36	8.28	9.11	0.84	1.79005	0.096511		8.15	8.43	0.28	1.21419	0.63559		10.61	10.78	10.2	10.52	9.65	9.82	9.48	9.57	10.46	9.67	9.07	9.22	10.69	10.36	-0.33	0.795536	0.243638		10.69	9.73	-0.96	0.514057
Development / Morphogenesis	high mobility group box 2	Hmgb2	1452534_a_at	8.92	9.37	8.91	9.66	10.29	10.17	10	8.57	8.91	9.74	8.71	9.47	9.14	10.04	0.9	1.86607	0.076903		9.16	9.3	0.14	1.10191	0.802498		11.36	11.54	10.62	11.1	10.38	10.56	10.35	10.53	11.55	9.97	9.06	9.32	11.45	10.86	-0.59	0.664343	0.215427		11.45	10.47	-0.98	0.50698
Development / Morphogenesis	integrin alpha 8	Itga8	1427489_at	6.05	6.63	6.63	6.97	7.09	7.11	6.02	6.66	6.74	7.19	7.54	7.7	6.34	7.06	0.72	1.64718	0.235903		6.47	7.48	1.01	2.01391	0.026654	*	9.48	9.68	9.86	9.71	7.91	8.63	7.43	7.58	7.18	6.45	5.6	5.36	9.58	9.78	0.2	1.1487	0.252218		9.58	8.27	-1.31	0.403321
Development / Morphogenesis	integrin alpha 8	Itga8	1454966_at	10.91	11.02	11.16	11.59	11.67	11.59	10.63	11.2	11.18	11.84	11.95	12.02	10.97	11.62	0.65	1.56917	0.023881	*	11	11.94	0.94	1.91853	0.030339	*	13.21	13.28	13.22	13.29	12.02	12.51	11.88	11.82	11.57	11.64	11.23	11.05	13.24	13.26	0.01	1.00696	0.858575		13.24	12.27	-0.98	0.50698
Development / Morphogenesis	keratin 8	Krt8	1420647_a_at	8.87	9.06	9.18	9.56	9.33	8.74	8.62	8.72	9.03	9.8	9.96	10.63	8.96	9.21	0.25	1.18921	0.426068		8.79	10.13	1.34	2.53151	0.019627	*	10.56	10.93	10.9	10.66	8.96	9.19	8.69	9.27	8.15	8.57	9.29	8.45	10.75	10.78	0.03	1.02101	0.890568		10.75	9.07	-1.67	0.314253
Development / Morphogenesis	keratin 8	Krt8	1423691_x_at	8.33	8.54	8.62	8.93	8.76	8.25	8.04	8.24	8.41	9.3	9.36	10.03	8.43	8.65	0.21	1.15669	0.425809		8.23	9.56	1.33	2.51403	0.016302	*	10.13	10.53	10.49	10.32	8.61	8.76	8.24	8.83	7.72	8.15	8.84	7.94	10.33	10.4	0.07	1.04972	0.776065		10.33	8.68	-1.64	0.320856
Development / Morphogenesis	keratin 8	Krt8	1435989_x_at	8.29	8.54	8.66	9	8.78	8.06	8.01	8.15	8.45	9.2	9.42	9.96	8.42	8.61	0.2	1.1487	0.574369		8.2	9.53	1.33	2.51403	0.012801	*	10.15	10.57	10.36	10.32	8.58	8.87	8.3	8.88	7.94	8.32	8.96	8.12	10.36	10.34	-0.02	0.986233	0.939613		10.36	8.72	-1.63	0.323088
Development / Morphogenesis	kinesin family member 16B	Kif16b	1429062_at	8.12	8.29	7.84	9.17	9.38	9.23	7.95	7.94	8.21	8.53	8.49	8.96	8.2	9.26	1.05	2.07053	0.009646	*	8.03	8.66	0.63	1.54756	0.032395	*	9.23	9.42	8.93	8.63	8.44	8.69	8.44	8.49	8.34	8.45	8.57	8.21	9.32	8.78	-0.54	0.687771	0.11252		9.32	8.56	-0.76	0.590496
Development / Morphogenesis	kinesin family member 16B	Kif16b	1429063_s_at	9.49	9.58	9.3	10.37	10.46	10.52	9.28	9.17	9.56	10.06	9.7	10.07	9.54	10.45	0.91	1.87905	0.001962	*	9.34	9.94	0.61	1.52626	0.02238	*	10.89	11.02	10.66	10.54	10.22	10.44	10.2	10.3	10.08	10.38	10.58	10.09	10.96	10.6	-0.36	0.779165	0.05745		10.96	10.33	-0.63	0.646176
Development / Morphogenesis	LIM domains containing 1	Limd1	1422731_at	9.78	9.53	9.98	10.32	10.28	10.5	9.36	9.56	9.69	10.21	10.35	10.3	9.65	10.37	0.72	1.64718	0.055181		9.54	10.29	0.75	1.68179	0.008369	*	11.36	11.4	11.23	11.37	10.74	10.73	10.36	10.46	10.24	10.29	10.59	10.18	11.38	11.3	-0.08	0.946058	0.449248		11.38	10.73	-0.64	0.641713
Development / Morphogenesis	low density lipoprotein receptor-related protein 1	Lrp1	1448655_at	10.05	9.82	10.14	10.26	10.25	10.47	9.62	9.82	9.81	10.79	10.62	10.71	9.93	10.32	0.39	1.31039	0.111052		9.75	10.7	0.95	1.93187	0.00037	*	11.24	11.09	9.72	10.04	10.63	10.61	10.61	10.25	10.82	10.62	11.03	11.29	11.16	9.88	-1.28	0.411796	0.042967	*	11.16	10.62	-0.55	0.68302
Development / Morphogenesis	lymphocyte antigen 6 complex, locus E	Ly6e	1453304_s_at	7.12	9.14	7.75	7.54	7.79	8.5	7.84	7.81	8.27	8.8	8.49	9.29	8.13	7.94	-0.19	0.876606	0.885297		7.97	8.86	0.89	1.85318	0.042195	*	8.08	8.05	7.22	7.19	7.78	7.96	7.71	7.22	8.42	7.07	6.8	7.95	8.07	7.2	-0.86	0.550953	0.000608	*	8.07	7.87	-0.19	0.876606
Development / Morphogenesis	Meis homeobox 2	Meis2	1417129_a_at	6.1	6.75	6.32	7.16	7.28	6.83	6.68	6.69	7.05	7.13	7.15	7.39	6.42	7.09	0.66	1.58008	0.255811		6.81	7.23	0.42	1.33793	0.052802		7.64	7.54	7.35	7.55	6.97	7.77	6.85	6.7	7.02	7.27	7.55	8.25	7.59	7.45	-0.14	0.907519	0.373589		7.59	7.37	-0.22	0.858565
Development / Morphogenesis	MyoD family inhibitor	Mdfi	1420713_a_at	7.46	7.33	7.49	7.75	7.6	7.51	7.21	7.22	7.5	8.01	7.95	7.97	7.39	7.62	0.22	1.16473	0.101496		7.31	7.98	0.67	1.59107	0.01802	*	10.19	10.27	10.36	10.07	9.44	9.52	9.16	9.11	8.88	8.88	8.89	8.11	10.23	10.21	-0.02	0.986233	0.935045		10.23	9.48	-0.75	0.594604
Development / Morphogenesis	myosin, heavy polypeptide 9, non-muscle	Myh9	1420170_at	8.3	8.48	8.49	8.75	9.04	9.07	8.29	8.32	8.38	9	8.79	9.13	8.39	8.95	0.56	1.47427	0.027352		8.33	8.97	0.64	1.55833	0.017502	*	9.2	9.1	8.58	8.51	9.01	9.03	8.96	8.85	9.18	8.83	8.39	8.73	9.15	8.55	-0.61	0.655197	0.014291	*	9.15	9.02	-0.13	0.913831
Development / Morphogenesis	NADPH oxidase 4	Nox4	1451827_a_at	3.82	3.88	4	4.5	4	4.32	3.7	3.7	3.92	4.54	4.38	4.48	3.85	4.27	0.42	1.33793	0.097233		3.77	4.47	0.69	1.61328	0.002713	*	8	7.85	7.46	7.18	7.31	7.37	7.01	7.08	6.24	6.19	5.71	4.8	7.92	7.32	-0.61	0.655197	0.093501		7.92	7.34	-0.59	0.664343
Development / Morphogenesis	paired related homeobox 2	Prrx2	1432331_a_at	7.39	7.55	7.18	7.52	7.69	7.88	7.26	7.18	7.57	8.54	8.31	8.28	7.47	7.7	0.23	1.17283	0.178594		7.34	8.38	1.04	2.05623	0.003388	*	8.52	8.53	8.83	8.57	8.24	8.59	7.87	7.96	7.54	7.71	7.52	7.41	8.53	8.7	0.17	1.12506	0.406487		8.53	8.41	-0.11	0.926588
Development / Morphogenesis	parvin, alpha	Parva	1416818_at	7.3	7.27	7.24	8.02	8.33	8.22	7.25	7.56	7.43	7.87	7.83	7.98	7.28	8.19	0.91	1.87905	0.008571	*	7.42	7.9	0.48	1.39474	0.01792		7.89	7.91	7.27	7.61	7.48	7.71	6.94	7.06	6.75	6.93	6.84	6.87	7.9	7.44	-0.46	0.726986	0.224334		7.9	7.6	-0.3	0.812252
Development / Morphogenesis	periostin, osteoblast specific factor	Postn	1423606_at	9.57	9.83	9.73	11.79	11.84	11.86	9.19	9.18	10.26	11.47	11.38	11.53	9.7	11.83	2.13	4.37717	0.033815	*	9.54	11.46	1.92	3.78423	0.031426	*	12.3	12.17	11.65	12.14	11.38	11.6	11.46	10.93	10.84	10.71	10.78	10.08	12.24	11.89	-0.34	0.790041	0.386964		12.24	11.49	-0.74	0.598739
Development / Morphogenesis	perlecan (heparan sulfate proteoglycan 2)	Hspg2	1418670_s_at	8.14	7.92	8.12	8.24	8.51	8.68	7.8	7.87	7.66	8.66	8.65	8.99	8.03	8.47	0.45	1.36604	0.080831		7.78	8.77	0.99	1.98618	0.004126	*	9.48	9.27	7.95	8.31	9.36	9.51	8.86	8.78	9.15	8.67	8.31	8.98	9.38	8.13	-1.24	0.423373	0.043637	*	9.38	9.43	0.06	1.04247
Development / Morphogenesis	phosphodiesterase 3B, cGMP-inhibited	Pde3b	1433694_at	8.86	8.71	8.69	9.24	9.24	9.25	8.77	8.63	8.8	9.73	9.59	9.62	8.78	9.24	0.46	1.37554	0.102057		8.73	9.65	0.91	1.87905	0.000226	*	10.29	10.29	9.96	10.1	9.47	9.7	9.38	9.31	9.39	9.27	9.16	9.24	10.29	10.03	-0.26	0.835088	0.167428		10.29	9.59	-0.7	0.615572
Development / Morphogenesis	phosphodiesterase 5A, cGMP-specific	Pde5a	1458341_x_at	9.26	9.43	9.31	9.41	9.66	9.55	9.03	9.25	9.38	9.94	9.88	9.75	9.34	9.54	0.19	1.14076	0.211522		9.22	9.86	0.64	1.55833	0.01135	*	10.46	10.62	10.34	10.3	9.57	9.72	9.67	9.53	9.45	9.46	9.71	9.44	10.54	10.32	-0.22	0.858565	0.205449		10.54	9.64	-0.89	0.539614
Development / Morphogenesis	platelet derived growth factor receptor, beta polypeptide	Pdgfrb	1417148_at	8.42	8.24	8.59	8.77	8.9	8.93	7.74	8.26	8.11	8.89	9.09	9.08	8.33	8.87	0.54	1.45397	0.050495		8.04	9.02	0.98	1.97247	0.01272	*	9.43	9.39	8.75	8.83	8.85	8.85	9.15	8.8	9.04	9	9.04	9.07	9.41	8.79	-0.62	0.650671	0.015511	*	9.41	8.85	-0.56	0.678302
Development / Morphogenesis	platelet derived growth factor receptor, beta polypeptide	Pdgfrb	1436970_a_at	11.5	11.49	11.48	11.81	11.69	11.94	11.03	11.16	11.3	12.1	11.76	12.18	11.5	11.81	0.32	1.24833	0.04762		11.16	12.01	0.85	1.8025	0.008305	*	12.27	12.28	11.68	11.7	11.86	11.92	11.87	11.75	11.95	11.94	11.79	11.86	12.28	11.69	-0.59	0.664343	0.002208	*	12.28	11.89	-0.39	0.76313
Development / Morphogenesis	podoplanin	Pdpn	1419309_at	10.96	10.76	10.83	11.14	11.05	11.13	10.63	10.76	10.9	11.6	11.57	11.44	10.86	11.11	0.24	1.18099	0.222963		10.76	11.54	0.77	1.70527	0.002017	*	11.62	11.69	11.76	11.52	11.01	11.11	10.83	10.93	10.87	10.74	10.96	10.75	11.65	11.64	-0.01	0.993092	0.92174		11.65	11.06	-0.59	0.664343
Development / Morphogenesis	poliovirus receptor-related 2	Pvrl2	1417703_at	8.05	8.24	8.55	8.63	8.69	8.47	8.09	8.54	8.45	8.84	9.24	9.06	8.15	8.6	0.45	1.36604	0.060277		8.36	9.05	0.68	1.60214	0.020086	*	9.72	9.88	9.55	9.61	9.07	9.28	8.75	9.24	8.47	8.87	8.99	8.45	9.8	9.58	-0.22	0.858565	0.190109		9.8	9.17	-0.63	0.646176
Development / Morphogenesis	poliovirus receptor-related 3	Pvrl3	1417319_at	6.94	7.27	6.98	7.63	7.56	7.73	6.78	6.73	7.14	7.71	7.4	7.73	7.11	7.64	0.53	1.44393	0.165127		6.88	7.61	0.73	1.65864	0.013204	*	9.12	9.05	9.7	9.55	8.34	8.54	7.92	8.01	7.38	7.81	7.86	7.26	9.09	9.63	0.54	1.45397	0.050207		9.09	8.44	-0.64	0.641713
Development / Morphogenesis	post-GPI attachment to proteins 1	Pgap1	1436317_at	7.31	7.49	7.1	7.84	7.86	8.07	7.19	7.42	7.64	7.81	7.6	8.07	7.4	7.92	0.52	1.43396	0.036289		7.42	7.83	0.41	1.32869	0.095799		9.91	9.7	9.74	9.73	8.89	9.18	8.8	8.56	8.66	8.76	8.58	8.52	9.8	9.73	-0.07	0.952638	0.625591		9.8	9.04	-0.77	0.586417
Development / Morphogenesis	protease, serine, 8 (prostasin)	Prss8	1418320_at	8.54	8.59	8.76	8.8	8.75	8.52	8	8.54	8.61	8.84	9.35	9.04	8.56	8.69	0.13	1.09429	0.271366		8.38	9.07	0.69	1.61328	0.051422		9.5	9.65	9.54	9.58	8.58	8.55	8.58	8.6	8.04	8.81	9.45	8.57	9.57	9.56	-0.01	0.993092	0.875375		9.57	8.57	-1.01	0.496546
Development / Morphogenesis	Rho guanine nucleotide exchange factor (GEF7)	Arhgef7	1449066_a_at	8.14	8	8.3	8.84	8.99	9.17	7.82	7.92	8.13	8.33	8.31	8.49	8.07	9	0.93	1.90528	0.004195	*	7.96	8.37	0.42	1.33793	0.024562		9.53	9.48	9.11	9.24	9.1	9.16	8.79	8.86	8.97	8.8	8.85	8.8	9.5	9.17	-0.33	0.795536	0.090624		9.5	9.13	-0.37	0.773782
Development / Morphogenesis	Rous sarcoma oncogene	Src	1450918_s_at	7.26	7.27	7.33	7.89	7.73	7.91	7.18	7.01	7.25	7.85	7.77	7.7	7.27	7.85	0.58	1.49485	0.008628		7.15	7.77	0.63	1.54756	0.003308	*	8.67	8.47	8.2	8.36	7.84	8.06	7.35	7.46	7.53	7.75	7.95	7.86	8.57	8.28	-0.29	0.817902	0.157882		8.57	7.95	-0.62	0.650671
Development / Morphogenesis	sema domain, immunoglobulin domain (Ig), transmembrane domain (TM) and short cytoplasmic domain, (semaphorin) 4B	Sema4b	1455678_at	7.87	8.25	8.25	8.85	9.29	9.37	7.94	7.86	8.18	8.86	8.81	9.27	8.06	9.17	1.11	2.15846	0.033924	*	7.99	8.98	0.99	1.98618	0.007395	*	9.12	9.13	9.14	8.87	8.62	8.69	8.41	8.33	8.55	8.13	8.51	8.42	9.13	9.01	-0.12	0.920188	0.537296		9.13	8.65	-0.47	0.721965
Development / Morphogenesis	shroom family member 4	Shroom4	1457465_at	7.85	7.99	7.71	8.63	8.73	8.76	7.44	7.82	7.68	8.24	8.25	8.83	7.92	8.71	0.79	1.72907	0.018156	*	7.65	8.44	0.79	1.72907	0.035929	*	9.71	9.74	8.81	9.11	8.58	9	8.43	8.57	8.44	8.3	8.29	8.2	9.72	8.96	-0.76	0.590496	0.120318		9.72	8.79	-0.93	0.524858
Development / Morphogenesis	SPARC related modular calcium binding 1	Smoc1	1448321_at	10.46	10.64	10.6	10.56	10.51	10.5	10.14	10.4	10.49	10.88	11.06	10.86	10.55	10.52	-0.02	0.986233	0.843521		10.34	10.93	0.59	1.50525	0.014818	*	10.61	10.73	10.65	10.73	9.84	9.76	9.98	9.91	10.04	10.3	11.06	10.8	10.67	10.69	0.02	1.01396	0.810892		10.67	9.8	-0.87	0.547147
Development / Morphogenesis	spermatogenesis associated 24	Spata24	1430023_at	7.29	7.15	7.26	7.76	7.67	7.91	7.02	6.99	7.22	7.76	7.65	7.62	7.22	7.78	0.56	1.47427	0.016014		7.08	7.67	0.59	1.50525	0.004414	*	8.41	8.46	8.9	8.96	7.9	7.72	7.81	7.71	7.54	7.65	8.26	7.83	8.43	8.93	0.49	1.40444	0.006953		8.43	7.81	-0.63	0.646176
Development / Morphogenesis	spermatogenesis associated 6	Spata6	1418650_at	6.83	7.22	6.85	7.66	7.8	7.54	7.14	7.19	7.02	7.48	7.59	7.67	7.03	7.67	0.64	1.55833	0.152328		7.11	7.58	0.46	1.37554	0.003751		8.31	8.46	8.04	7.97	7.71	7.8	7.56	7.78	7.47	7.12	7.18	6.93	8.39	8	-0.38	0.768438	0.081241		8.39	7.76	-0.63	0.646176
Development / Morphogenesis	sphingosine phosphate lyase 1	Sgpl1	1415892_at	8.25	8.12	8.4	9.41	9.44	9.74	7.89	8.19	8.24	9.2	9.04	9.21	8.18	9.53	1.34	2.53151	0.001831	*	8.11	9.15	1.04	2.05623	0.004099	*	9.29	9.38	9.54	9.46	8.87	8.91	8.71	8.63	8.49	8.65	8.78	8.68	9.34	9.5	0.16	1.11729	0.112996		9.34	8.89	-0.45	0.732043
Development / Morphogenesis	sprouty protein with EVH-1 domain 1, related sequence	Spred1	1423161_s_at	9.33	9.41	9.28	10.04	9.85	10.18	9.12	9.19	9.41	9.65	9.71	9.9	9.37	10.03	0.65	1.56917	0.012664	*	9.24	9.75	0.52	1.43396	0.01159		10.69	10.62	10.84	10.69	10.19	10.38	10	10.12	9.9	9.73	9.39	9.09	10.65	10.76	0.11	1.07923	0.358269		10.65	10.28	-0.37	0.773782
Development / Morphogenesis	suppressor of cytokine signaling 3	Socs3	1455899_x_at	8.71	9.03	8.82	9.72	10.01	10.27	8.05	8.05	8.44	10.4	9.68	10.08	8.87	10	1.13	2.18859	0.019831	*	8.18	10.06	1.88	3.68075	0.003106	*	9.38	9.6	9.48	9.37	8.72	8.88	9.11	8.99	9.03	8.99	8.92	9.1	9.49	9.42	-0.07	0.952638	0.665821		9.49	8.8	-0.69	0.619854
Development / Morphogenesis	syndecan 1	Sdc1	1415944_at	5.97	5.69	5.92	6.54	6.75	6.86	5.94	5.95	5.76	6.29	6.54	6.71	5.83	6.72	0.89	1.85318	0.036941	*	5.88	6.52	0.63	1.54756	0.020105	*	7.89	7.75	7.91	7.84	7.23	7.81	7	7.21	6.98	7.04	6.85	7.03	7.82	7.88	0.06	1.04247	0.576644		7.82	7.52	-0.3	0.812252
Development / Morphogenesis	thymidylate synthase /// thymidylate synthase, pseudogene	Tyms /// Tyms-ps	1424991_s_at	6.21	6.06	6.03	7.52	7.89	8.26	7.09	6.47	6.42	7.12	7.03	7.15	6.13	7.89	1.76	3.38698	0.008543	*	6.66	7.1	0.44	1.3566	0.177534		9.51	9.47	9.1	9.61	8.31	8.42	7.89	8.27	8.52	7.44	7.23	7.04	9.49	9.36	-0.14	0.907519	0.689977		9.49	8.37	-1.13	0.456916
Development / Morphogenesis	thyroid hormone receptor interactor 13	Trip13	1429295_s_at	5.22	5.31	5.31	6.63	7.31	7.58	5.82	5.52	5.44	5.82	5.96	5.82	5.26	7.17	1.91	3.75809	0.019064	*	5.6	5.87	0.27	1.20581	0.129761		9.23	9.23	8.56	9.18	7.55	7.95	6.94	7.23	7.6	6.69	6.61	6.45	9.23	8.87	-0.36	0.779165	0.45258		9.23	7.75	-1.48	0.358489
Development / Morphogenesis	transducin-like enhancer of split 3, homolog of Drosophila E(spl)	Tle3	1419654_at	6.18	6.24	6.5	6.61	6.7	7.13	6.06	6.16	6.19	6.81	6.65	7.05	6.21	6.81	0.6	1.51572	0.059039		6.14	6.84	0.7	1.6245	0.018401	*	7.53	7.34	7.13	7.06	7.06	7.34	6.83	6.73	6.77	6.57	6.38	6.48	7.44	7.1	-0.34	0.790041	0.140945		7.44	7.2	-0.24	0.846745
Development / Morphogenesis	tropomyosin 1, alpha	Tpm1	1456623_at	6.34	6.48	6.14	8.02	7.92	8.16	6.77	6.54	6.32	6.6	6.78	6.11	6.41	8.03	1.62	3.07375	0.001008	*	6.54	6.5	-0.05	0.965936	0.856016		8.8	8.99	8.73	8.42	7.82	7.68	8.08	7.92	7.68	7.5	6.72	7.09	8.89	8.57	-0.32	0.80107	0.245503		8.89	7.75	-1.14	0.45376
Development / Morphogenesis	ubiquitin-like, containing PHD and RING finger domains, 1	Uhrf1	1415810_at	5.39	5.58	5.86	7.8	8.54	9.03	7.41	5.37	5.63	6.34	5.87	6.23	5.48	8.46	2.97	7.83536	0.01055	*	6.14	6.14	0.01	1.00696	0.991808		10.11	9.83	9.17	9.53	8.08	8.25	7.88	7.98	9.53	7.76	6.94	7.26	9.97	9.35	-0.62	0.650671	0.120111		9.97	8.16	-1.8	0.287175
Development / Morphogenesis	Wolf-Hirschhorn syndrome candidate 1 (human)	Whsc1	1428827_at	6.01	6.02	6.22	6.66	6.98	7.13	6.28	6.2	5.83	6.16	6.17	6.34	6.02	6.92	0.91	1.87905	0.022427	*	6.1	6.22	0.12	1.08673	0.472532		7.89	7.8	7.28	7.49	6.98	7.21	6.82	6.9	7.42	6.75	6.77	6.65	7.85	7.38	-0.46	0.726986	0.103213		7.85	7.1	-0.75	0.594604
Neurogenesis / Neuron function	agrin	Agrn	1426670_at	9.96	10.26	10.05	10.54	10.65	10.97	9.8	9.79	9.93	10.53	10.65	10.84	10.11	10.72	0.61	1.52626	0.071476		9.84	10.67	0.83	1.77769	0.00384	*	12.43	12.48	11.51	11.68	11.58	11.63	11.27	11.26	11.2	11.24	11.18	11.17	12.45	11.6	-0.86	0.550953	0.046097	*	12.45	11.61	-0.85	0.554785
Neurogenesis / Neuron function	ankyrin 3, epithelial	Ank3	1425202_a_at	9.31	9.14	9.28	9.54	9.71	9.89	9.1	9.11	9.23	9.75	9.61	9.95	9.22	9.72	0.5	1.41421	0.034681		9.15	9.77	0.62	1.53688	0.012539	*	9.07	9.21	8.42	8.24	9.15	9.11	9.08	8.95	9.53	9.18	8.51	9.24	9.14	8.33	-0.81	0.570382	0.02247	*	9.14	9.13	-0.01	0.993092
Neurogenesis / Neuron function	apoptotic peptidase activating factor 1	Apaf1	1452870_at	6.85	6.87	6.92	7.42	7.59	7.81	6.93	6.72	6.86	7.06	7.31	7.36	6.86	7.6	0.74	1.67018	0.021981	*	6.84	7.24	0.4	1.31951	0.028733		9.29	9.28	8.89	8.91	8.43	8.77	8.27	8.29	8.43	7.78	7.55	7.5	9.28	8.9	-0.38	0.768438	0.004083		9.28	8.6	-0.68	0.624165
Neurogenesis / Neuron function	asp (abnormal spindle)-like, microcephaly associated (Drosophila)	Aspm	1422814_at	4.81	4.58	4.45	7	7.28	7.64	6.09	5.1	4.61	5.23	5.02	5.44	4.7	7.3	2.61	6.10504	0.001336	*	5.27	5.23	-0.04	0.972655	0.944522		9.43	9.11	6.93	8.45	7.4	7.58	7.16	7.14	8.36	6.73	6.14	6.34	9.27	7.69	-1.58	0.334482	0.274685		9.27	7.49	-1.78	0.291183
Neurogenesis / Neuron function	AXL receptor tyrosine kinase	Axl	1423586_at	8.65	8.59	8.54	10.54	10.91	10.95	8.46	8.66	8.65	10.63	10.71	10.74	8.62	10.8	2.18	4.53154	0.002483	*	8.59	10.7	2.11	4.31691	0.000127	*	9.54	9.59	9.25	9.45	8.83	8.99	8.83	8.76	8.86	8.71	8.85	8.82	9.57	9.35	-0.22	0.858565	0.262282		9.57	8.91	-0.66	0.632878
Neurogenesis / Neuron function	B cell leukemia/lymphoma 2	Bcl2	1422938_at	6.9	6.69	6.99	7.68	7.76	7.93	6.92	7.04	6.84	7.91	8.04	7.88	6.79	7.79	0.99	1.98618	0.018309	*	6.93	7.94	1.01	2.01391	0.000228	*	8.67	8.82	8.55	8.46	7.62	7.78	7.79	7.59	7.62	7.69	7.61	7.75	8.74	8.51	-0.24	0.846745	0.137394		8.74	7.7	-1.04	0.486327
Neurogenesis / Neuron function	B cell leukemia/lymphoma 2	Bcl2	1437122_at	8.34	8.02	8.19	9.07	9.12	9.39	7.81	7.96	8.29	9.28	9.37	9.23	8.18	9.19	1.02	2.02792	0.040163	*	8.02	9.29	1.27	2.41162	0.007886	*	9.97	10.08	9.87	9.99	8.34	8.52	8.31	8.2	8.47	8.61	9.17	9.19	10.03	9.93	-0.1	0.933033	0.364244		10.03	8.43	-1.59	0.332171
Neurogenesis / Neuron function	B cell leukemia/lymphoma 2	Bcl2	1443837_x_at	6.61	6.14	6.44	6.78	6.61	6.6	6.09	5.8	6.18	7.23	7.74	6.86	6.37	6.66	0.29	1.22264	0.433586		6.02	7.28	1.25	2.37841	0.024225	*	8.38	8.42	8.33	8.41	7.51	7.38	8.05	7.21	7.75	8.08	8.86	8.58	8.4	8.37	-0.03	0.97942	0.592036		8.4	7.45	-0.95	0.517632
Neurogenesis / Neuron function	B cell leukemia/lymphoma 2	Bcl2	1457687_at	9.87	10	9.72	10.7	10.98	10.77	9.91	9.97	10	10.74	10.94	11.03	9.94	10.81	0.88	1.84038	0.00347	*	9.96	10.91	0.95	1.93187	0.00518	*	11.6	11.63	11.5	11.51	10.15	10.51	9.95	10.13	10.13	9.92	10.06	9.98	11.62	11.51	-0.11	0.926588	0.06266		11.62	10.33	-1.29	0.408951
Neurogenesis / Neuron function	baculoviral IAP repeat-containing 5	Birc5	1424278_a_at	5.27	5.19	5.49	7.87	8.37	8.62	8.02	5.53	5.36	6.18	5.72	6.31	5.23	8.29	3.06	8.33973	0.004164	*	6.3	6.07	-0.23	0.852635	0.812501		9.49	9.27	8.03	9.39	7.95	8.18	7.83	7.99	9.1	7.18	6.63	6.44	9.38	8.71	-0.67	0.628507	0.502303		9.38	8.07	-1.32	0.400535
Neurogenesis / Neuron function	caspase 6	Casp6	1415995_at	8.64	8.87	8.63	9.5	9.58	9.28	8.74	8.86	8.9	9.41	9.42	9.47	8.75	9.45	0.7	1.6245	0.032896	*	8.83	9.43	0.6	1.51572	0.002087	*	10.37	10.5	10.36	10.16	9.67	9.93	9.49	9.58	9.07	9.09	8.97	8.56	10.43	10.26	-0.18	0.882703	0.29889		10.43	9.8	-0.63	0.646176
Neurogenesis / Neuron function	cyclin-dependent kinase 1	Cdk1	1448314_at	6.02	6	6.08	8.18	8.73	8.63	7.91	6.16	6.02	6.67	6.29	7.25	6.01	8.52	2.5	5.65685	0.004252	*	6.7	6.74	0.04	1.02811	0.95492		9.82	9.52	8.75	9.56	8.41	8.65	8.07	8.18	8.75	7.35	6.58	6.36	9.67	9.16	-0.51	0.702222	0.409938		9.67	8.53	-1.14	0.45376
Neurogenesis / Neuron function	cytokine receptor-like factor 1	Crlf1	1418476_at	6.8	7.13	6.99	10.02	10.38	10.82	6.96	6.87	6.99	8.24	8.07	8.66	6.97	10.41	3.44	10.8528	0.001195	*	6.94	8.32	1.38	2.60268	0.012584	*	8.35	8.55	8.25	8.69	6.92	7.13	7.4	7.29	7.33	7.44	7.15	7.33	8.45	8.47	0.02	1.01396	0.944306		8.45	7.03	-1.43	0.371131
Neurogenesis / Neuron function	distal-less homeobox 1	Dlx1	1449470_at	4.8	4.96	5.05	5.54	5.94	6.14	4.47	4.66	4.7	6.19	6.04	6	4.88	5.87	0.99	1.98618	0.018429	*	4.61	6.08	1.47	2.77022	0.000136	*	7.68	7.38	6.27	6.69	5.92	5.85	5.53	5.48	5.46	5.49	5.57	5.4	7.53	6.48	-1.05	0.482968	0.06539		7.53	5.88	-1.64	0.320856
Neurogenesis / Neuron function	doublecortin-like kinase 1	Dclk1	1424270_at	7.8	7.8	7.64	9.9	9.6	10.34	8.1	7.26	8.2	9.61	8.87	9.29	7.8	9.95	2.15	4.43828	0.009775	*	7.85	9.26	1.41	2.65737	0.021892	*	10.15	10.31	10.97	9.5	9.59	9.7	9.14	9.3	8.59	8.32	8.32	7.45	10.23	10.24	0.01	1.00696	0.995675		10.23	9.64	-0.59	0.664343
Neurogenesis / Neuron function	doublecortin-like kinase 1	Dclk1	1424271_at	10.05	9.79	9.86	11.75	11.7	11.71	10.4	9.67	10.32	11.24	11.2	11.25	9.92	11.72	1.8	3.4822	0.04354	*	10.13	11.23	1.1	2.14355	0.040884	*	12.25	12.4	12.59	11.89	11.41	11.68	11.08	11.11	10.7	10.73	11.82	10.57	12.32	12.24	-0.08	0.946058	0.849002		12.32	11.55	-0.78	0.582367
Neurogenesis / Neuron function	doublecortin-like kinase 1	Dclk1	1436659_at	10.32	10.28	10.33	11.91	11.93	11.97	10.74	10.1	10.72	11.46	11.5	11.71	10.3	11.93	1.63	3.09513	9.4e-05	*	10.52	11.56	1.04	2.05623	0.026701	*	12.35	12.47	12.65	12.17	11.54	11.87	11.2	11.27	10.86	10.86	11.9	10.72	12.41	12.41	0	1	0.999999		12.41	11.7	-0.71	0.61132
Neurogenesis / Neuron function	doublecortin-like kinase 1	Dclk1	1451289_at	9.31	9.32	9.28	11.08	11.11	11.2	9.6	8.79	9.63	10.54	10.4	10.72	9.31	11.13	1.81	3.50642	0.000405	*	9.34	10.56	1.22	2.32947	0.036291	*	11.48	11.53	12.07	10.89	10.92	11.03	10.58	10.54	10.04	9.84	10.35	9.15	11.5	11.48	-0.02	0.986233	0.973047		11.5	10.97	-0.53	0.692555
Neurogenesis / Neuron function	ect2 oncogene	Ect2	1419513_a_at	6.26	6.77	6.32	7.86	7.89	8.04	7.3	6.59	6.29	7.21	6.7	7.12	6.52	7.93	1.41	2.65737	0.098515		6.73	7.01	0.29	1.22264	0.463406		9.73	9.46	8.73	9.54	8.34	8.57	8.08	8.13	8.92	7.95	8.1	7.61	9.59	9.13	-0.46	0.726986	0.449526		9.59	8.45	-1.14	0.45376
Neurogenesis / Neuron function	endothelin receptor type B	Ednrb	1437347_at	9.79	9.44	9.17	11.26	11.18	11.46	9.67	9.67	10.02	11.48	11.31	11.63	9.62	11.3	1.68	3.20428	0.030819	*	9.79	11.47	1.68	3.20428	0.000481	*	13.12	12.85	12.22	12.82	11.53	11.82	11.19	10.69	10.95	11.01	10.98	10.97	12.99	12.52	-0.47	0.721965	0.340453		12.99	11.67	-1.31	0.403321
Neurogenesis / Neuron function	enhancer of zeste homolog 2 (Drosophila)	Ezh2	1416544_at	7.85	7.75	7.83	9.13	9.2	9.55	8.18	7.55	7.68	8.55	8.39	8.55	7.8	9.29	1.49	2.80889	0.003744	*	7.8	8.5	0.69	1.61328	0.060625		10.92	10.81	10.45	10.54	10.31	10.36	9.99	10.11	10.19	9.75	9.26	8.66	10.87	10.49	-0.37	0.773782	0.03789		10.87	10.34	-0.53	0.692555
Neurogenesis / Neuron function	Eph receptor A5	Epha5	1435286_at	8.54	8.63	8.53	8.48	8.37	8.49	8.69	8.55	8.77	9.11	9.57	9.41	8.59	8.44	-0.14	0.907519	0.106099		8.67	9.36	0.69	1.61328	0.0222	*	9.7	9.69	9.48	9.46	9.22	9.33	9.09	9.11	9.11	9.5	9.96	9.54	9.69	9.47	-0.22	0.858565	0.008984		9.69	9.28	-0.42	0.747425
Neurogenesis / Neuron function	Eph receptor A5	Epha5	1444690_at	7.68	7.73	7.37	7.9	7.96	7.82	7.9	7.68	7.68	8.91	9.09	9.04	7.7	7.89	0.19	1.14076	0.028694		7.75	9.01	1.26	2.39496	0.00031	*	8.49	8.48	7.72	7.73	8.41	8.69	7.92	8.13	7.9	8.01	8.15	7.72	8.48	7.72	-0.76	0.590496	8.7e-05	*	8.48	8.55	0.07	1.04972
Neurogenesis / Neuron function	ephrin A2	Efna2	1444606_at	7.1	7.18	6.99	8.48	8.4	8.79	6.86	7.03	7.34	8.17	8.19	8.36	7.14	8.56	1.42	2.67586	0.003929	*	7.08	8.24	1.16	2.23457	0.006496	*	9.46	9.29	9.44	9.39	8.55	8.79	7.86	8.3	7.8	7.91	7.74	7.49	9.38	9.41	0.04	1.02811	0.720958		9.38	8.67	-0.7	0.615572
Neurogenesis / Neuron function	erythrocyte protein band 4.1-like 5	Epb4.1l5	1425199_a_at	6.62	6.96	6.78	6.78	6.9	6.51	6.54	6.51	6.81	7.07	7.38	7.19	6.79	6.73	-0.06	0.959264	0.796014		6.62	7.22	0.6	1.51572	0.010933	*	7.69	7.8	8.17	8	6.83	7.14	7.04	7.17	6.76	6.92	7.16	6.66	7.75	8.09	0.34	1.26576	0.096583		7.75	6.98	-0.76	0.590496
Neurogenesis / Neuron function	erythrocyte protein band 4.1-like 5	Epb4.1l5	1439284_at	7.59	7.76	7.23	7.79	7.77	7.74	7.19	7.23	7.5	7.83	8.05	8.11	7.67	7.77	0.09	1.06437	0.48444		7.31	7.99	0.68	1.60214	0.00636	*	8.63	8.58	8.16	8.32	7.21	7.69	7.16	7.21	7.13	7.06	7.58	7.3	8.61	8.24	-0.37	0.773782	0.112664		8.61	7.45	-1.15	0.450625
Neurogenesis / Neuron function	fatty acid binding protein 7, brain	Fabp7	1450779_at	11.06	10.93	10.92	12.46	12.33	12.4	11.16	11.62	11.8	12.32	12.47	12.34	10.99	12.4	1.4	2.63902	0.006312	*	11.53	12.38	0.85	1.8025	0.039063	*	13.65	13.6	13.26	13.68	13.11	13.33	12.54	12.71	12.39	12.55	12.69	12.3	13.63	13.47	-0.15	0.90125	0.594593		13.63	13.22	-0.41	0.752623
Neurogenesis / Neuron function	forkhead box D3	Foxd3	1422210_at	6.86	6.94	7.03	9.06	9.27	9.55	6.67	6.82	6.47	8.97	8.82	9.35	6.9	9.29	2.4	5.27803	0.002147	*	6.65	9.05	2.39	5.24157	0.000513	*	8.54	8.53	7.94	8.34	8	8.27	7.68	7.72	7.77	7.93	7.61	7.77	8.53	8.14	-0.39	0.76313	0.298222		8.53	8.14	-0.4	0.757858
Neurogenesis / Neuron function	frizzled homolog 2 (Drosophila)	Fzd2	1418533_s_at	9.34	9.15	9.31	9.3	9.13	9.3	8.78	9.1	9.06	9.65	9.64	9.7	9.25	9.24	0	1	0.974285		8.98	9.66	0.68	1.60214	0.018414	*	10.86	10.59	10.5	10.3	9.36	9.35	8.98	9	9.07	8.9	9.39	9.18	10.72	10.4	-0.32	0.80107	0.203398		10.72	9.36	-1.37	0.386891
Neurogenesis / Neuron function	frizzled homolog 8 (Drosophila)	Fzd8	1423348_at	8.44	7.84	8.26	9.25	8.86	8.95	7.72	8.43	7.97	8.74	8.98	9.19	8.14	9.02	0.88	1.84038	0.169647		8.04	8.97	0.93	1.90528	0.027604	*	8.94	9	9.07	8.73	8.37	8.53	8.27	8.22	8.42	8.26	8.21	8.08	8.97	8.9	-0.07	0.952638	0.751597		8.97	8.45	-0.52	0.697372
Neurogenesis / Neuron function	frizzled homolog 8 (Drosophila)	Fzd8	1445815_at	7.45	7.44	7.49	8.17	7.7	8.04	7.08	7.72	7.45	7.96	8.07	8.51	7.44	7.97	0.52	1.43396	0.0647		7.42	8.18	0.76	1.69349	0.038795	*	8.59	8.83	8.82	8.78	7.19	7.5	7.19	7.16	7.25	7.43	7.5	7.33	8.71	8.8	0.09	1.06437	0.589163		8.71	7.35	-1.37	0.386891
Neurogenesis / Neuron function	growth associated protein 43	Gap43	1423537_at	6.51	5.89	5.74	9.61	9.34	9.77	6.16	5.56	7.5	10.22	10.04	10.18	6.2	9.58	3.37	10.3388	0.032107	*	6.41	10.15	3.74	13.3614	0.021716	*	10.46	10.03	9.67	9.6	8.4	8.61	6.62	7.55	6.81	6.99	5.74	5.77	10.24	9.64	-0.61	0.655197	0.208114		10.24	8.5	-1.74	0.29937
Neurogenesis / Neuron function	homeodomain interacting protein kinase 2	Hipk2	1424863_a_at	8.45	8.3	8.79	8.87	8.72	9.15	8.27	8.33	8.66	9.11	9.19	9.06	8.38	8.91	0.54	1.45397	0.037018		8.42	9.12	0.7	1.6245	0.021215	*	9.59	9.72	8.99	8.8	9.34	9.42	9.18	9.03	9.33	9.2	9.3	9.3	9.66	8.89	-0.76	0.590496	0.030036	*	9.66	9.38	-0.28	0.823591
Neurogenesis / Neuron function	maternal embryonic leucine zipper kinase	Melk	1416558_at	4.16	4.34	4.64	6.51	6.94	7.25	5.46	4.69	4.37	5.09	4.3	6.02	4.25	6.9	2.65	6.27667	0.002767	*	4.84	5.13	0.29	1.22264	0.652037		8.96	8.69	7.51	8.68	6.96	7.35	6.29	6.36	7.07	5.73	5.37	5.38	8.82	8.1	-0.73	0.602904	0.422981		8.82	7.15	-1.67	0.314253
Neurogenesis / Neuron function	matrix metallopeptidase 2	Mmp2	1416136_at	10.15	10.05	10.18	10.58	10.6	10.47	10.05	10.34	10.28	11	11.07	11.2	10.1	10.55	0.45	1.36604	0.015511		10.22	11.09	0.87	1.82766	0.002422	*	12.37	12.33	11.76	12	11.94	12.19	11.61	11.68	11.49	11.44	10.92	10.97	12.35	11.88	-0.47	0.721965	0.150955		12.35	12.06	-0.29	0.817902
Neurogenesis / Neuron function	matrix metallopeptidase 2	Mmp2	1439364_a_at	10.62	10.38	10.57	10.96	10.81	10.81	10.42	10.68	10.61	11.44	11.34	11.62	10.5	10.86	0.36	1.28343	0.15832		10.57	11.47	0.9	1.86607	0.001358	*	12.75	12.85	12.17	12.36	12.44	12.62	12.04	12.22	11.98	11.94	11.6	11.59	12.8	12.26	-0.54	0.687771	0.064567		12.8	12.53	-0.27	0.82932
Neurogenesis / Neuron function	notch 3	Notch3	1421965_s_at	8.17	8.26	8.5	8.19	8.46	8.71	7.89	8.08	8.08	8.64	8.56	8.79	8.22	8.45	0.24	1.18099	0.255107		8.02	8.66	0.65	1.56917	0.001972	*	9.72	9.94	9.15	9.31	8.76	8.88	8.23	8.74	8.43	8.26	8.32	8.74	9.83	9.23	-0.6	0.659754	0.056132		9.83	8.82	-1.01	0.496546
Neurogenesis / Neuron function	nuclear receptor subfamily 2, group F, member 2	Nr2f2	1416160_at	8.39	8.67	8.7	8.94	8.96	9.21	8.21	8.63	8.41	9.34	9.39	9.38	8.53	9.04	0.51	1.42405	0.102231		8.42	9.37	0.96	1.94531	0.014213	*	9.18	9.01	8.91	8.65	8.36	8.66	8.28	8.5	8.43	8.07	7.72	7.85	9.1	8.78	-0.32	0.80107	0.199833		9.1	8.51	-0.59	0.664343
Neurogenesis / Neuron function	nuclear receptor subfamily 2, group F, member 2	Nr2f2	1436475_at	9.87	9.98	9.87	10.09	10.24	10.15	9.5	10	9.75	10.36	10.4	10.58	9.92	10.16	0.24	1.18099	0.068456		9.75	10.45	0.7	1.6245	0.024608	*	10.14	10.12	9.86	10.02	9.46	9.83	9.38	9.46	9.51	9.57	10.04	9.78	10.13	9.94	-0.19	0.876606	0.249387		10.13	9.64	-0.49	0.712025
Neurogenesis / Neuron function	plexin B2	Plxnb2	1416683_at	9.49	9.61	9.71	9.99	10.14	10.17	9.41	9.65	9.68	10.17	10.38	10.41	9.55	10.1	0.55	1.46409	0.010901		9.58	10.32	0.74	1.67018	0.003171	*	10.49	10.52	9.82	9.89	9.93	10.18	9.68	9.86	9.89	9.66	9.96	9.77	10.51	9.86	-0.65	0.63728	0.015109	*	10.51	10.06	-0.45	0.732043
Neurogenesis / Neuron function	procollagen-lysine, 2-oxoglutarate 5-dioxygenase 3	Plod3	1415901_at	8.4	8.62	8.71	9.04	9.38	9.42	8.61	8.77	8.58	9.32	9.51	9.68	8.51	9.28	0.77	1.70527	0.019067	*	8.65	9.51	0.85	1.8025	0.005055	*	9.55	9.57	9.14	9.43	9	9.16	8.79	8.85	8.89	8.79	8.72	9.09	9.56	9.29	-0.27	0.82932	0.307727		9.56	9.08	-0.48	0.716978
Neurogenesis / Neuron function	protein tyrosine phosphatase, receptor type, K	Ptprk	1423277_at	8.37	8.29	8.13	8.5	8.56	8.49	7.93	8.41	8.25	8.58	8.92	9.01	8.33	8.51	0.18	1.13288	0.084531		8.2	8.84	0.64	1.55833	0.029603	*	9.51	9.64	9.29	9.32	9.06	9.42	8.93	8.99	8.81	8.61	8.52	8.47	9.58	9.3	-0.27	0.82932	0.135529		9.58	9.24	-0.34	0.790041
Neurogenesis / Neuron function	protein tyrosine phosphatase, receptor type, O	Ptpro	1417676_a_at	6.89	6.96	6.78	7.77	7.67	7.68	7.03	6.87	6.77	7.69	8.03	8.13	6.93	7.71	0.78	1.71713	0.000923	*	6.89	7.95	1.06	2.08493	0.005148	*	9.16	8.98	8	8.58	8.1	8.14	8.02	7.76	7.83	7.99	7.66	7.61	9.07	8.29	-0.78	0.582367	0.202883		9.07	8.12	-0.95	0.517632
Neurogenesis / Neuron function	retinol dehydrogenase 10 (all-trans)	Rdh10	1460632_at	8.58	8.78	8.45	9.2	8.87	8.76	8.24	8.49	8.47	9.01	8.98	9	8.68	8.95	0.27	1.20581	0.204419		8.4	9	0.6	1.51572	0.016792	*	10.04	10.27	10.45	10.06	9.24	9.28	9.31	9.2	9	9.09	9.19	8.75	10.16	10.26	0.1	1.07177	0.710495		10.16	9.26	-0.9	0.535887
Neurogenesis / Neuron function	sema domain, immunoglobulin domain (Ig), TM domain, and short cytoplasmic domain	Sema4f	1419328_at	6.81	6.81	6.75	7.2	7.34	7.29	6.82	6.77	6.44	7.69	7.82	8	6.81	7.28	0.47	1.38511	0.008026		6.67	7.84	1.16	2.23457	0.002006	*	8.16	8.26	7.55	7.89	7.07	6.82	6.9	6.89	7.21	7.13	7.09	7.5	8.21	7.72	-0.49	0.712025	0.190434		8.21	6.95	-1.26	0.417544
Neurogenesis / Neuron function	sema domain, immunoglobulin domain (Ig), TM domain, and short cytoplasmic domain	Sema4f	1439768_x_at	7.98	7.95	8.06	8.66	8.9	9.01	8.14	7.78	7.83	9.49	9.33	9.89	7.96	8.85	0.89	1.85318	0.012239	*	7.92	9.57	1.65	3.13834	0.002042	*	9.98	10.08	9.27	9.42	8.17	8.39	7.81	8.19	8.59	8.62	8.08	9.06	10.03	9.35	-0.68	0.624165	0.024487	*	10.03	8.28	-1.75	0.297302
Neurogenesis / Neuron function	shroom family member 3	Shroom3	1422629_s_at	9	8.99	8.97	9.72	9.81	10	8.71	8.97	9.06	9.47	9.32	9.72	8.99	9.84	0.85	1.8025	0.008749	*	8.92	9.51	0.59	1.50525	0.020828	*	9.39	9.39	8.58	8.57	9.11	9.22	9.15	9.21	9.42	9.45	9.63	9.25	9.39	8.57	-0.82	0.566442	0.003906	*	9.39	9.16	-0.23	0.852635
Neurogenesis / Neuron function	SLIT and NTRK-like family, member 6	Slitrk6	1437231_at	6.97	7.32	7	8	7.17	7	6.51	6.86	7.04	7.43	7.23	7.78	7.14	7.39	0.25	1.18921	0.539836		6.8	7.48	0.67	1.59107	0.040519	*	10.19	10.34	10.61	10.69	9.01	10.06	8.19	8.58	7.95	8.5	8.81	7.56	10.26	10.65	0.38	1.30134	0.073187		10.26	9.54	-0.73	0.602904
Neurogenesis / Neuron function	T-box18	Tbx18	1449871_at	9.25	9.25	8.97	9.58	9.29	9.24	8.81	9.41	9.18	9.66	9.8	9.91	9.25	9.37	0.12	1.08673	0.386624		9.13	9.79	0.66	1.58008	0.046855	*	11.41	11.6	11.39	10.74	10.2	10.28	9.9	9.8	9.36	9.68	9.16	9.17	11.51	11.07	-0.44	0.737135	0.393224		11.51	10.24	-1.27	0.41466
Neurogenesis / Neuron function	TEA domain family member 2	Tead2	1448519_at	7.32	7.5	7.85	7.92	8.17	8.14	7.35	7.8	7.7	8.21	8.42	8.4	7.41	8.08	0.67	1.59107	0.019199	*	7.62	8.35	0.73	1.65864	0.019422	*	10.02	10.2	10.02	9.96	8.74	8.8	8.16	8.32	7.79	8.03	8.3	7.97	10.11	9.99	-0.12	0.920188	0.395869		10.11	8.77	-1.34	0.395021
Neurogenesis / Neuron function	tenascin C	Tnc	1416342_at	7.01	6.31	6.82	8.15	7.49	7.92	7.05	5.76	6.17	7.69	7.28	7.92	6.66	7.85	1.19	2.28153	0.123754		6.33	7.63	1.3	2.46229	0.056905		10.28	10.45	9.6	9.88	9.56	10.48	8.78	8.86	9.34	7.88	7.13	6.97	10.36	9.74	-0.62	0.650671	0.083658		10.36	10.02	-0.34	0.790041
Neurogenesis / Neuron function	transcription factor 12	Tcf12	1421908_a_at	8.35	8.36	8.13	8.98	9.1	9.13	8.27	8.5	8.35	8.79	8.86	9.19	8.36	9.07	0.71	1.6358	0.003944	*	8.37	8.95	0.58	1.49485	0.024638		10.05	10	9.59	9.55	9.61	9.82	9.3	9.25	9.34	8.91	8.26	8.38	10.03	9.57	-0.45	0.732043	0.00592		10.03	9.71	-0.31	0.806642
Neurogenesis / Neuron function	transcription factor 3	Tcf3	1426297_at	8.35	8.17	8.67	8.8	8.93	9.11	8.29	8.34	8.36	8.97	9.04	8.95	8.26	8.95	0.69	1.61328	0.018417	*	8.33	8.99	0.66	1.58008	8.8e-05	*	10.53	10.39	10.06	10	9.64	9.67	9.09	9.37	9.35	8.91	8.85	8.69	10.46	10.03	-0.43	0.742262	0.066496		10.46	9.66	-0.8	0.574349
Neurogenesis / Neuron function	transcription factor 3	Tcf3	1427764_a_at	6.28	6.01	6.2	6.68	6.68	6.95	6.11	6.08	6.09	6.86	6.91	6.82	6.14	6.77	0.63	1.54756	0.062952		6.09	6.86	0.77	1.70527	0.000515	*	8.88	8.79	8.27	8.39	7.81	7.82	7.16	7.19	7.3	7.11	6.53	6.44	8.84	8.33	-0.5	0.707107	0.025837		8.84	7.82	-1.02	0.493116
Neurogenesis / Neuron function	transcription factor 3	Tcf3	1452542_x_at	4.96	4.91	5.3	5.47	5.55	5.76	4.94	4.76	5.09	5.79	5.38	5.54	4.93	5.6	0.66	1.58008	0.012315	*	4.93	5.57	0.64	1.55833	0.015957	*	7.72	7.73	7.24	7.11	6.47	6.62	5.95	6.23	6.17	5.6	5.41	5.56	7.72	7.17	-0.55	0.68302	0.073399		7.72	6.54	-1.18	0.441351
Neurogenesis / Neuron function	transcription factor 4	Tcf4	1424089_a_at	9.06	9	9.11	9.7	9.75	9.9	8.93	9.03	9.18	10.02	9.87	9.74	9.03	9.78	0.75	1.68179	0.002391	*	9.05	9.87	0.83	1.77769	0.001685	*	10.05	10.08	9.47	9.41	9.76	9.6	9.81	9.55	9.77	9.7	9.5	9.89	10.07	9.44	-0.63	0.646176	0.010059	*	10.07	9.68	-0.38	0.768438
Neurogenesis / Neuron function	transcription factor AP-2, alpha	Tfap2a	1421996_at	6.16	6.34	6.31	9.87	10.37	10.54	6.05	6.28	6.59	9.03	8.7	9.3	6.25	10.26	4.01	16.1113	0.000699	*	6.31	9.01	2.71	6.54322	0.000329	*	7.15	7.19	6.45	6.84	6.67	6.84	6.5	6.61	6.83	6.73	6.73	7.03	7.17	6.64	-0.53	0.692555	0.223329		7.17	6.76	-0.41	0.752623
Neurogenesis / Neuron function	transforming growth factor, beta receptor I	Tgfbr1	1420895_at	10.46	10.36	10.3	10.76	10.74	10.86	10.24	10.21	10.41	11.08	10.96	11.02	10.41	10.79	0.37	1.29235	0.022536		10.29	11.02	0.73	1.65864	0.001858	*	11.95	11.97	12.05	12.03	11.55	11.62	11.34	11.36	11.24	11.18	11.22	10.94	11.96	12.04	0.08	1.05702	0.029859		11.96	11.59	-0.38	0.768438
Neurogenesis / Neuron function	transforming, acidic coiled-coil containing protein 3	Tacc3	1417450_a_at	5.62	5.5	5.52	6.36	6.72	7.02	5.99	5.41	5.68	5.96	5.57	5.73	5.56	6.7	1.14	2.20381	0.019796	*	5.69	5.75	0.06	1.04247	0.782244		7.94	7.58	6.58	7.3	6.65	6.92	6.22	6.64	7.12	6.03	5.32	5.71	7.76	6.94	-0.82	0.566442	0.222369		7.76	6.79	-0.97	0.510506
Neurogenesis / Neuron function	tubulin, beta 2a, pseudogene 2 /// tubulin, beta 2B class IIB	Tubb2a-ps2 /// Tubb2b	1449682_s_at	5.85	6.16	5.73	9.43	9.92	10.02	6.3	6.09	6.5	8.38	8.13	8.47	6	9.79	3.79	13.8326	0.000617	*	6.3	8.33	2.03	4.08405	0.000227	*	10.69	10.34	10.41	9.86	9.54	9.24	8.44	8.37	7.62	7.46	5.48	5.62	10.51	10.13	-0.38	0.768438	0.381721		10.51	9.39	-1.13	0.456916
Neurogenesis / Neuron function	tubulin, beta 5 class I	Tubb5	1416256_a_at	12.26	12.31	12.33	12.81	13.08	12.98	12.42	12.46	12.32	12.29	12.4	12.44	12.28	12.96	0.67	1.59107	0.008364	*	12.4	12.37	-0.02	0.986233	0.727248		13.42	13.37	13.19	13.33	13.05	13.06	12.7	12.82	12.78	12.6	12.33	12.49	13.39	13.26	-0.14	0.907519	0.280321		13.39	13.06	-0.34	0.790041
Neurogenesis / Neuron function	tubulin, beta 5 class I	Tubb5	1455719_at	9.59	9.53	9.68	10.26	10.56	10.87	9.58	9.39	9.43	10.1	10.04	10.14	9.56	10.56	1.01	2.01391	0.027105	*	9.47	10.09	0.63	1.54756	0.002851	*	11.44	11.41	11.08	11.37	10.57	10.53	10.14	10.13	10.46	10.05	9.93	9.97	11.42	11.22	-0.2	0.870551	0.397473		11.42	10.55	-0.88	0.543367
Neurogenesis / Neuron function	v-erb-b2 erythroblastic leukemia viral oncogene homolog 2, neuro/glioblastoma derived oncogene homolog (avian)	Erbb2	1424919_at	7.33	7.34	7.92	7.86	7.92	8.15	7.03	7.28	7.31	7.99	8.16	8.1	7.34	7.98	0.64	1.55833	0.01742	*	7.21	8.08	0.88	1.84038	0.003069	*	8.77	8.71	8.38	8.49	8.02	8.17	7.69	7.79	7.6	7.83	8.28	7.88	8.74	8.43	-0.31	0.806642	0.064367		8.74	8.1	-0.64	0.641713
Neurogenesis / Neuron function	versican	Vcan	1421694_a_at	4.74	4.59	4.42	6.34	6.76	7.03	5	4.85	4.9	5.92	5.98	6.29	4.67	6.71	2.04	4.11246	0.004748	*	4.92	6.06	1.14	2.20381	0.00506	*	10.27	9.69	8.11	8.87	7.85	8.08	7.36	6.84	6.65	6.49	6.08	5.97	9.98	8.49	-1.49	0.356013	0.0972		9.98	7.96	-2.02	0.246558
Neurogenesis / Neuron function	versican	Vcan	1427256_at	5.9	5.59	5.43	7.47	7.65	8.1	5.82	5.79	5.82	7.06	7.21	7.59	5.74	7.74	1.99	3.97237	0.004251	*	5.81	7.29	1.48	2.78949	0.011097	*	11.28	11.01	9.49	10.23	8.96	9.46	8.39	7.86	7.72	7.65	7.49	7.18	11.14	9.86	-1.29	0.408951	0.146472		11.14	9.21	-1.93	0.262429
Neurogenesis / Neuron function	vimentin	Vim	1450641_at	11.84	11.97	11.85	13.58	13.69	13.78	11.56	11.84	11.89	13.07	13.08	13.21	11.9	13.68	1.78	3.43426	0.000904	*	11.76	13.12	1.36	2.56685	0.00198	*	13.27	13.21	13.06	13.06	12.71	12.95	12.53	12.56	12.35	12.16	11.19	11.84	13.24	13.06	-0.18	0.882703	0.105138		13.24	12.83	-0.41	0.752623
Neurogenesis / Neuron function	vimentin	Vim	1456292_a_at	11.57	11.54	11.76	13.2	13.26	13.45	11.13	10.89	11.5	13.01	12.53	12.75	11.55	13.31	1.75	3.36359	0.001476	*	11.18	12.76	1.59	3.01049	0.00259	*	12.99	12.95	12.88	12.83	12.48	12.64	12.22	12.24	12.14	12.02	11.69	11.94	12.97	12.86	-0.11	0.926588	0.074495		12.97	12.56	-0.41	0.752623
Stem cell / Plasticity	actin-like 6A	Actl6a	1416569_at	8.69	8.68	8.51	9.12	9.29	9.47	8.51	8.29	8.84	9.02	8.67	9.32	8.68	9.29	0.61	1.52626	0.026249	*	8.55	9	0.46	1.37554	0.138935		10.51	10.61	10.58	10.46	9.99	10.26	9.8	9.93	9.83	9.56	9.41	9.21	10.56	10.52	-0.04	0.972655	0.660948		10.56	10.13	-0.43	0.742262
Stem cell / Plasticity	actin-like 6A	Actl6a	1456730_x_at	8.94	9.19	8.83	9.69	9.7	9.94	9.05	8.99	9.26	9.66	9.15	9.67	9.06	9.78	0.71	1.6358	0.051863		9.1	9.49	0.4	1.31951	0.136439		10.53	10.4	10.67	10.64	9.99	10.14	9.6	9.83	9.86	9.69	9.71	9.36	10.46	10.66	0.19	1.14076	0.195231		10.46	10.07	-0.4	0.757858
Stem cell / Plasticity	ASF1 anti-silencing function 1 homolog B (S. cerevisiae)	Asf1b	1423714_at	6.62	6.53	6.64	7.62	7.96	8.49	7.71	6.5	6.61	6.79	6.71	6.75	6.57	8.02	1.45	2.73208	0.026484	*	6.94	6.75	-0.19	0.876606	0.66817		8.81	8.69	8.43	9.06	8.06	8.18	7.99	8.07	8.96	7.93	7.66	7.73	8.75	8.75	0	1	0.989943		8.75	8.12	-0.63	0.646176
Stem cell / Plasticity	B cell CLL/lymphoma 9	Bcl9	1451574_at	6.44	6.52	6.64	6.88	7.18	7.43	6.36	6.7	6.48	6.8	6.83	6.95	6.48	7.16	0.69	1.61328	0.041613	*	6.51	6.86	0.34	1.26576	0.054303		8.54	8.38	7.39	7.84	7.43	7.55	7.04	7.01	7.08	7.24	7.23	7.34	8.46	7.62	-0.85	0.554785	0.13484		8.46	7.49	-0.97	0.510506
Stem cell / Plasticity	brain derived neurotrophic factor	Bdnf	1422168_a_at	6.54	7.68	6.53	7.83	6.58	6.19	6.33	6.39	6.17	7.22	7.73	7.98	7.11	6.87	-0.24	0.846745	0.774011		6.29	7.64	1.35	2.54912	0.019355	*	7.08	7.21	7.74	7.56	5.83	5.98	6.25	5.98	6.26	6.22	6.61	6.49	7.14	7.65	0.5	1.41421	0.0536		7.14	5.9	-1.24	0.423373
Stem cell / Plasticity	cell division cycle 20	Cdc20	1416664_at	7.31	7.3	7.35	8.07	8.41	8.61	7.9	7.32	7.16	7.71	7.73	7.71	7.31	8.37	1.06	2.08493	0.020854	*	7.46	7.72	0.26	1.19748	0.36771		10	9.67	8.5	9.55	8.59	8.88	8.25	8.49	9.07	7.99	7.69	7.74	9.84	9.03	-0.81	0.570382	0.350273		9.84	8.74	-1.1	0.466516
Stem cell / Plasticity	cell division cycle 20	Cdc20	1439377_x_at	8.48	8.45	8.28	9.39	9.53	9.81	9.07	8.31	8.19	8.78	8.59	8.98	8.46	9.58	1.11	2.15846	0.011731	*	8.52	8.78	0.26	1.19748	0.458626		11.28	11.02	9.76	10.97	9.79	10.22	9.46	9.74	10.39	9.34	9.11	9.02	11.15	10.37	-0.78	0.582367	0.411305		11.15	10.01	-1.14	0.45376
Stem cell / Plasticity	centromere protein F	Cenpf	1427161_at	5.45	4.61	4.36	7.46	7.68	7.78	6.84	5.38	5.07	5.84	5.55	5.96	5.03	7.64	2.61	6.10504	0.088909		5.76	5.78	0.02	1.01396	0.975367		9.46	9.14	6.36	8	7.41	7.88	7.37	7.3	8.44	6.67	5.98	6.48	9.3	7.18	-2.12	0.230047	0.224554		9.3	7.64	-1.66	0.316439
Stem cell / Plasticity	complexin 2	Cplx2	1421477_at	7.34	7.35	7.03	8.44	8.48	8.44	7.87	7.57	8.28	8.29	8.21	8.25	7.34	8.45	1.11	2.15846	2.9e-05	*	7.91	8.25	0.35	1.27456	0.235958		9.57	9.31	8.47	8.11	9.09	9.39	8.44	8.8	8.66	8.43	7.85	8.61	9.44	8.29	-1.15	0.450625	0.042859	*	9.44	9.24	-0.2	0.870551
Stem cell / Plasticity	cyclin-dependent kinase 6	Cdk6	1435338_at	6.9	7	7.28	7.51	7.68	7.99	7.09	6.64	6.69	7.67	7.53	7.8	6.95	7.73	0.78	1.71713	0.024138	*	6.81	7.67	0.86	1.81504	0.011835	*	9.59	9.66	9.24	9.38	8.43	8.79	8.1	8.02	8.61	7.87	7.19	7.56	9.63	9.31	-0.32	0.80107	0.091711		9.63	8.61	-1.01	0.496546
Stem cell / Plasticity	Eph receptor B2	Ephb2	1425016_at	6.53	6.7	6.43	7.15	7.56	7.64	6.74	6.69	7.01	7.2	6.92	7.29	6.62	7.45	0.84	1.79005	0.018638	*	6.81	7.14	0.32	1.24833	0.097683		9.34	9.2	8.69	8.62	8.49	8.91	7.45	7.87	7.49	7.31	6.36	6.96	9.27	8.65	-0.62	0.650671	0.035449	*	9.27	8.7	-0.57	0.673617
Stem cell / Plasticity	frizzled homolog 1 (Drosophila)	Fzd1	1437284_at	10.67	10.56	10.55	11.23	11.43	11.26	10.24	10.64	10.69	11.42	11.6	11.62	10.61	11.31	0.69	1.61328	0.004472	*	10.53	11.55	1.02	2.02792	0.009243	*	11.81	11.92	11.86	11.86	11.47	11.77	11.07	11.19	11.08	11.03	10.9	10.76	11.87	11.86	-0.01	0.993092	0.942277		11.87	11.62	-0.24	0.846745
Stem cell / Plasticity	germ cell-specific gene 2	Gsg2	1450886_at	3.73	3.49	3.94	5.17	5.41	6.34	4.67	3.5	3.29	4.39	4.44	4.29	3.61	5.64	2.03	4.08405	0.021212	*	3.82	4.37	0.55	1.46409	0.325887		8	7.47	6.72	7.24	6.3	6.46	5.71	6.27	6.64	5.91	4.58	5.05	7.73	6.98	-0.76	0.590496	0.179042		7.73	6.38	-1.35	0.392292
Stem cell / Plasticity	high mobility group AT-hook 2	Hmga2	1422851_at	5.13	5.02	4.99	9.52	10.38	10.74	5.11	5.03	5.19	5.68	5.32	5.5	5.08	10.21	5.14	35.261	0.00432	*	5.11	5.5	0.39	1.31039	0.048502		9.91	10.18	8.5	8.38	6.76	7.47	6.33	6.45	6.14	5.68	5.98	5.69	10.05	8.44	-1.61	0.327598	0.026444	*	10.05	7.12	-2.93	0.131215
Stem cell / Plasticity	high mobility group AT-hook 2	Hmga2	1446196_at	3.09	3.16	3.26	3.66	3.84	4.23	3.13	3.3	3.04	3.24	3.07	3.08	3.12	3.91	0.78	1.71713	0.037612	*	3.16	3.13	-0.03	0.97942	0.779321		4.63	4.52	4.19	4.51	3.98	3.76	3.83	3.81	3.89	3.73	4.08	3.85	4.58	4.35	-0.22	0.858565	0.37785		4.58	3.87	-0.71	0.61132
Stem cell / Plasticity	high mobility group AT-hook 2	Hmga2	1450780_s_at	5.79	5.47	5.78	9.93	10.78	11.16	5.73	6.04	5.61	6.01	6.13	5.92	5.63	10.62	5	32	0.00193	*	5.79	6.02	0.23	1.17283	0.204564		9.29	9.53	8.08	8.25	6.39	7.07	6	5.99	5.84	6	6.01	5.17	9.41	8.16	-1.24	0.423373	0.018536	*	9.41	6.73	-2.68	0.156041
Stem cell / Plasticity	high mobility group AT-hook 2	Hmga2	1450781_at	3.75	3.51	3.79	8.7	9.71	10.12	3.79	3.76	3.78	4.33	3.58	4.01	3.63	9.51	5.88	58.892	0.002961	*	3.77	3.97	0.2	1.1487	0.457281		8.32	8.64	7.29	7.05	5.14	5.7	4.85	5.16	4.46	4.6	4.5	4.71	8.48	7.17	-1.31	0.403321	0.027153	*	8.48	5.42	-3.06	0.119908
Stem cell / Plasticity	myelocytomatosis oncogene	Myc	1424942_a_at	7.59	7.11	7.32	8.66	8.81	9.13	7.24	7.12	7.27	7.85	7.68	7.83	7.35	8.87	1.52	2.86791	0.048057	*	7.21	7.79	0.57	1.48452	0.001159		9.4	9.6	8.92	8.78	8.64	8.87	7.97	7.96	8.45	7.91	7.69	7.89	9.5	8.85	-0.65	0.63728	0.042249	*	9.5	8.76	-0.74	0.598739
Stem cell / Plasticity	notch 1	Notch1	1418634_at	9.8	9.76	9.99	10.44	10.57	10.77	9.52	9.78	9.71	10.53	10.73	10.95	9.78	10.59	0.81	1.75321	0.010908	*	9.67	10.74	1.07	2.09943	0.003177	*	11.91	11.88	11.04	11.09	10.63	10.9	10.29	10.34	10.41	10.28	10.43	10.36	11.89	11.07	-0.83	0.562529	0.00335	*	11.89	10.76	-1.13	0.456916
Stem cell / Plasticity	nuclear factor of activated T cells, cytoplasmic, calcineurin dependent 4	Nfatc4	1423380_s_at	7.82	7.73	8.04	7.85	7.98	8.17	7.71	7.81	7.8	8.57	8.54	8.51	7.77	8	0.22	1.16473	0.127409		7.78	8.54	0.76	1.69349	0.000217	*	10.11	10.37	9.83	9.93	8.79	9.25	8.42	8.4	8.42	7.97	8.18	8.39	10.24	9.88	-0.36	0.779165	0.187444		10.24	9.02	-1.22	0.429283
Stem cell / Plasticity	polo-like kinase 2	Plk2	1427005_at	8.47	8.56	8.26	11.21	11.46	11.75	7.96	8.28	8.51	9.65	9.51	9.9	8.51	11.47	2.96	7.78124	0.001487	*	8.25	9.69	1.44	2.71321	0.00266	*	11.14	10.95	10.42	10.77	10.19	10.62	9.9	9.78	9.31	9.25	8.82	8.37	11.05	10.6	-0.45	0.732043	0.18871		11.05	10.4	-0.64	0.641713
Stem cell / Plasticity	PR domain containing 16	Prdm16	1440745_at	5.83	5.82	6.12	6.01	6.76	7.11	5.76	5.66	5.58	6.44	6.39	6.76	5.83	6.62	0.8	1.7411	0.133137		5.67	6.53	0.86	1.81504	0.007808	*	7.66	7.79	6.71	6.83	6.17	6.46	5.81	6.03	5.87	5.94	6.03	6.16	7.72	6.77	-0.95	0.517632	0.00866	*	7.72	6.32	-1.41	0.376312
Stem cell / Plasticity	PR domain containing 16	Prdm16	1440870_at	8.48	8.62	8.66	9.22	9.73	9.68	8.57	8.73	8.58	9.27	9.19	9.74	8.55	9.54	0.99	1.98618	0.01514	*	8.63	9.4	0.77	1.70527	0.035164	*	11.37	11.46	10.57	10.52	9.45	9.71	9.07	9.16	9.15	9.1	8.8	8.68	11.41	10.55	-0.87	0.547147	0.009321	*	11.41	9.58	-1.84	0.279322
Stem cell / Plasticity	retinoblastoma-like 1 (p107)	Rbl1	1424156_at	7.96	8.27	8.27	8.96	9.47	9.43	8.26	8.24	8.21	8.61	8.7	8.89	8.11	9.29	1.17	2.25012	0.016329	*	8.24	8.73	0.49	1.40444	0.024143		9.86	9.63	9.44	9.58	8.81	8.91	8.61	8.61	9.07	8.39	8.5	8.34	9.74	9.51	-0.24	0.846745	0.248606		9.74	8.86	-0.88	0.543367
Stem cell / Plasticity	SRY-box containing gene 4	Sox4	1419156_at	8.03	7.48	7.98	9.78	9.67	10.05	7.73	7.95	7.69	9.25	9.16	9.26	7.76	9.83	2.07	4.19887	0.050201		7.79	9.22	1.44	2.71321	0.000975	*	11.1	10.94	10.81	10.46	10.74	10.67	9.98	10.09	9.73	9.44	8.77	8.69	11.02	10.64	-0.38	0.768438	0.234989		11.02	10.7	-0.32	0.80107
Stem cell / Plasticity	SRY-box containing gene 5	Sox5	1423500_a_at	6.24	6.6	6.74	6.9	7.05	7.17	6.28	6.57	6.48	7.14	7.13	7.14	6.42	7.04	0.62	1.53688	0.132681		6.44	7.13	0.69	1.61328	0.015082	*	7.91	7.72	7.45	7.01	6.68	6.75	6.29	5.91	6.07	6.28	6.59	6.4	7.81	7.23	-0.58	0.668964	0.190874		7.81	6.71	-1.1	0.466516
Stem cell / Plasticity	SRY-box containing gene 5	Sox5	1455535_at	6.53	7.12	6.93	7.26	7.32	7.39	6.85	6.92	7	7.44	7.46	7.8	6.83	7.33	0.5	1.41421	0.337705		6.92	7.57	0.64	1.55833	0.022436	*	9.35	9.41	8.94	8.82	8.01	8.35	7.88	7.77	7.48	7.69	7.6	7.2	9.38	8.88	-0.5	0.707107	0.038263		9.38	8.18	-1.2	0.435275
Stem cell / Plasticity	SRY-box containing gene 9	Sox9	1424950_at	8.57	8.39	8.48	8.91	8.5	8.61	7.78	8.25	8.28	8.93	8.87	8.86	8.48	8.67	0.19	1.14076	0.293466		8.1	8.88	0.78	1.71713	0.037953	*	9.48	9.38	9.51	8.8	8.07	8.01	8.05	7.98	7.74	8.09	8.08	7.8	9.43	9.16	-0.27	0.82932	0.579428		9.43	8.04	-1.39	0.381565
Stem cell / Plasticity	SRY-box containing gene 9	Sox9	1451538_at	9.74	9.49	9.7	9.94	9.45	9.6	8.93	9.44	9.4	9.89	10.02	9.88	9.62	9.67	0.05	1.03526	0.813286		9.26	9.93	0.67	1.59107	0.044435	*	10.89	10.81	10.56	10.29	9.39	9.59	9.61	9.48	9.45	9.71	10.1	9.87	10.85	10.43	-0.43	0.742262	0.172985		10.85	9.49	-1.36	0.389582
Other	2'-5' oligoadenylate synthetase-like 2	Oasl2	1453196_a_at	5.97	8.14	5.93	6.29	5.75	7.19	5.68	6.19	6.32	7.04	6.65	7.08	7.05	6.41	-0.64	0.641713	0.66139		6.06	6.92	0.86	1.81504	0.028519	*	5.93	5.83	4.8	5	5.5	5.81	5.36	5.17	5.49	6.02	6.83	7.2	5.88	4.9	-0.98	0.50698	0.03026	*	5.88	5.65	-0.22	0.858565
Other	5-methyltetrahydrofolate-homocysteine methyltransferase	Mtr	1439811_at	6.57	6.52	6.68	7.24	7.41	7.81	6.51	6.24	6.45	7.15	6.83	7.06	6.54	7.49	0.95	1.93187	0.028612	*	6.4	7.01	0.61	1.52626	0.008374	*	8.01	8.1	7.6	7.85	7.2	7.62	6.92	6.97	7.31	6.83	6.89	6.87	8.06	7.72	-0.33	0.795536	0.200852		8.06	7.41	-0.65	0.63728
Other	60S ribosomal protein L23-like /// 60S ribosomal protein L23-like /// ribosomal protein L23	LOC100044627 /// LOC100862455 /// Rpl23	1422859_a_at	8.1	8.23	8.28	8.91	9.06	9.24	8.16	8.3	8.38	8.79	8.84	8.96	8.17	9.07	0.9	1.86607	0.004513	*	8.28	8.86	0.58	1.49485	0.002527		10.5	10.43	10.05	10.11	9.06	9.42	8.81	8.97	8.58	8.7	8.54	8.43	10.47	10.08	-0.39	0.76313	0.015031		10.47	9.24	-1.22	0.429283
Other	acyl-CoA thioesterase 1	Acot1	1449065_at	8.86	9.01	8.96	9.66	9.88	9.92	8.6	8.9	8.9	9.54	9.41	9.54	8.93	9.82	0.89	1.85318	0.005998	*	8.8	9.5	0.7	1.6245	0.010308	*	10.84	11.01	11.19	10.93	9.83	10.18	9.45	9.31	8.84	9.23	8.71	8.94	10.93	11.06	0.13	1.09429	0.488778		10.93	10.01	-0.92	0.528509
Other	acyl-CoA thioesterase 1 /// acyl-CoA thioesterase 2	Acot1 /// Acot2	1422997_s_at	8.52	8.85	8.73	9.3	9.56	9.59	8.31	8.7	8.6	9.23	9.06	9.26	8.68	9.49	0.8	1.7411	0.068209		8.54	9.18	0.64	1.55833	0.015583	*	10.41	10.57	10.63	10.58	9.38	9.7	8.92	8.99	8.53	8.57	7.98	8.38	10.49	10.61	0.12	1.08673	0.372701		10.49	9.54	-0.95	0.517632
Other	adenine phosphoribosyl transferase	Aprt	1423801_a_at	9.67	9.66	9.48	10.35	10.79	10.63	9.83	9.94	9.74	10.02	10.2	10.1	9.66	10.59	0.93	1.90528	0.018596	*	9.84	10.11	0.27	1.20581	0.025047		11.03	11.11	11	11.06	10.39	10.68	10.08	10.19	10.02	9.83	9.7	9.97	11.07	11.03	-0.04	0.972655	0.513264		11.07	10.54	-0.53	0.692555
Other	aldo-keto reductase family 1, member B8	Akr1b8	1448894_at	7.27	7.56	6.78	9.86	10.4	10.28	7.44	7.3	7.5	8.62	8.47	8.92	7.42	10.18	2.77	6.82108	0.00129	*	7.41	8.67	1.26	2.39496	0.004638	*	9.02	8.96	8.59	9.13	7.66	8.2	7.58	7.57	7.39	7.16	7.27	7.21	8.99	8.86	-0.13	0.913831	0.71432		8.99	7.93	-1.06	0.479632
Other	ArfGAP with RhoGAP domain, ankyrin repeat and PH domain 3	Arap3	1419833_s_at	6.45	6.64	6.7	7.01	7.44	7.58	6.49	6.84	6.43	7.46	7.6	7.67	6.54	7.34	0.8	1.7411	0.028143	*	6.58	7.58	0.99	1.98618	0.006747	*	8.35	8.14	7.71	7.76	7.56	7.89	7.39	7.5	7.52	7.17	7.34	7.27	8.25	7.74	-0.51	0.702222	0.113904		8.25	7.72	-0.52	0.697372
Other	arrestin domain containing 4	Arrdc4	1426818_at	8.26	8.51	8.31	9.23	9.5	9.33	8.16	8.65	8.62	9.22	9.46	9.49	8.39	9.35	0.97	1.95884	0.030257	*	8.48	9.39	0.91	1.87905	0.01305	*	9.83	9.76	9.98	9.87	9.3	9.66	8.98	9.15	8.86	8.96	8.84	8.48	9.8	9.92	0.13	1.09429	0.206643		9.8	9.48	-0.32	0.80107
Other	arylsulfatase J	Arsj	1457827_at	3.65	3.56	3.75	5.41	5.23	5.21	3.75	4.16	3.44	4.71	4.91	4.93	3.6	5.28	1.68	3.20428	0.000225	*	3.78	4.85	1.07	2.09943	0.025963	*	5.09	4.92	5.42	5.08	4.5	5.04	4.24	4.43	4.2	4.08	4.48	4.37	5.01	5.25	0.24	1.18099	0.363567		5.01	4.77	-0.24	0.846745
Other	AT-hook transcription factor	Akna	1427325_s_at	6.59	6.6	6.62	7	7.34	7.22	6.69	6.55	6.69	7.1	7.22	7.38	6.59	7.18	0.59	1.50525	0.026492	*	6.64	7.23	0.59	1.50525	0.007096	*	7.86	7.62	6.38	6.61	6.92	7.3	6.95	7.07	8.02	6.85	7.15	7.23	7.74	6.5	-1.24	0.423373	0.017447	*	7.74	7.11	-0.63	0.646176
Other	ATPase, class V, type 10B	Atp10b	1453352_at	6.46	6.55	6.17	7.08	7.04	6.91	6.67	6.5	6.49	6.44	6.41	6.44	6.51	7.01	0.5	1.41421	0.006778		6.56	6.43	-0.13	0.913831	0.153168		8.05	7.92	7.72	7.9	7.64	7.81	7.43	7.35	7.16	7.15	7.32	6.87	7.99	7.81	-0.18	0.882703	0.267468		7.99	7.72	-0.26	0.835088
Other	biglycan	Bgn	1448323_a_at	11.03	10.96	11.09	11.36	11.44	11.4	10.91	11.1	11.1	11.61	11.67	11.84	10.99	11.4	0.4	1.31951	0.01064		11.04	11.71	0.67	1.59107	0.002024	*	12.12	12.12	11.82	11.84	11.48	11.88	11.4	11.46	11.61	11.06	11.02	11.25	12.12	11.83	-0.29	0.817902	0.021944		12.12	11.68	-0.44	0.737135
Other	calcium channel, voltage-dependent, T type, alpha 1H subunit	Cacna1h	1422710_a_at	5.1	5.41	5.31	6.55	7.08	7.54	5.32	5.29	4.98	6.22	6.19	6.57	5.26	7.05	1.8	3.4822	0.013241	*	5.2	6.33	1.13	2.18859	0.002314	*	8.59	8.35	6.73	6.93	7.07	7.62	6.14	6.62	6.14	6.41	5.96	6.1	8.47	6.83	-1.64	0.320856	0.009976	*	8.47	7.35	-1.13	0.456916
Other	canopy 4 homolog (zebrafish)	Cnpy4	1428325_at	9.54	9.78	9.62	10.36	10.38	10.59	9.49	9.81	9.89	10.48	10.4	10.55	9.66	10.44	0.78	1.71713	0.037685	*	9.73	10.48	0.74	1.67018	0.016558	*	10.92	10.85	10.59	10.68	10.34	10.61	10.29	10.16	10.03	10.03	10.04	9.92	10.89	10.64	-0.25	0.840896	0.053617		10.89	10.47	-0.41	0.752623
Other	cartilage associated protein	Crtap	1448592_at	9.43	9.26	9.3	9.81	9.87	9.95	9.43	9.59	9.61	10.05	10.15	10.27	9.34	9.88	0.54	1.45397	0.061825		9.54	10.16	0.61	1.52626	0.001942	*	11.1	10.99	11.03	11.21	10.88	11.12	10.38	10.48	10.18	10.02	9.84	9.86	11.05	11.12	0.07	1.04972	0.563742		11.05	11	-0.05	0.965936
Other	CDC42 effector protein (Rho GTPase binding) 5	Cdc42ep5	1418712_at	7.91	7.84	8.19	8.41	8.52	8.49	8.01	7.94	8.08	8.93	8.99	8.92	7.87	8.48	0.6	1.51572	0.001772	*	8.01	8.94	0.94	1.91853	0.000238	*	8.87	9.05	9.06	8.87	8.02	8.1	7.9	7.88	7.79	7.79	8.3	7.67	8.96	8.97	0.01	1.00696	0.973001		8.96	8.06	-0.9	0.535887
Other	cell growth regulator with EF hand domain 1	Cgref1	1424529_s_at	5.6	5.7	5.73	8.72	8.93	9.11	6.51	5.51	5.98	6.67	7.06	6.91	5.65	8.92	3.27	9.64646	0.000312	*	6	6.88	0.88	1.84038	0.078482		7.71	7.6	7.52	7.68	7.3	7.61	6.91	6.94	7.05	6.91	6.83	6.22	7.65	7.6	-0.06	0.959264	0.634442		7.65	7.46	-0.2	0.870551
Other	centromere protein I	Cenpi	1436723_at	4.51	4.3	4.93	6	6.66	6.8	5.65	4.92	4.71	5.28	4.46	5.17	4.41	6.49	2.08	4.22807	0.006976	*	5.09	4.97	-0.12	0.920188	0.769844		7.22	6.99	6.53	7.29	6.23	6.14	5.86	6.07	6.5	5.6	5.11	5.25	7.1	6.91	-0.19	0.876606	0.698909		7.1	6.18	-0.92	0.528509
Other	centromere protein K	Cenpk	1418264_at	5.39	4.96	5.12	6.88	7.04	7.47	6.67	4.94	5.12	5.6	5.48	5.36	5.17	7.13	1.96	3.89062	0.013633	*	5.58	5.48	-0.1	0.933033	0.872448		8.99	8.93	8.62	9.11	7.98	7.77	7.71	7.7	8.6	7.19	7.1	6.75	8.96	8.86	-0.1	0.933033	0.764633		8.96	7.88	-1.09	0.469761
Other	chitobiase, di-N-acetyl-	Ctbs	1427658_at	5.7	6.02	5.65	6.7	6.54	6.52	5.61	5.42	5.96	6.35	6.08	6.4	5.86	6.58	0.72	1.64718	0.10512		5.66	6.28	0.62	1.53688	0.037546	*	7.48	7.54	7.84	7.45	7.07	7.22	6.73	6.85	6.67	6.32	6.06	6.2	7.51	7.64	0.13	1.09429	0.613739		7.51	7.14	-0.37	0.773782
Other	chitobiase, di-N-acetyl-	Ctbs	1452504_s_at	7.12	7.23	6.97	7.91	8.03	7.99	6.96	7.07	7.27	7.66	7.59	7.88	7.18	7.98	0.8	1.7411	0.009625	*	7.1	7.71	0.61	1.52626	0.008502	*	8.73	8.79	9.18	8.87	8.34	8.57	8.06	8.17	7.86	7.69	7.45	7.25	8.76	9.03	0.27	1.20581	0.329049		8.76	8.45	-0.3	0.812252
Other	claudin 3	Cldn3	1426332_a_at	6.98	7.63	7.32	7.51	7.58	6.98	7.08	7.18	7.34	7.61	7.82	8.16	7.3	7.36	0.05	1.03526	0.902956		7.2	7.86	0.66	1.58008	0.036789	*	9.19	9.56	9.29	9.36	8.05	8.34	7.74	8.22	7.58	7.81	7.98	7.62	9.38	9.32	-0.05	0.965936	0.832464		9.38	8.2	-1.18	0.441351
Other	claudin 3	Cldn3	1451701_x_at	8.48	8.7	8.7	8.86	8.83	8.19	8.26	8.48	8.71	9	9.31	9.27	8.59	8.63	0.03	1.02101	0.901244		8.48	9.19	0.71	1.6358	0.013849	*	10.09	10.45	10.23	10.28	9.06	9.14	8.86	9.14	8.34	8.76	9.12	8.5	10.27	10.25	-0.02	0.986233	0.947188		10.27	9.1	-1.17	0.444421
Other	collagen, type IV, alpha 2	Col4a2	1424051_at	9.05	8.85	9.08	9.04	9.09	9.21	8.63	8.77	8.55	9.35	9.24	9.6	8.95	9.12	0.16	1.11729	0.320284		8.65	9.4	0.74	1.67018	0.006769	*	11.81	11.68	10.57	10.84	10.85	11.19	10.45	10.52	10.62	10.31	9.3	10.04	11.75	10.7	-1.04	0.486327	0.044412	*	11.75	11.02	-0.73	0.602904
Other	collagen, type VI, alpha 3	Col6a3	1424131_at	8.75	8.54	8.23	8.93	8.89	9.11	8.48	8.35	8.27	9.09	9.04	9.67	8.64	8.98	0.33	1.25701	0.121622		8.37	9.27	0.9	1.86607	0.037802	*	12.25	12.12	10.24	10.96	10.36	10.9	9.79	9.64	10.16	9.45	8.69	9.34	12.18	10.6	-1.59	0.332171	0.132767		12.18	10.63	-1.56	0.339151
Other	collagen, type XVI, alpha 1	Col16a1	1427986_a_at	7.91	7.9	7.73	8.75	9.15	9.07	7.91	8.14	8.07	8.76	8.96	9.16	7.91	8.99	1.08	2.11404	0.012583	*	8.04	8.96	0.92	1.89212	0.004773	*	10.38	10.26	9.75	9.84	10.22	10.36	9.54	9.65	9.19	9.23	8.8	8.95	10.32	9.8	-0.53	0.692555	0.02409		10.32	10.29	-0.03	0.97942
Other	CUGBP, Elav-like family member 2	Celf2	1423895_a_at	10.63	10.46	10.73	11.09	11.28	11.36	10.36	10.57	10.51	11.06	11.11	11.21	10.54	11.24	0.7	1.6245	0.016485	*	10.48	11.13	0.65	1.56917	0.001759	*	11.55	11.64	11.17	11.45	10.94	10.99	10.8	10.52	10.94	10.89	10.82	10.99	11.6	11.31	-0.29	0.817902	0.269024		11.6	10.96	-0.63	0.646176
Other	CUGBP, Elav-like family member 2	Celf2	1450069_a_at	10.68	10.56	10.7	11.12	11.24	11.48	10.54	10.5	10.69	11.26	11.07	11.22	10.62	11.28	0.66	1.58008	0.013425	*	10.58	11.19	0.61	1.52626	0.001721	*	11.81	11.83	11.55	11.72	11.17	11.31	10.93	10.95	11.21	11.26	11.16	11.32	11.82	11.64	-0.18	0.882703	0.270509		11.82	11.24	-0.58	0.668964
Other	CUGBP, Elav-like family member 2	Celf2	1451154_a_at	11.12	11.26	10.99	11.7	11.82	11.87	11.07	11.03	11.15	11.65	11.59	11.74	11.19	11.8	0.61	1.52626	0.016489	*	11.08	11.66	0.58	1.49485	0.000591		12.32	12.32	12.24	12.22	11.95	11.94	11.71	11.69	11.7	11.73	11.69	11.46	12.32	12.23	-0.09	0.939523	0.070445		12.32	11.94	-0.38	0.768438
Other	cytochrome b reductase 1	Cybrd1	1425040_at	5.43	5.39	4.93	6.04	5.79	6.13	5.32	5.47	5.54	5.93	5.68	5.87	5.41	5.99	0.58	1.49485	0.026003		5.44	5.83	0.39	1.31039	0.018308		8.63	8.38	9.22	9.25	7.55	8.06	6.89	7.19	6.41	6.99	6.42	6.51	8.51	9.24	0.73	1.65864	0.103899		8.51	7.81	-0.7	0.615572
Other	cytochrome b reductase 1	Cybrd1	1460604_at	6.99	7.11	6.68	7.9	7.68	7.48	6.95	7.08	7.39	8.38	7.95	8.41	7.05	7.69	0.64	1.55833	0.022546	*	7.14	8.25	1.11	2.15846	0.005333	*	10.36	10.34	10.8	10.94	8.9	9.76	8.01	8.03	7.78	7.97	7.97	6.97	10.35	10.87	0.52	1.43396	0.079942		10.35	9.33	-1.02	0.493116
Other	cytoskeleton associated protein 2	Ckap2	1434748_at	4.51	4.32	4.94	6.99	6.96	7.43	5.58	4.7	4.43	5.21	5.26	5.38	4.41	7.12	2.71	6.54322	0.000693	*	4.9	5.28	0.38	1.30134	0.390857		9.29	8.97	7.52	8.86	7.7	8.09	7.17	7.35	7.79	6.65	6.31	6.3	9.13	8.19	-0.94	0.521233	0.385198		9.13	7.89	-1.24	0.423373
Other	dCTP pyrophosphatase 1	Dctpp1	1416439_at	8.24	8.23	8.21	8.81	8.89	8.8	8.36	8.36	8.32	8.46	8.44	8.41	8.23	8.83	0.6	1.51572	0.000949	*	8.35	8.44	0.09	1.06437	0.012036		10.01	10.08	10.13	10.22	9.35	9.46	9.2	9.26	9.06	9.15	9.01	8.87	10.05	10.18	0.13	1.09429	0.157777		10.05	9.41	-0.64	0.641713
Other	dedicator of cytokinesis 1	Dock1	1452220_at	9.89	9.96	9.86	10.79	10.93	11.05	9.6	9.91	9.98	10.42	10.39	10.79	9.93	10.92	0.99	1.98618	0.002101	*	9.83	10.53	0.7	1.6245	0.015221	*	10.84	11.01	10.23	10.39	10.77	10.77	10.45	10.61	10.5	10.19	10.15	10.13	10.93	10.31	-0.62	0.650671	0.034454	*	10.93	10.77	-0.15	0.90125
Other	defensin, alpha, related sequence 7	Defa-rs7	1422934_x_at	5.69	5.66	5.92	5.88	5.98	6.36	5.63	5.61	5.68	6.37	6.36	6.15	5.68	6.07	0.39	1.31039	0.110344		5.64	6.29	0.65	1.56917	0.007885	*	7.42	7.34	7.24	7.39	6.84	6.8	6.67	6.79	6.69	6.91	6.73	6.78	7.38	7.31	-0.07	0.952638	0.544897		7.38	6.82	-0.56	0.678302
Other	discs, large homolog-associated protein 4 (Drosophila)	Dlgap4	1426465_at	8.52	8.61	8.92	9.1	9.15	9.37	8.38	8.37	8.56	9.14	9.18	9.07	8.56	9.21	0.64	1.55833	0.007675	*	8.43	9.13	0.69	1.61328	0.001908	*	9.77	9.8	9.27	9.14	9.49	9.55	9.18	9.17	9.11	9.09	9.07	9.2	9.79	9.21	-0.58	0.668964	0.059295		9.79	9.52	-0.27	0.82932
Other	DNA segment, Chr 17, human D6S56E 5	D17H6S56E-5	1417822_at	6.27	6.72	7.09	8.01	8.78	8.45	7.89	6.75	6.92	7.75	7.19	7.83	6.5	8.41	1.92	3.78423	0.012671	*	7.19	7.59	0.4	1.31951	0.396953		9.58	9.3	8.56	9.33	8.4	8.63	8.34	8.39	9.39	7.94	7.11	7.07	9.44	8.95	-0.49	0.712025	0.406501		9.44	8.51	-0.93	0.524858
Other	DNA segment, Chr 8, ERATO Doi 82, expressed	D8Ertd82e	1442434_at	7.7	7.64	7.74	8.85	8.98	9.23	7.33	8.02	8	8.76	9.13	9.28	7.67	9.02	1.35	2.54912	0.004404	*	7.78	9.05	1.27	2.41162	0.01333	*	9.4	9.19	8.17	8.44	8.17	8.41	7.86	7.85	7.85	7.76	7.9	8.09	9.29	8.3	-0.99	0.503478	0.032644	*	9.29	8.29	-1	0.5
Other	dopa decarboxylase	Ddc	1426215_at	5.81	5.46	4.91	6.88	7.23	7.2	6.79	5.99	6.14	6.1	6.15	6.64	5.63	7.1	1.47	2.77022	0.026139	*	6.3	6.3	-0.01	0.993092	0.979382		7.75	7.95	7.84	7.95	7.22	7.49	6.39	6.66	6.49	6.41	6.61	6.52	7.85	7.89	0.05	1.03526	0.74071		7.85	7.35	-0.5	0.707107
Other	dynamin binding protein	Dnmbp	1427033_at	8.58	8.4	8.59	9.02	8.96	9.11	8.19	8.51	8.49	8.9	9.14	9.02	8.49	9.03	0.54	1.45397	0.055023		8.39	9.02	0.62	1.53688	0.010736	*	10.35	10.25	9.69	9.8	9.49	9.79	9.32	9.34	9.16	9.42	9.78	9.36	10.3	9.74	-0.56	0.678302	0.017908		10.3	9.64	-0.66	0.632878
Other	EF-hand domain (C-terminal) containing 1	Efhc1	1453159_at	6.24	6.36	6.47	6.8	7.13	6.92	6.29	6.52	6.55	7.47	6.99	8.1	6.3	6.95	0.65	1.56917	0.010991	*	6.45	7.52	1.07	2.09943	0.071876		7.67	7.53	7.43	7.82	6.67	7.05	6.63	6.49	6.46	6.82	6.92	6.76	7.6	7.63	0.02	1.01396	0.920361		7.6	6.86	-0.74	0.598739
Other	elastin microfibril interfacer 1	Emilin1	1416414_at	8.21	8.14	8.01	8.87	9.18	9.1	8.16	8.45	8.56	9.5	9.45	9.77	8.18	9.05	0.87	1.82766	0.006095	*	8.39	9.57	1.18	2.26577	0.001896	*	10.86	10.72	9.98	10.3	10.08	10.55	9.47	9.65	9.42	8.88	8.61	8.62	10.79	10.14	-0.65	0.63728	0.112565		10.79	10.32	-0.47	0.721965
Other	ELK3, member of ETS oncogene family	Elk3	1435143_at	6.71	6.95	6.84	7.37	7.4	7.66	6.91	7.06	7.02	7.52	7.51	7.74	6.83	7.48	0.65	1.56917	0.047153	*	7	7.59	0.59	1.50525	0.005153	*	8.81	8.94	8.11	8.25	8.01	8.5	7.89	8.08	7.92	7.25	7.06	7.07	8.88	8.18	-0.7	0.615572	0.018647	*	8.88	8.26	-0.62	0.650671
Other	epidermal growth factor receptor pathway substrate 8	Eps8	1422823_at	8.48	8.74	8.06	9.53	9.48	9.52	8.26	8.26	8.88	9.13	8.95	9.15	8.61	9.51	0.9	1.86607	0.085055		8.46	9.08	0.61	1.52626	0.085703		9.57	9.65	9.42	9.2	8.91	9.29	8.85	8.86	9.04	9	9.16	9.14	9.61	9.31	-0.3	0.812252	0.193291		9.61	9.1	-0.51	0.702222
Other	epidermal growth factor receptor pathway substrate 8	Eps8	1422824_s_at	8.69	8.75	8.46	9.75	9.39	9.78	8.42	8.42	9	9.47	9.35	9.24	8.72	9.64	0.92	1.89212	0.013296	*	8.61	9.35	0.74	1.67018	0.048957	*	10.39	10.51	10.27	10.13	9.57	9.94	9.62	9.49	9.78	9.75	9.92	9.94	10.45	10.2	-0.25	0.840896	0.116157		10.45	9.75	-0.7	0.615572
Other	epidermal growth factor-containing fibulin-like extracellular matrix protein 2	Efemp2	1417018_at	10.03	9.98	10.02	10.63	10.74	10.73	9.92	10.18	10.07	10.93	11.01	11	10.01	10.7	0.7	1.6245	0.000513	*	10.06	10.98	0.92	1.89212	0.003304	*	11.18	11.12	10.87	11.07	10.62	10.71	10.2	10.27	10.18	10.14	10.45	10.37	11.15	10.97	-0.18	0.882703	0.305298		11.15	10.66	-0.49	0.712025
Other	epithelial membrane protein 1	Emp1	1416529_at	10.16	10.38	9.94	11.4	11.47	11.58	9.91	9.77	10.2	11.33	11	11.4	10.27	11.48	1.21	2.31338	0.025365	*	9.96	11.24	1.29	2.44528	0.001942	*	11.95	11.97	11.81	11.8	11.13	11.22	11.32	11.41	10.85	10.83	10.61	9.92	11.96	11.81	-0.15	0.90125	0.015512		11.96	11.18	-0.78	0.582367
Other	epithelial splicing regulatory protein 1	Esrp1	1454681_at	8.87	9.12	9.03	9.21	9.12	8.59	8.79	9.1	9.24	9.43	9.81	9.88	8.99	8.97	-0.02	0.986233	0.940383		9.05	9.71	0.66	1.58008	0.027174	*	10.22	10.45	10.25	10.35	9.08	9.51	9.21	9.43	8.69	9.16	9.59	8.5	10.34	10.3	-0.03	0.97942	0.816521		10.34	9.3	-1.04	0.486327
Other	ER lipid raft associated 1	Erlin1	1424210_at	9.11	9.15	9.27	9.85	9.96	9.99	9.16	9.16	9.26	9.9	10.04	9.99	9.13	9.93	0.8	1.7411	0.000623	*	9.19	9.98	0.79	1.72907	0.00018	*	10.25	10.21	10.46	10.44	9.63	9.98	9.48	9.42	9.52	9.41	9.65	9.48	10.23	10.45	0.22	1.16473	0.025584		10.23	9.8	-0.43	0.742262
Other	exoribonuclease 1	Eri1	1418828_at	8.18	8.34	8.25	8.69	9.17	9.2	8.24	8.15	8.18	8.52	8.26	8.64	8.26	9.02	0.76	1.69349	0.031235	*	8.19	8.47	0.28	1.21419	0.121792		9.92	10.07	9.72	10.01	9.04	9.3	8.86	8.89	8.97	8.7	8.6	8.64	9.99	9.87	-0.13	0.913831	0.532309		9.99	9.17	-0.82	0.566442
Other	expressed sequence AI413194 /// tripartite motif-containing 56	AI413194 /// Trim56	1441320_a_at	8.73	9.09	9.09	9.1	9.34	9.44	8.7	9.03	8.97	9.37	9.49	9.71	8.91	9.29	0.38	1.30134	0.231742		8.9	9.52	0.62	1.53688	0.01232	*	8.59	8.66	7.75	7.86	8.5	8.89	8.62	8.65	9.03	8.66	8.93	8.97	8.63	7.81	-0.82	0.566442	0.011296	*	8.63	8.7	0.07	1.04972
Other	extra spindle poles-like 1 (S. cerevisiae)	Espl1	1433862_at	4.7	4.67	4.59	5.67	5.94	6.62	5.68	4.68	4.7	5.47	5.66	5.44	4.68	6.08	1.4	2.63902	0.038147	*	5.02	5.52	0.51	1.42405	0.263665		7.43	7.23	5.93	6.74	6.25	6.53	6.01	6.1	7.04	6	5.49	5.47	7.33	6.33	-1	0.5	0.230496		7.33	6.39	-0.94	0.521233
Other	family with sequence similarity 111, member A	Fam111a	1422628_at	6.96	6.92	6.69	7.81	8.43	8.84	7.44	6.82	6.48	7.16	6.95	7.67	6.94	8.36	1.42	2.67586	0.041601	*	6.91	7.26	0.35	1.27456	0.383099		9.24	8.92	8.36	8.9	8.01	8.24	8.06	7.9	8.94	7.6	7.03	7.05	9.08	8.63	-0.45	0.732043	0.313908		9.08	8.13	-0.95	0.517632
Other	family with sequence similarity 132, member A	Fam132a	1439422_a_at	7.94	8	8.08	8.71	8.9	9.29	7.9	7.91	8.08	8.35	8.29	8.21	7.97	8.97	1	2	0.02447	*	7.96	8.28	0.32	1.24833	0.015589		9.9	9.98	10.55	10.53	9.28	9.62	9.07	9.24	9.08	9.06	8.95	8.61	9.94	10.54	0.6	1.51572	0.032203	*	9.94	9.45	-0.49	0.712025
Other	FERM domain containing 4A	Frmd4a	1434285_at	9.3	9.33	9.22	10.08	10.4	10.43	9.44	9.33	9.53	10.03	9.98	10.15	9.32	10.3	0.98	1.97247	0.01137	*	9.43	10.05	0.62	1.53688	0.001411	*	11.76	11.67	10.54	10.76	10.77	10.87	10.5	10.42	10.39	10.46	10.22	10.42	11.72	10.65	-1.07	0.476319	0.037979	*	11.72	10.82	-0.89	0.539614
Other	ferric-chelate reductase 1	Frrs1	1423465_at	6.79	7.03	6.89	7.68	8.05	7.95	6.93	6.77	6.83	7.78	7.59	7.81	6.91	7.89	0.99	1.98618	0.015028	*	6.84	7.73	0.88	1.84038	0.001043	*	8.67	9.02	8.67	8.53	8.05	8.52	7.53	7.86	7.8	7.51	7.58	7.01	8.85	8.6	-0.25	0.840896	0.376373		8.85	8.29	-0.56	0.678302
Other	fidgetin-like 1	Fignl1	1422430_at	5.74	5.85	5.43	7.54	8.11	8.4	7.31	6.3	6.05	6.24	5.97	6.82	5.79	8.02	2.22	4.65893	0.009921	*	6.56	6.34	-0.21	0.864537	0.670948		9.38	9.21	8.8	9.16	7.74	7.99	7.55	7.37	8.59	7.12	6.67	6.76	9.3	8.98	-0.32	0.80107	0.300451		9.3	7.86	-1.43	0.371131
Other	folliculin interacting protein 2	Fnip2	1439189_at	8.22	8.44	8.28	9.17	9.33	9.54	8	8.23	8.3	9.07	8.88	9.34	8.33	9.35	1.02	2.02792	0.011043	*	8.18	9.09	0.92	1.89212	0.006646	*	9.64	9.47	9.11	9.25	9.05	9.28	8.78	9	9.15	8.83	8.71	8.81	9.56	9.18	-0.38	0.768438	0.080395		9.56	9.16	-0.39	0.76313
Other	fructose bisphosphatase 1	Fbp1	1448470_at	4.27	4.55	4.57	5.23	5.58	5.7	4.38	4.27	4.35	4.41	4.76	4.39	4.41	5.5	1.09	2.12874	0.015626	*	4.34	4.52	0.19	1.14076	0.259517		6.43	6.65	6.32	6.48	5.62	5.89	5.53	5.62	5.56	5.54	5.44	5.53	6.54	6.4	-0.14	0.907519	0.420172		6.54	5.75	-0.79	0.578344
Other	fructose bisphosphatase 2	Fbp2	1449088_at	6.64	6.85	6.74	6.64	6.84	6.49	6.6	6.96	6.87	7.52	7.96	8.11	6.75	6.66	-0.09	0.939523	0.587139		6.81	7.86	1.06	2.08493	0.011889	*	7.05	7.14	6.92	6.9	6.41	6.57	6.96	6.82	6.9	7.07	6.93	6.88	7.1	6.91	-0.18	0.882703	0.137997		7.1	6.49	-0.61	0.655197
Other	G protein-coupled receptor 126	Gpr126	1437409_s_at	8.4	8.54	8.12	9.03	9.18	9.06	8.33	8.46	8.44	8.84	8.96	9.49	8.47	9.09	0.62	1.53688	0.021375	*	8.41	9.09	0.68	1.60214	0.071502		11.2	11.23	10.94	11.17	9.76	10.31	9.23	9.21	9.17	9.04	9.52	8.98	11.21	11.05	-0.16	0.895025	0.393764		11.21	10.04	-1.18	0.441351
Other	galactose mutarotase	Galm	1452583_s_at	9.91	10.06	10.35	10.05	9.95	10.14	9.79	10.15	10.37	10.82	11	10.88	9.98	10.05	0.06	1.04247	0.566806		10.1	10.9	0.8	1.7411	0.033272	*	9.94	10.17	9.97	10.13	8.8	9.15	9.36	9.09	9.26	9.8	11.09	10.18	10.05	10.05	0	1	0.975114		10.05	8.97	-1.08	0.473029
Other	gastrin releasing peptide	Grp	1424525_at	4.95	5.03	4.78	6.02	5.18	5.37	5.11	4.51	4.76	6.75	6.13	6.79	4.99	5.52	0.54	1.45397	0.167214		4.79	6.56	1.76	3.38698	0.003552	*	9.96	10.05	10.04	10.38	7.62	7.76	6.91	7.44	6.25	6.54	5.81	6.29	10.01	10.21	0.2	1.1487	0.432432		10.01	7.69	-2.32	0.200267
Other	GDP-mannose 4, 6-dehydratase	Gmds	1434158_at	7.86	8.05	7.75	8.12	8.11	8.05	7.84	7.95	8.24	8.71	8.47	8.64	7.95	8.09	0.14	1.10191	0.370531		8.01	8.6	0.6	1.51572	0.019213	*	9.61	9.49	9.5	9.6	8.8	9.26	8.44	8.59	8.31	8.07	7.73	7.8	9.55	9.55	0	1	0.999996		9.55	9.03	-0.52	0.697372
Other	gem (nuclear organelle) associated protein 8	Gemin8	1451400_at	6.58	6.71	6.64	7.35	7.56	7.58	6.72	6.71	6.83	7.21	7.26	7.34	6.64	7.49	0.85	1.8025	0.003548	*	6.75	7.27	0.52	1.43396	0.000598		7.9	7.87	7.98	8.01	7.09	7.28	7.04	7.11	6.8	6.77	7.03	6.85	7.88	8	0.11	1.07923	0.035237		7.88	7.19	-0.7	0.615572
Other	glutathione S-transferase omega 1	Gsto1	1416531_at	8.63	8.67	8.61	9.3	9.68	9.59	8.8	8.67	8.74	9.2	9	9.67	8.65	9.52	0.87	1.82766	0.013451	*	8.74	9.29	0.56	1.47427	0.103526		10.17	10.14	9.95	10.01	9.39	9.5	9.31	9.33	9.2	9.2	9.01	9.13	10.16	9.98	-0.18	0.882703	0.063758		10.16	9.45	-0.71	0.61132
Other	glutathione S-transferase omega 1	Gsto1	1456036_x_at	9.39	9.58	9.37	9.95	10.05	10.22	9.28	9.21	9.26	9.85	9.47	10.14	9.48	10.07	0.59	1.50525	0.030924	*	9.25	9.82	0.57	1.48452	0.09728		11	11.04	11	11.05	10.29	10.32	10.02	10.07	9.77	10.21	9.85	9.93	11.02	11.03	0.01	1.00696	0.890842		11.02	10.3	-0.72	0.607097
Other	glycoprotein galactosyltransferase alpha 1, 3	Ggta1	1418483_a_at	7.58	7.77	7.34	8.25	8.67	8.61	7.26	7.69	7.57	8.67	8.43	8.83	7.67	8.51	0.84	1.79005	0.01455	*	7.51	8.64	1.13	2.18859	0.002907	*	9.63	9.42	9.02	9	8.17	8.41	8.2	8.21	8.07	7.66	7.36	7.67	9.53	9.01	-0.51	0.702222	0.125343		9.53	8.29	-1.24	0.423373
Other	G-protein signalling modulator 2 (AGS3-like, C. elegans)	Gpsm2	1424895_at	7.95	7.88	7.9	8.62	8.67	8.8	7.9	7.83	7.73	8.29	8.44	8.65	7.92	8.69	0.78	1.71713	0.001342	*	7.82	8.46	0.64	1.55833	0.013212	*	9.91	9.77	9.62	9.69	9.5	9.7	9.19	9.32	9.3	8.78	8.52	8.16	9.84	9.65	-0.19	0.876606	0.185526		9.84	9.6	-0.24	0.846745
Other	growth factor receptor bound protein 10	Grb10	1425458_a_at	9.5	9.23	9.03	9.61	9.5	9.43	9.27	9.12	9.55	10.01	9.86	10.12	9.36	9.52	0.15	1.10957	0.444006		9.31	10	0.69	1.61328	0.01579	*	12.43	12.51	11.98	12.12	11.26	11.7	10.56	10.76	10.34	9.99	9.46	9.33	12.47	12.05	-0.42	0.747425	0.055262		12.47	11.48	-0.99	0.503478
Other	hephaestin	Heph	1448696_at	7.71	7.95	7.46	8.05	7.72	7.83	7.27	7.48	7.74	8.34	8.16	8.8	7.83	7.86	0.03	1.02101	0.839447		7.5	8.43	0.94	1.91853	0.019925	*	10.37	10.5	10.1	10.1	9.4	9.82	8.86	9.03	8.33	8.17	8.15	7.79	10.43	10.1	-0.33	0.795536	0.122007		10.43	9.61	-0.83	0.562529
Other	heterogeneous nuclear ribonucleoprotein A1	Hnrnpa1	1423531_a_at	10.77	10.83	10.75	11.27	11.24	11.66	10.75	10.58	10.84	11.03	10.7	10.73	10.8	11.39	0.59	1.50525	0.042822	*	10.72	10.82	0.09	1.06437	0.515643		12.79	12.85	12.55	12.59	11.76	12.09	11.33	11.44	11.43	11.08	10.81	11.1	12.82	12.57	-0.25	0.840896	0.028621		12.82	11.93	-0.89	0.539614
Other	heterogeneous nuclear ribonucleoprotein A3 pseudogene /// heterogeneous nuclear ribonucleoprotein A3 /// heterogeneous nuclear ribonucleoprotein A3-like	Gm6793 /// Hnrnpa3 /// LOC100862477	1451184_at	10.94	10.93	10.79	11.53	11.62	11.79	10.89	10.97	10.99	11.19	11.09	11.36	10.94	11.65	0.71	1.6358	0.011251	*	10.95	11.21	0.27	1.20581	0.066945		12.5	12.65	12.36	12.27	12.08	12.19	11.74	11.82	11.71	11.32	10.59	10.76	12.57	12.32	-0.26	0.835088	0.122483		12.57	12.13	-0.44	0.737135
Other	hexose-6-phosphate dehydrogenase (glucose 1-dehydrogenase)	H6pd	1452145_at	7.98	7.82	7.98	8.28	8.45	8.75	7.54	7.73	7.82	8.32	8.45	8.58	7.9	8.5	0.6	1.51572	0.035139	*	7.7	8.45	0.75	1.68179	0.002541	*	8.55	8.73	8.4	8.62	8.16	8.54	7.8	7.91	8.08	7.88	8.06	8.18	8.64	8.51	-0.13	0.913831	0.460148		8.64	8.35	-0.29	0.817902
Other	histone cluster 1, H2ab /// histone cluster 1, H2ac /// histone cluster 1, H2ad /// histone cluster 1, H2ae /// histone cluster 1, H2ag /// histone cluster 1, H2ah /// histone cluster 1, H2ai /// histone cluster 1, H2an /// histone cluster 1, H2ao /// histone cluster 1, H2ap	Hist1h2ab /// Hist1h2ac /// Hist1h2ad /// Hist1h2ae /// Hist1h2ag /// Hist1h2ah /// Hist1h2ai /// Hist1h2an /// Hist1h2ao /// Hist1h2ap	1438009_at	10.27	9.8	9.89	11.73	12.19	12.26	12.36	10.21	9.7	11.11	10.34	10.7	10.04	12.06	2.02	4.05584	0.020133	*	10.76	10.72	-0.04	0.972655	0.964319		13.13	12.91	13.08	13.04	12.39	12.21	12.3	12.53	13.31	11.73	10.13	10.62	13.02	13.06	0.04	1.02811	0.778355		13.02	12.3	-0.72	0.607097
Other	hormonally upregulated Neu-associated kinase	Hunk	1418260_at	6.72	7.08	7.04	7.66	7.57	7.65	6.8	7.3	7.42	7.84	7.9	7.99	6.9	7.62	0.72	1.64718	0.148327		7.17	7.91	0.74	1.67018	0.053571		9.89	10.07	9.22	9.6	8.61	9.09	8.29	8.54	8.08	8.01	7.64	7.49	9.98	9.41	-0.57	0.673617	0.160597		9.98	8.85	-1.13	0.456916
Other	insulin-like growth factor 2 mRNA binding protein 2	Igf2bp2	1437103_at	7.75	7.67	8	9.02	9.45	9.62	7.79	7.98	7.83	8.65	8.74	8.67	7.71	9.36	1.65	3.13834	0.008532	*	7.87	8.69	0.82	1.76541	0.001156	*	9.85	9.93	9.15	9.26	9.18	9.37	8.73	8.84	8.35	8.5	8.25	8.03	9.89	9.2	-0.69	0.619854	0.013044	*	9.89	9.28	-0.62	0.650671
Other	insulin-like growth factor 2 mRNA binding protein 2	Igf2bp2	1439764_s_at	8.31	8.4	8.56	9.94	10.23	10.52	8.1	8.23	8.37	9.48	9.45	9.66	8.36	10.23	1.87	3.65533	0.005234	*	8.23	9.53	1.3	2.46229	0.000238	*	11.09	11.16	10.29	10.56	10.09	10.46	9.53	9.66	9.3	9.27	9.5	8.91	11.13	10.43	-0.7	0.615572	0.103711		11.13	10.28	-0.85	0.554785
Other	interleukin 13 receptor, alpha 1	Il13ra1	1454783_at	7.58	8	7.1	8.18	8.02	8.31	7.33	7.09	7.76	8.71	7.94	8.66	7.79	8.17	0.38	1.30134	0.296376		7.39	8.44	1.04	2.05623	0.032639	*	8.68	8.67	9.24	8.95	8.07	8.35	7.92	8.03	7.66	7.79	7.64	8	8.68	9.09	0.42	1.33793	0.211269		8.68	8.21	-0.47	0.721965
Other	interleukin-1 receptor-associated kinase 3	Irak3	1435040_at	7.15	7.33	7.36	7.87	8.04	7.93	6.93	7.14	7.23	7.78	8.11	8.19	7.24	7.95	0.71	1.6358	0.036795	*	7.1	8.03	0.93	1.90528	0.005283	*	7.62	7.67	7.46	7.24	6.78	7.05	6.75	6.89	6.9	6.8	7.42	6.9	7.64	7.35	-0.3	0.812252	0.213315		7.64	6.92	-0.73	0.602904
Other	karyopherin (importin) beta 1	Kpnb1	1416925_at	8.49	8.73	8.24	9.16	9.51	9.37	8.45	8.55	8.35	8.68	8.61	9.11	8.61	9.35	0.74	1.67018	0.030303	*	8.45	8.8	0.35	1.27456	0.146482		10.52	10.44	10.02	10.29	9.63	9.94	9.03	9.27	9.27	9.04	8.61	8.79	10.48	10.16	-0.32	0.80107	0.229579		10.48	9.78	-0.7	0.615572
Other	keratin 18	Krt18	1448169_at	8.3	9.02	8.37	9.19	9.2	8.31	8.39	8.08	8.85	9.28	9.71	9.76	8.66	8.9	0.24	1.18099	0.651274		8.44	9.58	1.14	2.20381	0.017918	*	10.16	10.57	10.4	10.31	8.3	8.85	8.52	8.87	7.96	8.46	9.03	8.28	10.36	10.36	-0.01	0.993092	0.969165		10.36	8.58	-1.79	0.289172
Other	kinesin family member 18A	Kif18a	1424107_at	5.12	5.17	4.9	6.78	6.49	6.78	5.97	5.16	5.13	5.94	5.86	6.11	5.14	6.69	1.54	2.90795	0.002429	*	5.42	5.97	0.55	1.46409	0.177377		7.64	7.53	6.84	7.45	6.6	6.61	6.14	6.26	6.96	5.85	5.92	5.77	7.59	7.14	-0.44	0.737135	0.380156		7.59	6.61	-0.98	0.50698
Other	kinesin family member 20A	Kif20a	1449207_a_at	4.66	4.28	4.93	6.16	6.86	7.42	5.16	4.6	4.86	5.37	4.77	5.47	4.47	6.81	2.35	5.09824	0.01279	*	4.87	5.2	0.33	1.25701	0.299153		8.3	7.88	6.33	7.35	6.51	7.09	5.56	6.06	6.86	5.44	4.94	4.53	8.09	6.84	-1.25	0.420448	0.212024		8.09	6.8	-1.29	0.408951
Other	kinesin family member 22	Kif22	1423813_at	5.11	5.47	4.96	5.66	6.17	6.44	5.9	4.96	5.12	5.67	5.03	5.45	5.29	6.09	0.8	1.7411	0.072333		5.33	5.38	0.05	1.03526	0.883712		7.1	7.02	5.6	6.7	5.56	5.92	5.57	5.44	6.31	5.3	5.15	5.08	7.06	6.15	-0.91	0.532185	0.344931		7.06	5.74	-1.32	0.400535
Other	kinesin family member 22	Kif22	1437716_x_at	7.81	7.57	7.52	9.27	9.45	9.57	9.04	7.79	7.6	8.02	7.95	8.26	7.69	9.43	1.74	3.34035	0.006427	*	8.14	8.08	-0.06	0.959264	0.902954		11.44	11.29	10.17	11.14	10.38	10.57	10.26	10.45	11.18	10.26	9.74	9.57	11.36	10.66	-0.71	0.61132	0.377135		11.36	10.47	-0.89	0.539614
Other	kinesin family member 22	Kif22	1451128_s_at	4.68	4.88	4.46	5.61	5.91	6.41	5.72	4.34	4.5	5.11	4.54	5	4.78	5.98	1.19	2.28153	0.024806	*	4.85	4.88	0.03	1.02101	0.956791		8.05	7.8	6.27	7.37	6.22	6.81	6.19	6.33	7.37	5.63	5.22	5.28	7.93	6.82	-1.11	0.463294	0.28198		7.93	6.51	-1.41	0.376312
Other	kinesin family member 23	Kif23	1455990_at	5.44	5.57	5.43	6.8	7.41	7.68	6.66	5.39	5.62	5.88	5.58	6.02	5.51	7.3	1.79	3.45815	0.015698	*	5.89	5.83	-0.06	0.959264	0.897488		8.87	8.81	7.18	8.06	7.33	7.71	7.09	7.17	8.01	6.54	6.3	6.08	8.84	7.62	-1.22	0.429283	0.218971		8.84	7.52	-1.32	0.400535
Other	kinesin family member 4	Kif4	1450692_at	5.19	5.07	5.06	5.81	6.07	6.41	5.66	4.92	4.9	5.37	5.11	5.34	5.13	6.1	0.97	1.95884	0.022236	*	5.16	5.27	0.11	1.07923	0.71217		8.51	8.07	6.21	7.56	6.68	6.89	6.42	6.69	7.3	6.34	6.07	6.45	8.29	6.88	-1.4	0.378929	0.262634		8.29	6.78	-1.51	0.351111
Other	latent transforming growth factor beta binding protein 1	Ltbp1	1419786_at	4.5	4.65	4.28	5.14	5.13	4.98	4.5	4.79	4.42	5.03	4.8	5.06	4.58	5.08	0.5	1.41421	0.031682		4.57	4.96	0.39	1.31039	0.05295		5.88	5.92	5.2	5.17	5.67	5.78	5.91	5.22	5.46	5.38	5.53	5.04	5.9	5.18	-0.72	0.607097	0.001814	*	5.9	5.73	-0.17	0.888843
Other	lectin, galactose binding, soluble 7	Lgals7	1422308_a_at	4.98	4.96	5.18	5.93	5.81	6.09	4.98	4.99	4.84	5.1	5.14	5.25	4.97	5.95	0.98	1.97247	0.006129	*	4.94	5.16	0.22	1.16473	0.026957		7.77	7.83	7.73	7.94	5.8	6.63	5.51	5.54	5.32	5.63	5.5	5.54	7.8	7.84	0.04	1.02811	0.796585		7.8	6.22	-1.58	0.334482
Other	LIM and SH3 protein 1	Lasp1	1460173_at	8.97	8.91	9.25	9.4	9.38	9.75	9	8.88	9.23	9.6	9.61	9.74	8.94	9.51	0.57	1.48452	0.037278		9.04	9.65	0.61	1.52626	0.0144	*	10.39	10.34	10.02	10.24	9.93	10.08	9.47	9.61	9.58	9.23	9.13	9.11	10.37	10.13	-0.24	0.846745	0.266173		10.37	10.01	-0.36	0.779165
Other	lymphatic vessel endothelial hyaluronan receptor 1	Lyve1	1429379_at	7.6	7.56	6.94	9.24	9.42	9.86	7.57	7.21	7.78	8.75	8.16	7.99	7.58	9.51	1.92	3.78423	0.008426	*	7.52	8.3	0.78	1.71713	0.057845		9.5	9.4	9.36	9.43	8.35	8.3	7.82	7.9	7.53	7.43	7.82	8.19	9.45	9.39	-0.05	0.965936	0.472023		9.45	8.33	-1.12	0.460094
Other	lymphatic vessel endothelial hyaluronan receptor 1	Lyve1	1453128_at	6.69	6.25	6.58	8.05	8.23	8.8	6.92	6.46	6.68	7.8	7.29	6.89	6.47	8.36	1.89	3.70635	0.011804	*	6.69	7.32	0.63	1.54756	0.121537		8.18	7.99	8.11	8.21	7.01	6.77	6.53	6.64	6.49	6.2	6.44	6.99	8.09	8.16	0.07	1.04972	0.576368		8.09	6.89	-1.19	0.438303
Other	lysophosphatidic acid receptor 4	Lpar4	1439665_at	8.07	8	7.43	8.17	7.71	8.13	7.82	7.58	7.98	8.73	8.19	8.46	8.03	8.01	-0.03	0.97942	0.864802		7.8	8.46	0.67	1.59107	0.02927	*	11.17	10.8	10.84	10.91	9.79	10.06	9.28	9.47	9	9.15	9.43	9.21	10.99	10.88	-0.11	0.926588	0.658056		10.99	9.93	-1.06	0.479632
Other	mannosidase 1, alpha	Man1a	1417111_at	9.72	9.65	9.63	10.02	10.12	10.21	9.53	9.49	10.07	10.64	10.47	10.36	9.68	10.12	0.43	1.34723	0.006974		9.69	10.49	0.8	1.7411	0.03397	*	10.93	11.07	11.53	11.51	10.14	10.45	10.1	10.14	10.05	10.05	10.74	10.16	11	11.52	0.52	1.43396	0.079942		11	10.3	-0.7	0.615572
Other	matrix metallopeptidase 16	Mmp16	1437568_at	6.62	6.35	5.81	7.24	6.93	6.99	6.3	6.35	6.5	6.73	6.99	7.2	6.49	7.06	0.57	1.48452	0.076396		6.38	6.97	0.59	1.50525	0.034619	*	9.74	9.57	9.26	9.47	8.19	8.7	7.65	7.7	7.65	7.2	6.97	6.95	9.65	9.37	-0.29	0.817902	0.170419		9.65	8.44	-1.21	0.432269
Other	melanoma cell adhesion molecule	Mcam	1416357_a_at	7.59	7.73	7.07	8.99	8.91	8.88	8.24	7.31	7.23	8.92	8.92	9.12	7.66	8.92	1.27	2.41162	0.010575	*	7.59	8.99	1.4	2.63902	0.044694	*	9.41	9.36	8.97	9.05	8.67	8.72	8.37	8.37	8.29	8.28	7.68	7.92	9.38	9.01	-0.37	0.773782	0.025044		9.38	8.7	-0.69	0.619854
Other	methylenetetrahydrofolate dehydrogenase (NADP+ dependent) 1-like	Mthfd1l	1456653_a_at	7.93	7.7	7.53	9	9.18	9.41	8.06	7.19	7.31	7.66	7.45	7.79	7.82	9.2	1.38	2.60268	0.005066	*	7.52	7.63	0.11	1.07923	0.727947		8.97	8.94	8.75	8.69	8.43	8.52	8.12	8.22	8.65	8.13	8.17	7.94	8.95	8.72	-0.24	0.846745	0.041833		8.95	8.48	-0.48	0.716978
Other	methyltransferase like 2	Mettl2	1435713_at	6.45	6.53	6.8	6.91	7.04	7.09	6.64	6.57	6.85	7.42	7.37	7.16	6.49	7.01	0.52	1.43396	0.004312		6.68	7.32	0.63	1.54756	0.005779	*	8.46	8.21	8.27	8.07	7.67	7.96	7.22	7.41	6.97	7.14	7.24	6.98	8.34	8.17	-0.16	0.895025	0.415418		8.34	7.82	-0.52	0.697372
Other	microfibrillar-associated protein 2	Mfap2	1417359_at	7.51	7.23	7.47	8.22	8.3	8.13	7.73	7.75	7.68	8.8	8.75	9.05	7.37	8.22	0.85	1.8025	0.070529		7.72	8.87	1.15	2.21914	0.005209	*	12.42	12.48	12	12.12	10.93	11.56	9.69	9.99	9.26	8.99	8.01	8.34	12.45	12.06	-0.39	0.76313	0.054665		12.45	11.25	-1.2	0.435275
Other	myo-inositol 1-phosphate synthase A1	Isyna1	1415977_at	9.56	9.83	10.15	9.74	10.32	10.28	9.2	9.54	9.39	10.2	10.47	10.41	9.69	10.12	0.42	1.33793	0.165721		9.38	10.36	0.98	1.97247	0.001728	*	9.46	9.5	9.11	9.04	8.79	8.78	9.11	8.89	9.39	9.19	9.64	9.88	9.48	9.07	-0.41	0.752623	0.019915		9.48	8.78	-0.7	0.615572
Other	myosin IXb	Myo9b	1418031_at	8.81	8.71	8.97	9.39	9.67	9.85	8.74	8.86	8.75	9.35	9.42	9.28	8.76	9.63	0.87	1.82766	0.014259	*	8.79	9.35	0.56	1.47427	0.00059		9.31	9.25	8.54	8.69	9.44	9.55	9.27	9.24	9.36	9.24	9.46	9.33	9.28	8.61	-0.67	0.628507	0.043454	*	9.28	9.49	0.21	1.15669
Other	naked cuticle 2 homolog (Drosophila)	Nkd2	1419466_at	7.04	6.98	7.62	7.91	7.76	8.08	6.28	6.95	6.98	8.34	8.34	8.28	7.01	7.92	0.91	1.87905	0.006423	*	6.73	8.32	1.59	3.01049	0.019252	*	8.19	8.31	7.39	7.56	7.75	7.79	8.03	7.76	7.86	7.68	7.69	7.61	8.25	7.47	-0.78	0.582367	0.023347	*	8.25	7.77	-0.48	0.716978
Other	neural precursor cell expressed, developmentally down-regulated gene 4-like	Nedd4l	1423269_a_at	8.3	8.76	8.51	9.53	9.9	9.73	8.14	8.56	8.53	9.12	9.34	9.79	8.53	9.72	1.19	2.28153	0.075768		8.41	9.42	1.01	2.01391	0.016852	*	9.96	10.1	9.63	9.83	9.13	9.37	8.9	8.88	8.72	8.77	8.85	8.66	10.03	9.73	-0.3	0.812252	0.147698		10.03	9.25	-0.78	0.582367
Other	neural precursor cell expressed, developmentally down-regulated gene 4-like	Nedd4l	1437400_at	5.79	6.19	6.69	6.37	6.47	6.35	5.93	6.12	6.21	6.76	6.95	6.92	5.99	6.4	0.4	1.31951	0.281141		6.09	6.88	0.79	1.72907	0.002204	*	7.16	7.36	6.41	6.75	5.99	6.34	5.97	5.98	6.29	6.52	6.53	7.02	7.26	6.58	-0.68	0.624165	0.10005		7.26	6.16	-1.1	0.466516
Other	neural precursor cell expressed, developmentally down-regulated gene 4-like	Nedd4l	1441305_at	8.24	8.53	8.26	8.54	8.64	8.58	8.17	8.13	8.51	8.96	8.68	9.32	8.38	8.59	0.2	1.1487	0.38786		8.27	8.99	0.72	1.64718	0.039859	*	8.99	9.17	8.33	8.35	7.82	8.24	7.9	7.71	8.08	8.1	8.51	8.28	9.08	8.34	-0.74	0.598739	0.073947		9.08	8.03	-1.05	0.482968
Other	neurotrophin receptor associated death domain	Nradd	1429127_at	6.93	6.97	6.8	7.86	8.29	8.27	6.76	7.15	7.08	7.68	7.92	8.02	6.95	8.14	1.19	2.28153	0.012614	*	7	7.87	0.87	1.82766	0.005528	*	8.55	8.45	8.45	8.43	7.81	8.16	7.57	7.77	7.31	7.53	7.58	7.36	8.5	8.44	-0.06	0.959264	0.437079		8.5	7.98	-0.52	0.697372
Other	NME/NM23 family member 7	Nme7	1418217_at	8.58	8.76	8.57	9.44	9.62	9.58	8.71	8.8	8.91	9.33	9.33	9.7	8.67	9.54	0.88	1.84038	0.021146	*	8.81	9.45	0.65	1.56917	0.01959	*	10.26	10.28	10.16	10.21	9.45	9.63	9.43	9.41	9.17	9.16	9.25	9.05	10.27	10.18	-0.09	0.939523	0.14563		10.27	9.54	-0.73	0.602904
Other	NME/NM23 nucleoside diphosphate kinase 4	Nme4	1416798_a_at	5.95	6.11	6.16	6.63	6.76	6.91	6	6.21	6.13	6.2	6.44	6.51	6.03	6.77	0.74	1.67018	0.011172	*	6.11	6.38	0.27	1.20581	0.085958		8.72	8.97	8.85	8.67	7.68	7.8	7.1	7.39	6.97	6.88	7.02	6.96	8.85	8.76	-0.09	0.939523	0.641311		8.85	7.74	-1.11	0.463294
Other	nuclear factor of kappa light polypeptide gene enhancer in B cells inhibitor, epsilon	Nfkbie	1431843_a_at	5.7	5.96	5.86	6.07	6.43	6.41	5.73	5.84	5.83	6.41	6.66	6.65	5.83	6.3	0.48	1.39474	0.089925		5.8	6.57	0.77	1.70527	0.004191	*	6.87	6.59	6.57	6.53	6.18	6.06	5.66	5.89	6.04	5.83	5.74	5.84	6.73	6.55	-0.18	0.882703	0.417672		6.73	6.12	-0.61	0.655197
Other	nucleosome assembly protein 1-like 1	Nap1l1	1420478_at	10.56	10.72	10.45	11.44	11.66	11.65	10.89	11.08	11.05	11.34	11.5	11.59	10.64	11.59	0.95	1.93187	0.007321	*	11.01	11.48	0.47	1.38511	0.008029		12.7	12.83	12.37	12.57	11.64	11.91	11.27	11.4	11.28	11.04	10.89	10.99	12.76	12.47	-0.3	0.812252	0.152097		12.76	11.78	-0.99	0.503478
Other	nudix (nucleoside diphosphate linked moiety X)-type motif 1	Nudt1	1449349_at	8.13	8.02	7.93	8.52	8.68	8.73	8.23	8.08	8.25	8.33	8.38	8.53	8.08	8.64	0.57	1.48452	0.00632		8.19	8.41	0.22	1.16473	0.046097		9.56	9.68	9.42	9.71	8.97	9.13	8.95	9.07	8.77	8.74	8.77	8.43	9.62	9.57	-0.06	0.959264	0.773304		9.62	9.05	-0.57	0.673617
Other	odd Oz/ten-m homolog 3 (Drosophila)	Odz3	1429178_at	9.9	9.77	9.89	10.48	10.43	10.62	9.62	9.52	9.42	10.58	10.32	10.61	9.83	10.51	0.68	1.60214	0.010498	*	9.52	10.5	0.98	1.97247	0.002018	*	12.13	12.13	11.16	11.3	10.98	11.37	10.36	10.28	10.52	10.48	10.23	10.6	12.13	11.23	-0.9	0.535887	0.049416	*	12.13	11.17	-0.96	0.514057
Other	odd Oz/ten-m homolog 3 (Drosophila)	Odz3	1449315_at	10.46	10.35	10.28	11.62	11.58	11.72	10.17	10.1	10.16	11.52	11.34	11.74	10.41	11.64	1.23	2.34567	0.002231	*	10.14	11.53	1.39	2.62079	0.005588	*	12.3	12.29	11.38	11.22	11.42	11.79	10.71	10.85	10.81	10.7	10.34	10.73	12.3	11.3	-0.99	0.503478	0.050253		12.3	11.61	-0.69	0.619854
Other	PDZ binding kinase	Pbk	1448627_s_at	6.14	6.21	6.18	10.08	10.37	10.51	7.73	6.18	6.42	7.65	7.17	7.6	6.17	10.32	4.14	17.6305	0.00048	*	6.77	7.47	0.7	1.6245	0.281128		11.04	10.79	9.99	11.09	9.59	9.92	8.85	9.32	9.83	8.48	7.58	7.47	10.91	10.54	-0.38	0.768438	0.617842		10.91	9.76	-1.16	0.447513
Other	perilipin 3	Plin3	1416424_at	9.78	9.73	9.81	10.38	10.51	10.6	9.6	9.72	9.84	10.35	10.43	10.3	9.76	10.5	0.74	1.67018	0.003155	*	9.72	10.36	0.64	1.55833	0.003844	*	10.33	10.54	10.36	10.21	9.93	10	9.91	9.72	9.82	9.85	10.21	10.13	10.43	10.28	-0.15	0.90125	0.37554		10.43	9.97	-0.47	0.721965
Other	peripherin	Prph	1422530_at	6.22	6.98	6.76	7.89	8.58	8.64	6.71	7.17	6.76	7.7	7.79	8.3	6.6	8.37	1.77	3.41054	0.068804		6.88	7.93	1.05	2.07053	0.012838	*	8.04	8.1	6.45	7	5.88	6.13	6.08	6.06	6.05	6.12	6.19	6.32	8.07	6.72	-1.35	0.392292	0.124873		8.07	6.01	-2.07	0.238159
Other	peroxidasin homolog (Drosophila)	Pxdn	1428259_at	6.55	6.51	6.25	8.78	9.24	9.2	6.58	6.74	6.74	8.67	8.99	9.35	6.53	9.07	2.54	5.81589	0.002891	*	6.69	9	2.31	4.95883	0.004443	*	11.24	11.18	9.97	10.35	9.6	9.95	8.77	9.13	8.53	8.39	7.55	7.38	11.21	10.16	-1.05	0.482968	0.106976		11.21	9.78	-1.43	0.371131
Other	PHD finger protein 16	Phf16	1455185_s_at	5.71	5.71	5.55	6.16	6.06	6.56	5.65	5.6	5.97	6.17	6	6.2	5.71	6.26	0.55	1.46409	0.068189		5.74	6.12	0.38	1.30134	0.060906		8.28	7.99	7.82	7.8	7.3	7.55	6.84	7.13	6.96	6.69	7	6.4	8.13	7.81	-0.32	0.80107	0.26585		8.13	7.43	-0.71	0.61132
Other	phosphatidylinositol glycan anchor biosynthesis, class N	Pign	1421284_at	5.83	6	5.5	6.11	6.38	6.59	5.83	5.73	6.03	6.33	6.5	6.66	5.91	6.36	0.45	1.36604	0.073186		5.86	6.5	0.64	1.55833	0.008144	*	6.98	6.91	7.08	7.03	6.31	6.76	6.32	6.38	6.1	6.33	6.28	6.11	6.94	7.06	0.11	1.07923	0.137739		6.94	6.54	-0.41	0.752623
Other	phosphodiesterase 1B, Ca2+-calmodulin dependent	Pde1b	1449420_at	6.18	6.15	6.41	6.31	6.31	6.36	6.24	5.99	6.07	6.64	6.78	6.97	6.16	6.33	0.16	1.11729	0.00308		6.1	6.8	0.7	1.6245	0.005524	*	7.26	7.42	6.99	7.27	6.81	6.76	6.57	6.47	6.41	6.19	6.9	7.22	7.34	7.13	-0.21	0.864537	0.349834		7.34	6.79	-0.56	0.678302
Other	phosphofurin acidic cluster sorting protein 2	Pacs2	1434255_at	6.61	7.02	6.53	7.5	7.96	7.91	6.88	7.07	6.88	6.99	6.92	7.1	6.82	7.79	0.97	1.95884	0.058446		6.94	7	0.06	1.04247	0.487684		6.15	6.22	5.53	5.48	6.32	6.34	6.27	6.13	6.56	6.26	6.46	6.47	6.18	5.51	-0.68	0.624165	0.005982	*	6.18	6.33	0.15	1.10957
Other	pleckstrin homology domain containing, family G (with RhoGef domain) member 1	Plekhg1	1435363_at	9.41	9.44	9.02	10.3	10.62	10.53	9.41	9.54	9.68	10.53	10.69	10.66	9.43	10.48	1.05	2.07053	0.007163	*	9.54	10.63	1.08	2.11404	0.000744	*	11.47	11.51	10.54	10.67	10.26	10.71	10.03	10.12	10.16	10.01	10.21	10.12	11.49	10.61	-0.89	0.539614	0.031604	*	11.49	10.49	-1.01	0.496546
Other	pleckstrin homology domain containing, family G (with RhoGef domain) member 1	Plekhg1	1440991_at	5.11	4.93	5.21	5.91	6.41	6.39	5.16	5.46	5.31	6.9	6.6	6.27	5.02	6.23	1.21	2.31338	0.008159	*	5.31	6.59	1.28	2.42839	0.008724	*	7.1	7.07	6.91	6.44	6.47	6.51	6.46	6.37	6.03	6.16	6.19	5.94	7.09	6.67	-0.41	0.752623	0.330389		7.09	6.49	-0.6	0.659754
Other	POC1 centriolar protein homolog B (Chlamydomonas)	Poc1b	1453110_at	6.42	6.43	6.53	6.88	7.3	7.43	6.55	6.93	6.65	7.19	7.38	7.45	6.42	7.2	0.78	1.71713	0.04225	*	6.71	7.34	0.63	1.54756	0.014546	*	8.28	8.1	7.71	7.69	7.24	7.53	6.78	7.08	6.93	6.7	6.4	6.75	8.19	7.7	-0.49	0.712025	0.112076		8.19	7.38	-0.81	0.570382
Other	potassium intermediate/small conductance calcium-activated channel, subfamily N, member 4	Kcnn4	1435945_a_at	6.53	6.08	6.28	7.03	7.08	7.05	7.59	6.41	6.11	6.7	6.52	6.51	6.3	7.05	0.75	1.68179	0.184998		6.71	6.58	-0.13	0.913831	0.804137		7.95	8.1	8.06	7.88	7.28	7.1	7.51	7.37	8.62	7.36	7.87	7.35	8.03	7.97	-0.05	0.965936	0.686261		8.03	7.19	-0.84	0.558644
Other	potassium voltage-gated channel, shaker-related, subfamily, member 6	Kcna6	1456954_at	6.29	6.47	6.48	8.77	8.9	9.11	6.84	6.47	6.71	8.93	8.98	9.32	6.38	8.93	2.55	5.85634	0.000484	*	6.67	9.08	2.41	5.31474	0.000133	*	8.77	8.55	8.05	8.62	7.72	7.79	6.89	7.15	7.29	7.28	7.05	7.42	8.66	8.34	-0.33	0.795536	0.446653		8.66	7.75	-0.91	0.532185
Other	potassium voltage-gated channel, subfamily F, member 1	Kcnf1	1454768_at	3.79	3.8	3.64	4.94	5.25	5.7	3.33	3.73	3.39	4.06	3.98	4.37	3.79	5.29	1.5	2.82843	0.021147	*	3.49	4.14	0.65	1.56917	0.019808	*	4.89	4.79	4.02	4.16	3.84	3.85	3.58	3.69	3.82	3.59	3.62	3.78	4.84	4.09	-0.75	0.594604	0.017374	*	4.84	3.84	-1	0.5
Other	predicted gene 11425 /// 60S ribosomal protein L12-like /// ribosomal protein L12	Gm11425 /// LOC630855 /// Rpl12	1416026_a_at	12.02	11.95	11.98	12.62	12.62	12.69	11.98	11.96	12.16	12.5	12.5	12.44	11.98	12.64	0.66	1.58008	0.002982	*	12.03	12.48	0.45	1.36604	0.016046		13.67	13.7	13.79	13.71	13.25	13.37	13.04	13.1	12.89	12.76	12.92	12.65	13.68	13.75	0.07	1.04972	0.329685		13.68	13.31	-0.38	0.768438
Other	predicted gene 12854 /// S100 calcium binding protein A11 (calgizzarin)	Gm12854 /// S100a11	1460351_at	11.41	11.26	11.54	11.85	11.87	11.79	11.38	11.26	11.56	12.07	12.04	12	11.34	11.84	0.5	1.41421	0.073562		11.4	12.03	0.63	1.54756	0.013948	*	12.02	12.01	11.97	11.91	11.5	11.62	11.39	11.39	11.29	11.01	11.26	10.97	12.02	11.94	-0.08	0.946058	0.234584		12.02	11.56	-0.46	0.726986
Other	predicted gene 15210 /// inosine 5'-phosphate dehydrogenase 2	Gm15210 /// Impdh2	1415851_a_at	11.21	11.29	10.89	11.74	11.95	11.87	11.25	11.27	11.15	11.56	11.61	11.73	11.25	11.85	0.6	1.51572	0.003675	*	11.22	11.63	0.41	1.32869	0.003807		12.57	12.61	12.48	12.39	11.77	12.08	11.45	11.61	11.68	11.37	11.4	11.3	12.59	12.43	-0.15	0.90125	0.137923		12.59	11.93	-0.66	0.632878
Other	procollagen C-endopeptidase enhancer protein	Pcolce	1448433_a_at	9.87	9.65	9.83	10.94	10.96	11.16	9.77	9.74	9.84	11.51	11.48	11.64	9.76	11.02	1.26	2.39496	0.01354	*	9.78	11.55	1.76	3.38698	4.1e-05	*	10.8	10.61	10.66	10.56	10.51	10.73	10.03	10.21	10.37	9.89	9.77	10.11	10.7	10.61	-0.09	0.939523	0.494075		10.7	10.62	-0.09	0.939523
Other	prostaglandin F2 receptor negative regulator	Ptgfrn	1434891_at	9.38	9.42	9.38	9.83	9.87	9.7	9.09	9.47	9.48	10.09	10.16	10.36	9.4	9.8	0.4	1.31951	0.00768		9.35	10.21	0.86	1.81504	0.007651	*	11.88	11.94	11.8	11.56	10.66	11.07	10.38	10.57	10.07	10.21	10.12	9.64	11.91	11.68	-0.23	0.852635	0.292428		11.91	10.86	-1.05	0.482968
Other	prostaglandin I receptor (IP)	Ptgir	1427313_at	6.3	6.35	6.1	6.32	6.68	6.56	5.97	6.41	6.19	6.9	6.72	7.04	6.33	6.52	0.19	1.14076	0.208234		6.19	6.89	0.7	1.6245	0.013557	*	7.39	7.2	7.23	7.22	5.53	5.48	5.44	5.53	6.35	5.79	6.18	5.68	7.29	7.22	-0.07	0.952638	0.5956		7.29	5.51	-1.79	0.289172
Other	proteasome (prosome, macropain) 26S subunit, ATPase 3, interacting protein	Psmc3ip	1442058_s_at	6.92	7.04	6.61	7.27	7.67	7.85	6.8	6.77	7.03	7.34	7.03	7.48	6.98	7.6	0.62	1.53688	0.056904		6.87	7.28	0.41	1.32869	0.070828		8.45	8.33	8.45	8.54	7.63	7.87	7.11	7.34	7.51	7.16	7.16	6.92	8.39	8.49	0.11	1.07923	0.305373		8.39	7.75	-0.64	0.641713
Other	proteasome (prosome, macropain) 28 subunit, alpha	Psme1	1417056_at	10.14	10.32	10.04	10.67	10.73	10.79	10.19	10.28	10.35	10.84	10.93	10.87	10.23	10.73	0.5	1.41421	0.080253		10.27	10.88	0.61	1.52626	0.000885	*	11.3	11.45	11.25	11.33	10.66	10.91	10.3	10.38	10.18	10.04	10.29	10.22	11.38	11.29	-0.09	0.939523	0.449265		11.38	10.78	-0.59	0.664343
Other	protein disulfide isomerase associated 4	Pdia4	1416497_at	10.58	10.78	10.43	10.94	10.98	11.02	10.47	10.6	10.84	11.22	11.19	11.36	10.68	10.98	0.3	1.23114	0.192184		10.64	11.26	0.62	1.53688	0.014591	*	12.06	12.17	12.15	12.19	11.16	11.39	10.73	10.87	10.65	10.62	10.51	10.48	12.12	12.17	0.05	1.03526	0.492212		12.12	11.28	-0.84	0.558644
Other	protein disulfide isomerase associated 6	Pdia6	1423648_at	10.4	10.61	10.34	10.87	11.27	11.12	10.54	10.94	10.9	11.22	11.46	11.63	10.5	11.09	0.58	1.49485	0.035348		10.79	11.44	0.64	1.55833	0.020623	*	12.17	12.21	12.1	12.08	11.21	11.63	10.93	11.11	10.58	10.57	10.11	10.43	12.19	12.09	-0.1	0.933033	0.079209		12.19	11.42	-0.77	0.586417
Other	protein kinase inhibitor beta, cAMP dependent, testis specific	Pkib	1421137_a_at	4.47	4.73	4.11	6.74	6.36	6.83	4.39	4.42	6.23	5.66	5.28	5.95	4.6	6.64	2.04	4.11246	0.002344	*	5.01	5.63	0.62	1.53688	0.418624		7.06	7.09	7.4	7.15	5.42	5.84	5.09	5.35	5.58	6.11	5.63	6.35	7.08	7.28	0.2	1.1487	0.352618		7.08	5.63	-1.44	0.368567
Other	protein phosphatase 1, regulatory (inhibitor) subunit 14B	Ppp1r14b	1450914_at	9.48	9.55	9.49	10.93	11.05	11.2	9.59	9.57	9.79	10.5	10.53	10.58	9.51	11.06	1.55	2.92817	0.000595	*	9.65	10.54	0.89	1.85318	0.003383	*	11.97	12.04	11.97	11.83	11.32	11.42	10.47	10.88	10.32	10.14	10.11	9.77	12.01	11.9	-0.11	0.926588	0.349886		12.01	11.37	-0.64	0.641713
Other	protocadherin 19	Pcdh19	1437360_at	7.97	8.16	8.33	8.23	8.34	8.56	7.89	8.29	8.23	9.06	9.03	9.16	8.06	8.38	0.32	1.24833	0.110043		8.14	9.08	0.94	1.91853	0.011145	*	10.23	10.22	10.08	10.26	8.73	9.15	8.35	8.26	8.42	8.37	8.85	8.87	10.22	10.17	-0.05	0.965936	0.650715		10.22	8.94	-1.29	0.408951
Other	protocadherin 19	Pcdh19	1455145_at	8.17	8.45	8.35	8.5	8.71	8.54	8.39	8.54	8.33	9.17	9.29	9.4	8.31	8.58	0.27	1.20581	0.265871		8.42	9.28	0.86	1.81504	0.000676	*	9.75	9.66	9.73	9.58	8.77	8.97	8.27	8.31	8.22	8.23	8.35	8.31	9.7	9.65	-0.05	0.965936	0.636097		9.7	8.87	-0.83	0.562529
Other	pseudouridylate synthase 7 homolog (S. cerevisiae)-like	Pus7l	1428800_a_at	7.66	7.38	7.45	8.19	8.21	8.32	7.35	7.13	7.3	7.6	7.77	7.99	7.52	8.24	0.72	1.64718	0.102193		7.26	7.79	0.53	1.44393	0.022825		9.36	9.41	9.4	9.37	8.76	8.96	8.33	8.34	8.25	7.97	8.07	7.87	9.38	9.38	0	1	1		9.38	8.86	-0.52	0.697372
Other	pseudouridylate synthase 7 homolog (S. cerevisiae)-like	Pus7l	1460447_at	6.47	6.31	6.52	6.76	7.28	7.03	6.46	6.52	6.46	6.58	6.88	6.87	6.39	7.02	0.63	1.54756	0.038327	*	6.48	6.78	0.3	1.23114	0.086941		8.43	8.52	8.22	8.35	7.68	8.14	7.27	7.46	7.16	6.95	6.79	6.66	8.48	8.29	-0.19	0.876606	0.153484		8.48	7.91	-0.57	0.673617
Other	RAB3D, member RAS oncogene family	Rab3d	1418890_a_at	6.83	7	7.12	7.67	7.91	7.92	6.88	7.07	6.88	7.52	7.64	7.66	6.92	7.83	0.91	1.87905	0.00684	*	6.94	7.61	0.67	1.59107	0.001704	*	7.82	7.89	7.92	8	6.98	7.15	6.53	6.89	6.75	6.55	6.59	6.58	7.86	7.96	0.11	1.07923	0.189115		7.86	7.07	-0.79	0.578344
Other	RAB3D, member RAS oncogene family	Rab3d	1418891_a_at	8.65	8.42	8.65	9.09	9.27	9.23	8.43	8.45	8.46	9.17	9.41	9.21	8.53	9.2	0.66	1.58008	0.059392		8.45	9.26	0.82	1.76541	0.00707	*	9.01	8.88	9.11	8.95	8.48	8.44	8.25	8.41	8.27	8.37	8.21	8.17	8.95	9.03	0.08	1.05702	0.499402		8.95	8.46	-0.49	0.712025
Other	RAD18 homolog (S. cerevisiae)	Rad18	1435826_at	5.54	5.72	5.66	6.44	6.55	6.44	5.78	5.68	5.52	5.64	5.66	5.96	5.63	6.47	0.84	1.79005	0.038404	*	5.66	5.75	0.09	1.06437	0.510389		7.47	7.33	6.88	7.3	6.52	6.66	6.43	6.46	6.61	6.52	6.46	6.24	7.4	7.09	-0.31	0.806642	0.362856		7.4	6.59	-0.81	0.570382
Other	RAD51 associated protein 1	Rad51ap1	1417938_at	5.7	5.51	5.49	7.01	7.28	7.46	7.08	5.64	5.62	5.82	4.97	5.68	5.6	7.25	1.64	3.11666	0.002091	*	6.12	5.49	-0.63	0.646176	0.33511		8.63	8.52	7.81	8.34	7.61	7.7	7.42	7.58	8.25	7.12	6.78	6.79	8.58	8.08	-0.5	0.707107	0.300506		8.58	7.65	-0.92	0.528509
Other	RAD51 associated protein 1	Rad51ap1	1448899_s_at	4.6	4.97	4.67	6	6.47	6.51	5.87	4.96	4.96	4.95	4.53	4.85	4.79	6.32	1.54	2.90795	0.015063	*	5.26	4.78	-0.49	0.712025	0.244308		8.24	7.99	7.02	7.71	6.94	7.08	6.87	7.03	7.58	6.44	5.98	5.74	8.11	7.37	-0.75	0.594604	0.247378		8.11	7.01	-1.1	0.466516
Other	RAD54 like (S. cerevisiae)	Rad54l	1423124_x_at	4.19	3.76	4.02	4.54	4.81	4.9	4.62	3.96	3.8	4.24	4.14	4.14	3.97	4.75	0.78	1.71713	0.114454		4.13	4.17	0.05	1.03526	0.871689		6.31	6.47	5.54	5.72	5.1	5.35	5.12	5.31	5.74	5.11	5.37	4.94	6.39	5.63	-0.76	0.590496	0.025019	*	6.39	5.22	-1.16	0.447513
Other	Ras and Rab interactor 1	Rin1	1424507_at	4.26	4.04	4.15	5.2	5.22	5.52	3.95	4.1	4.03	4.54	4.37	4.58	4.15	5.31	1.16	2.23457	0.00841	*	4.03	4.5	0.47	1.38511	0.005468		5.5	5.7	4.99	5.35	4.75	4.76	4.55	4.64	4.44	4.31	4.55	4.63	5.6	5.17	-0.43	0.742262	0.206391		5.6	4.76	-0.84	0.558644
Other	receptor transporter protein 4	Rtp4	1418580_at	8.83	11.41	8.72	8.97	9.04	10.43	9.1	9.49	9.45	10.29	9.78	10.5	10.12	9.48	-0.64	0.641713	0.708789		9.34	10.19	0.85	1.8025	0.036604	*	9.07	9.05	8.44	9.02	8.7	8.74	8.27	8.29	8.39	8.64	9.22	9.56	9.06	8.73	-0.33	0.795536	0.458825		9.06	8.72	-0.34	0.790041
Other	receptor tyrosine kinase-like orphan receptor 1	Ror1	1429313_at	8.41	8.45	7.92	8.57	8.64	8.66	7.94	7.78	8.23	8.66	8.6	8.88	8.43	8.62	0.2	1.1487	0.008833		7.98	8.71	0.73	1.65864	0.013836	*	9.87	10.1	9.59	9.2	8.45	8.82	8.18	8.21	8.16	7.83	8.26	8.2	9.99	9.39	-0.59	0.664343	0.149265		9.99	8.63	-1.35	0.392292
Other	regulator of G-protein signaling 16	Rgs16	1426037_a_at	5.96	6.41	5.99	7.24	7.49	7.33	5.78	6.16	6.28	7.4	7.39	7.79	6.19	7.36	1.17	2.25012	0.094199		6.08	7.52	1.45	2.73208	0.002046	*	6.69	6.92	6.15	5.88	6.11	6.37	5.93	6.09	5.62	5.61	5.87	5.74	6.81	6.02	-0.79	0.578344	0.049063	*	6.81	6.24	-0.57	0.673617
Other	RGM domain family, member B	Rgmb	1428429_at	8.33	8.28	8.25	8.72	8.78	8.87	8.09	8.2	8.2	8.64	8.79	8.82	8.3	8.79	0.48	1.39474	0.002889		8.16	8.75	0.59	1.50525	0.001479	*	9.05	8.86	8.95	9.04	8.45	8.55	8.23	8.33	8.25	8.32	8.49	8.52	8.95	8.99	0.04	1.02811	0.752475		8.95	8.5	-0.45	0.732043
Other	Rho family GTPase 3	Rnd3	1416700_at	9.27	9.1	9.15	10.49	11.02	11.09	9.02	9.26	9.06	9.63	9.64	9.84	9.19	10.86	1.68	3.20428	0.006025	*	9.11	9.7	0.59	1.50525	0.004544	*	11.6	11.67	11.52	11.29	11.02	10.87	10.36	10.41	9.79	9.72	9.2	9.11	11.64	11.41	-0.23	0.852635	0.275541		11.64	10.95	-0.69	0.619854
Other	Rho guanine nucleotide exchange factor (GEF) 16	Arhgef16	1427386_at	7.94	8	8.46	8.26	8.07	8.22	7.87	8.26	8.35	8.68	9.07	8.71	7.97	8.19	0.22	1.16473	0.050984		8.16	8.82	0.66	1.58008	0.026782	*	8.51	8.71	8.5	8.4	7.64	7.92	8.09	8.26	7.89	8.29	9.19	8.32	8.61	8.45	-0.16	0.895025	0.328235		8.61	7.78	-0.83	0.562529
Other	ribosomal protein L13A	Rpl13a	1433928_a_at	10.6	10.78	10.88	11.59	11.7	11.93	10.9	10.87	11.16	11.67	11.52	11.5	10.69	11.74	1.05	2.07053	0.004859	*	10.98	11.56	0.59	1.50525	0.009525	*	12.65	12.73	12.69	12.67	11.73	11.92	11.4	11.64	11.47	11.4	11.47	11.31	12.69	12.68	-0.01	0.993092	0.845032		12.69	11.82	-0.86	0.550953
Other	ribosomal protein L13A	Rpl13a	1455001_x_at	11.63	11.65	11.75	12.2	12.3	12.45	11.83	11.87	11.94	12.25	12.25	12.18	11.64	12.32	0.68	1.60214	0.01144	*	11.88	12.23	0.34	1.26576	0.001432		12.92	13.14	13.06	13.04	12.39	12.48	12.19	12.3	12.12	12.23	12.26	11.99	13.03	13.05	0.02	1.01396	0.885593		13.03	12.43	-0.6	0.659754
Other	ribosomal protein L14	Rpl14	1422128_at	9.73	9.96	9.79	10.45	10.51	10.63	9.84	9.8	10.05	10.37	10.28	10.53	9.84	10.53	0.68	1.60214	0.062222		9.9	10.39	0.5	1.41421	0.009648		11.51	11.58	11.2	11.36	10.37	10.69	10.05	10.29	10	9.99	9.95	9.97	11.55	11.28	-0.27	0.82932	0.145673		11.55	10.53	-1.02	0.493116
Other	ribosomal protein L17	Rpl17	1453752_at	8.84	8.8	8.76	9.39	9.68	9.62	9.02	8.96	8.99	9.27	9.49	9.23	8.82	9.56	0.74	1.67018	0.009804	*	8.99	9.33	0.33	1.25701	0.047196		10.66	10.75	10.98	10.94	9.54	9.88	9.36	9.55	9.33	9.25	9.49	9.16	10.7	10.96	0.25	1.18921	0.072165		10.7	9.71	-0.99	0.503478
Other	ribosomal protein L18	Rpl18	1450372_a_at	12.38	12.36	12.29	12.84	13.03	12.92	12.38	12.58	12.52	12.78	12.89	12.9	12.37	12.93	0.56	1.47427	0.007961		12.5	12.85	0.36	1.28343	0.009973		13.55	13.58	13.49	13.51	13	13.23	12.86	12.98	12.69	12.65	12.35	12.42	13.57	13.5	-0.07	0.952638	0.084386		13.57	13.11	-0.45	0.732043
Other	ribosomal protein S25	Rps25	1430978_at	8.65	8.74	8.48	9.88	10.16	10.22	8.71	8.87	8.81	9.08	9.19	9.12	8.69	10.09	1.4	2.63902	0.002286	*	8.8	9.13	0.33	1.25701	0.007004		10.1	10.16	10.4	10.46	9.48	9.71	9.42	9.4	9.15	9.18	9.5	9.02	10.13	10.43	0.3	1.23114	0.019419		10.13	9.59	-0.54	0.687771
Other	ribosome biogenesis protein NSA2 homolog /// NSA2 ribosome biogenesis homolog (S. cerevisiae)	LOC636306 /// Nsa2	1423132_a_at	10.53	10.55	10.41	11.49	11.33	11.45	10.45	10.34	10.56	11.48	11.32	11.41	10.54	11.42	0.88	1.84038	0.002024	*	10.45	11.4	0.95	1.93187	0.000442	*	12.29	12.37	12.55	12.44	11.73	11.82	11.46	11.61	11.13	11.09	10.4	10.23	12.33	12.49	0.16	1.11729	0.147816		12.33	11.77	-0.56	0.678302
Other	RIKEN cDNA 2810408A11 gene	2810408A11Rik	1453293_a_at	4.6	4.46	4.28	5.46	5.64	5.48	4.32	4.13	4.64	5.32	5.16	4.96	4.53	5.53	1	2	0.006023	*	4.36	5.15	0.78	1.71713	0.016371	*	6.47	6.87	6.99	6.8	6.08	6.11	5.24	5.58	4.97	5.03	5.12	5.21	6.67	6.89	0.23	1.17283	0.450715		6.67	6.1	-0.57	0.673617
Other	RIKEN cDNA 4632419I22 gene	4632419I22Rik	1433954_at	8.87	8.96	8.83	9.43	9.47	9.68	8.86	8.74	8.94	9.17	9.04	9.38	8.91	9.53	0.61	1.52626	0.006727	*	8.85	9.2	0.35	1.27456	0.054886		10.04	9.91	9.76	9.96	9.4	9.63	9.12	9.23	9.21	8.97	8.96	8.98	9.97	9.86	-0.11	0.926588	0.450667		9.97	9.51	-0.46	0.726986
Other	RIKEN cDNA 4930547N16 gene	4930547N16Rik	1435773_at	3.79	3.63	3.7	4.51	4.89	5.18	4.26	3.92	3.5	4.02	4.06	4.12	3.71	4.86	1.15	2.21914	0.016644	*	3.89	4.06	0.17	1.12506	0.518593		6.1	6.13	5.27	6.29	5.59	5.75	5.35	5.43	5.89	4.96	4.88	4.61	6.12	5.78	-0.34	0.790041	0.629979		6.12	5.67	-0.44	0.737135
Other	ring finger protein 217	Rnf217	1436305_at	7.13	7.13	7.12	7.99	8.32	8.24	7.15	7.08	7.21	7.53	7.58	7.67	7.13	8.19	1.06	2.08493	0.00844	*	7.15	7.59	0.45	1.36604	0.001246		8.7	8.86	8.56	8.6	7.82	8.09	7.63	7.79	7.4	7.59	7.64	7.37	8.78	8.58	-0.2	0.870551	0.226187		8.78	7.96	-0.82	0.566442
Other	ring finger protein 217	Rnf217	1440179_x_at	9.34	9.33	9.14	9.93	10.08	10.18	9.25	9.21	9.32	9.71	9.76	9.68	9.34	10.06	0.72	1.64718	0.009413	*	9.26	9.72	0.45	1.36604	0.000729		10.68	10.79	10.52	10.45	9.92	10.1	9.67	9.77	9.55	9.54	9.74	9.45	10.74	10.49	-0.25	0.840896	0.079645		10.74	10.01	-0.72	0.607097
Other	scavenger receptor class A, member 5 (putative)	Scara5	1451204_at	9.77	9.88	10.1	10.68	10.76	10.73	9.19	9.56	9.68	10.49	10.58	10.74	9.83	10.72	0.9	1.86607	0.018784	*	9.48	10.6	1.12	2.17347	0.006834	*	11.29	11.38	10.97	10.96	10.67	11.11	10.1	10.23	10.14	9.98	9.71	9.83	11.34	10.97	-0.37	0.773782	0.073947		11.34	10.89	-0.45	0.732043
Other	secretory carrier membrane protein 4	Scamp4	1450393_a_at	7.68	7.66	7.77	8	8.2	8.49	7.62	7.83	7.71	8.36	8.27	8.35	7.67	8.23	0.56	1.47427	0.058367		7.72	8.33	0.61	1.52626	0.003647	*	8.76	8.56	8.74	8.7	8.28	8.31	7.88	8.05	7.75	8.12	8.4	8.14	8.66	8.72	0.06	1.04247	0.655473		8.66	8.3	-0.37	0.773782
Other	selenium binding protein 1	Selenbp1	1450699_at	9.13	9.15	9.71	9.27	9.64	9.47	8.5	8.81	9.01	9.47	9.6	9.36	9.14	9.46	0.32	1.24833	0.09454		8.78	9.48	0.7	1.6245	0.026892	*	9.4	9.48	10.05	9.63	8.34	8.77	8.28	8.07	8.46	8.4	9.38	9.11	9.44	9.84	0.4	1.31951	0.299364		9.44	8.56	-0.88	0.543367
Other	serine (or cysteine) peptidase inhibitor, clade H, member 1	Serpinh1	1450843_a_at	10.88	10.99	10.88	11.45	11.54	11.59	10.84	11.09	11.35	11.96	11.73	12.11	10.93	11.53	0.59	1.50525	0.013189	*	11.09	11.94	0.84	1.79005	0.011721	*	13.06	13.1	12.88	13.01	12.71	12.86	12.39	12.45	12.29	12.19	11.5	11.8	13.08	12.95	-0.14	0.907519	0.265136		13.08	12.78	-0.3	0.812252
Other	serine hydroxymethyltransferase 1 (soluble)	Shmt1	1425179_at	5.17	4.52	4.85	5.32	5.93	5.92	4.83	4.55	4.78	4.95	5.02	5.05	4.84	5.72	0.88	1.84038	0.16075		4.72	5.01	0.29	1.22264	0.07032		7.37	7.46	7.22	7.31	6.54	6.69	6.07	6.35	6.44	6.29	5.9	6.41	7.41	7.26	-0.15	0.90125	0.142507		7.41	6.62	-0.8	0.574349
Other	small nuclear ribonucleoprotein polypeptide A'	Snrpa1	1417353_x_at	9.14	9.16	8.94	9.45	9.68	9.99	9.05	8.74	9.23	9.29	8.67	9.12	9.15	9.71	0.56	1.47427	0.071401		9	9.03	0.02	1.01396	0.924376		10.81	10.9	10.66	10.66	10.2	10.41	10.03	9.91	9.84	9.97	9.86	9.69	10.86	10.66	-0.2	0.870551	0.144383		10.86	10.3	-0.55	0.68302
Other	small nuclear ribonucleoprotein polypeptide G	Snrpg	1448357_at	10.15	10.04	10.01	10.77	10.78	10.94	9.99	9.94	10.21	10.74	10.75	10.66	10.09	10.83	0.73	1.65864	0.005473	*	10.04	10.72	0.67	1.59107	0.009324	*	11.93	12.13	12.25	12.23	11.12	11.23	11.01	11.04	10.96	10.8	11.09	10.49	12.03	12.24	0.21	1.15669	0.280302		12.03	11.17	-0.86	0.550953
Other	solute carrier family 25 (mitochondrial carrier, phosphate carrier), member 24	Slc25a24	1427483_at	5.35	5.62	5.21	5.84	6.3	6.06	5.56	5.66	5.55	5.92	5.64	6.04	5.49	6.07	0.58	1.49485	0.063802		5.59	5.87	0.28	1.21419	0.133954		7.69	7.58	7.83	7.32	6.79	6.93	6.26	6.36	6.12	5.32	4.72	4.37	7.63	7.58	-0.06	0.959264	0.853559		7.63	6.86	-0.78	0.582367
Other	solute carrier family 25 (mitochondrial carrier, phosphate carrier), member 24	Slc25a24	1452717_at	9.92	10.09	9.79	10.71	10.91	11	9.98	9.89	10	10.67	10.44	10.62	10.01	10.87	0.86	1.81504	0.0077	*	9.96	10.58	0.62	1.53688	0.004778	*	11.7	11.75	11.66	11.58	10.79	10.93	10.47	10.64	10.47	10.18	10.57	10.09	11.72	11.62	-0.11	0.926588	0.179799		11.72	10.86	-0.86	0.550953
Other	solute carrier family 43, member 3	Slc43a3	1422788_at	7.25	7.04	6.92	7.37	7.54	7.4	7.22	6.93	7.07	7.91	7.49	7.79	7.15	7.44	0.29	1.22264	0.173544		7.07	7.73	0.66	1.58008	0.016001	*	8.5	8.35	7.59	8.45	7.67	7.84	7.85	7.61	8.15	7.55	7.16	7.47	8.43	8.02	-0.41	0.752623	0.516578		8.43	7.76	-0.67	0.628507
Other	SPARC related modular calcium binding 2	Smoc2	1415935_at	8.35	8.47	7.64	9.07	9.1	9.45	8.19	7.78	8.25	9.33	9	9.24	8.41	9.21	0.8	1.7411	0.012915	*	8.07	9.19	1.12	2.17347	0.004702	*	11.89	12.07	11.52	11.79	8.93	9.35	8.75	8.77	8.77	8.38	8.59	8.72	11.98	11.66	-0.32	0.80107	0.201585		11.98	9.14	-2.84	0.139661
Other	SPARC related modular calcium binding 2	Smoc2	1431362_a_at	5.3	5.77	5.34	5.95	6.08	6.49	5.6	5.47	5.59	6.26	5.93	6.45	5.54	6.17	0.63	1.54756	0.156804		5.55	6.21	0.66	1.58008	0.040632	*	9.24	9.39	9.28	8.87	6.33	6.65	6.01	6.16	6.15	5.5	5.23	5.65	9.32	9.07	-0.24	0.846745	0.438172		9.32	6.49	-2.83	0.140632
Other	sphingosine-1-phosphate receptor 2	S1pr2	1428176_at	7.81	8.05	7.9	8.49	8.61	8.44	7.55	7.93	8.08	8.25	8.56	8.84	7.93	8.51	0.58	1.49485	0.090165		7.85	8.55	0.7	1.6245	0.04029	*	9.84	9.56	9.76	9.91	8.72	8.95	8.73	8.81	8.4	8.73	8.91	7.98	9.7	9.84	0.13	1.09429	0.50747		9.7	8.84	-0.87	0.547147
Other	sphingosine-1-phosphate receptor 3	S1pr3	1437173_at	7.04	6.68	7.17	7.85	7.89	8.23	6.54	6.74	6.84	8.38	7.98	8.38	6.86	7.99	1.13	2.18859	0.036679	*	6.71	8.25	1.54	2.90795	0.00133	*	9.2	9.04	8.33	8.75	8.52	8.43	8.7	8.65	8.63	8.39	7.45	7.52	9.12	8.54	-0.58	0.668964	0.188457		9.12	8.48	-0.64	0.641713
Other	splicing factor proline/glutamine rich (polypyrimidine tract binding protein associated)	Sfpq	1423796_at	8.95	9.17	8.59	9.37	9.7	9.63	8.95	9.07	9.14	8.86	8.85	9.41	9.06	9.56	0.51	1.42405	0.05189		9.05	9.04	-0.01	0.993092	0.966127		10.96	10.85	10.63	10.59	10.03	10.25	9.67	9.53	9.74	9.62	9.58	9.7	10.91	10.61	-0.3	0.812252	0.087205		10.91	10.14	-0.77	0.586417
Other	ST6 (alpha-N-acetyl-neuraminyl-2,3-beta-galactosyl-1,3)-N-acetylgalactosaminide alpha-2,6-sialyltransferase 5	St6galnac5	1419420_at	5.52	5.19	5.8	5.77	6.01	5.84	5.14	5.64	5.7	6.44	6.48	6.28	5.36	5.87	0.51	1.42405	0.152683		5.49	6.4	0.91	1.87905	0.025738	*	7.21	6.77	6.32	6.04	5.78	7.05	4.96	5.52	5.08	5.27	5.03	5.06	6.99	6.18	-0.81	0.570382	0.110153		6.99	6.42	-0.57	0.673617
Other	stanniocalcin 2	Stc2	1449484_at	6.71	6.73	6.15	6.45	6.68	6.23	6.41	6.71	6.76	8.23	8.31	8.47	6.72	6.46	-0.26	0.835088	0.177506		6.63	8.33	1.71	3.27161	0.00049	*	7.56	7.25	6.64	6.81	6.29	6.53	6.37	6.35	6.45	6.45	6.81	6.63	7.4	6.72	-0.68	0.624165	0.090382		7.4	6.41	-0.99	0.503478
Other	suppression of tumorigenicity 14 (colon carcinoma)	St14	1418076_at	6.77	7.13	7.35	7.47	7.13	6.98	6.62	6.96	7.07	7.43	7.68	7.37	6.95	7.19	0.24	1.18099	0.398024		6.88	7.49	0.61	1.52626	0.02533	*	8.45	8.7	8.69	8.49	7.32	7.72	7.46	7.58	6.88	7.49	8.13	7.21	8.57	8.59	0.01	1.00696	0.934249		8.57	7.52	-1.05	0.482968
Other	sushi, nidogen and EGF-like domains 1	Sned1	1435603_at	8.52	8.56	8.49	9.21	9.54	9.51	8.69	8.78	8.45	9.53	9.78	9.58	8.54	9.42	0.89	1.85318	0.011804	*	8.64	9.63	0.99	1.98618	0.001698	*	10.16	10.08	8.61	9.06	9.61	9.82	9.51	9.37	9.46	9.4	9.41	9.47	10.12	8.84	-1.28	0.411796	0.10169		10.12	9.71	-0.41	0.752623
Other	synaptic nuclear envelope 2	Syne2	1427982_s_at	9.49	9.4	9.58	9.77	9.68	9.79	9.04	9.41	9.38	9.82	9.89	9.91	9.45	9.75	0.3	1.23114	0.029775		9.28	9.87	0.6	1.51572	0.031945	*	10.81	10.97	9.55	9.63	9.93	10.28	9.67	9.92	9.89	9.94	10.36	9.81	10.89	9.59	-1.3	0.406126	0.014475	*	10.89	10.11	-0.79	0.578344
Other	synaptopodin	Synpo	1434089_at	7.92	7.91	7.8	8.93	8.92	8.86	7.6	7.79	7.98	9.49	9.56	9.88	7.91	8.9	0.99	1.98618	0.000293	*	7.79	9.64	1.85	3.605	0.000356	*	9.85	9.7	8.53	8.86	8.13	8.49	8.26	8.29	8.01	7.92	7.92	7.96	9.78	8.69	-1.08	0.473029	0.058472		9.78	8.31	-1.47	0.360982
Other	TBC1 domain family member 1-like /// TBC1 domain family, member 1	LOC100862515 /// Tbc1d1	1419447_s_at	7.17	7.16	6.86	7.65	8.11	8.17	7.29	7.5	7.4	7.79	7.67	7.72	7.17	7.98	0.81	1.75321	0.038817	*	7.4	7.72	0.33	1.25701	0.013804		8.61	8.53	7.99	8.17	7.92	8.04	7.68	7.97	7.72	7.45	7.68	7.57	8.57	8.08	-0.49	0.712025	0.076111		8.57	7.98	-0.59	0.664343
Other	TBC1 domain family, member 2B	Tbc1d2b	1428508_at	8.13	7.93	8.21	8.48	8.53	8.7	7.9	8.2	8.3	9.04	8.95	9.12	8.03	8.57	0.54	1.45397	0.045801		8.13	9.04	0.91	1.87905	0.009333	*	9.41	9.34	8.97	9.05	8.93	9.15	8.73	8.68	8.81	8.42	8.6	8.58	9.38	9.01	-0.36	0.779165	0.021509		9.38	9.04	-0.34	0.790041
Other	tetraspanin 6	Tspan6	1416872_at	9.03	9.37	9.05	9.73	9.79	9.72	9.11	9.32	9.38	9.9	9.89	10.03	9.2	9.74	0.55	1.46409	0.186209		9.27	9.94	0.67	1.59107	0.004653	*	11.47	11.51	11.5	11.69	10.78	10.97	10.51	10.52	9.79	9.89	9.82	9.27	11.49	11.59	0.1	1.07177	0.463326		11.49	10.88	-0.62	0.650671
Other	tetraspanin 6	Tspan6	1448501_at	9.25	9.54	9.19	10.01	10.05	9.92	9.34	9.52	9.59	10.26	10.13	10.43	9.39	10	0.6	1.51572	0.130602		9.48	10.28	0.79	1.72907	0.002364	*	11.5	11.56	11.82	11.83	11.12	11.27	10.9	10.94	10.11	10.17	9.83	9.42	11.53	11.82	0.29	1.22264	0.058309		11.53	11.2	-0.34	0.790041
Other	thiopurine methyltransferase	Tpmt	1430889_a_at	6.16	6.33	6.04	6.8	6.72	6.91	5.91	6.04	6.16	5.96	6.04	6.38	6.24	6.81	0.56	1.47427	0.041262		6.04	6.13	0.09	1.06437	0.582668		7.74	7.69	7.63	7.47	6.71	7.14	6.79	6.95	6.72	6.76	6.73	6.67	7.71	7.55	-0.16	0.895025	0.266472		7.71	6.92	-0.79	0.578344
Other	thrombospondin 2	Thbs2	1422571_at	8.27	7.94	7.44	10.23	10.6	10.68	7.64	7.41	7.96	8.91	8.44	8.96	8.1	10.5	2.4	5.27803	0.004301	*	7.67	8.77	1.1	2.14355	0.00852	*	10.37	10.19	9.99	10.34	9.22	9.79	8.78	8.56	8.61	8.07	7.76	7.95	10.28	10.16	-0.11	0.926588	0.634828		10.28	9.51	-0.77	0.586417
Other	thrombospondin 2	Thbs2	1447862_x_at	9.12	9.09	8.48	10.26	10.02	10.65	8.7	8.33	9.2	10.13	8.72	9.83	9.11	10.31	1.2	2.2974	0.021786	*	8.74	9.56	0.82	1.76541	0.18965		11.36	11.03	11.18	11.42	10.07	10.67	9.66	9.51	9.67	9.52	9.59	9.26	11.19	11.3	0.11	1.07923	0.662248		11.19	10.37	-0.82	0.566442
Other	thrombospondin 2	Thbs2	1450663_at	9.2	8.92	8.7	10.39	10.58	10.73	8.84	8.78	9.12	9.91	9.45	9.91	9.06	10.57	1.51	2.8481	0.012483	*	8.91	9.76	0.85	1.8025	0.013324	*	11.48	11.21	11.15	11.45	10.11	10.61	9.74	9.61	9.6	9.08	9.36	9.05	11.34	11.3	-0.05	0.965936	0.844449		11.34	10.36	-0.99	0.503478
Other	thymosin, beta 10	Tmsb10	1417219_s_at	7.98	8.12	8.15	9.12	9.09	9.44	8.25	8.05	8.45	9.2	8.82	9.24	8.05	9.22	1.17	2.25012	0.003289	*	8.25	9.08	0.84	1.79005	0.00941	*	11.43	11.37	11.23	11.04	10.56	10.6	9.91	9.98	9.71	9.48	8.55	8.56	11.4	11.13	-0.27	0.82932	0.194462		11.4	10.58	-0.82	0.566442
Other	thymosin, beta 10	Tmsb10	1436902_x_at	10.06	9.66	10.33	11.03	10.92	11.43	10.15	9.98	10.19	11.12	11.12	10.86	9.86	11.13	1.27	2.41162	0.031889	*	10.11	11.03	0.92	1.89212	0.001458	*	12.76	12.7	12.43	12.46	11.98	11.94	11.35	11.62	11.27	10.99	10.64	10.46	12.73	12.45	-0.28	0.823591	0.031656		12.73	11.96	-0.77	0.586417
Other	topoisomerase (DNA) II binding protein 1	Topbp1	1452241_at	8.52	8.53	8.32	8.99	9.12	9.37	8.86	8.54	8.56	8.61	8.56	8.6	8.52	9.16	0.64	1.55833	0.02839	*	8.65	8.59	-0.06	0.959264	0.592814		10.15	10.02	9.65	9.55	9.4	9.42	9.23	9.17	9.56	9.02	8.86	8.9	10.09	9.6	-0.49	0.712025	0.031749		10.09	9.41	-0.68	0.624165
Other	transducin-like enhancer of split 1, homolog of Drosophila E(spl)	Tle1	1422751_at	9.87	9.9	9.98	10.23	10.39	10.41	9.75	9.91	9.85	10.55	10.48	10.53	9.89	10.34	0.46	1.37554	0.013722		9.84	10.52	0.68	1.60214	0.001273	*	11.04	10.95	10.85	10.68	10.54	10.54	10.33	10.24	10.11	10.21	9.84	9.92	10.99	10.77	-0.23	0.852635	0.177702		10.99	10.54	-0.45	0.732043
Other	translocating chain-associating membrane protein 2	Tram2	1439539_at	7.1	6.98	6.97	7.47	7.64	7.78	6.95	6.96	6.87	7.27	7.37	7.76	7.04	7.63	0.59	1.50525	0.011521	*	6.92	7.47	0.54	1.45397	0.065252		8.75	8.94	8.68	8.79	8.27	8.46	7.96	8.16	7.99	7.77	7.76	7.55	8.84	8.74	-0.11	0.926588	0.443362		8.84	8.37	-0.48	0.716978
Other	transmembrane protein 173	Tmem173	1447621_s_at	5.77	6.17	5.91	6.66	6.84	6.94	5.42	6.01	5.88	7.03	6.69	7.14	5.97	6.81	0.84	1.79005	0.107822		5.77	6.95	1.18	2.26577	0.007555	*	6.83	6.93	6.36	6.52	5.49	5.58	5.9	5.35	5.74	5.54	5.98	5.99	6.88	6.44	-0.44	0.737135	0.059494		6.88	5.53	-1.35	0.392292
Other	transmembrane protein 48	Tmem48	1460353_at	5.67	6.21	5.65	6.35	6.77	6.93	6	6.27	6.15	6.39	6.12	6.56	5.94	6.68	0.74	1.67018	0.154941		6.14	6.35	0.22	1.16473	0.2369		7.35	7.23	7.21	7.36	6.58	6.93	6.68	6.59	6.86	6.32	5.92	6.3	7.29	7.29	0	1	0.963416		7.29	6.75	-0.54	0.687771
Other	trichorhinophalangeal syndrome I (human)	Trps1	1434286_at	7.66	7.66	7.37	7.96	7.99	7.78	7.28	7.47	7.8	8.46	8.14	8.67	7.66	7.91	0.25	1.18921	0.061147		7.52	8.42	0.91	1.87905	0.013605	*	9.36	9.23	9.21	9.22	8.91	9.12	8.78	8.58	8.58	8.31	8.34	7.92	9.29	9.22	-0.08	0.946058	0.433484		9.29	9.01	-0.28	0.823591
Other	trichorhinophalangeal syndrome I (human)	Trps1	1449530_at	7.84	7.74	7.62	8.15	8.17	8.27	7.54	7.71	7.92	8.84	8.45	8.52	7.79	8.2	0.41	1.32869	0.019203		7.72	8.6	0.88	1.84038	0.005633	*	10.04	9.99	9.95	9.68	9.5	9.81	9.27	9.33	9.49	9.21	9.13	9.12	10.01	9.82	-0.2	0.870551	0.371782		10.01	9.66	-0.36	0.779165
Other	tRNA-yW synthesizing protein 1 homolog (S. cerevisiae)	Tyw1	1426781_at	6.96	7.17	6.74	7.45	7.63	7.83	6.56	6.79	7.01	7.48	7.38	7.81	7.07	7.64	0.57	1.48452	0.037002		6.79	7.56	0.77	1.70527	0.013769	*	7.95	7.95	7.45	7.54	7.22	7.42	7.15	7.24	7.21	7.14	7.12	7.04	7.95	7.49	-0.45	0.732043	0.062758		7.95	7.32	-0.63	0.646176
Other	Ttk protein kinase	Ttk	1449171_at	4.4	4.45	4.18	5.96	6.34	6.52	5.27	4.13	3.96	4.46	4.05	4.72	4.43	6.27	1.84	3.5801	0.00686	*	4.46	4.41	-0.05	0.965936	0.927016		8.2	8.03	6.68	7.65	6.58	6.62	6.33	6.16	7.11	5.96	5.59	5.46	8.11	7.16	-0.95	0.517632	0.293146		8.11	6.6	-1.51	0.351111
Other	tubulin, beta 6 class V	Tubb6	1416431_at	7.92	7.75	7.62	9.77	10.13	10.45	7.55	7.35	8	9.49	9.15	9.6	7.83	10.12	2.28	4.85678	0.002921	*	7.63	9.41	1.78	3.43426	0.002374	*	10.01	9.86	9.76	10.23	9.72	9.71	9.16	9.28	8.95	8.9	8.66	8.62	9.93	9.99	0.06	1.04247	0.842712		9.93	9.72	-0.22	0.858565
Other	tumor necrosis factor, alpha-induced protein 8	Tnfaip8	1416950_at	9.56	9.68	9.39	9.99	10.22	10.28	9.28	9.56	9.66	10.09	9.94	10.35	9.62	10.17	0.55	1.46409	0.013864		9.5	10.13	0.63	1.54756	0.019345	*	10.64	10.67	10.63	10.62	9.74	9.88	9.77	9.68	9.65	9.52	9.68	9.52	10.66	10.63	-0.03	0.97942	0.272584		10.66	9.81	-0.85	0.554785
Other	tweety homolog 1 (Drosophila)	Ttyh1	1422695_at	8.95	8.75	8.68	9.61	9.38	9.86	8.3	8.59	9.18	9.47	9.44	9.46	8.85	9.62	0.76	1.69349	0.020459	*	8.69	9.46	0.77	1.70527	0.096304		10.51	10.66	10.65	10.78	10.28	10.4	9.86	9.93	9.82	9.98	9.85	10.3	10.59	10.71	0.13	1.09429	0.322707		10.59	10.34	-0.25	0.840896
Other	ubiquitin associated and SH3 domain containing, B	Ubash3b	1429475_at	8.12	7.86	7.57	8.91	8.97	9.06	8.47	7.67	8.18	8.83	8.57	8.1	7.99	8.98	0.99	1.98618	0.061025		8.11	8.5	0.39	1.31039	0.287384		9.24	9.39	8.91	8.59	8.06	7.96	7.68	7.89	8.2	7.68	7.31	7.73	9.32	8.75	-0.57	0.673617	0.130865		9.32	8.01	-1.3	0.406126
Other	ubiquitin associated and SH3 domain containing, B	Ubash3b	1436805_at	7.67	7.61	7.43	8.31	8.26	8.58	7.79	7.02	7.86	8.15	7.75	7.8	7.64	8.39	0.75	1.68179	0.012336	*	7.56	7.9	0.34	1.26576	0.339306		9.3	9.26	8.77	8.83	8.1	8.04	7.72	7.7	8.16	8.06	8.23	8.32	9.28	8.8	-0.48	0.716978	0.009338		9.28	8.07	-1.21	0.432269
Other	UDP-Gal:betaGlcNAc beta 1,4- galactosyltransferase, polypeptide 2	B4galt2	1418080_at	6.47	6.52	6.55	7.01	6.79	7.29	6.39	6.51	6.51	7.19	7.21	7.09	6.49	7.03	0.53	1.44393	0.063589		6.47	7.16	0.69	1.61328	0.000203	*	8.67	8.87	9.08	9	8.06	8.17	7.45	7.66	7.21	7.33	7.16	7.05	8.77	9.04	0.27	1.20581	0.191096		8.77	8.12	-0.65	0.63728
Other	UDP-glucose glycoprotein glucosyltransferase 1	Uggt1	1455839_at	8.02	8.08	8.25	8.72	8.93	9	7.89	8.17	8.1	8.59	8.71	8.97	8.05	8.88	0.84	1.79005	0.005364	*	8.05	8.75	0.7	1.6245	0.009207	*	9.94	9.91	9.41	9.59	9.41	9.59	9	9.01	8.93	8.83	8.8	8.85	9.92	9.5	-0.42	0.747425	0.124838		9.92	9.5	-0.42	0.747425
Other	UDP-N-acetyl-alpha-D-galactosamine: polypeptide N-acetylgalactosaminyltransferase 7	Galnt7	1426908_at	8.74	8.7	8.82	9.25	9.17	9.21	8.49	8.67	8.8	9.37	9.56	9.33	8.72	9.21	0.49	1.40444	0.000707		8.65	9.42	0.77	1.70527	0.003239	*	10.54	10.58	10.86	10.29	10.02	9.94	9.79	9.83	9.48	9.47	9.34	8.99	10.56	10.57	0.01	1.00696	0.966544		10.56	9.98	-0.58	0.668964
Other	UDP-N-acetyl-alpha-D-galactosamine: polypeptide N-acetylgalactosaminyltransferase 7	Galnt7	1452232_at	9.38	9.39	9.16	9.89	9.9	9.87	9.05	9.02	9.55	9.87	9.71	10.13	9.38	9.89	0.5	1.41421	5.1e-05		9.21	9.9	0.7	1.6245	0.034334	*	11.02	11.16	11.37	11.21	10.43	10.51	10.14	10.16	9.79	10.09	10.25	9.68	11.09	11.29	0.2	1.1487	0.202868		11.09	10.47	-0.62	0.650671
Other	UDP-N-acetyl-alpha-D-galactosamine:polypeptide N-acetylgalactosaminyltransferase 4	Galnt4	1455915_at	8.34	8.46	8.36	8.94	9.04	8.99	8.11	8.52	8.6	9.04	9.16	9.39	8.4	8.99	0.6	1.51572	0.031344	*	8.41	9.2	0.79	1.72907	0.01756	*	10.11	10.19	10.25	10.26	9.47	9.86	8.95	9.07	8.76	8.52	8.79	8.49	10.15	10.26	0.11	1.07923	0.227227		10.15	9.66	-0.48	0.716978
Other	vaccinia related kinase 2	Vrk2	1453343_s_at	6.94	7.16	6.93	7.73	7.94	7.9	7.28	6.87	7.09	7.9	7.63	7.98	7.05	7.86	0.81	1.75321	0.036463	*	7.08	7.84	0.76	1.69349	0.009367	*	8.7	8.65	8.95	8.95	8.06	8.27	8.02	7.93	8.3	7.85	7.97	7.45	8.67	8.95	0.28	1.21419	0.057716		8.67	8.17	-0.51	0.702222
Other	vacuolar protein sorting 37B (yeast)	Vps37b	1424380_at	6.62	6.39	6.74	7.21	7.64	7.66	6.53	6.54	6.62	7.32	7.32	7.14	6.5	7.5	1	2	0.012547	*	6.56	7.26	0.7	1.6245	0.002329	*	8.19	8.14	7.95	8.22	7.5	7.56	7.33	7.22	7.17	7.41	7.33	7.27	8.16	8.09	-0.08	0.946058	0.659018		8.16	7.53	-0.63	0.646176
Other	yippee-like 1 (Drosophila)	Ypel1	1421048_a_at	6.68	6.79	6.44	7.27	7.59	7.48	6.66	6.57	6.8	7.2	7.23	7.18	6.73	7.45	0.72	1.64718	0.007857	*	6.68	7.2	0.52	1.43396	0.014091		9.36	9.59	9.13	9.22	8	8.35	7.47	7.83	7.18	7.51	7.27	7.1	9.47	9.18	-0.3	0.812252	0.199789		9.47	8.18	-1.3	0.406126
Other	yippee-like 1 (Drosophila)	Ypel1	1431782_s_at	5.1	4.75	5	5.13	5.32	5.61	4.5	4.89	5.1	5.44	5.63	5.39	4.92	5.36	0.43	1.34723	0.179853		4.83	5.49	0.66	1.58008	0.047235	*	7.55	7.76	7.46	7.33	6.36	6.53	6.34	6.31	6.19	6.16	6.38	6.04	7.66	7.39	-0.26	0.835088	0.194625		7.66	6.45	-1.21	0.432269
Other	zinc finger protein 217	Zfp217	1437414_at	8.49	8.38	8.34	8.92	8.83	8.64	8.07	8.5	8.33	8.86	9.03	9.07	8.44	8.8	0.36	1.28343	0.038535		8.3	8.99	0.68	1.60214	0.016045	*	9.71	9.74	9.52	9.21	9.12	9.19	9.07	9.14	8.89	8.76	8.84	8.38	9.72	9.37	-0.36	0.779165	0.256232		9.72	9.15	-0.57	0.673617
Other	zinc finger protein 281	Zfp281	1426377_at	9.02	8.81	8.61	9.37	9.48	9.63	8.52	8.55	8.75	9.19	8.87	9.46	8.91	9.49	0.58	1.49485	0.048568		8.61	9.17	0.57	1.48452	0.063593		10.32	10.35	10.25	10.01	9.92	9.98	9.74	9.7	9.78	9.7	9.84	9.65	10.34	10.13	-0.2	0.870551	0.333687		10.34	9.95	-0.39	0.76313
Other	zinc finger protein 36, C3H type-like 1	Zfp36l1	1422528_a_at	9.19	9.56	9.76	10.04	10.11	10.13	9.51	9.72	9.5	10.63	10.57	10.23	9.38	10.1	0.72	1.64718	0.156004		9.58	10.48	0.9	1.86607	0.006289	*	10.83	10.6	10.41	9.83	9.95	9.95	9.71	9.92	9.33	9.19	7.97	8.67	10.72	10.12	-0.6	0.659754	0.259366		10.72	9.95	-0.77	0.586417
Other	zinc finger protein 36, C3H type-like 2	Zfp36l2	1437626_at	10.81	10.69	10.62	11.19	11.31	11.13	10.27	10.55	10.53	11.06	11.25	11.31	10.75	11.21	0.46	1.37554	0.021203		10.45	11.21	0.76	1.69349	0.003294	*	12.19	12.11	11.79	11.77	11.35	11.64	11.4	11.43	11.45	11.02	10.77	10.92	12.15	11.78	-0.37	0.773782	0.055281		12.15	11.5	-0.65	0.63728
Other	zinc finger, BED domain containing 3	Zbed3	1453848_s_at	7.87	7.92	8.16	8.26	8.57	8.5	7.94	7.79	8.06	8.71	8.55	8.48	7.89	8.44	0.55	1.46409	0.021685		7.93	8.58	0.65	1.56917	0.003669	*	9.94	9.99	9.5	9.84	9	9.05	8.58	8.61	8.37	8.64	8.66	8.46	9.96	9.67	-0.29	0.817902	0.328028		9.96	9.03	-0.94	0.521233
Uncategorized	---	---	1438750_at	7.47	7.61	7.04	8.11	8.17	8.17	7.31	7.25	7.28	7.86	7.76	7.96	7.54	8.15	0.61	1.52626	0.054739		7.28	7.86	0.58	1.49485	0.007552		9.35	9.54	9.02	8.97	8.6	8.85	8.06	8.15	8.19	7.94	8.1	7.34	9.45	9	-0.45	0.732043	0.114061		9.45	8.73	-0.72	0.607097
Uncategorized	---	---	1440954_at	7.04	6.45	7.08	7.21	7.09	7.28	6.46	6.46	6.62	7.43	7.65	6.99	6.75	7.19	0.45	1.36604	0.361275		6.51	7.35	0.84	1.79005	0.041531	*	9.35	9.24	9.07	9.39	8.73	8.57	9.43	8.49	9	9.3	9.81	9.35	9.3	9.23	-0.07	0.952638	0.756553		9.3	8.65	-0.65	0.63728
Uncategorized	---	---	1442276_at	5.19	5.21	5.33	5.47	5.29	5.43	5.09	4.93	5.17	5.94	5.82	5.44	5.2	5.39	0.19	1.14076	0.067958		5.07	5.73	0.67	1.59107	0.030743	*	7.01	6.92	7.06	6.63	6.1	5.91	6.23	6.21	6.13	6.2	5.87	5.58	6.97	6.85	-0.12	0.920188	0.675683		6.97	6	-0.96	0.514057
Uncategorized	---	---	1442350_at	5.49	4.57	5.11	7.3	7.19	7.43	5.55	5.39	5.34	7.08	6.8	7.5	5.03	7.31	2.28	4.85678	0.120434		5.43	7.13	1.7	3.24901	0.009214	*	9.23	9.12	8.13	8.38	8.25	8.82	8.12	7.85	8.26	7.62	7.67	7.05	9.17	8.26	-0.92	0.528509	0.051232		9.17	8.53	-0.64	0.641713
Uncategorized	---	---	1443394_at	3.73	3.64	3.93	4.93	5.41	5.54	3.99	3.82	3.55	4.08	4.17	4.24	3.68	5.3	1.61	3.05252	0.010045	*	3.79	4.16	0.37	1.29235	0.083779		6.31	6.3	5.56	6.06	5.02	5.09	5.06	4.98	4.82	4.81	4.93	5.07	6.31	5.81	-0.5	0.707107	0.297631		6.31	5.06	-1.25	0.420448
Uncategorized	---	---	1444611_at	7.68	7.8	7.7	8.06	8.03	8.09	7.64	7.6	7.83	8.39	8.37	8.17	7.74	8.06	0.32	1.24833	0.089077		7.69	8.31	0.62	1.53688	0.003554	*	8.59	8.61	6.53	6.66	8.52	8.66	8.25	8.54	8.44	8.74	8.54	8.47	8.6	6.6	-2	0.25	0.017934	*	8.6	8.59	-0.01	0.993092
Uncategorized	---	---	1445108_at	4.19	4.32	4.18	4.51	4.43	5.12	4.17	4.15	4.29	5.08	5.26	4.64	4.26	4.69	0.43	1.34723	0.179225		4.2	4.99	0.79	1.72907	0.043344	*	8.49	8.28	7.84	7.73	7.01	6.81	7.17	6.7	7.06	7.39	7.84	7.51	8.38	7.79	-0.6	0.659754	0.063438		8.38	6.91	-1.47	0.360982
Uncategorized	---	---	1445837_at	5.39	5	5.04	5.83	5.6	5.96	5.06	5.17	5.16	5.56	5.94	5.22	5.19	5.8	0.6	1.51572	0.141552		5.13	5.57	0.44	1.3566	0.16423		7.17	7.02	6.84	7.02	6.28	6.13	6.83	6.38	7.28	6.87	6.66	6.64	7.1	6.93	-0.16	0.895025	0.29808		7.1	6.21	-0.89	0.539614
Uncategorized	---	---	1447567_at	4.92	4.88	4.29	6.14	5.57	6.18	4.43	3.89	4.63	6.82	6.42	6.21	4.9	5.96	1.06	2.08493	0.031688	*	4.32	6.48	2.17	4.50023	0.001883	*	8.44	8.53	8.57	8.32	7.68	7.65	7.69	7.26	7.24	7.74	7.35	6.89	8.48	8.44	-0.04	0.972655	0.805566		8.48	7.66	-0.82	0.566442
Uncategorized	---	---	1453100_at	4.46	4.49	4.34	4.92	5.26	5.5	4.41	4.66	4.6	4.79	4.47	4.94	4.48	5.22	0.75	1.68179	0.046209	*	4.55	4.73	0.18	1.13288	0.340223		6.23	6.15	6.16	5.74	5.59	5.94	5.42	5.31	5.6	5.05	4.95	4.85	6.19	5.95	-0.24	0.846745	0.453244		6.19	5.77	-0.42	0.747425
Uncategorized	---	---	1458324_x_at	7.81	7.93	7.8	7.71	7.43	7.46	7.27	7.28	7.55	8.05	8.08	8.04	7.87	7.53	-0.33	0.795536	0.054062		7.37	8.06	0.69	1.61328	0.01569	*	7.54	7.64	6.72	6.57	6.58	6.44	7.45	6.99	7.13	7.28	8.42	7.74	7.59	6.64	-0.94	0.521233	0.014105	*	7.59	6.51	-1.08	0.473029
Uncategorized	5'-nucleotidase domain containing 2	Nt5dc2	1424882_a_at	7.66	7.47	7.7	7.81	7.88	8.09	7.06	7.24	7.28	8.08	7.73	7.94	7.56	7.93	0.36	1.28343	0.076524		7.19	7.92	0.72	1.64718	0.005921	*	9.56	9.47	8.92	9.06	8.02	8.1	7.42	7.5	7.44	7.3	7.45	7.55	9.52	8.99	-0.53	0.692555	0.03523		9.52	8.06	-1.45	0.366021
Uncategorized	AHNAK nucleoprotein (desmoyokin)	Ahnak	1452217_at	12.13	12.14	12.1	12.59	12.74	12.77	11.96	11.94	11.9	12.71	12.6	12.75	12.14	12.7	0.56	1.47427	0.009528		11.93	12.69	0.76	1.69349	0.001321	*	12.05	11.85	11.11	11.3	11.8	12.01	12.26	11.7	12.41	12.13	12.43	12.55	11.95	11.2	-0.75	0.594604	0.032797	*	11.95	11.91	-0.05	0.965936
Uncategorized	cDNA sequence BC027231	BC027231	1451439_at	6.42	6.58	6.22	6.88	7.43	7.31	6.48	6.33	6.4	6.48	6.48	6.98	6.5	7.21	0.71	1.6358	0.035798	*	6.4	6.65	0.24	1.18099	0.278276		8.01	8.15	8.08	7.95	7.56	7.9	7.39	7.53	7.26	7.13	6.9	6.74	8.08	8.01	-0.07	0.952638	0.566759		8.08	7.73	-0.35	0.784584
Uncategorized	centrin 4	Cetn4	1436617_at	8.17	8.37	8.32	8.85	8.73	8.66	8.09	7.9	8.14	8.68	8.59	8.99	8.27	8.75	0.48	1.39474	0.069457		8.05	8.76	0.71	1.6358	0.012409	*	8.87	8.83	9.01	8.95	8.18	8.38	8.13	8.07	8.15	8.28	8.54	8.66	8.85	8.98	0.13	1.09429	0.08439		8.85	8.28	-0.57	0.673617
Uncategorized	centromere protein L	Cenpl	1429326_at	6.07	6.1	5.81	6.67	6.57	6.53	6.42	6.28	6.15	6.11	5.85	6.66	6.08	6.59	0.51	1.42405	0.002867		6.28	6.21	-0.08	0.946058	0.783502		8.45	8.15	8.13	8.43	7.25	7.58	7.16	7.39	7.71	7.18	7.23	6.92	8.3	8.28	-0.02	0.986233	0.933483		8.3	7.41	-0.88	0.543367
Uncategorized	centromere protein M	Cenpm	1418184_at	5.61	5.49	5.47	5.91	6.35	6.14	6.02	5.86	5.57	5.41	5.79	5.44	5.55	6.13	0.59	1.50525	0.029317	*	5.81	5.55	-0.27	0.82932	0.210815		8.23	7.93	7.53	8.4	7.17	7.42	6.74	6.91	7.05	6.74	6.68	7.01	8.08	7.96	-0.11	0.926588	0.837769		8.08	7.3	-0.78	0.582367
Uncategorized	centromere protein N	Cenpn	1452305_s_at	5.63	5.62	5.32	6.26	6.71	7.08	6.23	5.55	5.62	5.87	5.6	6.14	5.62	6.69	1.06	2.08493	0.046643	*	5.8	5.87	0.07	1.04972	0.809494		8.33	8.15	7.41	8.01	7.29	7.31	7.04	7.08	7.71	6.75	6.59	6.87	8.24	7.71	-0.53	0.692555	0.310691		8.24	7.3	-0.94	0.521233
Uncategorized	centromere protein P	Cenpp	1429095_at	5.32	5.1	5.42	7.08	6.88	7.41	5.95	5.28	5.4	6.09	5.77	6.15	5.21	7.12	1.92	3.78423	0.002028	*	5.54	6	0.46	1.37554	0.146132		8.06	7.94	7.63	8.29	7.37	7.35	7.07	7.12	7.25	6.56	6.55	6.06	8	7.96	-0.04	0.972655	0.923505		8	7.36	-0.64	0.641713
Uncategorized	centromere protein P	Cenpp	1432361_a_at	4.8	4.81	5.02	7.09	7.3	7.23	5.8	4.96	5.03	5.81	5.46	5.82	4.8	7.21	2.4	5.27803	0.000653	*	5.26	5.7	0.43	1.34723	0.247861		7.94	7.77	7.4	8.5	7.08	6.98	6.51	6.81	6.99	6.32	5.87	5.28	7.86	7.95	0.1	1.07177	0.891384		7.86	7.03	-0.83	0.562529
Uncategorized	coiled-coil domain containing 34	Ccdc34	1449345_at	8.01	8.13	7.84	8.61	8.46	8.7	8.16	8.07	8.23	8.79	8.54	8.53	8.07	8.59	0.52	1.43396	0.011341		8.16	8.62	0.47	1.38511	0.016392		10	9.82	9.96	9.94	9.62	9.72	8.98	9.17	8.85	8.98	8.76	8.47	9.91	9.95	0.04	1.02811	0.733788		9.91	9.67	-0.24	0.846745
Uncategorized	coiled-coil-helix-coiled-coil-helix domain containing 5	Chchd5	1451505_at	7.44	7.75	7.46	8.17	8.36	8.23	7.77	7.9	7.87	7.97	8.17	8.07	7.6	8.25	0.66	1.58008	0.111998		7.85	8.07	0.23	1.17283	0.037168		8.95	8.96	8.75	9.09	8	8.4	8.05	8.14	7.96	7.95	8.26	7.72	8.95	8.92	-0.03	0.97942	0.870748		8.95	8.2	-0.76	0.590496
Uncategorized	cytoskeleton associated protein 2-like	Ckap2l	1435938_at	6.22	6.19	6.3	7.28	7.68	7.69	6.81	6.41	6.22	6.43	6.18	7.02	6.21	7.55	1.34	2.53151	0.008912	*	6.48	6.55	0.07	1.04972	0.836661		8.88	8.8	7.35	8.46	7.47	7.9	7.33	7.42	8.01	7.06	6.76	6.88	8.84	7.9	-0.94	0.521233	0.339866		8.84	7.68	-1.16	0.447513
Uncategorized	DENN/MADD domain containing 2A	Dennd2a	1454624_at	7.05	6.93	6.82	8.12	8.36	8.62	6.5	6.82	7.12	7.75	7.75	7.87	6.99	8.36	1.37	2.58471	0.005324	*	6.81	7.79	0.97	1.95884	0.026659	*	8.7	8.45	8.11	8.08	7.85	8.04	7.34	7.44	7.49	7.2	7.47	7.64	8.57	8.09	-0.48	0.716978	0.157825		8.57	7.94	-0.63	0.646176
Uncategorized	echinoderm microtubule associated protein like 1	Eml1	1428321_at	6.74	6.93	6.5	7.99	8.7	8.59	6.7	7.1	7.09	7.45	7.37	8.21	6.83	8.43	1.59	3.01049	0.01001	*	6.96	7.68	0.72	1.64718	0.097604		8.4	8.28	7.81	7.99	7.59	8.17	7.5	7.67	7.52	7.19	6.74	6.97	8.34	7.9	-0.44	0.737135	0.069534		8.34	7.88	-0.46	0.726986
Uncategorized	EF-hand calcium binding domain 7	Efcab7	1451349_at	7.51	7.64	7.19	8.11	8.15	8.08	7.41	7.59	7.42	7.81	7.9	8.1	7.58	8.11	0.54	1.45397	0.055983		7.48	7.93	0.46	1.37554	0.015352		8.82	8.76	8.94	8.75	8.52	8.33	8.19	8.19	7.98	8.09	8.38	7.81	8.79	8.84	0.05	1.03526	0.666118		8.79	8.43	-0.36	0.779165
Uncategorized	expressed sequence AU019823	AU019823	1438046_at	6.33	6.54	6.74	6.68	6.98	7.02	6.28	6.56	6.69	7.09	6.99	7.3	6.44	6.89	0.46	1.37554	0.066278		6.51	7.13	0.62	1.53688	0.016881	*	8.12	7.96	7.56	7.66	7.55	7.71	7.37	7.25	6.99	7.04	6.74	7.02	8.04	7.61	-0.43	0.742262	0.061706		8.04	7.63	-0.41	0.752623
Uncategorized	fibronectin leucine rich transmembrane protein 3	Flrt3	1429310_at	8.74	8.54	8.4	10.68	10.55	10.95	8.33	8.3	8.21	10.4	10.31	10.61	8.64	10.73	2.09	4.25748	0.00118	*	8.28	10.44	2.16	4.46915	0.00037	*	10.58	10.24	10.39	10.21	9.35	9.62	9.32	9.05	9.13	9	8.8	9.08	10.41	10.3	-0.11	0.926588	0.640431		10.41	9.49	-0.92	0.528509
Uncategorized	fibronectin leucine rich transmembrane protein 3	Flrt3	1453102_at	8.18	8.13	7.76	10.13	10.12	10.44	7.72	7.54	7.67	9.79	9.76	10.1	8.16	10.23	2.08	4.22807	0.001789	*	7.64	9.88	2.24	4.72397	0.00047	*	9.66	9.49	9.51	9.33	8.41	8.78	8.4	8.23	8.3	8.06	7.83	8.15	9.57	9.42	-0.15	0.90125	0.337468		9.57	8.59	-0.98	0.50698
Uncategorized	glypican 6	Gpc6	1437417_s_at	7.69	7.19	7.29	7.54	7.17	7.46	7.42	7.02	7.28	8.21	7.85	7.61	7.44	7.39	-0.05	0.965936	0.875018		7.24	7.89	0.65	1.56917	0.043714	*	8.9	8.83	8.28	8.04	7.68	7.61	7.69	7.43	7.51	7.02	6.26	6.93	8.86	8.16	-0.7	0.615572	0.086608		8.86	7.64	-1.22	0.429283
Uncategorized	golgi membrane protein 1	Golm1	1415698_at	8.1	8	7.82	8.91	9.01	9.25	7.95	7.89	7.99	8.85	8.68	8.56	8.05	9.06	1.01	2.01391	0.004096	*	7.94	8.7	0.75	1.68179	0.006096	*	9.96	10	9.65	9.82	9.41	9.81	9.18	9.32	9.06	8.7	8.35	8.37	9.98	9.73	-0.25	0.840896	0.197513		9.98	9.61	-0.37	0.773782
Uncategorized	hematological and neurological expressed 1-like	Hn1l	1433696_at	8.18	8.73	8.18	8.9	9.3	9.31	8.41	8.7	8.79	8.8	8.81	9.21	8.45	9.17	0.72	1.64718	0.186244		8.63	8.94	0.3	1.23114	0.162852		10.86	10.81	10.68	10.87	9.48	9.91	9.06	9.33	8.85	8.8	8.73	8.54	10.84	10.78	-0.06	0.959264	0.640627		10.84	9.69	-1.14	0.45376
Uncategorized	hematological and neurological expressed sequence 1	Hn1	1416028_a_at	7.72	8.04	7.77	9	9.32	9.3	8.4	8.22	8.2	8.45	8.52	8.85	7.88	9.2	1.32	2.49666	0.024479	*	8.27	8.61	0.34	1.26576	0.094558		10.77	10.73	10.61	10.81	9.78	10.03	9.27	9.34	9.14	8.81	7.96	8.09	10.75	10.71	-0.04	0.972655	0.758182		10.75	9.9	-0.85	0.554785
Uncategorized	immunoglobulin superfamily, member 3	Igsf3	1455048_at	9.2	9.2	9.19	10.26	10.41	10.54	9.07	9.17	9.15	9.95	10.03	10.23	9.2	10.4	1.21	2.31338	0.004306	*	9.13	10.07	0.94	1.91853	0.003535	*	10.88	10.97	10.36	10.6	9.94	10.33	9.66	9.71	9.83	9.65	9.53	9.57	10.93	10.48	-0.45	0.732043	0.134305		10.93	10.13	-0.79	0.578344
Uncategorized	immunoglobulin superfamily, member 3	Igsf3	1455049_at	8.08	7.9	8.02	9.21	9.32	9.5	8.01	7.97	8	9.07	8.9	8.99	7.99	9.34	1.35	2.54912	0.003048	*	7.99	8.99	1	2	0.001307	*	10.29	10.18	9.78	9.58	9.2	9.62	9.04	8.98	9.04	8.88	8.38	8.67	10.24	9.68	-0.56	0.678302	0.063913		10.24	9.41	-0.83	0.562529
Uncategorized	inositol 1,4,5-triphosphate receptor interacting protein	Itprip	1433943_at	5.85	5.96	5.39	6.05	6.18	6.28	5.57	5.78	5.81	6.4	6.24	6.59	5.91	6.17	0.26	1.19748	0.056935		5.72	6.41	0.69	1.61328	0.006515	*	7	7.15	6.47	6.61	6.1	6.37	5.99	6.17	6.36	6.1	6.32	6.19	7.08	6.54	-0.54	0.687771	0.03521		7.08	6.23	-0.84	0.558644
Uncategorized	interleukin 17 receptor D	Il17rd	1429893_at	8.71	8.85	8.79	9.01	9.03	8.94	8.28	8.57	8.75	9.32	9.5	9.62	8.78	9	0.21	1.15669	0.165153		8.53	9.48	0.95	1.93187	0.00691	*	10.51	10.71	10.29	9.91	9.15	9.59	9.04	9.13	8.74	8.87	9.18	8.66	10.61	10.1	-0.51	0.702222	0.179784		10.61	9.37	-1.24	0.423373
Uncategorized	katanin p60 subunit A-like 2	Katnal2	1429663_at	4.17	4.44	3.82	4.89	5.11	4.58	4.46	4.39	4.46	4.65	4.58	5.18	4.3	4.86	0.56	1.47427	0.077381		4.43	4.8	0.37	1.29235	0.193302		5.37	5.3	4.81	5.4	4.58	4.73	4.38	4.49	4.32	4.45	4.55	4.64	5.34	5.11	-0.23	0.852635	0.577683		5.34	4.65	-0.68	0.624165
Uncategorized	leucine-rich repeats and immunoglobulin-like domains 1	Lrig1	1434210_s_at	9.05	9.32	8.72	9.53	9.55	9.59	9.09	9.16	9.34	9.96	9.93	10.1	9.19	9.56	0.37	1.29235	0.223182		9.2	9.99	0.8	1.7411	0.001464	*	10.4	10.33	9.84	10.01	9.23	9.44	9.11	9.1	9.38	9.3	9.68	9.71	10.36	9.93	-0.44	0.737135	0.08518		10.36	9.33	-1.03	0.48971
Uncategorized	leucine-rich repeats and immunoglobulin-like domains 1	Lrig1	1449893_a_at	8.8	9.04	8.46	9.13	9.26	9.28	8.76	8.92	9.15	9.71	9.41	9.7	8.92	9.22	0.3	1.23114	0.205574		8.94	9.6	0.66	1.58008	0.011909	*	10.3	10.24	9.86	9.93	9.11	9.32	9	8.98	9.22	9.17	9.24	9.32	10.27	9.89	-0.38	0.768438	0.015807		10.27	9.21	-1.06	0.479632
Uncategorized	lipoma HMGIC fusion partner-like 2	Lhfpl2	1434129_s_at	9.94	9.84	9.49	11.85	11.88	11.98	9.93	9.96	9.86	11	10.92	11.45	9.89	11.9	2.01	4.02782	0.000523	*	9.92	11.12	1.21	2.31338	0.016357	*	11.98	11.75	11.05	11.34	10.68	10.9	10.35	10.42	10.3	10.13	10.04	10.05	11.86	11.2	-0.67	0.628507	0.073872		11.86	10.79	-1.07	0.476319
Uncategorized	lipoma HMGIC fusion partner-like 2	Lhfpl2	1434130_at	7.15	7.04	6.91	9.52	9.65	9.8	7.07	7.14	7.14	8.26	8.27	8.85	7.1	9.66	2.56	5.89708	0.000116	*	7.12	8.46	1.34	2.53151	0.019387	*	9.39	9.12	8.57	8.62	8.21	8.4	7.87	7.96	7.73	7.47	6.99	7.3	9.26	8.59	-0.66	0.632878	0.118743		9.26	8.3	-0.95	0.517632
Uncategorized	lipoma HMGIC fusion partner-like 2	Lhfpl2	1454847_at	8.38	8.19	8.29	9.98	10.12	10.25	8.17	8.4	8.36	9.21	9.39	9.59	8.28	10.12	1.83	3.55537	0.002251	*	8.31	9.4	1.08	2.11404	0.00212	*	10.54	10.28	9.98	10.1	9.37	9.56	9.17	9.16	9.07	8.95	8.77	8.89	10.41	10.04	-0.37	0.773782	0.172795		10.41	9.47	-0.94	0.521233
Uncategorized	mex3 homolog A (C. elegans)	Mex3a	1455529_at	6.37	6.52	6.73	7.43	7.53	7.29	6.8	6.95	6.7	7.02	7.18	7.3	6.44	7.42	0.97	1.95884	0.004808	*	6.82	7.17	0.35	1.27456	0.03261		10.85	10.74	10.39	10.29	9	9.23	7.75	8.17	7.49	7.16	7.27	7.31	10.8	10.34	-0.45	0.732043	0.026223		10.8	9.11	-1.68	0.312083
Uncategorized	microtubule associated monoxygenase, calponin and LIM domain containing -like 1	Micall1	1460556_at	8.92	8.9	8.91	9.58	9.89	9.98	8.9	8.89	9.12	9.55	9.78	9.43	8.91	9.82	0.91	1.87905	0.017589	*	8.97	9.58	0.62	1.53688	0.010323	*	9.15	9.32	8.33	8.57	9.23	9.27	9.59	9.41	9.51	9.39	9.43	9.58	9.23	8.45	-0.78	0.582367	0.041528	*	9.23	9.25	0.02	1.01396
Uncategorized	midnolin	Midn	1449188_at	8.99	9	8.9	9.46	9.59	9.58	8.78	8.79	8.96	9.33	9.51	9.51	9	9.54	0.55	1.46409	0.004335		8.84	9.45	0.61	1.52626	0.001845	*	10.6	10.69	10.21	10.5	9.84	10.02	9.45	9.62	9.48	9.44	9.11	9.27	10.64	10.36	-0.29	0.817902	0.274929		10.64	9.93	-0.71	0.61132
Uncategorized	MOB kinase activator 3A	Mob3a	1434388_at	6.87	6.81	7.17	7.34	7.51	7.88	6.62	6.6	6.96	7.43	7.27	7.54	6.84	7.58	0.74	1.67018	0.039182	*	6.73	7.41	0.68	1.60214	0.01199	*	8.03	7.95	7.55	7.75	7.58	7.72	7.27	7.4	7.46	7.16	7.2	7.2	7.99	7.65	-0.34	0.790041	0.145628		7.99	7.65	-0.34	0.790041
Uncategorized	myristoylated alanine rich protein kinase C substrate	Marcks	1415971_at	10.58	10.33	10.58	11.68	11.69	11.98	10.23	10.41	10.81	11.9	11.72	11.95	10.45	11.78	1.33	2.51403	0.010786	*	10.48	11.86	1.38	2.60268	0.007511	*	13.09	13.01	12.75	13	12.3	12.4	11.79	11.84	11.72	11.55	11.19	11.14	13.05	12.88	-0.18	0.882703	0.380718		13.05	12.35	-0.7	0.615572
Uncategorized	myristoylated alanine rich protein kinase C substrate	Marcks	1415972_at	10.14	9.68	10.09	11.28	11.18	11.73	9.84	9.87	10.19	11.74	11.32	11.47	9.91	11.4	1.49	2.80889	0.031531	*	9.97	11.51	1.54	2.90795	0.000793	*	13.16	13.06	12.86	13.02	12.3	12.39	11.74	11.78	11.64	11.86	11.38	11.27	13.11	12.94	-0.17	0.888843	0.236872		13.11	12.35	-0.76	0.590496
Uncategorized	myristoylated alanine rich protein kinase C substrate	Marcks	1415973_at	10.66	10.43	10.36	12	12.04	12.28	10.66	10.75	10.92	12.24	12.06	12.31	10.55	12.11	1.56	2.94854	0.007557	*	10.78	12.2	1.43	2.69447	0.00018	*	13.48	13.39	13.24	13.35	12.89	12.98	12.29	12.49	12.17	12.03	11.36	11.14	13.43	13.3	-0.14	0.907519	0.192607		13.43	12.93	-0.5	0.707107
Uncategorized	Myristoylated alanine rich protein kinase C substrate	Marcks	1430311_at	6.17	5.88	5.87	6.63	6.74	6.43	6.04	6.29	5.79	6.9	6.89	6.79	6.03	6.6	0.57	1.48452	0.096747		6.04	6.86	0.82	1.76541	0.024585	*	8.37	8.43	8.37	8.76	7.76	7.78	7.56	7.6	7.16	7.57	7.39	7	8.4	8.57	0.16	1.11729	0.55143		8.4	7.77	-0.63	0.646176
Uncategorized	myristoylated alanine rich protein kinase C substrate	Marcks	1456028_x_at	11.37	11.11	11.3	12.13	12.01	12.35	11.2	11.09	11.38	12.29	12	12.14	11.24	12.17	0.93	1.90528	0.024179	*	11.22	12.14	0.92	1.89212	0.00155	*	13.25	13.13	13.11	13.09	12.84	12.96	12.54	12.65	12.41	12.6	12.11	12.14	13.19	13.1	-0.09	0.939523	0.369137		13.19	12.9	-0.29	0.817902
Uncategorized	myristoylated alanine rich protein kinase C substrate	Marcks	1456700_x_at	10.92	10.95	10.79	12.09	11.91	12.35	10.78	10.73	11.08	12.46	11.98	12.33	10.93	12.12	1.19	2.28153	0.010237	*	10.86	12.26	1.39	2.62079	0.00201	*	13.27	13.18	13.17	13.19	12.82	12.89	12.42	12.55	12.34	12.53	11.86	11.67	13.23	13.18	-0.05	0.965936	0.495718		13.23	12.86	-0.37	0.773782
Uncategorized	Na+/K+ transporting ATPase interacting 1	Nkain1	1419652_s_at	6.03	5.65	5.74	6.82	7.39	7.57	5.83	6.01	6.4	6.24	6.64	6.32	5.84	7.26	1.42	2.67586	0.017743	*	6.08	6.4	0.31	1.23971	0.210325		8.18	8.09	7.77	7.93	6.97	7.21	7.17	7.01	7.01	7.24	7.26	7.28	8.14	7.85	-0.29	0.817902	0.120372		8.14	7.09	-1.05	0.482968
Uncategorized	Na+/K+ transporting ATPase interacting 1	Nkain1	1449553_at	7.69	7.56	7.12	8.75	9.31	9.48	7.53	8	8.31	8.45	8.6	8.3	7.63	9.18	1.56	2.94854	0.013696	*	7.94	8.45	0.51	1.42405	0.14209		9.92	9.99	9.46	9.52	8.59	8.8	8.73	8.64	8.68	8.74	8.79	8.77	9.95	9.49	-0.46	0.726986	0.010459		9.95	8.7	-1.26	0.417544
Uncategorized	neuron navigator 3	Nav3	1456144_at	8.3	8.01	7.88	8.71	8.8	8.77	8.43	8.21	8.19	8.13	8.33	7.97	8.15	8.76	0.61	1.52626	0.137368		8.28	8.15	-0.13	0.913831	0.364091		10.43	10.27	9.73	9.75	9.69	10.06	9.61	9.51	9.51	9.4	9.19	8.93	10.35	9.74	-0.61	0.655197	0.079		10.35	9.88	-0.48	0.716978
Uncategorized	palladin, cytoskeletal associated protein	Palld	1427228_at	7.93	7.55	7.76	8.4	8.3	8.35	7.86	7.27	7.79	8.69	8.56	8.4	7.74	8.35	0.6	1.51572	0.186829		7.64	8.55	0.91	1.87905	0.02553	*	9.99	10.02	9.38	9.47	9.05	9.24	8.73	8.53	8.88	8.23	8.8	8.46	10.01	9.43	-0.58	0.668964	0.031724		10.01	9.14	-0.86	0.550953
Uncategorized	palladin, cytoskeletal associated protein	Palld	1433768_at	7.92	8.05	7.73	8.65	8.6	8.48	8.19	7.8	8.12	8.72	8.75	8.97	7.98	8.57	0.59	1.50525	0.014115	*	8.04	8.82	0.78	1.71713	0.008297	*	9.94	9.9	9.32	9.26	9.05	9.54	8.62	8.61	8.84	7.93	8.19	7.69	9.92	9.29	-0.63	0.646176	0.005829	*	9.92	9.3	-0.62	0.650671
Uncategorized	predicted gene 13111	Gm13111	1457215_at	6.61	7.03	6.87	7.39	7.37	7.77	6.74	6.78	6.9	7.78	7.72	8.17	6.82	7.51	0.69	1.61328	0.123924		6.81	7.89	1.08	2.11404	0.010431	*	9.06	8.71	9.27	9.03	7.5	7.59	6.93	7.05	7.08	7.11	7.01	7.02	8.89	9.15	0.26	1.19748	0.351709		8.89	7.55	-1.34	0.395021
Uncategorized	Predicted gene 2115	Gm2115	1442595_at	5.54	5.6	5.4	5.92	6.44	6.59	6.12	5.46	5.77	5.71	5.56	5.55	5.57	6.31	0.75	1.68179	0.063361		5.79	5.61	-0.17	0.888843	0.455398		6.79	6.76	6.71	7.01	6.31	6.32	6.19	6.12	6.1	5.97	6.34	6.14	6.78	6.86	0.09	1.06437	0.671658		6.78	6.32	-0.46	0.726986
Uncategorized	PRELI domain containing 2	Prelid2	1436194_at	4.86	5.14	5.36	5.7	5.65	5.79	5.43	5.48	5.6	5.9	5.87	5.87	5	5.71	0.71	1.6358	0.103922		5.5	5.88	0.38	1.30134	0.015747		7.98	7.89	7.51	7.72	6.14	6.64	6.14	6.24	6.17	5.92	6.1	5.51	7.93	7.62	-0.32	0.80107	0.16248		7.93	6.39	-1.55	0.34151
Uncategorized	proline rich 16	Prr16	1431109_at	6.01	6.31	6.05	6.46	6.41	6.38	5.93	6.41	6.67	7.12	7.16	7.45	6.16	6.42	0.25	1.18921	0.338291		6.33	7.25	0.91	1.87905	0.034168	*	8.39	8.48	8.87	8.12	7.32	8.04	7.05	7.21	6.72	6.84	6.23	5.89	8.43	8.49	0.06	1.04247	0.899147		8.43	7.68	-0.75	0.594604
Uncategorized	proteolipid protein 2	Plp2	1453572_a_at	9.91	9.91	10.02	11.09	11.45	11.52	9.88	9.86	9.94	10.88	10.84	11.05	9.91	11.35	1.44	2.71321	0.008293	*	9.89	10.93	1.03	2.04202	0.001065	*	11.04	11.08	10.93	11.08	10.34	10.67	10.1	10.22	10.31	9.85	10.02	9.82	11.06	11.01	-0.05	0.965936	0.595232		11.06	10.51	-0.55	0.68302
Uncategorized	reticulocalbin 3, EF-hand calcium binding domain	Rcn3	1424382_at	8.44	8.67	8.7	8.92	9.14	9.05	8.84	9	8.8	9.46	9.38	9.62	8.56	9.04	0.48	1.39474	0.091955		8.88	9.49	0.61	1.52626	0.002914	*	10.78	10.73	10.27	10.45	10.28	10.45	9.93	9.87	9.48	9.38	8.65	8.8	10.75	10.36	-0.39	0.76313	0.122188		10.75	10.36	-0.39	0.76313
Uncategorized	RIKEN cDNA 1110038B12 gene	1110038B12Rik	1441081_a_at	10.29	10.03	10.24	11.44	11.42	11.57	10	9.94	10.08	10.95	11.01	10.93	10.16	11.48	1.32	2.49666	0.039287	*	10.01	10.96	0.95	1.93187	0.000139	*	12.2	12.25	12.28	12.12	11.57	11.56	11.18	11.26	10.87	11.01	11.1	10.57	12.22	12.2	-0.03	0.97942	0.80901		12.22	11.57	-0.66	0.632878
Uncategorized	RIKEN cDNA 2310008H04 gene	2310008H04Rik	1451171_at	7.14	7.57	7.25	7.98	8.49	8.32	7.64	7.81	7.78	8.19	8.27	8.5	7.36	8.26	0.91	1.87905	0.07764		7.75	8.32	0.57	1.48452	0.011143		8.11	8.18	7.71	7.88	7.42	7.62	7.28	7.34	7.43	7.17	7.5	7.27	8.14	7.8	-0.35	0.784584	0.113789		8.14	7.52	-0.63	0.646176
Uncategorized	RIKEN cDNA 2410006H16 gene	2410006H16Rik	1447936_at	10.71	10.53	10.76	11.45	11.22	11.33	10.64	10.46	10.67	11.35	11.45	11.05	10.62	11.33	0.71	1.6358	0.022851	*	10.59	11.28	0.7	1.6245	0.013896	*	12.58	12.72	12.84	12.87	11.79	11.93	11.36	11.52	11.2	11.43	11.87	11.15	12.65	12.86	0.2	1.1487	0.196692		12.65	11.86	-0.79	0.578344
Uncategorized	RIKEN cDNA 2610035F20 gene	2610035F20Rik	1430350_at	5.53	5.7	4.98	5.73	5.95	5.76	5.03	5.5	5.35	6.09	5.96	5.9	5.62	5.81	0.2	1.1487	0.190558		5.29	5.98	0.69	1.61328	0.02498	*	7	6.83	7.12	6.22	5.72	5.87	6.07	5.88	5.6	6.11	6.32	5.87	6.91	6.67	-0.25	0.840896	0.682425		6.91	5.79	-1.12	0.460094
Uncategorized	RIKEN cDNA 2810417H13 gene	2810417H13Rik	1419152_at	4.6	4.67	4.76	6.59	7.61	7.31	6.34	4.43	4.49	4.87	4.03	4.84	4.63	7.17	2.54	5.81589	0.012955	*	5.09	4.58	-0.51	0.702222	0.516338		9.48	9.48	8.45	9.33	7.49	7.81	7.12	7.29	8.57	6.71	5.64	5.86	9.48	8.89	-0.59	0.664343	0.407936		9.48	7.65	-1.83	0.281265
Uncategorized	RIKEN cDNA 2810417H13 gene	2810417H13Rik	1419153_at	6.76	6.93	6.88	9.08	9.81	10	8.65	6.82	6.75	7.39	6.76	7.46	6.84	9.63	2.78	6.86852	0.006181	*	7.41	7.2	-0.2	0.870551	0.781712		11.2	11.09	10	11.06	9.64	9.98	9.46	9.73	10.76	9.1	8.05	8.23	11.14	10.53	-0.61	0.655197	0.451372		11.14	9.81	-1.34	0.395021
Uncategorized	RIKEN cDNA 9230110C19 gene	9230110C19Rik	1443934_at	6.14	6.23	5.95	6.95	7.02	6.87	6.02	6.05	6.26	6.82	6.34	7.12	6.18	6.95	0.76	1.69349	0.002108	*	6.11	6.76	0.65	1.56917	0.091258		8.62	8.48	8.6	8.66	7.33	7.57	6.84	6.96	6.13	6.43	6.49	6.21	8.55	8.63	0.08	1.05702	0.445191		8.55	7.45	-1.1	0.466516
Uncategorized	RIKEN cDNA A830082K12 gene	A830082K12Rik	1444007_at	5.83	6.06	5.86	6.26	6.41	6.63	5.59	5.64	5.94	6.59	6.59	6.53	5.95	6.43	0.49	1.40444	0.071197		5.73	6.57	0.84	1.79005	0.014281	*	7.54	7.87	7.87	7.82	6.31	7.06	6.23	6.56	5.85	6.26	6.29	5.78	7.7	7.85	0.14	1.10191	0.550594		7.7	6.68	-1.02	0.493116
Uncategorized	RIKEN cDNA B230216N24 gene	B230216N24Rik	1439304_at	3.91	3.87	3.8	4.16	4.13	4.37	3.49	3.67	4.01	4.75	4.58	4.07	3.89	4.22	0.33	1.25701	0.040466		3.72	4.46	0.74	1.67018	0.047879	*	6.07	6.12	6.19	5.43	5.49	5.38	5.91	5.47	5.67	5.47	5.15	5.16	6.1	5.81	-0.29	0.817902	0.590122		6.1	5.43	-0.66	0.632878
Uncategorized	RIKEN cDNA C230007H23 gene	C230007H23Rik	1444982_at	6.43	6.24	6.76	5.99	6.36	6.39	6.29	5.99	6.62	7.37	7.38	6.99	6.34	6.25	-0.09	0.939523	0.612367		6.3	7.24	0.94	1.91853	0.017138	*	7.87	7.91	6.97	7.17	7.07	6.98	7.69	7.47	7.7	7.63	8.17	7.96	7.89	7.07	-0.82	0.566442	0.067805		7.89	7.03	-0.86	0.550953
Uncategorized	RIKEN cDNA C330027C09 gene	C330027C09Rik	1449699_s_at	4.56	4.68	4.2	6.07	6.36	6.35	5.36	4.68	4.81	5.12	4.78	5.28	4.62	6.26	1.64	3.11666	0.000786	*	4.95	5.06	0.11	1.07923	0.68704		8.46	8.26	7.59	8.42	7.62	7.61	7.16	7.32	7.7	6.99	6.6	6.44	8.36	8.01	-0.36	0.779165	0.546356		8.36	7.62	-0.75	0.594604
Uncategorized	RIKEN cDNA C630043F03 gene	C630043F03Rik	1455542_at	5.74	6.15	6.09	6.31	6.58	5.95	6.08	6.45	6.15	6.68	7.09	6.88	5.94	6.28	0.33	1.25701	0.328106		6.23	6.88	0.66	1.58008	0.016495	*	7.98	7.85	8.24	8.03	7.33	7.03	7.26	7.04	6.56	6.88	6.98	6.22	7.91	8.13	0.22	1.16473	0.241067		7.91	7.18	-0.73	0.602904
Uncategorized	RNA binding motif protein 47	Rbm47	1423411_at	6.69	6.81	6.77	6.89	6.81	6.98	6.17	6.45	6.84	7.35	7.37	7.26	6.75	6.89	0.14	1.10191	0.198287		6.49	7.33	0.84	1.79005	0.045369	*	8.27	8.42	8.53	8.53	7.01	7.16	7.1	6.87	6.92	7.23	8.32	7.71	8.35	8.53	0.18	1.13288	0.245199		8.35	7.09	-1.26	0.417544
Uncategorized	RNA binding motif protein 47	Rbm47	1438021_at	8.62	8.78	8.64	8.95	9	8.72	8.4	8.68	8.87	9.22	9.35	9.25	8.7	8.89	0.19	1.14076	0.204312		8.65	9.27	0.62	1.53688	0.037925	*	9.19	9.38	9.73	9.2	8.45	8.4	8.52	8.43	8.24	8.54	8.63	8.37	9.28	9.46	0.18	1.13288	0.619401		9.28	8.42	-0.86	0.550953
Uncategorized	RNA binding motif, single stranded interacting protein 2	Rbms2	1433979_at	8.81	8.91	9.07	9.17	9.2	9.43	8.72	8.95	8.98	9.49	9.55	9.53	8.86	9.27	0.41	1.32869	0.024342		8.88	9.52	0.64	1.55833	0.013345	*	9.92	9.98	9.66	9.79	9.35	9.45	9.33	9.28	9.24	9.21	9.48	9.39	9.95	9.72	-0.22	0.858565	0.135093		9.95	9.4	-0.55	0.68302
Uncategorized	SH3-domain binding protein 2	Sh3bp2	1448328_at	5.71	5.85	6.02	7.69	7.85	8.22	5.81	5.89	5.88	7.38	7.4	7.56	5.78	7.92	2.14	4.40762	0.00203	*	5.86	7.45	1.59	3.01049	0.000244	*	8.33	8.09	8	8.04	7.55	7.82	7.14	7.38	7.38	7.08	7.29	6.69	8.21	8.02	-0.19	0.876606	0.353089		8.21	7.69	-0.52	0.697372
Uncategorized	Shc SH2-domain binding protein 1	Shcbp1	1416299_at	5.85	5.97	5.81	7.49	8.02	8.23	6.82	5.92	5.9	6.19	5.59	6.07	5.91	7.91	2	4	0.008461	*	6.21	5.95	-0.26	0.835088	0.506062		9.37	9.17	8.22	9.36	7.91	8.07	7.5	7.71	8.29	7.17	6.67	6.6	9.27	8.79	-0.48	0.716978	0.552582		9.27	7.99	-1.28	0.411796
Uncategorized	small nucleolar RNA host gene (non-protein coding) 1	Snhg1	1433674_a_at	9.73	9.6	9.62	10.91	11.08	11.13	9.73	9.65	9.78	10.51	10.46	10.25	9.66	11.04	1.38	2.60268	0.001355	*	9.72	10.41	0.69	1.61328	0.00492	*	11.73	11.87	11.8	11.83	11.17	11.13	11.2	11.11	10.88	10.89	11.29	10.4	11.8	11.82	0.02	1.01396	0.866251		11.8	11.15	-0.65	0.63728
Uncategorized	small nucleolar RNA host gene (non-protein coding) 1	Snhg1	1433675_at	9.14	8.98	8.88	10.2	10.41	10.19	8.99	8.88	9.09	9.68	9.78	9.55	9.06	10.27	1.21	2.31338	0.003532	*	8.99	9.67	0.68	1.60214	0.001714	*	11.24	11.32	11.4	11.34	10.58	10.58	10.55	10.65	10.34	10.28	10.74	9.67	11.28	11.37	0.09	1.06437	0.223431		11.28	10.58	-0.7	0.615572
Uncategorized	small nucleolar RNA, C/D box 104	Snord104	1440254_at	8.9	8.54	8.96	9.15	9.43	9.34	8.6	8.75	9.01	9.62	9.78	9.47	8.72	9.31	0.59	1.50525	0.139381		8.79	9.62	0.83	1.77769	0.00664	*	10.64	10.76	10.78	10.93	9.83	9.89	9.89	9.92	9.35	9.57	10.44	9.56	10.7	10.86	0.15	1.10957	0.253773		10.7	9.86	-0.84	0.558644
Uncategorized	sperm flagellar 1	Spef1	1424817_at	7.23	7.42	7.46	7.61	7.53	7.2	7.25	7.46	7.43	7.89	8.17	8.34	7.32	7.45	0.12	1.08673	0.487722		7.38	8.13	0.75	1.68179	0.01521	*	8.36	8.56	7.69	7.65	7.75	7.93	7.87	7.92	7.94	7.93	8	7.85	8.46	7.67	-0.79	0.578344	0.070557		8.46	7.84	-0.62	0.650671
Uncategorized	sterile alpha motif domain containing 14	Samd14	1454630_at	7.26	7.26	7.35	7.5	7.69	7.79	7.32	7.13	7.43	7.85	8.08	7.83	7.26	7.66	0.4	1.31951	0.043461		7.29	7.92	0.62	1.53688	0.00646	*	9.45	9.22	8.72	8.72	8.43	8.68	7.6	7.96	7.92	7.84	7.06	7.46	9.34	8.72	-0.61	0.655197	0.117683		9.34	8.56	-0.78	0.582367
Uncategorized	tetratricopeptide repeat domain 28	Ttc28	1419584_at	9.55	9.17	9.57	9.49	9.39	9.47	8.99	9.19	9.18	9.78	9.58	9.76	9.36	9.45	0.09	1.06437	0.721992		9.12	9.7	0.59	1.50525	0.003146	*	10.62	10.65	9.01	9.58	9.7	9.79	9.2	9.19	9.46	9.26	9.39	9.65	10.63	9.3	-1.34	0.395021	0.132572		10.63	9.74	-0.89	0.539614
Uncategorized	transcription factor 19	Tcf19	1423809_at	6.97	7.08	7.26	8.04	8.74	9.03	7.65	7.01	7.13	7.5	7.26	7.46	7.03	8.6	1.58	2.9897	0.028624	*	7.26	7.41	0.15	1.10957	0.551116		9.54	9.35	8.71	9.26	8.18	8.39	8.05	8	8.55	7.64	7.34	7.29	9.45	8.99	-0.46	0.726986	0.323023		9.45	8.29	-1.16	0.447513
Uncategorized	transmembrane protein 184a	Tmem184a	1424477_at	5.5	5.5	5.98	6.03	5.9	5.66	5.51	5.81	6	6.18	6.53	6.46	5.5	5.86	0.36	1.28343	0.081478		5.77	6.39	0.62	1.53688	0.028917	*	6.7	6.86	6.79	6.86	5.58	6	5.88	5.81	5.67	5.98	6.95	6.06	6.78	6.83	0.05	1.03526	0.677141		6.78	5.79	-0.99	0.503478
Uncategorized	transmembrane protein 26	Tmem26	1434583_at	5.72	6.53	6.41	6.79	7.02	7.61	5.72	6.23	6.28	7.32	6.59	7.2	6.12	7.14	1.02	2.02792	0.182133		6.08	7.04	0.96	1.94531	0.030875	*	10.05	9.82	9.4	9.23	7.48	8.25	7.11	7.08	6.9	7.09	5.93	6.44	9.93	9.31	-0.62	0.650671	0.057012		9.93	7.87	-2.07	0.238159
Uncategorized	transmembrane protein 26	Tmem26	1435409_at	7.47	7.8	7.81	7.98	8.52	8.48	7.23	7.91	7.68	8.21	8.43	8.83	7.63	8.33	0.69	1.61328	0.068714		7.61	8.49	0.88	1.84038	0.031632	*	10.86	10.8	10.02	10.3	8.4	9.07	8.04	8.06	7.88	7.72	7.55	7.37	10.83	10.16	-0.67	0.628507	0.118392		10.83	8.73	-2.1	0.233258
Uncategorized	tripartite motif-containing 59	Trim59	1416118_at	8	7.52	7.28	8.76	8.41	8.8	8.31	7.63	7.83	8.33	8.02	8.2	7.76	8.66	0.9	1.86607	0.111065		7.92	8.18	0.26	1.19748	0.325762		10.64	10.41	9.83	10.35	9.44	9.45	9.08	9.15	9.95	9.13	9.19	8.81	10.53	10.09	-0.43	0.742262	0.316198		10.53	9.44	-1.08	0.473029
Uncategorized	trophoblast glycoprotein	Tpbg	1423310_at	8.11	8.3	7.65	8.89	8.84	8.7	7.58	7.97	8.33	9.33	9.21	9.79	8.2	8.81	0.61	1.52626	0.047395	*	7.96	9.44	1.48	2.78949	0.006658	*	11.02	10.98	11.1	11.18	9.63	10.35	9.03	9.28	8.93	8.9	9.34	9.18	11	11.14	0.14	1.10191	0.129046		11	9.99	-1.01	0.496546
Uncategorized	trophoblast glycoprotein	Tpbg	1423311_s_at	7.55	7.77	7.49	8.07	8.07	7.9	7.21	7.53	7.74	8.7	8.79	9.33	7.66	8.01	0.35	1.27456	0.127519		7.49	8.94	1.45	2.73208	0.005309	*	10.37	10.49	10.53	10.6	9.17	9.86	8.67	8.84	8.3	8.37	8.55	8.49	10.43	10.57	0.14	1.10191	0.221262		10.43	9.51	-0.91	0.532185
Uncategorized	trophoblast glycoprotein	Tpbg	1423312_at	6.54	6.71	6.23	6.91	6.8	7.07	5.85	6.05	6.51	7.89	7.18	8.08	6.63	6.93	0.3	1.23114	0.097713		6.14	7.71	1.58	2.9897	0.012001	*	9.66	10.07	10.07	10.13	8.15	8.86	7.3	7.66	7.15	7.13	7.36	7.14	9.86	10.1	0.24	1.18099	0.453928		9.86	8.5	-1.36	0.389582
Uncategorized	uncharacterized LOC552876	LOC552876	1442041_at	4.94	4.59	4.44	5.33	5.46	5.56	4.55	4.09	5.05	5.95	5.58	5.03	4.77	5.45	0.68	1.60214	0.124145		4.56	5.52	0.96	1.94531	0.067042		8.45	8.28	8.21	8	7.42	7.52	7.85	7.4	7.5	7.27	7.32	6.93	8.36	8.11	-0.26	0.835088	0.199642		8.36	7.47	-0.89	0.539614
Uncategorized	WD repeat domain 46	Wdr46	1437828_s_at	8.43	8.38	8.32	8.83	9.16	9.17	8.18	8.36	8.4	8.62	8.63	9.02	8.41	9.05	0.64	1.55833	0.025619	*	8.31	8.75	0.44	1.3566	0.058276		9.45	9.45	9.2	9.15	9.02	9.12	8.68	8.78	8.81	8.79	8.95	8.85	9.45	9.17	-0.28	0.823591	0.057716		9.45	9.07	-0.38	0.768438
Uncategorized	WD repeat domain 90	Wdr90	1426767_at	6.35	6.42	6.65	6.74	7.16	7.02	6.51	6.21	6.28	6.9	7.07	7.02	6.38	6.97	0.59	1.50525	0.033836	*	6.33	7	0.67	1.59107	0.006456	*	8.27	8.2	7.68	7.77	7.6	7.62	7.52	7.49	7.64	7.4	7.77	7.51	8.24	7.72	-0.51	0.702222	0.014686		8.24	7.61	-0.63	0.646176
Uncategorized	zinc finger and BTB domain containing 12	Zbtb12	1436382_at	6.69	6.6	6.99	7.11	7.3	7.38	6.92	7.16	6.88	7.46	7.92	7.64	6.64	7.26	0.62	1.53688	0.007546	*	6.99	7.68	0.69	1.61328	0.017935	*	9.03	9.02	8.57	8.14	7.26	7.58	6.98	7.02	6.83	7	6.41	6.66	9.03	8.36	-0.67	0.628507	0.197513		9.03	7.42	-1.61	0.327598
[truncated: 38 more columns]
