# Supplementary material for: Neural stem/progenitor cell properties of glial cells in the adult mouse auditory nerve
Source: Sci Rep. 2015 Aug 26;5:13383. doi: 10.1038/srep13383 (PMC4549618; doi:10.1038/srep13383)
Supplement: Supplementary Table 5 [file srep13383-s6.xls]

## Sheet: Stem genes
Supplemental Table 5. Differential expression analysis of stemness genes in adult auditory nerve tissue (ANT) versus adult auditory nerve-derived neurosphere cultures (ANC). Significant difference defined as absolute fold change >1.5, p<0.05, student's unpaired t-test.
Gene annotation			Expression Data (log2 RMA normalized)						Comparative Expression Data
									Auditory nerve-derived neurosphere (ANC) vs auditory nerve tissue (ANT)
Gene Title	Gene Symbol	Probe Set ID	ANT1	ANT2	ANT3	ANC1	ANC2	ANC3	Tissue mean	Sphere mean	difference of means	Relative difference	P value	Filtered (DE = differentially expressed)
cyclin D1	Ccnd1	1417419_at	5.56	6.15	6.08	10.43	10.53	10.36	5.93	10.44	4.51	22.7848	0.000941	DE
FK506 binding protein 11	Fkbp11	1417267_s_at	6.19	5.85	5.3	10.51	10	10.2	5.78	10.24	4.46	22.0087	0.000458	DE
RAS p21 protein activator 1	Rasa1	1426478_at	5.36	5.38	5.5	9.82	9.68	9.74	5.41	9.74	4.33	20.1122	0	DE
ATP-binding cassette, sub-family B (MDR/TAP), member 1B	Abcb1b	1418872_at	5.42	5.29	4.99	9.96	9.36	9.32	5.24	9.54	4.31	19.8353	0.000215	DE
RAB18, member RAS oncogene family	Rab18	1420899_at	4.13	4.15	4.67	8.67	8.33	8.48	4.32	8.49	4.17	18.0009	0.000169	DE
cyclin D1	Ccnd1	1417420_at	7.35	7.78	7.7	11.64	11.76	11.61	7.61	11.67	4.06	16.6795	0.000311	DE
cyclin D1	Ccnd1	1448698_at	8.16	8.15	7.98	12.1	12.28	11.88	8.1	12.09	3.99	15.8895	8.4e-05	DE
carboxypeptidase X 1 (M14 family)	Cpxm1	1448901_at	6.13	6.96	7.1	10.27	11.04	10.85	6.73	10.72	3.99	15.8895	0.000676	DE
integrin beta 1 (fibronectin receptor beta)	Itgb1	1426918_at	7.51	8	8.18	11.78	11.64	11.54	7.9	11.65	3.75	13.4543	0.001191	DE
peptidylprolyl isomerase C	Ppic	1416498_at	8.59	8.85	8.77	12.41	12.35	12.44	8.74	12.4	3.67	12.7286	0.000124	DE
integrin beta 1 (fibronectin receptor beta)	Itgb1	1452545_a_at	7.91	7.92	8.02	11.74	11.64	11.47	7.95	11.62	3.66	12.6407	5.4e-05	DE
protein phosphatase 1, regulatory (inhibitor) subunit 2	Ppp1r2	1417341_a_at	7.39	7.59	7.85	10.6	11.15	10.94	7.61	10.9	3.29	9.78112	0.000114	DE
cortactin	Cttn	1421315_s_at	6.46	6.98	7.12	9.94	9.99	9.66	6.85	9.86	3.01	8.05564	0.000935	DE
reticulocalbin 1	Rcn1	1447890_at	3.07	3.38	3.32	6.23	6.13	6.35	3.26	6.23	2.98	7.88986	4.5e-05	DE
ubiquitin-conjugating enzyme E2T (putative)	Ube2t	1422462_at	4.82	4.44	4.25	7.68	7.21	7.27	4.5	7.39	2.89	7.4127	0.00022	DE
protein tyrosine phosphatase, non-receptor type 2	Ptpn2	1425197_at	4.64	4.92	4.87	7.69	7.56	7.43	4.81	7.56	2.75	6.72717	2.1e-05	DE
eukaryotic translation initiation factor 4E binding protein 1	Eif4ebp1	1417562_at	7.06	7.06	6.88	9.8	9.65	9.72	7	9.73	2.73	6.63456	8e-06	DE
transportin 1	Tnpo1	1455043_at	5.95	6.13	6.39	9.05	8.69	8.84	6.16	8.86	2.7	6.49802	0.000103	DE
RAS p21 protein activator 1	Rasa1	1426477_at	9.5	9.58	9.77	12.31	12.36	12.26	9.62	12.31	2.69	6.45313	0.000256	DE
eukaryotic translation initiation factor 4E binding protein 1	Eif4ebp1	1434976_x_at	7.34	7.32	7.52	9.95	9.97	10.06	7.39	9.99	2.6	6.06287	4.4e-05	DE
integrin beta 1 (fibronectin receptor beta)	Itgb1	1427771_x_at	6.13	5.21	6.03	8.6	8.35	8.17	5.79	8.38	2.59	6.02099	0.005552	DE
TEA domain family member 2	Tead2	1448519_at	7.14	7.11	7.24	9.65	9.73	9.72	7.17	9.7	2.54	5.81589	4e-06	DE
zinc finger protein X-linked	Zfx	1428046_a_at	3.35	2.95	3.1	6.01	5.57	5.34	3.13	5.64	2.51	5.6962	0.001083	DE
tripeptidyl peptidase II	Tpp2	1438264_a_at	6.09	6.49	6.58	8.96	8.8	8.89	6.39	8.88	2.49	5.61778	0.001823	DE
cartilage associated protein	Crtap	1448592_at	9.69	9.62	9.61	12.06	12.1	12.18	9.64	12.11	2.47	5.54044	1e-06	DE
cortactin	Cttn	1421313_s_at	4.97	4.99	4.62	7.43	7.35	7.12	4.86	7.3	2.44	5.42642	0.000126	DE
reticulocalbin 1	Rcn1	1417090_at	9.13	9.49	9.31	11.72	11.71	11.72	9.31	11.72	2.41	5.31474	0.001737	DE
protein tyrosine phosphatase, non-receptor type 2	Ptpn2	1425198_at	4.15	4.42	4.35	6.77	6.48	6.55	4.31	6.6	2.29	4.89056	4.8e-05	DE
archain 1	Arcn1	1423743_at	6.46	6.23	6.34	8.62	8.6	8.62	6.34	8.61	2.27	4.82323	0.00075	DE
ubiquitin specific peptidase 9, X chromosome	Usp9x	1450039_at	6.1	6.42	6.67	8.86	8.54	8.57	6.4	8.66	2.26	4.78991	0.000818	DE
chromodomain helicase DNA binding protein 1	Chd1	1420990_at	5.86	5.88	6.05	8.38	8.16	8	5.93	8.18	2.25	4.75683	0.000287	DE
tyrosine 3-monooxygenase/tryptophan 5-monooxygenase activation protein, beta polypeptide	Ywhab	1420878_a_at	7.32	7.27	7.45	9.75	9.53	9.45	7.35	9.57	2.23	4.69134	0.000144	DE
ubiquitin specific peptidase 9, X chromosome	Usp9x	1450037_at	4.75	5.03	4.71	7.21	6.96	6.94	4.83	7.04	2.2	4.59479	9.2e-05	DE
deoxythymidylate kinase	Dtymk	1449116_a_at	7.54	7.65	7.75	10.05	9.7	9.75	7.65	9.83	2.19	4.56305	0.000292	DE
ariadne ubiquitin-conjugating enzyme E2 binding protein homolog 1 (Drosophila)	Arih1	1427189_at	6.74	6.88	6.78	9.11	8.97	8.85	6.8	8.98	2.18	4.53154	9.2e-05	DE
DnaJ (Hsp40) homolog, subfamily B, member 6	Dnajb6	1429776_a_at	6.69	7.13	7.49	9.54	9.14	9.12	7.1	9.27	2.16	4.46915	0.003032	DE
carbonyl reductase 3	Cbr3	1427912_at	7.57	7.27	7.25	9.35	9.58	9.62	7.36	9.52	2.15	4.43828	0.000112	DE
kinesin family member 2A	Kif2a	1454107_a_at	4.85	4.44	5.19	7.15	6.89	6.86	4.83	6.97	2.14	4.40762	0.004354	DE
thioredoxin domain containing 9	Txndc9	1436108_at	4.96	4.9	4.71	7.18	6.93	6.84	4.86	6.98	2.12	4.34694	0.000133	DE
NOP58 ribonucleoprotein	Nop58	1450986_at	7.75	8.34	8.47	10.41	10.11	10.4	8.19	10.31	2.12	4.34694	0.004007	DE
ring finger protein 4	Rnf4	1451072_a_at	6.32	6.48	6.16	8.65	8.44	8.24	6.32	8.44	2.12	4.34694	0.000203	DE
arginine/serine-rich coiled-coil 2	Rsrc2	1451640_a_at	6.13	6.57	6.58	8.73	8.42	8.49	6.43	8.55	2.12	4.34694	0.000697	DE
ribosomal L1 domain containing 1	Rsl1d1	1456383_at	7.67	8.17	8.24	10.27	10.03	10.12	8.02	10.14	2.12	4.34694	0.002981	DE
RAD23b homolog (S. cerevisiae)	Rad23b	1424222_s_at	7.63	7.8	8.05	9.81	9.9	10.1	7.83	9.93	2.11	4.31691	0.000303	DE
large subunit GTPase 1 homolog (S. cerevisiae)	Lsg1	1437630_at	5.49	6.19	6.24	8.15	8.03	8.06	5.97	8.08	2.11	4.31691	0.011684	DE
RAS p21 protein activator 1	Rasa1	1426476_at	10.07	9.99	10.05	12.12	12.16	12.09	10.04	12.12	2.09	4.25748	0	DE
transforming growth factor beta regulated gene 1	Tbrg1	1452648_at	9.15	9.38	9.39	11.34	11.43	11.37	9.31	11.38	2.07	4.19887	0.000517	DE
LSM2 homolog, U6 small nuclear RNA associated (S. cerevisiae)	Lsm2	1451884_a_at	4.9	4.47	4.86	6.79	6.67	6.82	4.74	6.76	2.02	4.05584	0.002027	DE
sorting nexin 12	Snx12	1421797_a_at	6.07	6.22	6.01	8.2	8.1	8.01	6.1	8.1	2.01	4.02782	2.1e-05	DE
acetyl-Coenzyme A acetyltransferase 2 /// acetyl-Coenzyme A acetyltransferase 3	Acat2 /// Acat3	1425195_a_at	6.78	7.25	7.23	9.19	8.91	9.06	7.09	9.05	1.97	3.91768	0.00136	DE
LIM domain and actin binding 1	Lima1	1422499_at	7.73	7.8	7.99	9.65	9.81	9.75	7.84	9.74	1.9	3.73213	0.000133	DE
ring finger protein 138	Rnf138	1419368_a_at	5.41	5.56	5.65	7.4	7.58	7.32	5.54	7.43	1.89	3.70635	5.5e-05	DE
SH3 domain protein D19	Sh3d19	1418460_at	5.91	6.41	6.14	8.02	8.21	7.71	6.16	7.98	1.82	3.53081	0.00088	DE
X-ray repair complementing defective repair in Chinese hamster cells 5	Xrcc5	1451968_at	7	7.33	7.38	8.89	9.17	9.12	7.24	9.06	1.82	3.53081	0.00041	DE
Yamaguchi sarcoma viral (v-yes) oncogene homolog 1	Yes1	1418470_at	4.62	4.84	4.73	6.81	6.31	6.4	4.73	6.51	1.77	3.41054	0.002872	DE
growth hormone receptor	Ghr	1451501_a_at	7.21	7.43	7.55	9.35	8.95	9.2	7.4	9.17	1.77	3.41054	0.000403	DE
ubiquitin-conjugating enzyme E2D 2A	Ube2d2a	1416475_at	7.03	7.35	7.17	9.08	8.83	8.86	7.18	8.92	1.74	3.34035	0.000161	DE
striatin, calmodulin binding protein 3	Strn3	1423536_at	8.62	9.14	9.23	10.76	10.73	10.71	9	10.73	1.74	3.34035	0.011305	DE
LIM domain and actin binding 1	Lima1	1425654_a_at	6.26	5.97	6.14	7.85	7.85	7.88	6.12	7.86	1.74	3.34035	0.00205	DE
ligase III, DNA, ATP-dependent	Lig3	1425865_a_at	5.28	5	5.13	6.91	6.92	6.81	5.14	6.88	1.74	3.34035	0.000453	DE
guanine nucleotide binding protein-like 2 (nucleolar)	Gnl2	1437566_at	7.24	7.24	7.24	9	8.86	9.08	7.24	8.98	1.74	3.34035	0.001419	DE
proteasome (prosome, macropain) 26S subunit, non-ATPase, 11	Psmd11	1429370_a_at	8.55	8.93	8.89	10.59	10.51	10.47	8.79	10.52	1.73	3.31728	0.002714	DE
LIM domain and actin binding 1	Lima1	1435727_s_at	9.27	9.24	9.48	10.93	11.16	11.07	9.33	11.05	1.72	3.29436	8.2e-05	DE
MyoD family inhibitor domain containing	Mdfic	1427040_at	8.9	9.01	9.06	10.57	10.7	10.7	8.99	10.65	1.66	3.16017	1.4e-05	DE
protein tyrosine phosphatase, non-receptor type 2	Ptpn2	1417140_a_at	9.27	9.32	9.27	11.06	10.75	11.01	9.29	10.94	1.65	3.13834	0.002652	DE
guanine nucleotide binding protein-like 2 (nucleolar)	Gnl2	1426579_at	8.08	8.17	8.14	9.92	9.75	9.66	8.13	9.78	1.64	3.11666	0.000714	DE
a disintegrin and metallopeptidase domain 9 (meltrin gamma)	Adam9	1416094_at	10.45	10.72	10.53	12.12	12.23	12.18	10.57	12.18	1.61	3.05252	0.000648	DE
yes-associated protein 1	Yap1	1416487_a_at	6.9	6.82	6.81	8.47	8.48	8.3	6.84	8.42	1.58	2.9897	0.000205	DE
kinesin family member 2A	Kif2a	1452499_a_at	6.29	6.22	6.19	8.04	7.74	7.64	6.23	7.81	1.58	2.9897	0.003929	DE
transmembrane protein 183A	Tmem183a	1431304_a_at	5.99	6	6.26	7.8	7.4	7.71	6.08	7.64	1.56	2.94854	0.000738	DE
TBC1 domain family, member 15	Tbc1d15	1416061_at	8.58	8.54	8.58	10.09	10.11	10.14	8.57	10.11	1.54	2.90795	0	DE
serine/arginine-rich splicing factor 3	Srsf3	1438215_at	5.6	6	6.14	7.3	7.28	7.65	5.91	7.41	1.5	2.82843	0.002361	DE
tripeptidyl peptidase II	Tpp2	1430575_a_at	5.21	6	5.91	7.28	7.44	6.86	5.71	7.19	1.49	2.80889	0.010646	DE
mitochondrial ribosomal protein L17	Mrpl17	1450866_a_at	8.57	9.03	9.04	10.57	10.32	10.22	8.88	10.37	1.49	2.80889	0.002386	DE
DnaJ (Hsp40) homolog, subfamily B, member 6	Dnajb6	1429777_at	4.77	5.05	4.83	6.82	6.1	6.15	4.88	6.35	1.47	2.77022	0.015526	DE
heat shock protein 4	Hspa4	1416146_at	9.39	9.62	9.63	11.18	10.95	10.91	9.55	11.01	1.46	2.75108	0.00022	DE
zinc finger CCCH type containing 14	Zc3h14	1431745_a_at	8.37	8.78	8.87	10.26	10.06	10.06	8.67	10.13	1.45	2.73208	0.00415	DE
solute carrier family 4, sodium bicarbonate cotransporter, member 7	Slc4a7	1457528_at	7.73	7.72	7.86	9.53	9.01	9.12	7.77	9.22	1.45	2.73208	0.00798	DE
glyoxalase 1	Glo1	1424109_a_at	9.17	9.42	9.59	10.95	10.78	10.77	9.39	10.83	1.44	2.71321	0.002123	DE
zinc finger protein, autosomal, pseudogene /// zinc finger protein X-linked	Zfa-ps /// Zfx	1428047_s_at	4.37	4.22	4.67	5.8	5.98	5.8	4.42	5.86	1.44	2.71321	0.002628	DE
guanine nucleotide binding protein (G protein), beta 1	Gnb1	1417432_a_at	9.42	9.52	9.8	11.13	10.9	10.99	9.58	11	1.43	2.69447	0.001186	DE
polycystic kidney disease 2	Pkd2	1417753_at	11.17	11.06	11.03	12.35	12.75	12.44	11.09	12.51	1.43	2.69447	0.003527	DE
integrin beta 1 (fibronectin receptor beta)	Itgb1	1426920_x_at	3.57	3.48	3.54	5.23	4.88	4.78	3.53	4.96	1.43	2.69447	0.007329	DE
LIM domain and actin binding 1	Lima1	1450629_at	9.44	9.58	9.68	10.8	11.03	11.16	9.57	11	1.43	2.69447	0.000713	DE
receptor-like tyrosine kinase	Ryk	1451789_a_at	8.91	8.95	9.24	10.56	10.42	10.41	9.03	10.46	1.43	2.69447	0.001432	DE
URI1, prefoldin-like chaperone	Uri1	1419274_at	6.73	7.09	6.72	8.25	8.31	8.24	6.84	8.27	1.42	2.67586	0.005953	DE
growth hormone receptor	Ghr	1451871_a_at	5.88	5.93	5.42	7.38	6.95	7.09	5.74	7.14	1.4	2.63902	0.002952	DE
MyoD family inhibitor	Mdfi	1420713_a_at	5.98	6.59	6.84	7.77	7.86	7.94	6.47	7.86	1.39	2.62079	0.028797	DE
phosphatidylinositol glycan anchor biosynthesis, class X	Pigx	1425134_a_at	8.89	8.91	8.99	10.45	10.26	10.24	8.93	10.32	1.39	2.62079	0.000524	DE
RAB18, member RAS oncogene family	Rab18	1420900_a_at	10.01	10.21	10.26	11.59	11.48	11.54	10.16	11.54	1.38	2.60268	0.000957	DE
ESF1, nucleolar pre-rRNA processing protein, homolog (S. cerevisiae)	Esf1	1453727_at	5.86	6.3	6.33	7.61	7.36	7.67	6.16	7.55	1.38	2.60268	0.00292	DE
Sec23 interacting protein	Sec23ip	1433627_at	8.83	9.01	8.93	10.33	10.27	10.27	8.92	10.29	1.37	2.58471	0.000398	DE
protein tyrosine phosphatase, non-receptor type 2	Ptpn2	1438562_a_at	10.28	10.08	10	11.52	11.38	11.52	10.12	11.47	1.36	2.56685	0.000497	DE
ubiquitin specific peptidase 9, X chromosome	Usp9x	1450038_s_at	6.4	6.89	7	8.27	7.97	8.14	6.76	8.13	1.36	2.56685	0.008336	DE
ELOVL family member 6, elongation of long chain fatty acids (yeast)	Elovl6	1417403_at	8.26	8.39	8.4	9.71	9.78	9.64	8.35	9.71	1.35	2.54912	2.6e-05	DE
FK506 binding protein 9	Fkbp9	1423677_at	10.66	10.53	10.69	12.02	11.98	11.92	10.63	11.97	1.35	2.54912	8e-05	DE
tripeptidyl peptidase II	Tpp2	1421894_a_at	8.58	8.76	9.09	10.15	10.08	10.19	8.81	10.14	1.33	2.51403	0.009852	DE
zinc finger protein 281	Zfp281	1452045_at	8.93	9.21	9.2	10.41	10.46	10.46	9.12	10.45	1.33	2.51403	0.003786	DE
ring finger protein, transmembrane 1	Rnft1	1456294_at	5.51	5.7	5.75	7.1	6.94	6.92	5.65	6.99	1.33	2.51403	0.000178	DE
thioredoxin domain containing 9	Txndc9	1424512_a_at	8.82	8.93	8.99	10.34	10.14	10.23	8.91	10.24	1.32	2.49666	6.9e-05	DE
solute carrier family 4, sodium bicarbonate cotransporter, member 7	Slc4a7	1455876_at	7.62	7.74	7.6	9.39	8.6	8.88	7.65	8.96	1.3	2.46229	0.027395	DE
solute carrier family 7 (cationic amino acid transporter, y+ system), member 6	Slc7a6	1460541_at	7.99	8.2	7.9	9.55	9.25	9.21	8.03	9.34	1.3	2.46229	0.000806	DE
cyclin-dependent kinase inhibitor 1A (P21)	Cdkn1a	1421679_a_at	9.85	9.68	10	11.11	11.34	10.97	9.85	11.14	1.29	2.44528	0.000932	DE
growth factor, erv1 (S. cerevisiae)-like (augmenter of liver regeneration)	Gfer	1452272_a_at	8.07	7.77	8.1	9.39	9.27	9.14	7.98	9.27	1.29	2.44528	0.000989	DE
COP9 (constitutive photomorphogenic) homolog, subunit 7a (Arabidopsis thaliana)	Cops7a	1429078_a_at	6.28	6.78	6.74	8.06	7.88	7.71	6.6	7.88	1.28	2.42839	0.004458	DE
ankyrin repeat domain 17	Ankrd17	1436775_a_at	9.15	9.63	9.5	10.64	10.81	10.64	9.43	10.69	1.27	2.41162	0.006195	DE
MTERF domain containing 1	Mterfd1	1459262_at	3.51	3.47	3.58	4.97	4.74	4.64	3.52	4.78	1.27	2.41162	0.003361	DE
putative homeodomain transcription factor 2	Phtf2	1437637_at	5.25	5.62	5.67	7.04	6.57	6.72	5.51	6.78	1.26	2.39496	0.002888	DE
polycystic kidney disease 2	Pkd2	1441870_s_at	11.67	11.66	11.6	12.72	13.01	12.86	11.64	12.86	1.22	2.32947	0.002848	DE
integrin beta 1 (fibronectin receptor beta)	Itgb1	1426919_at	2.77	2.66	2.85	4.25	3.88	3.74	2.76	3.95	1.19	2.28153	0.009496	DE
TBC1 domain family, member 15	Tbc1d15	1416062_at	5.64	5.82	6.03	7.08	6.89	7.06	5.83	7.01	1.18	2.26577	0.002434	DE
suppressor of cytokine signaling 2	Socs2	1449109_at	9.99	10.11	10.45	11.68	11.24	11.17	10.18	11.36	1.18	2.26577	0.005317	DE
mannose-P-dolichol utilization defect 1	Mpdu1	1416104_at	7.46	7.51	7.82	8.88	8.59	8.8	7.6	8.76	1.16	2.23457	0.001533	DE
ligase III, DNA, ATP-dependent	Lig3	1431715_a_at	4.88	5.18	4.91	6.51	5.67	6.29	4.99	6.15	1.16	2.23457	0.030767	DE
WD repeat domain 55	Wdr55	1426496_at	6.49	6.59	6.61	7.82	7.69	7.63	6.56	7.71	1.15	2.21914	0.000125	DE
archain 1	Arcn1	1451089_a_at	10	10.22	10.16	11.25	11.25	11.34	10.13	11.28	1.15	2.21914	0.000729	DE
BTB and CNC homology 1	Bach1	1449311_at	6.52	6.98	6.92	7.9	7.83	8.12	6.81	7.95	1.14	2.20381	0.00435	DE
cortactin	Cttn	1423917_a_at	11.33	11.23	11.27	12.42	12.44	12.37	11.28	12.41	1.13	2.18859	1.2e-05	DE
suppressor of cytokine signaling 2	Socs2	1418507_s_at	9.47	9.51	9.8	11.07	10.52	10.53	9.59	10.71	1.11	2.15846	0.010795	DE
ELOVL family member 6, elongation of long chain fatty acids (yeast)	Elovl6	1417404_at	9.96	10.02	10.06	11.08	11.17	11.1	10.02	11.12	1.1	2.14355	1.2e-05	DE
basic leucine zipper nuclear factor 1	Blzf1	1418974_at	6.34	6.03	6.3	7.44	7.26	7.26	6.22	7.32	1.1	2.14355	0.001574	DE
exportin 1, CRM1 homolog (yeast)	Xpo1	1418443_at	9.68	9.86	9.87	10.92	10.86	10.87	9.8	10.88	1.08	2.11404	0.001358	DE
predicted gene 8350 /// zinc finger protein 644	Gm8350 /// Zfp644	1447550_at	4.99	5.04	4.86	6.27	5.81	6.03	4.96	6.03	1.07	2.09943	0.00759	DE
plastin 3 (T-isoform)	Pls3	1423725_at	10.67	10.89	10.82	11.84	11.87	11.85	10.79	11.85	1.06	2.08493	0.00323	DE
mitochondrial ribosomal protein S10	Mrps10	1428153_at	8.38	8.66	8.65	9.84	9.49	9.54	8.56	9.62	1.06	2.08493	0.00202	DE
WD repeat domain 43	Wdr43	1428390_at	7.39	7.34	7.21	8.53	8.26	8.32	7.31	8.37	1.06	2.08493	0.00091	DE
ring finger protein 138	Rnf138	1454064_a_at	9.11	9.35	9.31	10.42	10.3	10.21	9.26	10.31	1.05	2.07053	0.000516	DE
SMAD family member 2	Smad2	1420634_a_at	8.14	8.02	8.38	9.25	9.17	9.2	8.18	9.21	1.03	2.04202	0.008027	DE
thioredoxin-like 1	Txnl1	1423299_at	10.04	10.26	10.38	11.35	11.21	11.2	10.23	11.25	1.03	2.04202	0.002795	DE
zinc finger protein 930	Zfp930	1427518_at	5.12	5.67	5.64	6.61	6.46	6.43	5.47	6.5	1.03	2.04202	0.020563	DE
trimethylguanosine synthase homolog (S. cerevisiae)	Tgs1	1446164_at	6.04	6.09	6.25	7.14	7.19	7.15	6.13	7.16	1.03	2.04202	0.002596	DE
UTP20, small subunit (SSU) processome component, homolog (yeast)	Utp20	1452252_at	7.78	7.9	7.9	8.9	8.94	8.84	7.86	8.89	1.03	2.04202	8.1e-05	DE
mitochondrial ribosomal protein S2	Mrps2	1420845_at	5.59	5.32	5.78	6.64	6.56	6.56	5.56	6.59	1.02	2.02792	0.014121	DE
SH3 domain protein D19	Sh3d19	1427574_s_at	4.91	4.79	5.02	5.99	6.06	5.73	4.9	5.92	1.02	2.02792	0.001778	DE
solute carrier family 4, sodium bicarbonate cotransporter, member 7	Slc4a7	1438673_at	10.31	10.43	10.4	11.78	11.12	11.29	10.38	11.4	1.02	2.02792	0.031688	DE
NOP56 ribonucleoprotein	Nop56	1426533_at	7.82	8.06	8.15	9.26	8.82	8.97	8.01	9.02	1.01	2.01391	0.004459	DE
DNA segment, Chr 10, Wayne State University 102, expressed	D10Wsu102e	1454648_s_at	8.26	8.34	8.38	9.62	9.19	9.21	8.33	9.34	1.01	2.01391	0.014197	DE
uridine monophosphate synthetase	Umps	1455832_a_at	7.6	7.32	7.46	8.66	8.39	8.35	7.46	8.46	1.01	2.01391	0.001495	DE
lysosomal-associated protein transmembrane 4A	Laptm4a	1423368_at	12.22	12.37	12.63	13.32	13.43	13.47	12.41	13.41	1	2	0.007494	DE
CWC22 spliceosome-associated protein homolog (S. cerevisiae)	Cwc22	1438278_a_at	6.81	7	6.83	7.83	7.82	7.96	6.88	7.87	0.99	1.98618	0.000339	DE
Wilms' tumour 1-associating protein	Wtap	1454805_at	9.74	10.13	10.17	11	10.93	11.07	10.01	11	0.99	1.98618	0.012503	DE
transmembrane protein 183A	Tmem183a	1417200_at	8.63	8.42	8.45	9.57	9.35	9.52	8.5	9.48	0.98	1.97247	0.000494	DE
isoleucine-tRNA synthetase 2, mitochondrial	Iars2	1426735_at	7.93	8.21	8.25	9.24	8.93	9.16	8.13	9.11	0.98	1.97247	0.002184	DE
DNA segment, Chr 10, Wayne State University 102, expressed	D10Wsu102e	1431005_at	4.03	4.16	4.09	5.49	4.89	4.82	4.09	5.07	0.98	1.97247	0.040099	DE
carbamoyl-phosphate synthetase 2, aspartate transcarbamylase, and dihydroorotase	Cad	1452829_at	6.98	7.01	7.1	7.8	8.31	7.92	7.03	8.01	0.98	1.97247	0.018752	DE
ankyrin repeat domain 17	Ankrd17	1454763_at	7.94	8.08	8.1	8.99	9.15	8.94	8.04	9.03	0.98	1.97247	0.00035	DE
bystin-like	Bysl	1422767_at	8.23	8.05	8.07	9.25	8.93	9.03	8.12	9.07	0.95	1.93187	0.002202	DE
protein phosphatase 2 (formerly 2A), regulatory subunit A (PR 65), beta isoform	Ppp2r1b	1428265_at	9.38	9.35	9.35	10.35	10.31	10.21	9.36	10.29	0.93	1.90528	0.001247	DE
TGFB-induced factor homeobox 2	Tgif2	1431115_at	5.31	5.16	4.9	6.16	6.02	5.98	5.12	6.05	0.93	1.90528	0.006825	DE
ligase III, DNA, ATP-dependent	Lig3	1437198_at	7.42	7.51	7.72	8.6	8.32	8.46	7.55	8.46	0.91	1.87905	0.001745	DE
uridine monophosphate synthetase	Umps	1451445_at	4.98	4.49	4.83	5.75	5.56	5.69	4.77	5.67	0.9	1.86607	0.015212	DE
trimethylguanosine synthase homolog (S. cerevisiae)	Tgs1	1450401_at	8.09	8.08	8.3	9.01	9	9.12	8.16	9.04	0.89	1.85318	0.001826	DE
serine/arginine-rich splicing factor 6	Srsf6	1448454_at	10.89	11.06	10.84	11.74	11.86	11.82	10.93	11.81	0.88	1.84038	0.001288	DE
transmembrane protein 183A	Tmem183a	1417199_at	8.77	9.03	9	9.88	9.78	9.74	8.93	9.8	0.87	1.82766	0.002894	DE
protein phosphatase 1, regulatory (inhibitor) subunit 2	Ppp1r2	1417342_at	6.98	7.18	7.14	7.81	8.14	7.95	7.1	7.97	0.87	1.82766	0.003114	DE
chromodomain helicase DNA binding protein 1	Chd1	1450077_at	7.05	7.28	7.26	7.96	8.07	8.15	7.19	8.06	0.87	1.82766	0.001078	DE
dicer 1, ribonuclease type III	Dicer1	1427941_at	7.17	7	6.92	7.94	7.98	7.74	7.03	7.89	0.86	1.81504	0.001225	DE
basic leucine zipper nuclear factor 1	Blzf1	1418973_at	7.13	7.23	7.46	8.17	7.97	8.24	7.27	8.13	0.85	1.8025	0.002926	DE
dCTP pyrophosphatase 1	Dctpp1	1416439_at	7.85	7.87	8.02	8.95	8.6	8.72	7.91	8.76	0.84	1.79005	0.005371	DE
mitogen-activated protein kinase kinase kinase kinase 3	Map4k3	1426759_at	10.49	10.35	10.68	11.19	11.49	11.35	10.51	11.34	0.84	1.79005	0.003177	DE
RNA terminal phosphate cyclase-like 1	Rcl1	1416730_at	7.48	7.43	7.54	8.43	8.16	8.33	7.48	8.31	0.83	1.77769	0.003564	DE
growth hormone receptor	Ghr	1417962_s_at	10.56	10.26	10.39	11.23	11.18	11.29	10.4	11.23	0.83	1.77769	0.005154	DE
zinc finger protein 281	Zfp281	1426377_at	8.93	8.89	9.14	9.66	9.87	9.93	8.99	9.82	0.83	1.77769	0.001873	DE
ariadne ubiquitin-conjugating enzyme E2 binding protein homolog 1 (Drosophila)	Arih1	1427188_at	7.44	7.53	7.48	8.45	8.29	8.22	7.49	8.32	0.83	1.77769	0.003337	DE
SWI/SNF-related, matrix-associated actin-dependent regulator of chromatin, subfamily a, containing DEAD/H box 1	Smarcad1	1435651_a_at	6.72	6.03	6.17	7.28	6.98	7.1	6.3	7.12	0.82	1.76541	0.044568	DE
target of myb1-like 1 (chicken)	Tom1l1	1451117_a_at	6.46	6.11	6.3	7.21	7.05	7.08	6.29	7.11	0.82	1.76541	0.005514	DE
PARK2 co-regulated-like	Pacrgl	1426253_at	7.4	7.28	7.33	8.21	8.18	8.05	7.34	8.15	0.81	1.75321	0.000263	DE
chromodomain helicase DNA binding protein 1	Chd1	1431166_at	6.89	6.9	6.82	7.7	7.67	7.66	6.87	7.68	0.81	1.75321	8.1e-05	DE
growth factor receptor bound protein 2-associated protein 1	Gab1	1448814_at	5.61	5.32	5.94	6.38	6.75	6.18	5.62	6.44	0.81	1.75321	0.02928	DE
mitochondrial ribosomal protein L45	Mrpl45	1423492_at	8.85	8.95	9.11	9.9	9.73	9.68	8.97	9.77	0.8	1.7411	0.001496	DE
ring finger protein 138	Rnf138	1419369_at	7.84	7.84	7.79	8.69	8.55	8.52	7.82	8.59	0.77	1.70527	0.0028	DE
succinate-Coenzyme A ligase, GDP-forming, beta subunit	Suclg2	1427441_a_at	6.99	7.39	7.44	7.97	8.14	8.02	7.27	8.04	0.77	1.70527	0.022567	DE
tripeptidyl peptidase II	Tpp2	1430576_at	6.68	7.18	6.84	7.83	7.79	7.4	6.9	7.67	0.77	1.70527	0.018709	DE
archain 1	Arcn1	1436062_at	9.22	9.37	9.53	10.18	10.01	10.24	9.37	10.14	0.77	1.70527	0.002917	DE
eukaryotic translation initiation factor 4E binding protein 1	Eif4ebp1	1417563_at	5.84	5.71	5.55	6.61	6.43	6.34	5.7	6.46	0.76	1.69349	0.002742	DE
transportin 1	Tnpo1	1419864_x_at	3.75	3.41	3.72	4.77	4.38	4.03	3.63	4.39	0.76	1.69349	0.050425
PRP6 pre-mRNA splicing factor 6 homolog (yeast)	Prpf6	1424036_at	8.43	8.75	8.66	9.45	9.42	9.25	8.62	9.37	0.76	1.69349	0.00433	DE
receptor-like tyrosine kinase	Ryk	1426388_s_at	8.94	9.08	9.06	9.78	9.8	9.79	9.03	9.79	0.76	1.69349	0.002947	DE
nucleoporin 35	Nup35	1426447_at	8.3	8.22	8.51	9.33	9.02	8.96	8.35	9.1	0.76	1.69349	0.007553	DE
TGFB-induced factor homeobox 2	Tgif2	1434400_at	7.61	7.5	7.49	8.37	8.29	8.21	7.54	8.29	0.76	1.69349	0.000304	DE
ariadne ubiquitin-conjugating enzyme E2 binding protein homolog 1 (Drosophila)	Arih1	1436498_at	9.61	9.62	9.62	10.32	10.36	10.45	9.62	10.38	0.76	1.69349	0.002623	DE
BTB and CNC homology 1	Bach1	1440831_at	9.91	10.03	10.07	10.65	10.74	10.89	10	10.76	0.76	1.69349	0.001536	DE
glutamate-rich WD repeat containing 1	Grwd1	1452171_at	7.91	8.13	8.12	8.94	8.78	8.73	8.06	8.82	0.76	1.69349	0.001513	DE
SEC23A (S. cerevisiae)	Sec23a	1423347_at	10.72	10.69	10.79	11.54	11.45	11.47	10.73	11.48	0.75	1.68179	5.4e-05	DE
aldehyde dehydrogenase family 7, member A1	Aldh7a1	1460167_at	9.21	9.23	9.27	10.04	9.99	9.91	9.24	9.98	0.75	1.68179	0.000711	DE
thioredoxin reductase 1	Txnrd1	1424486_a_at	4.78	4.83	4.71	5.38	5.44	5.7	4.77	5.51	0.73	1.65864	0.010253	DE
integrator complex subunit 5	Ints5	1434012_at	8.08	8.2	8.17	8.95	8.86	8.81	8.15	8.87	0.73	1.65864	0.000193	DE
zinc finger, ZZ domain containing 3	Zzz3	1434332_at	9.35	9.38	9.47	10.13	10.1	10.17	9.4	10.13	0.73	1.65864	0.000336	DE
glutamyl-prolyl-tRNA synthetase	Eprs	1452158_at	9.01	9.5	9.64	10.17	9.98	10.19	9.38	10.11	0.73	1.65864	0.0497	DE
COP9 (constitutive photomorphogenic) homolog, subunit 4 (Arabidopsis thaliana)	Cops4	1416163_at	8.94	9.29	9.14	9.98	9.81	9.71	9.12	9.83	0.71	1.6358	0.006628	DE
zinc finger protein X-linked	Zfx	1419565_a_at	7.33	7.55	7.73	8.21	8.27	8.23	7.53	8.24	0.71	1.6358	0.023007	DE
WD repeat domain 43	Wdr43	1428389_s_at	8.36	8.42	8.62	9.17	9.15	9.21	8.47	9.18	0.71	1.6358	0.009657	DE
U1 small nuclear ribonucleoprotein C	Snrpc	1416197_at	9.42	9.34	9.35	10.15	10.05	9.99	9.37	10.06	0.7	1.6245	0.000644	DE
programmed cell death 2	Pdcd2	1423534_at	8.33	8.38	8.36	8.97	9.09	9.11	8.36	9.06	0.7	1.6245	0.001983	DE
CDK2 (cyclin-dependent kinase 2)-associated protein 1	Cdk2ap1	1426885_a_at	10.61	10.65	10.76	11.47	11.34	11.28	10.67	11.36	0.69	1.61328	0.000748	DE
glutamyl-prolyl-tRNA synthetase	Eprs	1430370_at	6.45	6.51	6.24	7.15	6.9	7.22	6.4	7.09	0.69	1.61328	0.005801	DE
heat shock protein 4	Hspa4	1416147_at	7.26	8.09	8.16	8.45	8.55	8.56	7.84	8.52	0.68	1.60214	0.141177
Mki67 (FHA domain) interacting nucleolar phosphoprotein	Mki67ip	1424001_at	8.45	8.55	8.47	9.23	9.09	9.18	8.49	9.17	0.68	1.60214	0.000238	DE
ring finger protein, transmembrane 1	Rnft1	1428078_at	8.98	9.21	9.38	9.93	9.7	9.97	9.19	9.87	0.68	1.60214	0.01179	DE
deoxythymidylate kinase	Dtymk	1452681_at	8.76	8.9	8.7	9.54	9.39	9.49	8.79	9.47	0.68	1.60214	0.000908	DE
coagulation factor II (thrombin) receptor	F2r	1450852_s_at	9.99	10.6	10.33	11.04	10.91	10.98	10.3	10.98	0.67	1.59107	0.057735
ring finger protein 4	Rnf4	1423654_a_at	9.8	9.85	9.89	10.57	10.45	10.48	9.85	10.5	0.66	1.58008	0.000182	DE
receptor-like tyrosine kinase	Ryk	1447400_at	5.28	5.61	5.46	6.3	6.03	5.98	5.45	6.1	0.65	1.56917	0.00892	DE
trimethylguanosine synthase homolog (S. cerevisiae)	Tgs1	1450400_at	7.68	7.72	7.67	8.34	8.29	8.38	7.69	8.34	0.65	1.56917	0.000181	DE
Rho-associated coiled-coil containing protein kinase 2	Rock2	1451041_at	8.67	8.57	8.7	9.35	9.24	9.3	8.64	9.3	0.65	1.56917	0.000257	DE
ubiquitin-conjugating enzyme E2D 2A	Ube2d2a	1445885_at	5.06	4.95	4.87	5.6	5.5	5.69	4.96	5.6	0.64	1.55833	0.001089	DE
SMAD family member 1	Smad1	1416081_at	7.64	7.93	7.93	8.38	8.52	8.48	7.83	8.46	0.63	1.54756	0.011752	DE
thioredoxin reductase 1	Txnrd1	1421529_a_at	10.06	9.86	10.04	10.63	10.58	10.64	9.99	10.62	0.63	1.54756	0.005701	DE
mitochondrial ribosomal protein L3	Mrpl3	1422463_a_at	7.59	7.86	7.92	8.43	8.42	8.41	7.79	8.42	0.63	1.54756	0.024911	DE
cortactin	Cttn	1433908_a_at	12.42	12.28	12.3	12.92	12.96	12.96	12.33	12.94	0.61	1.52626	0.002856	DE
serine/arginine-rich splicing factor 3	Srsf3	1416150_a_at	10.85	11.06	11.14	11.65	11.53	11.65	11.02	11.61	0.6	1.51572	0.009476	DE
target of myb1-like 1 (chicken)	Tom1l1	1439337_at	4.88	4.5	4.8	5.63	5.24	5.1	4.73	5.32	0.6	1.51572	0.042818	DE
WW domain binding protein 5	Wbp5	1451230_a_at	12.28	12.22	12.25	12.74	12.88	12.93	12.25	12.85	0.6	1.51572	0.004737	DE
DEAD (Asp-Glu-Ala-Asp) box polypeptide 1	Ddx1	1415915_at	10.62	10.82	10.83	11.43	11.25	11.37	10.76	11.35	0.59	1.50525	0.003061	DE
growth factor, erv1 (S. cerevisiae)-like (augmenter of liver regeneration)	Gfer	1426995_a_at	7.49	7.45	7.28	8.12	8.02	7.84	7.41	7.99	0.59	1.50525	0.005275	DE
carbamoyl-phosphate synthetase 2, aspartate transcarbamylase, and dihydroorotase	Cad	1452830_s_at	7.81	7.72	7.43	8.04	8.51	8.19	7.66	8.25	0.59	1.50525	0.030656	DE
zinc finger protein, autosomal, pseudogene /// zinc finger protein X-linked	Zfa-ps /// Zfx	1422249_s_at	2.59	2.56	2.51	3.17	3.01	3.21	2.55	3.13	0.58	1.49485	0.00576
RAD23b homolog (S. cerevisiae)	Rad23b	1455420_at	8.89	8.83	9.04	9.31	9.47	9.64	8.92	9.47	0.55	1.46409	0.012568
ubiquitin-conjugating enzyme E2D 2A	Ube2d2a	1416477_at	10.76	10.95	11.11	11.47	11.42	11.51	10.94	11.47	0.53	1.44393	0.029693
SH3 domain protein D19	Sh3d19	1449084_s_at	10.79	11	10.96	11.43	11.59	11.29	10.92	11.43	0.52	1.43396	0.010722
mitochondrial ribosomal protein L34	Mrpl34	1416349_at	8.87	9.3	9.12	9.81	9.54	9.43	9.1	9.59	0.5	1.41421	0.044347
transforming growth factor beta regulated gene 4	Tbrg4	1417658_at	4.65	4.35	4.56	5.01	4.88	5.18	4.52	5.02	0.5	1.41421	0.01618
cleavage and polyadenylation factor subunit homolog (S. cerevisiae)	Pcf11	1427159_at	8.46	8.5	8.42	8.91	8.71	9.25	8.46	8.96	0.5	1.41421	0.084636
guanine nucleotide binding protein-like 2 (nucleolar)	Gnl2	1437565_a_at	7.9	8.21	8.2	8.65	8.53	8.64	8.11	8.61	0.5	1.41421	0.02628
excision repair cross-complementing rodent repair deficiency, complementation group 5	Ercc5	1450935_at	8.8	8.88	8.61	9.24	9.3	9.25	8.76	9.26	0.5	1.41421	0.020027
Yamaguchi sarcoma viral (v-yes) oncogene homolog 1	Yes1	1458878_at	5.52	5.21	5.36	6.06	5.8	5.73	5.36	5.86	0.5	1.41421	0.022326
ankyrin repeat domain 17	Ankrd17	1459952_at	4.86	5.21	5.1	5.76	5.49	5.42	5.05	5.56	0.5	1.41421	0.026373
FK506 binding protein 11	Fkbp11	1425839_at	3.98	3.6	3.55	3.96	4.28	4.37	3.71	4.2	0.49	1.40444	0.055504
v-Ki-ras2 Kirsten rat sarcoma viral oncogene homolog	Kras	1426229_s_at	3.85	3.77	3.78	4.42	4.38	4.09	3.8	4.3	0.49	1.40444	0.034124
suppressor of cytokine signaling 2	Socs2	1441476_at	5.78	5.64	5.82	6.48	6.19	6.04	5.75	6.24	0.49	1.40444	0.049422
yes-associated protein 1	Yap1	1448363_at	10.6	10.48	10.36	10.82	11.14	10.96	10.48	10.97	0.49	1.40444	0.014839
tripeptidyl peptidase II	Tpp2	1421893_a_at	8.8	8.69	8.89	9.33	9.22	9.26	8.79	9.27	0.48	1.39474	0.005726
striatin, calmodulin binding protein 3	Strn3	1441266_at	8.72	8.73	8.72	9.22	9.33	9.07	8.72	9.21	0.48	1.39474	0.023408
platelet-activating factor acetylhydrolase 2	Pafah2	1448489_at	9.09	9.01	8.85	9.4	9.62	9.37	8.98	9.47	0.48	1.39474	0.010382
aldehyde dehydrogenase family 7, member A1	Aldh7a1	1415902_at	4.01	3.84	3.61	4.11	4.35	4.41	3.82	4.29	0.47	1.38511	0.037008
RAB geranylgeranyl transferase, b subunit	Rabggtb	1419553_a_at	9.86	9.76	9.88	10.46	10.16	10.28	9.83	10.3	0.47	1.38511	0.019997
MyoD family inhibitor	Mdfi	1425924_at	5.13	5.34	5.17	5.61	5.72	5.71	5.21	5.68	0.47	1.38511	0.008192
suppressor of cytokine signaling 2	Socs2	1446085_at	7.36	7.38	7.41	7.93	7.74	7.89	7.38	7.85	0.47	1.38511	0.010553
cleavage and polyadenylation factor subunit homolog (S. cerevisiae)	Pcf11	1456489_at	7.65	7.79	7.74	8.11	7.96	8.51	7.72	8.19	0.47	1.38511	0.097189
serine/arginine-rich splicing factor 6	Srsf6	1416720_at	9.62	9.64	9.93	10.09	10.23	10.23	9.73	10.19	0.46	1.37554	0.028881
coagulation factor II (thrombin) receptor	F2r	1437308_s_at	11.14	11.32	11.11	11.65	11.6	11.7	11.19	11.65	0.46	1.37554	0.010729
arginine/serine-rich coiled-coil 2	Rsrc2	1442083_at	5.68	5.82	5.79	5.98	6.26	6.44	5.76	6.23	0.46	1.37554	0.062093
eukaryotic translation initiation factor 4, gamma 2	Eif4g2	1415863_at	12.28	12.45	12.51	12.88	12.82	12.9	12.41	12.86	0.45	1.36604	0.016731
SH3 domain protein D19	Sh3d19	1418461_at	8.08	7.96	8.11	8.59	8.55	8.34	8.05	8.49	0.44	1.3566	0.012756
ESF1, nucleolar pre-rRNA processing protein, homolog (S. cerevisiae)	Esf1	1434942_at	8.99	9.33	9.34	9.73	9.6	9.63	9.22	9.65	0.44	1.3566	0.051524
LIM domain and actin binding 1	Lima1	1435726_at	3.83	3.93	3.85	4.72	4.09	4.12	3.87	4.31	0.44	1.3566	0.163203
transforming growth factor beta regulated gene 4	Tbrg4	1448795_a_at	7.79	7.84	7.91	8.36	8.18	8.32	7.85	8.29	0.44	1.3566	0.004141
cyclin-dependent kinase inhibitor 1A (P21)	Cdkn1a	1424638_at	11.45	11.3	11.43	11.74	11.99	11.7	11.4	11.81	0.42	1.33793	0.025141
solute carrier family 7 (cationic amino acid transporter, y+ system), member 6	Slc7a6	1433467_at	8.86	8.94	8.82	9.47	9.2	9.22	8.87	9.3	0.42	1.33793	0.026995
thioredoxin domain containing 9	Txndc9	1436951_x_at	10.61	10.7	10.66	11.02	11.11	11.1	10.66	11.08	0.42	1.33793	0.000398
isoleucine-tRNA synthetase 2, mitochondrial	Iars2	1441665_at	4.61	4.73	4.6	5.22	5.07	4.91	4.64	5.06	0.42	1.33793	0.0257
glutamate-rich WD repeat containing 1	Grwd1	1455841_s_at	8.19	7.98	7.86	8.66	8.29	8.34	8.01	8.43	0.42	1.33793	0.051222
cirrhosis, autosomal recessive 1A (human)	Cirh1a	1423884_at	9.35	9.18	9.08	9.59	9.57	9.67	9.2	9.61	0.41	1.32869	0.026812
transforming growth factor beta regulated gene 4	Tbrg4	1442793_s_at	7.81	7.63	7.53	8.25	7.92	8.02	7.66	8.06	0.41	1.32869	0.035817
thyroid hormone receptor interactor 6	Trip6	1449041_a_at	9.41	9.27	9.34	9.77	9.74	9.74	9.34	9.75	0.41	1.32869	0.006584
trimethylguanosine synthase homolog (S. cerevisiae)	Tgs1	1421905_at	7.51	7.78	7.76	8.04	8.12	8.11	7.68	8.09	0.4	1.31951	0.033921
proteasome (prosome, macropain) 26S subunit, non-ATPase, 12	Psmd12	1448492_a_at	10.36	10.55	10.38	10.8	10.81	10.88	10.43	10.83	0.4	1.31951	0.012681
proteasome (prosome, macropain) 26S subunit, non-ATPase, 11	Psmd11	1456104_at	4.49	4.54	4.44	4.8	4.86	5.01	4.49	4.89	0.4	1.31951	0.012715
signal transducing adaptor molecule (SH3 domain and ITAM motif) 1	Stam	1416861_at	8.87	8.95	9.06	9.4	9.37	9.25	8.96	9.34	0.38	1.30134	0.006204
ubiquitin specific peptidase 9, X chromosome	Usp9x	1420923_at	3.21	3.17	3.23	3.61	3.64	3.49	3.2	3.58	0.38	1.30134	0.007494
FK506 binding protein 9	Fkbp9	1437687_x_at	12.4	12.41	12.35	12.85	12.75	12.69	12.38	12.76	0.38	1.30134	0.007373
jagunal homolog 1 (Drosophila)	Jagn1	1417064_at	9.91	9.81	9.89	10.37	10.16	10.21	9.87	10.24	0.37	1.29235	0.013848
zinc finger protein 644	Zfp644	1429623_at	9.53	9.56	9.77	9.91	9.99	10.06	9.62	9.99	0.37	1.29235	0.022686
proteasome (prosome, macropain) 26S subunit, non-ATPase, 11	Psmd11	1432727_at	5.46	5.63	5.42	6.12	5.7	5.79	5.5	5.87	0.37	1.29235	0.084487
mitogen-activated protein kinase kinase kinase kinase 3	Map4k3	1446798_at	6.8	6.82	6.64	6.78	7.44	7.16	6.75	7.13	0.37	1.29235	0.185631
ariadne ubiquitin-conjugating enzyme E2 binding protein homolog 1 (Drosophila)	Arih1	1459397_at	3.8	3.31	3.47	3.76	3.82	4.11	3.53	3.9	0.37	1.29235	0.112641
glycyl-tRNA synthetase	Gars	1423784_at	10.68	10.81	10.73	11.34	11.02	10.95	10.74	11.1	0.36	1.28343	0.082504
ATP-binding cassette, sub-family B (MDR/TAP), member 1B	Abcb1b	1446701_at	4.11	4.05	4.33	4.71	4.46	4.36	4.16	4.51	0.35	1.27456	0.065588
glutamyl-prolyl-tRNA synthetase	Eprs	1452157_at	10.59	10.64	10.45	11.02	10.78	10.95	10.56	10.91	0.35	1.27456	0.019718
arginyl-tRNA synthetase 2, mitochondrial	Rars2	1424209_at	9.16	9.05	9.08	9.46	9.42	9.44	9.1	9.44	0.34	1.26576	0.004295
RAD23b homolog (S. cerevisiae)	Rad23b	1450903_at	9.76	9.78	9.75	9.9	10.19	10.23	9.76	10.11	0.34	1.26576	0.080374
syntaxin binding protein 3A	Stxbp3a	1416653_at	9.24	9.45	9.51	9.86	9.64	9.71	9.4	9.73	0.33	1.25701	0.035486
ligase III, DNA, ATP-dependent	Lig3	1423419_at	8.12	7.73	7.84	8.16	8.19	8.32	7.9	8.23	0.33	1.25701	0.090226
zinc finger protein X-linked	Zfx	1425972_a_at	8.84	8.75	8.89	9.11	9.12	9.23	8.83	9.15	0.33	1.25701	0.004346
suppressor of cytokine signaling 2	Socs2	1438470_at	7.37	7.17	7.26	7.68	7.61	7.49	7.27	7.59	0.33	1.25701	0.014948
kinesin family member 2A	Kif2a	1450052_at	8.71	8.94	9.06	9.35	9.18	9.17	8.9	9.24	0.33	1.25701	0.064683
arginine/serine-rich coiled-coil 2	Rsrc2	1454074_a_at	10.69	10.68	10.73	10.98	11.01	11.09	10.7	11.03	0.33	1.25701	0.004726
expressed sequence AW549877	AW549877	1426459_s_at	10.64	10.62	10.86	10.99	11.03	11.05	10.71	11.02	0.32	1.24833	0.046001
eukaryotic translation initiation factor 4, gamma 2	Eif4g2	1428363_at	3.4	3.71	3.83	3.84	3.99	4.07	3.65	3.97	0.32	1.24833	0.112813
mediator complex subunit 23	Med23	1452064_at	8.44	8.46	8.68	8.89	8.78	8.87	8.53	8.85	0.32	1.24833	0.036669
SWI/SNF-related, matrix-associated actin-dependent regulator of chromatin, subfamily a, containing DEAD/H box 1	Smarcad1	1452276_at	9.28	9.33	9.18	9.63	9.66	9.45	9.26	9.58	0.32	1.24833	0.021706
C-terminal binding protein 2	Ctbp2	1422887_a_at	9.16	9.24	9.11	9.6	9.55	9.29	9.17	9.48	0.31	1.23971	0.063881
thioredoxin reductase 1	Txnrd1	1424487_x_at	3.03	2.96	2.99	3.17	3.51	3.24	2.99	3.31	0.31	1.23971	0.083257
glutamyl-prolyl-tRNA synthetase	Eprs	1426713_s_at	9.54	9.64	9.67	9.99	9.8	9.99	9.62	9.93	0.31	1.23971	0.019765
acetyl-Coenzyme A acetyltransferase 2	Acat2	1435630_s_at	10.62	10.62	10.66	11.24	10.62	10.98	10.63	10.95	0.31	1.23971	0.222005
mitochondrial ribosomal protein L3	Mrpl3	1431006_at	6.13	6.11	5.98	6.44	6.5	6.18	6.07	6.38	0.3	1.23114	0.071908
DnaJ (Hsp40) homolog, subfamily B, member 6	Dnajb6	1448234_at	11.65	11.61	11.65	12.04	11.86	11.92	11.64	11.94	0.3	1.23114	0.025724
ring finger protein 145	Rnf145	1452769_at	11.11	11.28	11.27	11.61	11.5	11.45	11.22	11.52	0.3	1.23114	0.014681
DPH5 homolog (S. cerevisiae)	Dph5	1452839_at	7.68	7.49	7.76	8.24	7.83	7.78	7.64	7.95	0.3	1.23114	0.160132
F-box protein 8	Fbxo8	1418510_s_at	9.32	9.29	9.46	9.65	9.54	9.74	9.36	9.65	0.29	1.22264	0.020966
uridine monophosphate synthetase	Umps	1434859_at	8.22	7.99	7.92	8.42	8.23	8.34	8.04	8.33	0.29	1.22264	0.065998
elongator acetyltransferase complex subunit 2	Elp2	1415774_at	8.12	8.32	8.32	8.52	8.52	8.58	8.26	8.54	0.28	1.21419	0.041473
TBC1 domain family, member 15	Tbc1d15	1416060_at	10.8	10.96	10.92	11.07	11.12	11.33	10.89	11.17	0.28	1.21419	0.051758
ubiquitin-conjugating enzyme E2T (putative)	Ube2t	1442398_at	4.51	4.55	4.24	4.72	4.68	4.75	4.43	4.72	0.28	1.21419	0.093733
ankyrin repeat domain 17	Ankrd17	1421220_at	4.86	4.28	4.54	4.7	4.78	5.01	4.56	4.83	0.27	1.20581	0.247628
M-phase phosphoprotein 10 (U3 small nucleolar ribonucleoprotein)	Mphosph10	1429080_at	8.62	8.73	8.84	9.06	8.97	8.99	8.73	9.01	0.27	1.20581	0.032775
zinc finger protein 213	Zfp213	1433705_at	7.11	7.06	7.28	7.46	7.38	7.43	7.15	7.42	0.27	1.20581	0.041156
suppressor APC domain containing 1	Sapcd1	1422952_at	5.1	5.3	5.17	5.4	5.47	5.47	5.19	5.44	0.26	1.19748	0.035657
M-phase phosphoprotein 10 (U3 small nucleolar ribonucleoprotein)	Mphosph10	1431388_at	5.86	5.47	5.59	5.73	5.82	6.13	5.64	5.89	0.26	1.19748	0.202956
Yamaguchi sarcoma viral (v-yes) oncogene homolog 1	Yes1	1449090_a_at	8.69	9.09	9.11	9.29	9.21	9.18	8.96	9.23	0.26	1.19748	0.194529
mitochondrial ribosomal protein L17	Mrpl17	1450867_at	5.51	5.51	5.42	5.7	5.78	5.72	5.48	5.73	0.26	1.19748	0.003241
PRP6 pre-mRNA splicing factor 6 homolog (yeast)	Prpf6	1454789_x_at	7.71	7.85	7.94	8.13	8.12	8.03	7.83	8.1	0.26	1.19748	0.039884
KN motif and ankyrin repeat domains 3	Kank3	1448839_at	6.16	6.04	6.28	6.54	6.54	6.17	6.16	6.41	0.25	1.18921	0.161261
phospholipase A2, group VI	Pla2g6	1422147_a_at	8.02	7.86	7.72	8.23	8.12	7.98	7.87	8.11	0.24	1.18099	0.100446
proteasome (prosome, macropain) 26S subunit, non-ATPase, 11	Psmd11	1431013_at	4.65	5	5.02	5.07	5.1	5.22	4.89	5.13	0.24	1.18099	0.167793
serine/arginine-rich splicing factor 3	Srsf3	1416152_a_at	10.08	10.29	10.32	10.44	10.37	10.57	10.23	10.46	0.23	1.17283	0.076943
ubiquitin specific peptidase 9, X chromosome	Usp9x	1420922_at	10.07	10.28	10.17	10.53	10.33	10.34	10.17	10.4	0.23	1.17283	0.061367
cortactin	Cttn	1421314_at	3.23	3.28	3.52	3.46	3.65	3.59	3.34	3.57	0.23	1.17283	0.114159
aldehyde dehydrogenase family 7, member A1	Aldh7a1	1448137_at	4.73	4.52	4.44	4.73	4.66	5	4.56	4.8	0.23	1.17283	0.157972
Rho-associated coiled-coil containing protein kinase 2	Rock2	1423592_at	8.82	8.96	8.97	9.3	9.1	9.03	8.92	9.14	0.22	1.16473	0.096698
exportin, tRNA (nuclear export receptor for tRNAs)	Xpot	1428772_at	10.05	10.01	10.03	10.23	10.26	10.25	10.03	10.25	0.22	1.16473	0.000136
glutamate-cysteine ligase, modifier subunit	Gclm	1439050_at	8.04	8.45	8.56	8.24	8.72	8.76	8.35	8.57	0.22	1.16473	0.397914
U1 small nuclear ribonucleoprotein C	Snrpc	1444655_at	3.58	3.4	3.68	3.93	3.76	3.64	3.55	3.78	0.22	1.16473	0.128741
ubiquitin specific peptidase 9, X chromosome	Usp9x	1428194_at	9.61	9.91	9.79	10.11	9.9	9.91	9.77	9.98	0.21	1.15669	0.136004
proteasome (prosome, macropain) 26S subunit, non-ATPase, 11	Psmd11	1437080_s_at	11.69	11.59	11.6	11.81	11.83	11.85	11.62	11.83	0.21	1.15669	0.01351
zinc finger, ZZ domain containing 3	Zzz3	1438487_s_at	9.64	9.72	9.82	9.79	10	10.01	9.72	9.93	0.21	1.15669	0.088912
trimethylguanosine synthase homolog (S. cerevisiae)	Tgs1	1439710_at	5.1	5.32	5.12	5.16	5.58	5.41	5.18	5.38	0.21	1.15669	0.232592
serine/arginine-rich splicing factor 6	Srsf6	1416721_s_at	11.44	11.39	11.59	11.6	11.65	11.78	11.47	11.67	0.2	1.1487	0.065794
guanine nucleotide binding protein (G protein), beta 1	Gnb1	1425908_at	4.05	4.04	3.62	4.35	3.87	4.09	3.91	4.1	0.2	1.1487	0.373211
serine/arginine-rich splicing factor 3	Srsf3	1454993_a_at	10.35	10.46	10.46	10.65	10.52	10.71	10.42	10.62	0.2	1.1487	0.048375
mitochondrial ribosomal protein L17	Mrpl17	1458027_at	5.09	5.4	5.17	5.46	5.42	5.38	5.22	5.42	0.2	1.1487	0.147769
mitochondrial ribosomal protein S31	Mrps31	1443165_at	4.51	4.62	4.71	4.95	4.69	4.78	4.61	4.81	0.19	1.14076	0.119531
inositol monophosphatase domain containing 1	Impad1	1437289_at	10.76	10.82	10.9	10.9	11	11.1	10.83	11	0.18	1.13288	0.077239
KN motif and ankyrin repeat domains 3	Kank3	1440114_x_at	4.35	4.08	4.35	4.36	4.42	4.52	4.26	4.44	0.18	1.13288	0.1735
zinc finger protein 54	Zfp54	1454584_at	3.98	3.96	3.6	4.09	3.9	4.09	3.85	4.03	0.18	1.13288	0.280917
glutamate-cysteine ligase, modifier subunit	Gclm	1418627_at	9.49	9.85	9.88	9.54	10.07	10.13	9.74	9.91	0.17	1.12506	0.491092
v-Ki-ras2 Kirsten rat sarcoma viral oncogene homolog	Kras	1426228_at	2.72	2.63	2.85	3.11	2.66	2.94	2.73	2.9	0.17	1.12506	0.332109
serine/arginine-rich splicing factor 3	Srsf3	1434512_x_at	10.12	10.27	10.2	10.33	10.25	10.52	10.2	10.37	0.17	1.12506	0.147029
succinate-Coenzyme A ligase, GDP-forming, beta subunit	Suclg2	1435841_s_at	9.66	9.51	9.55	9.51	9.9	9.82	9.57	9.74	0.17	1.12506	0.284745
glutamate-rich WD repeat containing 1	Grwd1	1436887_x_at	6.06	6.06	6.13	6.23	6.3	6.22	6.08	6.25	0.17	1.12506	0.007703
exportin, tRNA (nuclear export receptor for tRNAs)	Xpot	1428949_at	10.63	10.65	10.62	10.89	10.74	10.75	10.63	10.79	0.16	1.11729	0.063114
zinc finger protein X-linked	Zfx	1449512_a_at	3.18	3.2	3.17	3.49	3.31	3.22	3.18	3.34	0.16	1.11729	0.185958
URI1, prefoldin-like chaperone	Uri1	1433913_at	9.66	9.53	9.62	9.68	9.76	9.82	9.6	9.75	0.15	1.10957	0.057077
DnaJ (Hsp40) homolog, subfamily B, member 6	Dnajb6	1434035_at	8.4	8.56	8.4	8.74	8.6	8.46	8.45	8.6	0.15	1.10957	0.211338
zinc finger protein 644	Zfp644	1449691_at	5.69	5.57	5.52	5.79	5.6	5.84	5.6	5.74	0.15	1.10957	0.187765
MTERF domain containing 1	Mterfd1	1454116_a_at	10.32	10.44	10.4	10.5	10.52	10.58	10.39	10.54	0.15	1.10957	0.036633
NOP56 ribonucleoprotein	Nop56	1455035_s_at	8.77	8.87	8.94	9.22	8.85	8.97	8.86	9.01	0.15	1.10957	0.306128
phosphatidylinositol glycan anchor biosynthesis, class X	Pigx	1455284_x_at	4.34	4.3	4.33	4.37	4.56	4.49	4.32	4.47	0.15	1.10957	0.102334
mitochondrial ribosomal protein L3	Mrpl3	1422464_at	9.63	9.61	9.56	9.71	9.74	9.79	9.6	9.74	0.14	1.10191	0.011356
ariadne ubiquitin-conjugating enzyme E2 binding protein homolog 1 (Drosophila)	Arih1	1441022_at	7.25	7.42	7.31	7.42	7.59	7.4	7.33	7.47	0.14	1.10191	0.141727
eukaryotic translation initiation factor 4, gamma 2	Eif4g2	1452758_s_at	12.9	13.06	13.08	13.06	13.14	13.26	13.01	13.15	0.14	1.10191	0.158207
protein phosphatase 1, regulatory (inhibitor) subunit 2	Ppp1r2	1456830_at	8.55	8.46	8.57	8.43	8.77	8.82	8.53	8.67	0.14	1.10191	0.364125
zinc finger protein 644	Zfp644	1419983_at	5.16	5.1	4.98	5.13	5.36	5.14	5.08	5.21	0.13	1.09429	0.251463
inositol monophosphatase domain containing 1	Impad1	1437288_at	11.29	11.5	11.53	11.51	11.59	11.61	11.44	11.57	0.13	1.09429	0.229354
ubiquitin-conjugating enzyme E2D 2A	Ube2d2a	1416476_a_at	11.55	11.77	11.88	11.82	11.83	11.9	11.73	11.85	0.12	1.08673	0.342808
phospholipase A2, group VI	Pla2g6	1431278_s_at	4.5	4.42	4.47	4.57	4.63	4.57	4.47	4.59	0.12	1.08673	0.014431
thioredoxin-like 1	Txnl1	1436947_a_at	11.58	11.66	11.57	11.73	11.71	11.74	11.61	11.72	0.12	1.08673	0.041214
mitochondrial ribosomal protein S10	Mrps10	1458999_at	6.05	6.07	6.12	6.14	6.05	6.4	6.08	6.2	0.12	1.08673	0.37666
Sec23 interacting protein	Sec23ip	1439882_at	8.76	8.57	8.63	8.82	8.7	8.77	8.65	8.76	0.11	1.07923	0.179479
carbamoyl-phosphate synthetase 2, aspartate transcarbamylase, and dihydroorotase	Cad	1440857_at	4.04	4.14	3.8	3.97	4.09	4.25	3.99	4.11	0.11	1.07923	0.434298
exportin 1, CRM1 homolog (yeast)	Xpo1	1448070_at	5.44	5.6	5.36	5.64	5.52	5.56	5.47	5.57	0.11	1.07923	0.263467
F-box protein 38	Fbxo38	1452255_at	9.5	9.81	9.75	9.8	9.86	9.72	9.68	9.79	0.11	1.07923	0.368417
centromere protein C1	Cenpc1	1420441_at	9.56	9.6	9.57	9.71	9.56	9.74	9.58	9.67	0.09	1.06437	0.243792
PRP6 pre-mRNA splicing factor 6 homolog (yeast)	Prpf6	1426026_at	5.34	5.3	5.32	5.3	5.34	5.59	5.32	5.41	0.09	1.06437	0.418502
proteasome (prosome, macropain) 26S subunit, non-ATPase, 11	Psmd11	1432726_at	3.19	2.99	3.27	3.27	3.27	3.17	3.15	3.24	0.09	1.06437	0.411977
thioredoxin-like 1	Txnl1	1437905_at	2.53	2.6	2.64	2.63	2.7	2.7	2.59	2.68	0.09	1.06437	0.104616
bystin-like	Bysl	1450742_at	7.24	7.08	7.18	7.5	7.11	7.15	7.17	7.25	0.09	1.06437	0.562445
thioredoxin-like 1	Txnl1	1455866_x_at	3.2	3.25	3.22	3.33	3.3	3.3	3.22	3.31	0.09	1.06437	0.007978
URI1, prefoldin-like chaperone	Uri1	1419273_at	10.32	10.24	10.26	10.3	10.36	10.38	10.27	10.35	0.08	1.05702	0.077355
threonyl-tRNA synthetase 2, mitochondrial (putative)	Tars2	1431125_a_at	7.88	8.06	8.1	8.3	7.97	8	8.01	8.09	0.08	1.05702	0.561059
ligase III, DNA, ATP-dependent	Lig3	1453986_at	3.86	3.62	3.77	3.87	3.76	3.85	3.75	3.83	0.08	1.05702	0.398472
sorting nexin 12	Snx12	1454807_a_at	9.73	9.73	9.71	9.77	9.82	9.8	9.72	9.8	0.07	1.04972	0.033258
CDK2 (cyclin-dependent kinase 2)-associated protein 1	Cdk2ap1	1456314_x_at	12.29	12.28	12.26	12.42	12.32	12.29	12.28	12.34	0.07	1.04972	0.23538
potassium voltage-gated channel, shaker-related subfamily, beta member 3	Kcnab3	1421790_a_at	4.74	4.7	5.23	5	4.9	4.93	4.89	4.95	0.06	1.04247	0.777818
zinc finger protein 639	Zfp639	1424237_at	9.53	9.44	9.51	9.61	9.45	9.58	9.49	9.55	0.06	1.04247	0.398413
uridine monophosphate synthetase	Umps	1431652_at	3.23	3.32	3.18	3.28	3.31	3.33	3.24	3.31	0.06	1.04247	0.242323
CDK2 (cyclin-dependent kinase 2)-associated protein 1	Cdk2ap1	1435509_x_at	12.4	12.38	12.34	12.45	12.41	12.44	12.38	12.43	0.06	1.04247	0.064141
inositol monophosphatase domain containing 1	Impad1	1437290_at	9.71	9.78	9.89	9.85	9.81	9.9	9.79	9.85	0.06	1.04247	0.375403
proteasome (prosome, macropain) 26S subunit, non-ATPase, 11	Psmd11	1456059_at	10.41	10.13	10.09	10.19	10.26	10.37	10.21	10.27	0.06	1.04247	0.629104
integrin alpha 6	Itga6	1422444_at	9.74	9.93	9.95	10.14	9.84	9.8	9.87	9.93	0.05	1.03526	0.695073
thioredoxin-like 1	Txnl1	1437906_x_at	2.79	2.74	2.69	2.79	2.83	2.74	2.74	2.79	0.05	1.03526	0.27993
zinc finger protein 213	Zfp213	1438479_at	4.5	4.38	4.43	4.46	4.48	4.49	4.44	4.48	0.05	1.03526	0.332063
mitochondrial ribosomal protein S2	Mrps2	1420846_at	9.59	9.29	9.5	9.47	9.49	9.52	9.46	9.5	0.04	1.02811	0.707775
integrin alpha 6	Itga6	1422445_at	10.91	10.88	11.07	11.2	10.92	10.86	10.95	10.99	0.04	1.02811	0.737496
ribonuclease P 14 subunit	Rpp14	1419461_at	8.74	8.7	8.63	8.88	8.57	8.71	8.69	8.72	0.03	1.02101	0.784968
FK506 binding protein 11	Fkbp11	1425938_a_at	5.55	5.73	5.68	5.46	5.62	5.98	5.65	5.68	0.03	1.02101	0.858028
deoxythymidylate kinase	Dtymk	1438096_a_at	10.38	10.13	10.05	10.2	10.13	10.31	10.19	10.22	0.03	1.02101	0.811946
exportin, tRNA (nuclear export receptor for tRNAs)	Xpot	1441682_s_at	10.53	10.46	10.49	10.49	10.56	10.51	10.49	10.52	0.03	1.02101	0.382079
isoleucine-tRNA synthetase	Iars	1452154_at	9.97	10.01	10.03	10.14	9.97	10.01	10.01	10.04	0.03	1.02101	0.595889
mitochondrial ribosomal protein S31	Mrps31	1417737_at	8.7	8.64	8.58	8.73	8.65	8.63	8.64	8.67	0.02	1.01396	0.632152
mutS homolog 2 (E. coli)	Msh2	1447888_x_at	3.35	3.2	2.96	3.19	3.09	3.29	3.17	3.19	0.02	1.01396	0.875767
mutS homolog 2 (E. coli)	Msh2	1416988_at	7.05	7.06	6.97	7.08	7.07	6.97	7.03	7.04	0.01	1.00696	0.765933
striatin, calmodulin binding protein 3	Strn3	1423535_at	11.42	11.54	11.64	11.51	11.6	11.53	11.53	11.55	0.01	1.00696	0.862507
zinc finger, MYM-type 4	Zmym4	1429253_at	8.98	9.08	9.1	8.99	9.18	9.03	9.05	9.06	0.01	1.00696	0.88513
RNA pseudouridylate synthase domain containing 4	Rpusd4	1452710_at	7.71	7.6	7.72	7.76	7.64	7.69	7.68	7.69	0.01	1.00696	0.788396
acyl-Coenzyme A dehydrogenase, medium chain	Acadm	1415984_at	11.24	11.2	11.27	11.11	11.31	11.3	11.24	11.24	0	1	0.964206
zinc finger protein 644	Zfp644	1419984_s_at	10.19	10.44	10.43	10.4	10.35	10.32	10.35	10.36	0	1	0.993334
RRN3 RNA polymerase I transcription factor homolog (yeast)	Rrn3	1415725_at	8.4	8.52	8.66	8.46	8.45	8.65	8.52	8.52	-0.01	0.993092	0.943048
transportin 1	Tnpo1	1433585_at	11.12	11.23	11.31	11.1	11.23	11.31	11.22	11.21	-0.01	0.993092	0.914473
ankyrin repeat domain 17	Ankrd17	1415726_at	10.75	10.72	10.93	10.75	10.94	10.63	10.8	10.77	-0.03	0.97942	0.811395
peroxisomal biogenesis factor 7	Pex7	1418988_at	9.71	9.76	9.78	9.76	9.66	9.73	9.75	9.72	-0.03	0.97942	0.389172
phosphoribosyl pyrophosphate synthetase-associated protein 1	Prpsap1	1428182_at	11.12	10.98	11.14	10.99	11.14	11.02	11.08	11.05	-0.03	0.97942	0.695011
SMAD family member 2	Smad2	1442062_at	8.38	8.27	8.28	8.24	8.27	8.33	8.31	8.28	-0.03	0.97942	0.535929
signal transducing adaptor molecule (SH3 domain and ITAM motif) 1	Stam	1416862_at	8.59	8.61	8.56	8.56	8.61	8.43	8.59	8.53	-0.05	0.965936	0.42234
integrin beta 1 (fibronectin receptor beta)	Itgb1	1438119_at	3.36	3.32	3.17	3.22	3.2	3.25	3.28	3.22	-0.06	0.959264	0.402596
ankyrin repeat domain 17	Ankrd17	1445826_at	6.8	6.71	6.79	6.51	6.43	7.16	6.77	6.7	-0.06	0.959264	0.810409
Wilms' tumour 1-associating protein	Wtap	1452401_at	10.7	10.55	10.44	10.42	10.46	10.65	10.56	10.51	-0.06	0.959264	0.623556
heat shock protein 4	Hspa4	1440575_at	6.37	6.51	6.3	6.43	6.25	6.3	6.39	6.33	-0.07	0.952638	0.469262
ELOVL family member 6, elongation of long chain fatty acids (yeast)	Elovl6	1442656_at	6.69	6.63	6.53	5.96	6.67	7.01	6.62	6.55	-0.07	0.952638	0.849869
exportin, tRNA (nuclear export receptor for tRNAs)	Xpot	1441681_at	2.98	2.93	3.3	3.17	2.92	2.87	3.07	2.99	-0.08	0.946058	0.624779
RAD23b homolog (S. cerevisiae)	Rad23b	1456822_at	5.74	5.97	5.87	5.35	5.6	6.39	5.86	5.78	-0.08	0.946058	0.82187
eukaryotic translation initiation factor 4, gamma 2	Eif4g2	1458431_at	6.18	6.17	5.89	6.19	5.85	5.98	6.08	6	-0.08	0.946058	0.594342
coordinator of PRMT5, differentiation stimulator	Coprs	1420114_s_at	4.04	3.86	3.77	3.76	3.82	3.82	3.89	3.8	-0.09	0.939523	0.368622
COP9 (constitutive photomorphogenic) homolog, subunit 7a (Arabidopsis thaliana)	Cops7a	1423245_at	10.26	10.05	9.89	10.08	9.96	9.9	10.07	9.98	-0.09	0.939523	0.51156
glyoxalase 1	Glo1	1424108_at	10.12	10.14	10.09	10.11	9.95	10.02	10.12	10.03	-0.09	0.939523	0.193277
uridine phosphorylase 1	Upp1	1448562_at	7.45	7.29	7.44	7.79	6.96	7.16	7.39	7.3	-0.09	0.939523	0.752486
chromodomain helicase DNA binding protein 1	Chd1	1457473_at	8.04	8.12	8.17	8.04	7.98	8.04	8.11	8.02	-0.09	0.939523	0.126321
NADH dehydrogenase (ubiquinone) 1 alpha subcomplex, assembly factor 1	Ndufaf1	1423711_at	8.95	9.14	9.15	9.06	8.95	8.93	9.08	8.98	-0.1	0.933033	0.262039
serine/arginine-rich splicing factor 6	Srsf6	1447898_s_at	11.36	11.31	11.4	11.08	11.26	11.42	11.36	11.26	-0.1	0.933033	0.415068
four and a half LIM domains 1	Fhl1	1459003_at	3.96	4	3.98	3.88	3.83	3.94	3.98	3.88	-0.1	0.933033	0.08011
integrator complex subunit 5	Ints5	1417887_at	5.11	4.77	4.85	4.76	4.85	4.8	4.91	4.8	-0.11	0.926588	0.393471
exportin 1, CRM1 homolog (yeast)	Xpo1	1418442_at	10.8	10.59	10.44	10.39	10.57	10.52	10.61	10.5	-0.11	0.926588	0.406155
tyrosine 3-monooxygenase/tryptophan 5-monooxygenase activation protein, beta polypeptide	Ywhab	1420879_a_at	11.3	11.5	11.46	11.27	11.36	11.3	11.42	11.31	-0.11	0.926588	0.206771
protein phosphatase 1, regulatory (inhibitor) subunit 2	Ppp1r2	1448684_at	11.5	11.46	11.44	11.12	11.42	11.53	11.47	11.35	-0.11	0.926588	0.466842
kinesin family member 2A	Kif2a	1432072_at	5.7	5.46	5.46	5.43	5.44	5.4	5.54	5.42	-0.12	0.920188	0.283654
zinc finger protein 54	Zfp54	1419239_at	5.52	5.59	5.61	5.27	5.32	5.73	5.57	5.44	-0.13	0.913831	0.450368
integrator complex subunit 5	Ints5	1434011_a_at	10.98	10.88	10.89	10.77	10.86	10.73	10.92	10.79	-0.13	0.913831	0.057235
NADH dehydrogenase (ubiquinone) 1, alpha/beta subcomplex, 1	Ndufab1	1428160_at	7.27	7.35	7.24	7.18	7.07	7.18	7.29	7.14	-0.15	0.90125	0.045068
eukaryotic translation initiation factor 4, gamma 2	Eif4g2	1428362_at	11.32	11.36	11.42	11.2	11.24	11.22	11.37	11.22	-0.15	0.90125	0.02204
C-terminal binding protein 2	Ctbp2	1434705_at	10.45	10.63	10.57	10.47	10.44	10.27	10.55	10.4	-0.15	0.90125	0.134926
ubiquitin specific peptidase 10	Usp10	1448230_at	9.58	9.67	9.55	9.51	9.45	9.41	9.6	9.46	-0.15	0.90125	0.044007
ubiquitin-conjugating enzyme E2D 2A	Ube2d2a	1448356_at	10.87	10.91	10.88	10.7	10.72	10.78	10.89	10.73	-0.15	0.90125	0.007116
myotubularin related protein 10	Mtmr10	1452288_at	8.69	8.79	9.06	8.78	8.58	8.68	8.85	8.68	-0.17	0.888843	0.2826
ribonuclease P 14 subunit	Rpp14	1419460_at	8.35	8.62	8.61	8.39	8.33	8.34	8.53	8.35	-0.18	0.882703	0.178245
kelch-like 7	Klhl7	1428091_at	9.93	10.11	10.19	9.88	9.95	9.85	10.08	9.89	-0.18	0.882703	0.131664
ubiquitin specific peptidase 9, X chromosome	Usp9x	1428193_at	10.14	10.34	10.39	10.12	9.99	10.14	10.29	10.08	-0.21	0.864537	0.098632
zinc finger protein 54	Zfp54	1454583_at	5.17	5.39	5.42	5.04	5.11	5.21	5.33	5.12	-0.21	0.864537	0.106114
trimethylguanosine synthase homolog (S. cerevisiae)	Tgs1	1421904_at	10.23	10.2	10.28	9.95	9.99	10.1	10.24	10.01	-0.23	0.852635	0.023084
Yamaguchi sarcoma viral (v-yes) oncogene homolog 1	Yes1	1456843_at	6.88	7.02	7.02	6.77	6.79	6.63	6.97	6.73	-0.24	0.846745	0.023728
NADH dehydrogenase (ubiquinone) 1, alpha/beta subcomplex, 1	Ndufab1	1458678_at	6.42	6.53	6.56	6.08	6.42	6.27	6.5	6.26	-0.25	0.840896	0.113059
zinc finger protein 644	Zfp644	1436985_at	8.13	8.47	8.27	8.17	7.71	8.19	8.29	8.03	-0.26	0.835088	0.2436
excision repair cross-complementing rodent repair deficiency, complementation group 5	Ercc5	1457713_at	4.82	4.33	4.53	4.1	4.46	4.33	4.56	4.3	-0.26	0.835088	0.220474
cleavage and polyadenylation factor subunit homolog (S. cerevisiae)	Pcf11	1427160_at	8.63	8.69	8.62	8.24	8.2	8.68	8.64	8.37	-0.27	0.82932	0.224269
LAS1-like (S. cerevisiae)	Las1l	1452266_at	8.86	8.9	8.92	8.8	8.51	8.55	8.89	8.62	-0.27	0.82932	0.092773
signal transducing adaptor molecule (SH3 domain and ITAM motif) 1	Stam	1457828_at	5.66	5.89	5.7	5.58	5.44	5.4	5.75	5.47	-0.27	0.82932	0.042794
---	---	1444559_at	4.46	4.23	4.23	4.23	3.82	3.99	4.31	4.01	-0.29	0.817902	0.122185
signal transducing adaptor molecule (SH3 domain and ITAM motif) 1	Stam	1459427_at	4.58	4.78	4.79	4.34	4.3	4.62	4.71	4.42	-0.29	0.817902	0.082039
growth arrest specific 2	Gas2	1429147_at	5.19	5.16	5.12	4.77	4.75	5.03	5.16	4.85	-0.31	0.806642	0.067987
threonyl-tRNA synthetase 2, mitochondrial (putative)	Tars2	1436856_x_at	7.57	7.52	7.35	7.19	7.24	7.07	7.48	7.17	-0.31	0.806642	0.020802
basic leucine zipper nuclear factor 1	Blzf1	1442164_at	6.01	5.66	6.05	5.53	5.48	5.77	5.9	5.6	-0.31	0.806642	0.121051
zinc finger matrin type 3	Zmat3	1449353_at	10	9.8	9.86	9.19	10.04	9.5	9.88	9.58	-0.31	0.806642	0.341812
serine/arginine-rich splicing factor 3	Srsf3	1416151_at	10.19	10.24	10.15	9.75	9.85	10	10.19	9.87	-0.33	0.795536	0.032596
phospholipase A2, group VI	Pla2g6	1431277_at	6.67	6.93	6.73	6.24	6.43	6.63	6.78	6.43	-0.34	0.790041	0.077386
NADH dehydrogenase (ubiquinone) 1, alpha/beta subcomplex, 1	Ndufab1	1428159_s_at	11.83	11.89	11.92	11.61	11.49	11.44	11.88	11.51	-0.37	0.773782	0.00872
putative homeodomain transcription factor 2	Phtf2	1437067_at	9.23	9.41	9.52	9.22	8.88	8.91	9.39	9	-0.38	0.768438	0.051994
LAS1-like (S. cerevisiae)	Las1l	1446743_at	5.71	5.88	5.84	5.42	5.34	5.54	5.81	5.43	-0.38	0.768438	0.008524
SMAD family member 1	Smad1	1459843_s_at	10.69	10.84	10.91	10.34	10.49	10.49	10.81	10.44	-0.38	0.768438	0.012266
SMAD family member 1	Smad1	1448208_at	10.97	10.91	10.94	10.52	10.6	10.55	10.94	10.56	-0.39	0.76313	0.000177
kelch-like 7	Klhl7	1452660_s_at	10.03	10.09	10.22	9.63	9.66	9.86	10.11	9.72	-0.39	0.76313	0.013755
zinc finger, CCHC domain containing 10	Zcchc10	1418820_s_at	8.31	8.4	8.5	8.03	8.07	7.92	8.4	8	-0.4	0.757858	0.005103
zinc finger, MYM-type 4	Zmym4	1438460_at	8.07	7.84	7.78	7.27	7.6	7.62	7.9	7.5	-0.4	0.757858	0.051682
coordinator of PRMT5, differentiation stimulator	Coprs	1448971_at	8.58	8.66	8.99	8.36	8.35	8.32	8.74	8.35	-0.4	0.757858	0.084077
tyrosine 3-monooxygenase/tryptophan 5-monooxygenase activation protein, beta polypeptide	Ywhab	1420880_a_at	13.32	13.31	13.32	12.84	12.92	12.94	13.31	12.9	-0.41	0.752623	0.004943
ESF1, nucleolar pre-rRNA processing protein, homolog (S. cerevisiae)	Esf1	1434941_s_at	9.3	9.29	9.1	8.9	8.7	8.87	9.23	8.83	-0.41	0.752623	0.010565
proteasome (prosome, macropain) 26S subunit, non-ATPase, 11	Psmd11	1440253_at	11.02	10.91	10.78	10.34	10.55	10.58	10.9	10.49	-0.42	0.747425	0.01519
transforming growth factor beta regulated gene 4	Tbrg4	1448796_s_at	7.53	7.36	7.4	7.01	7.01	6.95	7.43	6.99	-0.44	0.737135	0.007352
elongator acetyltransferase complex subunit 2	Elp2	1438179_s_at	12.11	12.04	11.96	11.63	11.44	11.66	12.04	11.58	-0.46	0.726986	0.007224
kinesin family member 2A	Kif2a	1450053_at	9.98	10.08	10.3	9.65	9.68	9.6	10.12	9.64	-0.48	0.716978	0.031986
NADH dehydrogenase (ubiquinone) 1 alpha subcomplex, assembly factor 4	Ndufaf4	1435333_at	8.78	9.17	9.05	8.64	8.39	8.51	9	8.51	-0.49	0.712025	0.031076
cleavage and polyadenylation factor subunit homolog (S. cerevisiae)	Pcf11	1428724_at	9.11	8.98	9.19	8.47	8.64	8.59	9.09	8.57	-0.52	0.697372	0.003254
DEAD (Asp-Glu-Ala-Asp) box polypeptide 1	Ddx1	1440816_x_at	10.31	10.57	10.64	9.9	10.02	10.06	10.51	9.99	-0.52	0.697372	0.020418
tyrosine 3-monooxygenase/tryptophan 5-monooxygenase activation protein, beta polypeptide	Ywhab	1436783_x_at	12.6	12.75	12.72	12.11	12.19	12.15	12.69	12.15	-0.54	0.687771	0.002129
DPH5 homolog (S. cerevisiae)	Dph5	1439049_at	7.43	7.45	7.49	6.86	6.77	7.12	7.46	6.91	-0.54	0.687771	0.033213
isoleucine-tRNA synthetase	Iars	1426705_s_at	10.78	10.78	10.78	10.36	10.13	10.19	10.78	10.23	-0.55	0.68302	0.015642
NADH dehydrogenase (ubiquinone) 1, alpha/beta subcomplex, 1	Ndufab1	1453565_at	6.02	6.39	6.21	5.65	5.79	5.54	6.21	5.66	-0.55	0.68302	0.018668
leucine rich repeat containing 58	Lrrc58	1427131_s_at	11.89	12.05	12.17	11.28	11.6	11.46	12.03	11.45	-0.59	0.664343	0.009458	DE
pyrophosphatase (inorganic) 1	Ppa1	1416939_at	11.15	11.13	11.16	10.82	10.4	10.42	11.15	10.55	-0.6	0.659754	0.046796	DE
syntaxin binding protein 3A	Stxbp3a	1435058_x_at	6.3	6.61	6.95	6.02	6.03	6.01	6.62	6.02	-0.6	0.659754	0.086752
v-Ki-ras2 Kirsten rat sarcoma viral oncogene homolog	Kras	1451979_at	10.17	10.29	10.4	9.84	9.54	9.64	10.29	9.67	-0.62	0.650671	0.006384	DE
tyrosine 3-monooxygenase/tryptophan 5-monooxygenase activation protein, beta polypeptide	Ywhab	1438708_x_at	6.57	6.54	6.58	5.88	5.99	5.93	6.57	5.94	-0.63	0.646176	0.00077	DE
glyoxalase 1	Glo1	1451240_a_at	10.73	11.09	11.01	10.33	10.3	10.3	10.94	10.31	-0.63	0.646176	0.028381	DE
glutathione S-transferase, alpha 4	Gsta4	1416368_at	10.47	10.57	10.46	9.15	10.15	10.28	10.5	9.86	-0.64	0.641713	0.213946
NADH dehydrogenase (ubiquinone) 1, alpha/beta subcomplex, 1	Ndufab1	1435934_at	7.13	7.3	7.06	6.1	6.52	6.79	7.16	6.47	-0.69	0.619854	0.061333
zinc finger protein 930	Zfp930	1434097_at	8.02	8.25	8.3	7.52	7.39	7.48	8.19	7.47	-0.72	0.607097	0.005947	DE
RIKEN cDNA D030029J20 gene	D030029J20Rik	1437885_at	10.08	10.1	10.11	9.23	9.41	9.3	10.1	9.31	-0.79	0.578344	0.003679	DE
tyrosine 3-monooxygenase/tryptophan 5-monooxygenase activation protein, beta polypeptide	Ywhab	1455815_a_at	13.44	13.39	13.4	12.57	12.65	12.64	13.41	12.62	-0.79	0.578344	6.1e-05	DE
zinc finger CCCH type containing 14	Zc3h14	1426999_at	9.67	9.87	9.98	8.75	9.25	9.11	9.84	9.03	-0.81	0.570382	0.015428	DE
NADH dehydrogenase (ubiquinone) 1 alpha subcomplex, assembly factor 4	Ndufaf4	1427997_at	10.54	10.66	10.64	9.91	9.66	9.79	10.61	9.79	-0.82	0.566442	0.001999	DE
FAST kinase domains 5	Fastkd5	1435369_at	8.99	8.94	8.9	8.22	8.1	8.06	8.94	8.13	-0.82	0.566442	0.000562	DE
thioredoxin-like 1	Txnl1	1435235_at	10.12	10.3	10.26	9.34	9.25	9.54	10.23	9.38	-0.85	0.554785	0.002075	DE
guanine nucleotide binding protein (G protein), beta 1	Gnb1	1454696_at	11.91	11.97	11.85	10.98	11	11.13	11.91	11.03	-0.88	0.543367	0.000209	DE
heat shock protein 4	Hspa4	1435194_at	11.22	11.44	11.3	10.36	10.32	10.29	11.32	10.32	-1	0.5	0.00175	DE
suppressor of cytokine signaling 2	Socs2	1442586_at	8.08	7.83	7.78	6.7	6.77	7.06	7.9	6.84	-1.05	0.482968	0.002054	DE
lysosomal-associated protein transmembrane 4B	Laptm4b	1416148_at	11.67	11.66	11.7	10.41	10.62	10.68	11.67	10.57	-1.1	0.466516	0.005093	DE
glyoxalase 1	Glo1	1436070_at	9.24	9.15	9.23	8.13	8.07	8.09	9.21	8.1	-1.11	0.463294	5.1e-05	DE
dicer 1, ribonuclease type III	Dicer1	1460571_at	9.46	9.5	9.42	8.19	8.51	8.26	9.46	8.32	-1.14	0.45376	0.005092	DE
lysosomal-associated protein transmembrane 4B	Laptm4b	1436915_x_at	12.55	12.54	12.49	11.16	11.43	11.54	12.53	11.38	-1.15	0.450625	0.007924	DE
zinc finger protein, autosomal, pseudogene /// zinc finger protein X-linked	Zfa-ps /// Zfx	1439404_x_at	6.57	6.41	6.35	5.26	5.01	5.53	6.44	5.27	-1.18	0.441351	0.007849	DE
NADH dehydrogenase (ubiquinone) 1, alpha/beta subcomplex, 1	Ndufab1	1447919_x_at	12.16	12.26	12.18	11.09	11	10.99	12.2	11.03	-1.18	0.441351	1e-05	DE
lysosomal-associated protein transmembrane 4B	Laptm4b	1438365_x_at	12.64	12.62	12.57	11.21	11.5	11.52	12.61	11.41	-1.2	0.435275	0.005184	DE
tight junction protein 1	Tjp1	1417749_a_at	11.84	12.02	12	10.7	10.8	10.68	11.96	10.73	-1.23	0.426317	0.000147	DE
potassium voltage-gated channel, shaker-related subfamily, beta member 3	Kcnab3	1423950_at	6.31	6.6	7.04	5.44	5.26	5.42	6.65	5.38	-1.28	0.411796	0.020686	DE
heat-responsive protein 12	Hrsp12	1428326_s_at	10.27	10.58	10.54	9.02	9.26	9.27	10.46	9.18	-1.28	0.411796	0.000637	DE
KN motif and ankyrin repeat domains 3	Kank3	1456629_at	6.83	6.91	6.81	5.48	5.69	5.45	6.85	5.54	-1.31	0.403321	0.001171	DE
solute carrier family 38, member 2	Slc38a2	1426722_at	13.22	13.3	13.22	11.77	11.71	11.84	13.25	11.77	-1.47	0.360982	1.3e-05	DE
growth factor receptor bound protein 2-associated protein 1	Gab1	1417694_at	10.71	10.67	10.97	9.23	9.54	9.14	10.78	9.3	-1.48	0.358489	0.000862	DE
v-Ki-ras2 Kirsten rat sarcoma viral oncogene homolog	Kras	1434000_at	12	12.05	12.08	10.66	10.43	10.46	12.04	10.52	-1.53	0.346277	0.000842	DE
tyrosine 3-monooxygenase/tryptophan 5-monooxygenase activation protein, eta polypeptide	Ywhah	1416004_at	12.93	12.92	12.81	11.26	11.31	11.34	12.89	11.3	-1.58	0.334482	2.7e-05	DE
solute carrier family 38, member 2	Slc38a2	1429594_at	8.15	8.37	8.26	6.56	6.82	6.61	8.26	6.66	-1.6	0.329877	0.000142	DE
coordinator of PRMT5, differentiation stimulator	Coprs	1420113_s_at	10.23	10.33	10.2	8.3	8.58	8.51	10.25	8.46	-1.79	0.289172	0.000376	DE
growth factor receptor bound protein 2-associated protein 1	Gab1	1417693_a_at	10.82	10.61	10.84	8.79	9.17	8.69	10.76	8.88	-1.88	0.271684	0.001419	DE
growth arrest specific 2	Gas2	1450112_a_at	10.51	10.66	11.12	8.9	8.61	8.81	10.76	8.77	-1.99	0.251739	0.002939	DE
solute carrier family 38, member 2	Slc38a2	1429593_at	11.06	11.21	11	8.83	8.78	9.39	11.09	9	-2.09	0.234881	0.004913	DE
four and a half LIM domains 1	Fhl1	1417872_at	11.57	11.47	11.41	7.43	7.78	7.49	11.48	7.57	-3.92	0.0660636	0.000119	DE
